# Supplementary material for: Brain matters: unveiling the distinct contributions of region, age, and sex to glia diversity and CNS function
Source: Acta Neuropathol Commun. 2023 May 22;11:84. doi: 10.1186/s40478-023-01568-z (PMC10204264; doi:10.1186/s40478-023-01568-z)
Supplement: Supplementary file 2 — Additional file 2: Table of cluster marker genes for all cell lineages. [file 40478_2023_1568_MOESM2_ESM.xlsx]

## Sheet: Oligodendroglia
	p_val	avg_log2FC	pct.1	pct.2	p_val_adj	cluster	gene
TRIO2	8.02482e-269	4.44807	0.993	0.349	1.54719e-264	COP_A	TRIO
ATRNL12	3.23068e-147	4.13399	0.964	0.139	6.22876e-143	COP_A	ATRNL1
SHISA92	3.54995e-164	4.12413	0.957	0.11	6.84431e-160	COP_A	SHISA9
ALK2	7.67185e-122	4.02217	0.783	0.154	1.47913e-117	COP_A	ALK
SORBS12	4.1649e-220	4.01451	0.87	0.139	8.02993e-216	COP_A	SORBS1
GAP431	1.03423e-142	3.80615	0.601	0.047	1.99399e-138	COP_A	GAP43
CADPS3	8.51618e-152	3.78582	0.797	0.173	1.64192e-147	COP_A	CADPS
AC092691.12	2.74565e-132	3.73144	0.957	0.218	5.29361e-128	COP_A	AC092691.1
CAMK2D1	6.4484e-160	3.64253	0.833	0.321	1.24325e-155	COP_A	CAMK2D
PITPNC12	4.66616e-143	3.5965	0.884	0.118	8.99636e-139	COP_A	PITPNC1
CSMD22	2.11201e-159	3.56978	0.928	0.229	4.07195e-155	COP_A	CSMD2
BCL62	5.98561e-205	3.52806	0.826	0.105	1.15403e-200	COP_A	BCL6
GLIS3	5.81646e-117	3.39213	0.529	0.023	1.12141e-112	COP_A	GLIS3
NRCAM2	2.57334e-120	3.38497	0.986	0.156	4.9614e-116	COP_A	NRCAM
MEGF112	9.32518e-117	3.32947	0.949	0.138	1.79789e-112	COP_A	MEGF11
SORCS12	7.25131e-91	3.27839	0.746	0.109	1.39805e-86	COP_A	SORCS1
PTPRJ2	7.24699e-142	3.27006	0.877	0.28	1.39722e-137	COP_A	PTPRJ
BAALC2	4.46651e-136	3.23647	0.804	0.108	8.61142e-132	COP_A	BAALC
ARHGEF3	4.90585e-155	3.22619	0.819	0.247	9.45848e-151	COP_A	ARHGEF3
PKNOX22	4.08736e-130	3.20506	0.703	0.094	7.88043e-126	COP_A	PKNOX2
RDH10	1.07866e-146	3.18557	0.58	0.013	2.07965e-142	COP_A	RDH10
PLPP42	9.89847e-140	3.16656	0.819	0.129	1.90842e-135	COP_A	PLPP4
KCNMA12	7.7138e-98	3.16369	0.92	0.217	1.48722e-93	COP_A	KCNMA1
KCNIP12	9.64757e-102	3.14196	0.783	0.096	1.86005e-97	COP_A	KCNIP1
TMEM132D2	3.07434e-90	3.11751	0.797	0.12	5.92732e-86	COP_A	TMEM132D
GRM52	6.62295e-84	3.10109	0.855	0.157	1.27691e-79	COP_A	GRM5
UBASH3B	1.41678e-145	3.04914	0.638	0.051	2.73155e-141	COP_A	UBASH3B
DGKG2	6.75566e-106	3.04109	0.906	0.14	1.30249e-101	COP_A	DGKG
NRG32	2.75525e-73	3.01447	0.862	0.201	5.31212e-69	COP_A	NRG3
CACNA1A2	1.13308e-112	3.00491	0.935	0.205	2.18458e-108	COP_A	CACNA1A
LHFPL32	6.39585e-95	2.99357	0.971	0.213	1.23312e-90	COP_A	LHFPL3
CA102	1.43436e-98	2.96982	0.935	0.141	2.76545e-94	COP_A	CA10
GRIK32	9.1475e-125	2.9673	0.71	0.093	1.76364e-120	COP_A	GRIK3
MMP162	7.16865e-101	2.92962	0.957	0.145	1.38212e-96	COP_A	MMP16
SEMA3E2	4.08928e-81	2.87042	0.775	0.138	7.88414e-77	COP_A	SEMA3E
TRIM92	7.61416e-96	2.84467	0.899	0.419	1.46801e-91	COP_A	TRIM9
PLCB12	3.47297e-82	2.80655	0.841	0.134	6.69588e-78	COP_A	PLCB1
SLC35F12	1.76684e-95	2.79078	0.935	0.145	3.40648e-91	COP_A	SLC35F1
MATN21	7.35789e-121	2.76704	0.754	0.163	1.4186e-116	COP_A	MATN2
SLC24A32	1.53396e-67	2.75908	0.667	0.106	2.95747e-63	COP_A	SLC24A3
BEST32	5.43021e-90	2.71283	0.558	0.062	1.04694e-85	COP_A	BEST3
SNTG12	2.31157e-79	2.69684	0.862	0.14	4.4567e-75	COP_A	SNTG1
U91319.12	1.05662e-90	2.68182	0.659	0.065	2.03716e-86	COP_A	U91319.1
TNR2	2.52878e-106	2.67839	0.993	0.162	4.87549e-102	COP_A	TNR
AKAP122	9.03947e-88	2.67551	0.558	0.06	1.74281e-83	COP_A	AKAP12
PTPRZ12	7.98378e-104	2.67379	0.986	0.167	1.53927e-99	COP_A	PTPRZ1
HECW12	1.65093e-71	2.62206	0.659	0.103	3.183e-67	COP_A	HECW1
GRM72	3.40083e-77	2.60153	0.87	0.175	6.5568e-73	COP_A	GRM7
RAB3IP2	2.31966e-95	2.59402	0.667	0.142	4.47231e-91	COP_A	RAB3IP
SAMD4A2	4.287e-67	2.55838	0.841	0.404	8.26534e-63	COP_A	SAMD4A
CHST112	7.18699e-61	2.53349	0.746	0.134	1.38565e-56	COP_A	CHST11
TPST11	9.44748e-104	2.53049	0.717	0.184	1.82147e-99	COP_A	TPST1
ARHGAP24	6.74272e-62	2.52156	0.435	0.042	1.3e-57	COP_A	ARHGAP24
LRFN52	2.73245e-25	2.49874	0.268	0.061	5.26816e-21	COP_A	LRFN5
TNIK2	3.06584e-64	2.49168	0.804	0.355	5.91093e-60	COP_A	TNIK
ADAMTS9	1.07494e-71	2.44209	0.362	0.024	2.07248e-67	COP_A	ADAMTS9
ETV62	3.65396e-73	2.43602	0.63	0.135	7.04484e-69	COP_A	ETV6
ST6GAL12	3.61014e-91	2.42357	0.659	0.067	6.96035e-87	COP_A	ST6GAL1
KALRN2	4.44922e-68	2.41982	0.536	0.179	8.57809e-64	COP_A	KALRN
IL1RAP2	4.30679e-70	2.39197	0.572	0.073	8.30349e-66	COP_A	IL1RAP
ASTN22	2.43565e-61	2.37361	0.87	0.509	4.69593e-57	COP_A	ASTN2
MARCH3	2.95194e-64	2.30407	0.449	0.039	5.69135e-60	COP_A	MARCH3
SORCS32	2.74127e-58	2.29028	0.659	0.107	5.28518e-54	COP_A	SORCS3
NTRK32	3.16944e-59	2.28521	0.739	0.135	6.11068e-55	COP_A	NTRK3
FGF142	6.08435e-73	2.25741	0.899	0.187	1.17306e-68	COP_A	FGF14
SLC2A132	5.83085e-49	2.25665	0.522	0.108	1.12419e-44	COP_A	SLC2A13
ABHD22	1.85206e-63	2.25177	0.768	0.234	3.57077e-59	COP_A	ABHD2
DPP62	9.44451e-62	2.23877	0.957	0.526	1.8209e-57	COP_A	DPP6
EHBP12	3.60159e-71	2.23444	0.71	0.271	6.94387e-67	COP_A	EHBP1
CDH132	5.9196e-27	2.2339	0.471	0.167	1.1413e-22	COP_A	CDH13
PRRX12	8.84944e-51	2.20432	0.587	0.099	1.70617e-46	COP_A	PRRX1
SH3RF31	1.05234e-81	2.20315	0.58	0.043	2.02891e-77	COP_A	SH3RF3
TIAM12	1.51303e-57	2.18775	0.797	0.348	2.91713e-53	COP_A	TIAM1
SCG21	7.11717e-70	2.18067	0.42	0.042	1.37219e-65	COP_A	SCG2
KIAA0040	1.30484e-102	2.15034	0.406	0.002	2.51573e-98	COP_A	KIAA0040
STK32B2	8.06583e-49	2.14845	0.529	0.095	1.55509e-44	COP_A	STK32B
DPYSL32	9.05064e-67	2.13442	0.572	0.078	1.74496e-62	COP_A	DPYSL3
LRP1B2	1.02106e-70	2.13427	1	0.779	1.96859e-66	COP_A	LRP1B
DLGAP12	2.46982e-50	2.1335	0.703	0.14	4.76181e-46	COP_A	DLGAP1
BRINP32	6.82208e-46	2.12498	0.659	0.129	1.3153e-41	COP_A	BRINP3
TMEM132C2	6.93675e-51	2.12353	0.775	0.208	1.33741e-46	COP_A	TMEM132C
CLSTN21	2.77182e-44	2.10287	0.435	0.085	5.34407e-40	COP_A	CLSTN2
SNED1	9.80186e-100	2.10195	0.464	0.023	1.8898e-95	COP_A	SNED1
ZEB12	3.13235e-72	2.07759	0.812	0.13	6.03916e-68	COP_A	ZEB1
NCOA12	2.20473e-62	2.0719	0.848	0.589	4.25072e-58	COP_A	NCOA1
ANKRD20A12	3.51305e-96	2.07128	0.572	0.046	6.77316e-92	COP_A	ANKRD20A1
IGSF9B1	1.65957e-67	2.06628	0.442	0.04	3.19966e-63	COP_A	IGSF9B
KCNQ5	1.9669e-38	2.06235	0.268	0.021	3.79217e-34	COP_A	KCNQ5
LRRC4C2	6.56678e-72	2.01686	0.986	0.468	1.26607e-67	COP_A	LRRC4C
LUZP22	7.16266e-61	2.00987	0.884	0.226	1.38096e-56	COP_A	LUZP2
FAM155A2	6.5203e-78	1.99384	0.891	0.162	1.25711e-73	COP_A	FAM155A
IGF2BP2	5.03674e-58	1.97832	0.413	0.037	9.71084e-54	COP_A	IGF2BP2
MEG32	1.3026e-64	1.97754	0.493	0.067	2.51141e-60	COP_A	MEG3
SOX62	3.60716e-67	1.96312	0.877	0.191	6.9546e-63	COP_A	SOX6
RIMS22	1.82828e-47	1.96036	0.594	0.108	3.52493e-43	COP_A	RIMS2
ERC22	2.24309e-45	1.94477	0.732	0.295	4.32467e-41	COP_A	ERC2
MAP22	2.60604e-34	1.93324	0.717	0.29	5.02445e-30	COP_A	MAP2
ASIC22	1.42878e-34	1.92679	0.413	0.081	2.7547e-30	COP_A	ASIC2
PARD32	4.18375e-54	1.92051	0.812	0.269	8.06626e-50	COP_A	PARD3
SNAP252	2.66418e-42	1.90098	0.543	0.158	5.13655e-38	COP_A	SNAP25
TIMP32	1.32749e-23	1.88697	0.254	0.074	2.5594e-19	COP_A	TIMP3
UST2	2.72264e-41	1.88333	0.616	0.125	5.24926e-37	COP_A	UST
HS6ST32	1.10411e-44	1.88109	0.638	0.12	2.12873e-40	COP_A	HS6ST3
PTPRG2	2.9886e-56	1.87692	0.746	0.142	5.76203e-52	COP_A	PTPRG
FRMD5	2.79598e-40	1.87356	0.978	0.856	5.39065e-36	COP_A	FRMD5
DPP102	6.83048e-49	1.87287	0.71	0.151	1.31692e-44	COP_A	DPP10
ZFPM22	5.97843e-35	1.85977	0.638	0.165	1.15264e-30	COP_A	ZFPM2
KCND22	2.16387e-48	1.85023	0.717	0.153	4.17194e-44	COP_A	KCND2
ARL4C	1.90988e-79	1.84619	0.391	0.012	3.68225e-75	COP_A	ARL4C
NEBL2	6.34156e-31	1.83989	0.486	0.115	1.22265e-26	COP_A	NEBL
RASSF8	8.19052e-25	1.83641	0.391	0.289	1.57913e-20	COP_A	RASSF8
PRKCA2	2.16878e-50	1.83137	0.928	0.641	4.1814e-46	COP_A	PRKCA
CTXND1	1.18229e-56	1.83006	0.362	0.033	2.27945e-52	COP_A	CTXND1
PAM2	1.82661e-48	1.81025	0.507	0.086	3.52171e-44	COP_A	PAM
APOL2	3.28992e-64	1.8092	0.413	0.04	6.34297e-60	COP_A	APOL2
NXPH12	8.77132e-50	1.78295	0.688	0.131	1.69111e-45	COP_A	NXPH1
PHLDA12	2.9045e-48	1.78106	0.551	0.099	5.59987e-44	COP_A	PHLDA1
FNDC3A1	6.58071e-42	1.77398	0.681	0.426	1.26876e-37	COP_A	FNDC3A
ANO62	3.59566e-38	1.77126	0.391	0.077	6.93243e-34	COP_A	ANO6
GRIP12	9.59607e-35	1.75443	0.428	0.153	1.85012e-30	COP_A	GRIP1
PARP142	9.4897e-65	1.75375	0.471	0.048	1.82961e-60	COP_A	PARP14
GPR1582	2.58154e-28	1.74485	0.674	0.351	4.9772e-24	COP_A	GPR158
SLC1A22	1.03912e-45	1.73961	0.681	0.141	2.00342e-41	COP_A	SLC1A2
SDC32	7.80834e-38	1.73453	0.5	0.143	1.50545e-33	COP_A	SDC3
PVT1	7.98557e-66	1.73263	0.435	0.034	1.53962e-61	COP_A	PVT1
KCNT22	1.70051e-33	1.72186	0.442	0.083	3.27857e-29	COP_A	KCNT2
CDH111	1.30088e-40	1.71533	0.681	0.36	2.5081e-36	COP_A	CDH11
NTN12	8.91563e-35	1.69876	0.464	0.094	1.71893e-30	COP_A	NTN1
APBA21	3.2473e-51	1.69191	0.623	0.37	6.2608e-47	COP_A	APBA2
NTNG12	3.35684e-28	1.68431	0.435	0.092	6.47198e-24	COP_A	NTNG1
COL27A12	1.01667e-44	1.67474	0.435	0.064	1.96014e-40	COP_A	COL27A1
FNDC3B2	2.62488e-37	1.66915	0.522	0.175	5.06077e-33	COP_A	FNDC3B
SIPA1L21	4.06695e-36	1.6666	0.384	0.087	7.84109e-32	COP_A	SIPA1L2
MEG82	1.05245e-31	1.66073	0.406	0.079	2.02913e-27	COP_A	MEG8
CSPG42	7.96843e-44	1.6559	0.522	0.087	1.53631e-39	COP_A	CSPG4
NLGN12	4.32208e-44	1.6409	0.971	0.541	8.33297e-40	COP_A	NLGN1
BCAT11	2.0818e-38	1.63852	0.507	0.191	4.01371e-34	COP_A	BCAT1
FAM20C	3.44536e-48	1.63116	0.457	0.119	6.64266e-44	COP_A	FAM20C
ABR2	5.80719e-55	1.62766	0.435	0.058	1.11963e-50	COP_A	ABR
VEGFA2	2.79986e-48	1.62005	0.551	0.076	5.39813e-44	COP_A	VEGFA
FLRT22	1.56505e-21	1.61802	0.304	0.093	3.01741e-17	COP_A	FLRT2
ELL2	8.98623e-42	1.61579	0.667	0.571	1.73254e-37	COP_A	ELL2
ANKRD10	1.04515e-40	1.61455	0.572	0.406	2.01505e-36	COP_A	ANKRD10
SCN3A2	2.29637e-28	1.6091	0.486	0.12	4.42739e-24	COP_A	SCN3A
GAD12	4.65192e-40	1.60781	0.341	0.05	8.96891e-36	COP_A	GAD1
NAV22	1.56587e-42	1.60678	0.928	0.582	3.019e-38	COP_A	NAV2
WLS1	1.47398e-36	1.60316	0.312	0.044	2.84183e-32	COP_A	WLS
ATP2B42	1.33649e-40	1.59504	0.645	0.221	2.57676e-36	COP_A	ATP2B4
BRINP22	1.32097e-23	1.59222	0.304	0.08	2.54683e-19	COP_A	BRINP2
GALNT21	1.13364e-35	1.58758	0.486	0.189	2.18566e-31	COP_A	GALNT2
GSG1L2	3.93097e-34	1.58667	0.428	0.08	7.5789e-30	COP_A	GSG1L
SGCD2	8.39605e-26	1.58066	0.768	0.554	1.61876e-21	COP_A	SGCD
VCAN2	2.41216e-78	1.57804	0.862	0.159	4.65065e-74	COP_A	VCAN
ADGRL32	4.33419e-39	1.57208	0.942	0.655	8.35633e-35	COP_A	ADGRL3
KCND32	2.48979e-31	1.57057	0.355	0.093	4.80031e-27	COP_A	KCND3
RHOBTB31	6.46571e-29	1.56997	0.435	0.223	1.24659e-24	COP_A	RHOBTB3
MACF1	9.57719e-48	1.56763	0.928	0.784	1.84648e-43	COP_A	MACF1
FAM184B2	3.37176e-37	1.56646	0.42	0.091	6.50075e-33	COP_A	FAM184B
MYO162	5.79777e-34	1.56591	0.384	0.07	1.11781e-29	COP_A	MYO16
PLPP32	7.14873e-34	1.56583	0.413	0.213	1.37828e-29	COP_A	PLPP3
ZNRF3	4.35853e-36	1.56508	0.391	0.118	8.40325e-32	COP_A	ZNRF3
VAT1L2	2.65999e-36	1.56307	0.377	0.138	5.12846e-32	COP_A	VAT1L
CELF22	3.75138e-29	1.56112	0.551	0.138	7.23267e-25	COP_A	CELF2
HAS2	1.80921e-59	1.53394	0.384	0.026	3.48815e-55	COP_A	HAS2
GOLGA8A2	4.96511e-39	1.52545	0.659	0.319	9.57274e-35	COP_A	GOLGA8A
LPP2	3.18941e-38	1.52454	0.819	0.542	6.14918e-34	COP_A	LPP
CHL12	4.98502e-46	1.52174	0.667	0.136	9.61111e-42	COP_A	CHL1
PRKD12	1.80378e-18	1.51745	0.572	0.315	3.47768e-14	COP_A	PRKD1
FOXJ3	1.01132e-37	1.5086	0.587	0.349	1.94982e-33	COP_A	FOXJ3
GALR12	1.28872e-47	1.50354	0.399	0.054	2.48465e-43	COP_A	GALR1
SHC32	3.9252e-29	1.50141	0.522	0.137	7.56779e-25	COP_A	SHC3
SHC22	9.81165e-40	1.50096	0.478	0.116	1.89169e-35	COP_A	SHC2
PLAT2	3.97035e-34	1.49765	0.268	0.041	7.65484e-30	COP_A	PLAT
GRAMD1C1	5.50769e-38	1.49372	0.326	0.045	1.06188e-33	COP_A	GRAMD1C
NPAS21	2.00813e-37	1.47769	0.333	0.045	3.87167e-33	COP_A	NPAS2
FAM19A52	2.44307e-23	1.46909	0.341	0.133	4.71025e-19	COP_A	FAM19A5
F3	1.02446e-50	1.46485	0.29	0.021	1.97516e-46	COP_A	F3
KIAA12112	1.6981e-23	1.46465	0.326	0.114	3.27394e-19	COP_A	KIAA1211
LARGE12	1.74169e-27	1.46042	0.609	0.295	3.35797e-23	COP_A	LARGE1
NOVA12	7.99751e-34	1.45496	0.848	0.569	1.54192e-29	COP_A	NOVA1
GNG122	3.4179e-35	1.4523	0.362	0.063	6.58972e-31	COP_A	GNG12
SOX52	7.69134e-46	1.445	0.746	0.182	1.48289e-41	COP_A	SOX5
NOS12	3.79851e-27	1.44206	0.341	0.069	7.32352e-23	COP_A	NOS1
TOX3	1.748e-23	1.44065	0.442	0.103	3.37014e-19	COP_A	TOX
ASAP12	3.42486e-31	1.43819	0.797	0.517	6.60313e-27	COP_A	ASAP1
RGS172	1.52035e-34	1.43206	0.283	0.046	2.93124e-30	COP_A	RGS17
ZMIZ12	3.23924e-35	1.4196	0.572	0.328	6.24526e-31	COP_A	ZMIZ1
SPOCK1	1.31751e-27	1.41907	0.92	0.72	2.54016e-23	COP_A	SPOCK1
ARHGAP312	2.27692e-24	1.41627	0.428	0.098	4.38991e-20	COP_A	ARHGAP31
ELMOD12	5.43288e-37	1.41253	0.326	0.052	1.04746e-32	COP_A	ELMOD1
CACNA1C2	2.94982e-25	1.41115	0.457	0.166	5.68725e-21	COP_A	CACNA1C
2001-06-01	5.01062e-30	1.40737	0.391	0.122	9.66048e-26	COP_A	JUN
LRRK22	1.30631e-25	1.40374	0.464	0.119	2.51857e-21	COP_A	LRRK2
CNTN12	4.64599e-30	1.40071	0.609	0.167	8.95747e-26	COP_A	CNTN1
NLGN4X2	5.49999e-19	1.3983	0.587	0.292	1.0604e-14	COP_A	NLGN4X
DLGAP42	4.77358e-37	1.39514	0.449	0.119	9.20346e-33	COP_A	DLGAP4
LYST	1.21644e-26	1.39513	0.406	0.266	2.3453e-22	COP_A	LYST
PDPN	1.1516e-48	1.38584	0.304	0.029	2.22028e-44	COP_A	PDPN
PDE8B	2.70405e-40	1.38491	0.304	0.047	5.2134e-36	COP_A	PDE8B
SETBP12	1.78318e-21	1.38018	0.529	0.292	3.43797e-17	COP_A	SETBP1
CLIC4	1.63923e-25	1.37791	0.601	0.431	3.16043e-21	COP_A	CLIC4
IGSF212	3.05805e-26	1.37138	0.42	0.101	5.89592e-22	COP_A	IGSF21
NOTCH22	8.52737e-35	1.36988	0.333	0.066	1.64408e-30	COP_A	NOTCH2
OPCML2	3.84435e-76	1.36655	0.906	0.184	7.4119e-72	COP_A	OPCML
RALYL2	5.99747e-27	1.3644	0.478	0.106	1.15631e-22	COP_A	RALYL
PIEZO1	3.04168e-35	1.35314	0.384	0.12	5.86437e-31	COP_A	PIEZO1
KHDRBS32	7.87324e-21	1.34963	0.551	0.226	1.51796e-16	COP_A	KHDRBS3
PCDH152	2.6284e-94	1.34861	0.891	0.15	5.06756e-90	COP_A	PCDH15
NEK6	6.95579e-43	1.3486	0.304	0.037	1.34108e-38	COP_A	NEK6
DISC12	9.11314e-16	1.3486	0.399	0.183	1.75701e-11	COP_A	DISC1
GABRB32	1.22513e-26	1.34813	0.391	0.087	2.36205e-22	COP_A	GABRB3
SPRED12	7.95628e-25	1.34522	0.601	0.41	1.53397e-20	COP_A	SPRED1
LSAMP2	4.43846e-35	1.32281	0.971	0.787	8.55734e-31	COP_A	LSAMP
GADD45B	7.6736e-55	1.32254	0.304	0.007	1.47947e-50	COP_A	GADD45B
GLDC	1.89118e-37	1.31977	0.275	0.03	3.64619e-33	COP_A	GLDC
ATP1B3	1.40537e-32	1.31818	0.406	0.173	2.70955e-28	COP_A	ATP1B3
LRRFIP12	3.0806e-30	1.31638	0.391	0.106	5.9394e-26	COP_A	LRRFIP1
GNA122	2.39211e-32	1.30689	0.478	0.235	4.61199e-28	COP_A	GNA12
ARID5A	1.21255e-46	1.30175	0.312	0.028	2.3378e-42	COP_A	ARID5A
KDM7A	1.27844e-26	1.30085	0.341	0.152	2.46483e-22	COP_A	KDM7A
TANC11	9.71014e-23	1.30036	0.725	0.535	1.87212e-18	COP_A	TANC1
ITPR22	1.72688e-20	1.29884	0.645	0.322	3.32943e-16	COP_A	ITPR2
EEA1	7.47794e-26	1.29476	0.529	0.369	1.44175e-21	COP_A	EEA1
CNTNAP52	8.57189e-15	1.28993	0.377	0.114	1.65266e-10	COP_A	CNTNAP5
SCMH12	1.39295e-26	1.28893	0.478	0.235	2.6856e-22	COP_A	SCMH1
COL11A12	4.30821e-25	1.27989	0.507	0.13	8.30623e-21	COP_A	COL11A1
XKR42	1.59366e-19	1.26948	0.442	0.122	3.07258e-15	COP_A	XKR4
ADAM232	3.57439e-25	1.26529	0.377	0.128	6.89142e-21	COP_A	ADAM23
BMPR1B	1.77182e-27	1.26412	0.29	0.032	3.41607e-23	COP_A	BMPR1B
XIST	8.97802e-26	1.26191	0.667	0.304	1.73096e-21	COP_A	XIST
MYT12	4.71585e-20	1.25812	0.348	0.095	9.09215e-16	COP_A	MYT1
OSMR-AS1	1.12853e-34	1.25772	0.268	0.03	2.1758e-30	COP_A	OSMR-AS1
MTHFD1L	1.29318e-23	1.25688	0.522	0.226	2.49325e-19	COP_A	MTHFD1L
DDX5	7.20394e-28	1.25608	0.768	0.598	1.38892e-23	COP_A	DDX5
OPHN12	4.73828e-14	1.25094	0.514	0.23	9.1354e-10	COP_A	OPHN1
SCN2A2	5.08183e-19	1.24862	0.333	0.116	9.79776e-15	COP_A	SCN2A
TSPAN72	2.83611e-13	1.24581	0.406	0.219	5.46802e-09	COP_A	TSPAN7
PPP3CA2	4.55736e-20	1.24549	0.616	0.27	8.78659e-16	COP_A	PPP3CA
THRB2	2.83476e-20	1.24269	0.565	0.265	5.46541e-16	COP_A	THRB
GFRA12	9.56344e-22	1.23926	0.29	0.067	1.84383e-17	COP_A	GFRA1
JMJD1C	1.45031e-22	1.23605	0.899	0.705	2.7962e-18	COP_A	JMJD1C
STXBP5L2	1.51423e-19	1.23601	0.362	0.097	2.91944e-15	COP_A	STXBP5L
KAZN2	7.08879e-22	1.23381	0.804	0.488	1.36672e-17	COP_A	KAZN
FHOD32	2.3722e-24	1.22865	0.297	0.058	4.57359e-20	COP_A	FHOD3
FABP5	2.64504e-38	1.21708	0.261	0.039	5.09964e-34	COP_A	FABP5
ARHGAP322	4.43131e-24	1.21598	0.529	0.259	8.54356e-20	COP_A	ARHGAP32
UNC802	8.53053e-28	1.21518	0.529	0.132	1.64469e-23	COP_A	UNC80
CERS62	4.20085e-19	1.21384	0.362	0.121	8.09925e-15	COP_A	CERS6
PARP82	1.58975e-19	1.21142	0.333	0.086	3.06504e-15	COP_A	PARP8
C1orf212	1.03836e-16	1.20351	0.377	0.114	2.00196e-12	COP_A	C1orf21
GRIA32	2.8855e-18	1.20212	0.594	0.364	5.56324e-14	COP_A	GRIA3
SCFD22	6.80878e-20	1.19914	0.572	0.394	1.31273e-15	COP_A	SCFD2
SEMA5A2	2.11599e-16	1.19834	0.725	0.481	4.07963e-12	COP_A	SEMA5A
ENAH	5.82883e-20	1.18934	0.587	0.34	1.1238e-15	COP_A	ENAH
PRRC2B	8.62039e-26	1.18655	0.551	0.339	1.66201e-21	COP_A	PRRC2B
KIAA1211L	1.44313e-51	1.18643	0.254	0.006	2.78236e-47	COP_A	KIAA1211L
CHSY3	2.47633e-15	1.18547	0.261	0.054	4.77436e-11	COP_A	CHSY3
RAB312	1.40804e-18	1.18393	0.464	0.191	2.7147e-14	COP_A	RAB31
NMNAT22	1.00275e-26	1.18295	0.326	0.054	1.93329e-22	COP_A	NMNAT2
ABCA12	2.36118e-20	1.18134	0.304	0.078	4.55235e-16	COP_A	ABCA1
ZDHHC142	9.42751e-19	1.18134	0.833	0.631	1.81762e-14	COP_A	ZDHHC14
GRIK12	1.76336e-23	1.17873	0.471	0.131	3.39975e-19	COP_A	GRIK1
PGAP12	4.29909e-25	1.17766	0.478	0.217	8.28865e-21	COP_A	PGAP1
COL9A12	1.9022e-17	1.17539	0.428	0.131	3.66744e-13	COP_A	COL9A1
RPS6KA32	1.2282e-21	1.17133	0.377	0.119	2.36797e-17	COP_A	RPS6KA3
DAAM12	3.08851e-19	1.16795	0.312	0.149	5.95464e-15	COP_A	DAAM1
GRIK22	7.01841e-23	1.16782	0.645	0.243	1.35315e-18	COP_A	GRIK2
RGS72	4.85551e-16	1.16333	0.558	0.261	9.36143e-12	COP_A	RGS7
PRKCE2	2.32987e-15	1.16012	0.449	0.235	4.492e-11	COP_A	PRKCE
PPM1E1	9.31523e-13	1.15981	0.297	0.155	1.79598e-08	COP_A	PPM1E
BMPER2	2.67542e-14	1.1572	0.254	0.062	5.15821e-10	COP_A	BMPER
CSMD12	2.80937e-47	1.15664	0.957	0.481	5.41646e-43	COP_A	CSMD1
SPIDR2	1.21044e-19	1.14942	0.565	0.395	2.33373e-15	COP_A	SPIDR
GMDS	1.07858e-19	1.14928	0.442	0.189	2.0795e-15	COP_A	GMDS
CALCRL2	2.07461e-11	1.1474	0.29	0.098	3.99985e-07	COP_A	CALCRL
RNF1802	7.21574e-22	1.1456	0.428	0.207	1.3912e-17	COP_A	RNF180
LIMS1	8.46261e-21	1.14481	0.42	0.19	1.63159e-16	COP_A	LIMS1
ACTN2	5.29996e-19	1.14068	0.536	0.387	1.02183e-14	COP_A	ACTN2
AKAP132	6.84742e-22	1.13879	0.333	0.147	1.32018e-17	COP_A	AKAP13
KCNAB12	9.00598e-12	1.12913	0.377	0.147	1.73635e-07	COP_A	KCNAB1
RNF1502	7.86575e-17	1.12784	0.384	0.107	1.51652e-12	COP_A	RNF150
GPM6A2	6.65926e-40	1.12706	0.674	0.164	1.28391e-35	COP_A	GPM6A
TMEM178B2	4.64864e-13	1.12623	0.478	0.283	8.96257e-09	COP_A	TMEM178B
TMEM132B2	4.09691e-15	1.11919	0.37	0.121	7.89884e-11	COP_A	TMEM132B
ZBTB162	2.84873e-15	1.11493	0.42	0.327	5.49235e-11	COP_A	ZBTB16
ATP1B22	1.34295e-23	1.11265	0.304	0.071	2.58921e-19	COP_A	ATP1B2
MED13L2	4.61517e-15	1.10072	0.696	0.538	8.89805e-11	COP_A	MED13L
MAP3K4	3.38956e-20	1.08239	0.399	0.232	6.53508e-16	COP_A	MAP3K4
PMP2	1.14476e-15	1.08003	0.486	0.32	2.2071e-11	COP_A	PMP2
KCNMB2-AS12	6.53812e-10	1.07674	0.254	0.097	1.26055e-05	COP_A	KCNMB2-AS1
SRSF61	7.18696e-26	1.07642	0.471	0.306	1.38565e-21	COP_A	SRSF6
PREX22	1.53933e-16	1.07639	0.732	0.573	2.96782e-12	COP_A	PREX2
NLRC5	1.03883e-29	1.0745	0.304	0.043	2.00287e-25	COP_A	NLRC5
SLC38A12	2.57835e-22	1.07366	0.428	0.115	4.97105e-18	COP_A	SLC38A1
KANSL1L1	5.99653e-14	1.07138	0.449	0.345	1.15613e-09	COP_A	KANSL1L
TENM42	8.64615e-18	1.06527	0.312	0.187	1.66698e-13	COP_A	TENM4
SLC4A71	2.76039e-21	1.06503	0.333	0.118	5.32203e-17	COP_A	SLC4A7
SYT172	1.24347e-19	1.06282	0.312	0.076	2.3974e-15	COP_A	SYT17
IL17D	5.58677e-24	1.06162	0.268	0.063	1.07713e-19	COP_A	IL17D
DIAPH22	2.26243e-16	1.059	0.399	0.191	4.36197e-12	COP_A	DIAPH2
CTNND22	1.62821e-24	1.05649	0.833	0.412	3.13918e-20	COP_A	CTNND2
C5orf17	3.59147e-18	1.05164	0.319	0.066	6.92436e-14	COP_A	C5orf17
ANTXR12	1.43694e-18	1.05051	0.341	0.081	2.77043e-14	COP_A	ANTXR1
ARHGEF62	7.77132e-19	1.05049	0.283	0.091	1.49831e-14	COP_A	ARHGEF6
BCAN2	9.11975e-23	1.04986	0.507	0.143	1.75829e-18	COP_A	BCAN
PCDH72	1.93395e-24	1.04931	0.514	0.142	3.72866e-20	COP_A	PCDH7
KIAA12172	9.88732e-11	1.04549	0.304	0.106	1.90628e-06	COP_A	KIAA1217
HSP90B1	2.17187e-18	1.04449	0.391	0.246	4.18736e-14	COP_A	HSP90B1
EGFR2	1.38659e-15	1.04385	0.312	0.079	2.67334e-11	COP_A	EGFR
SERGEF1	2.25005e-14	1.04343	0.333	0.167	4.3381e-10	COP_A	SERGEF
PLCE12	1.04273e-18	1.04172	0.254	0.062	2.01039e-14	COP_A	PLCE1
PCNX22	2.75531e-17	1.03478	0.413	0.229	5.31223e-13	COP_A	PCNX2
FAM189A1	1.48219e-21	1.03446	0.254	0.045	2.85767e-17	COP_A	FAM189A1
AGAP12	8.66286e-25	1.02882	0.986	0.887	1.6702e-20	COP_A	AGAP1
DSCAM2	6.35539e-62	1.02717	0.841	0.188	1.22532e-57	COP_A	DSCAM
CARS	1.55842e-19	1.02495	0.333	0.127	3.00462e-15	COP_A	CARS
GNAS1	3.94629e-17	1.02262	0.674	0.493	7.60846e-13	COP_A	GNAS
ACADVL	3.29594e-21	1.0108	0.355	0.215	6.35457e-17	COP_A	ACADVL
WNK31	5.15644e-19	1.00864	0.268	0.113	9.94162e-15	COP_A	WNK3
DOK62	9.05563e-14	0.991442	0.275	0.075	1.74593e-09	COP_A	DOK6
JAZF12	2.38502e-13	0.99125	0.609	0.462	4.59831e-09	COP_A	JAZF1
SNRNP701	2.23363e-19	0.990684	0.746	0.574	4.30644e-15	COP_A	SNRNP70
CNN32	1.73904e-14	0.988386	0.341	0.221	3.35287e-10	COP_A	CNN3
SPECC1	2.51276e-17	0.987719	0.362	0.317	4.8446e-13	COP_A	SPECC1
CASK2	5.70247e-12	0.98748	0.457	0.255	1.09944e-07	COP_A	CASK
FRY2	1.69917e-12	0.985311	0.413	0.16	3.276e-08	COP_A	FRY
ABI12	4.03963e-17	0.985047	0.341	0.221	7.78841e-13	COP_A	ABI1
FMN22	3.21443e-14	0.984683	0.355	0.138	6.19742e-10	COP_A	FMN2
AC093152.1	1.30923e-24	0.983688	0.254	0.044	2.52419e-20	COP_A	AC093152.1
TTC282	2.07882e-10	0.983184	0.565	0.386	4.00797e-06	COP_A	TTC28
KIF26B2	2.50798e-16	0.982842	0.406	0.122	4.83538e-12	COP_A	KIF26B
ASAP3	2.19451e-30	0.981047	0.275	0.042	4.23101e-26	COP_A	ASAP3
SLC8A12	7.5578e-14	0.979015	0.391	0.127	1.45714e-09	COP_A	SLC8A1
PPP1R12A2	9.33618e-17	0.978944	0.587	0.44	1.80002e-12	COP_A	PPP1R12A
GUCY1A22	3.82041e-15	0.975377	0.348	0.104	7.36575e-11	COP_A	GUCY1A2
MAML22	4.70081e-11	0.974873	0.746	0.544	9.06317e-07	COP_A	MAML2
REV3L2	2.28163e-13	0.970072	0.543	0.428	4.39898e-09	COP_A	REV3L
SPATS22	2.41426e-14	0.967902	0.268	0.122	4.6547e-10	COP_A	SPATS2
RHBDL32	1.65054e-13	0.963655	0.268	0.084	3.18223e-09	COP_A	RHBDL3
SPTBN41	2.32694e-19	0.963473	0.297	0.092	4.48634e-15	COP_A	SPTBN4
SLC35F32	2.58198e-08	0.958752	0.326	0.218	0.000497806	COP_A	SLC35F3
HNRNPH11	3.82718e-22	0.958624	0.355	0.262	7.37881e-18	COP_A	HNRNPH1
PRICKLE22	3.11116e-14	0.957708	0.254	0.143	5.99831e-10	COP_A	PRICKLE2
RFX32	1.00246e-14	0.95629	0.565	0.406	1.93275e-10	COP_A	RFX3
SPRED22	2.61259e-14	0.949049	0.341	0.147	5.03708e-10	COP_A	SPRED2
NKAIN32	8.61654e-10	0.947032	0.319	0.113	1.66127e-05	COP_A	NKAIN3
PDZD22	5.82166e-15	0.946523	0.616	0.293	1.12242e-10	COP_A	PDZD2
WDR61	1.13229e-18	0.945442	0.399	0.204	2.18306e-14	COP_A	WDR6
SLC44A52	6.17779e-11	0.944684	0.283	0.091	1.19108e-06	COP_A	SLC44A5
PLOD22	1.08663e-16	0.944199	0.275	0.102	2.09502e-12	COP_A	PLOD2
VPS13A2	9.02921e-18	0.942162	0.283	0.137	1.74083e-13	COP_A	VPS13A
LRRC72	8.91849e-16	0.941696	0.609	0.269	1.71948e-11	COP_A	LRRC7
DGKI2	7.07815e-13	0.939628	0.514	0.294	1.36467e-08	COP_A	DGKI
COL20A12	1.92719e-11	0.937695	0.275	0.08	3.71562e-07	COP_A	COL20A1
CMSS1	1.52279e-12	0.93559	0.493	0.319	2.93594e-08	COP_A	CMSS1
ATP2A21	1.84612e-17	0.933497	0.348	0.28	3.55931e-13	COP_A	ATP2A2
SON	6.77841e-18	0.932986	0.565	0.5	1.30688e-13	COP_A	SON
ADGRG12	8.62771e-23	0.932004	0.384	0.084	1.66342e-18	COP_A	ADGRG1
CD63	3.83827e-14	0.929897	0.355	0.249	7.40018e-10	COP_A	CD63
PAX31	8.81219e-16	0.927331	0.261	0.053	1.69899e-11	COP_A	PAX3
CIT2	3.17467e-17	0.92699	0.275	0.167	6.12076e-13	COP_A	CIT
HSPA5	1.08332e-12	0.926036	0.333	0.224	2.08863e-08	COP_A	HSPA5
CBFB	2.8605e-15	0.918754	0.478	0.381	5.51504e-11	COP_A	CBFB
PCDH172	5.82272e-12	0.916221	0.399	0.316	1.12262e-07	COP_A	PCDH17
RPS6KA2	1.61344e-12	0.916073	0.594	0.511	3.1107e-08	COP_A	RPS6KA2
RORA2	1.65906e-20	0.915265	0.79	0.418	3.19867e-16	COP_A	RORA
SERPINE22	1.69476e-09	0.913713	0.326	0.149	3.2675e-05	COP_A	SERPINE2
LINC025882	1.519e-11	0.906279	0.283	0.082	2.92863e-07	COP_A	LINC02588
DCLK22	4.06137e-11	0.904253	0.355	0.248	7.83032e-07	COP_A	DCLK2
ME32	8.75426e-20	0.902285	0.304	0.087	1.68782e-15	COP_A	ME3
OGT	7.97016e-18	0.900858	0.399	0.267	1.53665e-13	COP_A	OGT
PFKFB3	2.90299e-16	0.899838	0.254	0.085	5.59697e-12	COP_A	PFKFB3
RANBP2	6.1104e-13	0.898791	0.341	0.281	1.17809e-08	COP_A	RANBP2
AFAP12	1.90707e-14	0.898257	0.254	0.093	3.67683e-10	COP_A	AFAP1
BANP	1.17334e-14	0.896853	0.261	0.124	2.2622e-10	COP_A	BANP
SCN1A2	3.22824e-20	0.894391	0.442	0.13	6.22405e-16	COP_A	SCN1A
GALNT132	2.74399e-08	0.893754	0.717	0.617	0.000529041	COP_A	GALNT13
SIPA1L32	2.4106e-15	0.893161	0.457	0.302	4.64764e-11	COP_A	SIPA1L3
PRKDC	5.08637e-17	0.88902	0.536	0.384	9.80652e-13	COP_A	PRKDC
ASTN12	2.75995e-11	0.887501	0.406	0.19	5.32119e-07	COP_A	ASTN1
ADAMTS172	2.15563e-09	0.886067	0.341	0.135	4.15605e-05	COP_A	ADAMTS17
PID12	6.42933e-12	0.883982	0.355	0.118	1.23958e-07	COP_A	PID1
TTC31	8.0922e-15	0.883555	0.797	0.65	1.56018e-10	COP_A	TTC3
DBI1	6.11042e-17	0.88287	0.341	0.164	1.17809e-12	COP_A	DBI
GPR1552	1.06515e-12	0.882414	0.319	0.167	2.05361e-08	COP_A	GPR155
LARS	1.94903e-16	0.875395	0.478	0.293	3.75772e-12	COP_A	LARS
NR6A11	5.1074e-12	0.875065	0.348	0.2	9.84706e-08	COP_A	NR6A1
BACH11	1.54015e-09	0.872609	0.304	0.164	2.96942e-05	COP_A	BACH1
NOL42	3.05201e-09	0.871165	0.29	0.1	5.88428e-05	COP_A	NOL4
BMPR22	1.08631e-12	0.869636	0.442	0.296	2.0944e-08	COP_A	BMPR2
EBF42	2.31839e-13	0.86942	0.283	0.118	4.46986e-09	COP_A	EBF4
SCN8A2	8.18433e-14	0.868134	0.261	0.122	1.57794e-09	COP_A	SCN8A
LDLRAD3	5.68963e-15	0.867547	0.775	0.579	1.09696e-10	COP_A	LDLRAD3
RBMS12	1.88286e-12	0.865274	0.304	0.176	3.63016e-08	COP_A	RBMS1
HIVEP22	5.03138e-09	0.860461	0.341	0.158	9.7005e-05	COP_A	HIVEP2
DPY19L32	1.58422e-13	0.851205	0.261	0.161	3.05438e-09	COP_A	DPY19L3
DOT1L	5.53359e-15	0.849936	0.275	0.112	1.06688e-10	COP_A	DOT1L
ATP13A42	7.79121e-11	0.845753	0.333	0.168	1.50215e-06	COP_A	ATP13A4
ARHGEF112	1.70926e-10	0.842059	0.304	0.196	3.29545e-06	COP_A	ARHGEF11
UHRF2	7.202e-16	0.841054	0.312	0.267	1.38855e-11	COP_A	UHRF2
XYLT12	4.98299e-13	0.838585	0.688	0.394	9.6072e-09	COP_A	XYLT1
HMBOX1	3.03155e-14	0.837685	0.428	0.332	5.84484e-10	COP_A	HMBOX1
TREX2	5.2181e-23	0.834396	0.268	0.049	1.00605e-18	COP_A	TREX2
CDK142	7.87319e-10	0.833391	0.464	0.29	1.51795e-05	COP_A	CDK14
CCSER12	1.30379e-10	0.83333	0.478	0.226	2.5137e-06	COP_A	CCSER1
PRKAA22	9.02507e-13	0.832208	0.275	0.141	1.74003e-08	COP_A	PRKAA2
SEZ6L2	1.28477e-12	0.823235	0.37	0.127	2.47704e-08	COP_A	SEZ6L
SLC9A72	4.51805e-18	0.821176	0.261	0.059	8.7108e-14	COP_A	SLC9A7
LIMD12	1.54492e-14	0.812388	0.254	0.146	2.97861e-10	COP_A	LIMD1
NPAS32	4.62903e-08	0.810213	0.957	0.887	0.000892477	COP_A	NPAS3
PLEKHA52	9.17915e-08	0.805807	0.341	0.246	0.00176974	COP_A	PLEKHA5
TEAD11	7.11989e-12	0.805717	0.312	0.308	1.37272e-07	COP_A	TEAD1
MKLN12	2.01916e-10	0.80497	0.725	0.618	3.89295e-06	COP_A	MKLN1
RASAL2	3.34489e-08	0.804875	0.384	0.332	0.000644895	COP_A	RASAL2
DZIP12	4.12434e-12	0.804688	0.275	0.129	7.95173e-08	COP_A	DZIP1
PTPRE2	4.73186e-12	0.803997	0.413	0.382	9.12302e-08	COP_A	PTPRE
TAF1D	3.83648e-13	0.797835	0.362	0.229	7.39673e-09	COP_A	TAF1D
CDH182	2.91438e-10	0.796191	0.275	0.088	5.61893e-06	COP_A	CDH18
CPE2	1.33893e-10	0.795922	0.428	0.206	2.58147e-06	COP_A	CPE
RBCK1	6.4685e-14	0.790604	0.312	0.182	1.24713e-09	COP_A	RBCK1
PLEKHH22	5.01595e-10	0.790453	0.341	0.14	9.67075e-06	COP_A	PLEKHH2
MGLL2	1.55784e-08	0.790364	0.29	0.211	0.000300352	COP_A	MGLL
SH3PXD2B	1.63961e-11	0.788215	0.297	0.207	3.16116e-07	COP_A	SH3PXD2B
STK32A2	1.0927e-08	0.787332	0.283	0.102	0.000210673	COP_A	STK32A
AC009041.22	2.69925e-12	0.785865	0.471	0.369	5.20415e-08	COP_A	AC009041.2
UBAP1	4.61739e-12	0.784699	0.29	0.206	8.90233e-08	COP_A	UBAP1
EVL	9.32965e-12	0.783668	0.457	0.358	1.79876e-07	COP_A	EVL
ST72	2.68644e-08	0.779785	0.341	0.21	0.000517946	COP_A	ST7
FKBP5	1.05519e-10	0.775162	0.304	0.151	2.0344e-06	COP_A	FKBP5
BAZ1A	6.41052e-10	0.773102	0.275	0.133	1.23595e-05	COP_A	BAZ1A
WDR111	6.09284e-13	0.771323	0.362	0.244	1.1747e-08	COP_A	WDR11
STAT1	2.35678e-14	0.77116	0.254	0.076	4.54388e-10	COP_A	STAT1
NEDD42	1.24331e-09	0.767942	0.254	0.15	2.3971e-05	COP_A	NEDD4
ARHGEF42	9.3889e-12	0.762225	0.355	0.202	1.81018e-07	COP_A	ARHGEF4
MAPKAP1	1.04774e-11	0.761396	0.478	0.326	2.02004e-07	COP_A	MAPKAP1
PDE7B2	2.55387e-06	0.757215	0.268	0.115	0.0492387	COP_A	PDE7B
KANK12	3.04874e-07	0.753305	0.558	0.398	0.00587797	COP_A	KANK1
UBA1	2.75714e-14	0.748121	0.355	0.269	5.31576e-10	COP_A	UBA1
MDGA22	7.88236e-11	0.747392	0.768	0.493	1.51972e-06	COP_A	MDGA2
CLOCK	3.74596e-09	0.74674	0.29	0.226	7.22221e-05	COP_A	CLOCK
PTPRM2	1.91496e-07	0.746208	0.29	0.211	0.00369205	COP_A	PTPRM
ITGB81	2.65342e-09	0.746086	0.326	0.477	5.11579e-05	COP_A	ITGB8
HSPD1	3.87651e-10	0.742542	0.341	0.206	7.47391e-06	COP_A	HSPD1
MAN1A21	4.344e-10	0.739819	0.362	0.303	8.37524e-06	COP_A	MAN1A2
DMXL22	2.03064e-12	0.735921	0.304	0.221	3.91507e-08	COP_A	DMXL2
LARP1B	9.94652e-12	0.732864	0.319	0.179	1.91769e-07	COP_A	LARP1B
GGT71	4.45761e-12	0.730223	0.29	0.188	8.59426e-08	COP_A	GGT7
FAM193B	1.82931e-11	0.729963	0.333	0.22	3.52692e-07	COP_A	FAM193B
STAT3	5.31012e-11	0.727617	0.37	0.236	1.02379e-06	COP_A	STAT3
KAT2A2	1.27517e-13	0.727455	0.377	0.185	2.45852e-09	COP_A	KAT2A
MIPOL11	3.82235e-08	0.727004	0.261	0.157	0.000736948	COP_A	MIPOL1
RCAN2	7.40552e-09	0.725514	0.5	0.454	0.000142778	COP_A	RCAN2
CHD92	4.91361e-10	0.723473	0.623	0.558	9.47344e-06	COP_A	CHD9
CC2D1A1	2.96831e-12	0.720363	0.319	0.143	5.72289e-08	COP_A	CC2D1A
CALN1	9.01661e-05	0.718933	0.391	0.29	1	COP_A	CALN1
MBD2	5.25661e-13	0.718602	0.261	0.188	1.01347e-08	COP_A	MBD2
XKR62	3.16194e-06	0.718335	0.442	0.308	0.0609622	COP_A	XKR6
TMEM1082	4.21052e-07	0.714778	0.348	0.18	0.00811789	COP_A	TMEM108
SRRM2	6.59577e-11	0.714176	0.551	0.429	1.27166e-06	COP_A	SRRM2
KDM1A1	6.28651e-11	0.707702	0.254	0.146	1.21204e-06	COP_A	KDM1A
GOLGA8B2	3.56724e-13	0.704089	0.341	0.166	6.87765e-09	COP_A	GOLGA8B
NFIB2	5.74971e-09	0.703756	0.638	0.434	0.000110854	COP_A	NFIB
C16orf452	4.43237e-10	0.703612	0.254	0.178	8.54562e-06	COP_A	C16orf45
NFAT51	1.58298e-11	0.700248	0.536	0.449	3.05199e-07	COP_A	NFAT5
SND1	2.00801e-09	0.699899	0.355	0.319	3.87145e-05	COP_A	SND1
NAV32	0.000137769	0.699729	0.435	0.433	1	COP_A	NAV3
CLIP1	5.32546e-11	0.698798	0.261	0.173	1.02675e-06	COP_A	CLIP1
WRN	2.13953e-08	0.698328	0.355	0.278	0.000412501	COP_A	WRN
ARNT22	3.34196e-10	0.69754	0.493	0.402	6.44329e-06	COP_A	ARNT2
HSPH1	1.56774e-09	0.694702	0.283	0.155	3.02259e-05	COP_A	HSPH1
FAM110B2	5.15544e-10	0.694197	0.283	0.092	9.93968e-06	COP_A	FAM110B
FOCAD2	6.05106e-09	0.694169	0.297	0.226	0.000116665	COP_A	FOCAD
LYRM42	1.32199e-07	0.692681	0.283	0.178	0.0025488	COP_A	LYRM4
CAPN21	7.98655e-13	0.687954	0.283	0.163	1.53981e-08	COP_A	CAPN2
ATF4	3.08158e-11	0.686445	0.355	0.239	5.94129e-07	COP_A	ATF4
MSI22	1.33345e-07	0.685309	0.529	0.488	0.0025709	COP_A	MSI2
NPIPA11	1.85959e-12	0.684111	0.297	0.168	3.5853e-08	COP_A	NPIPA1
DAB12	8.57396e-09	0.683037	0.449	0.219	0.000165306	COP_A	DAB1
SDK12	5.91505e-07	0.679908	0.283	0.141	0.0114042	COP_A	SDK1
MIB2	3.17192e-10	0.679395	0.254	0.153	6.11547e-06	COP_A	MIB2
PALLD2	4.5596e-10	0.677894	0.297	0.098	8.79091e-06	COP_A	PALLD
LRP42	1.8711e-07	0.673308	0.297	0.144	0.00360749	COP_A	LRP4
NBEA2	1.03162e-08	0.671798	0.609	0.421	0.000198897	COP_A	NBEA
TANC22	3.50085e-05	0.671308	0.681	0.6	0.674964	COP_A	TANC2
DHX36	8.26767e-11	0.669863	0.348	0.303	1.59401e-06	COP_A	DHX36
LRMDA1	5.28111e-07	0.669643	0.377	0.186	0.010182	COP_A	LRMDA
IRS2	1.61603e-10	0.668586	0.312	0.278	3.1157e-06	COP_A	IRS2
B4GALNT4	3.72255e-11	0.665366	0.341	0.228	7.17708e-07	COP_A	B4GALNT4
NLGN22	1.72772e-11	0.659278	0.261	0.139	3.33104e-07	COP_A	NLGN2
ARHGEF122	8.77408e-08	0.659093	0.326	0.176	0.00169164	COP_A	ARHGEF12
PNISR1	2.78209e-11	0.659059	0.601	0.516	5.36388e-07	COP_A	PNISR
ILF3	5.50792e-10	0.658172	0.312	0.194	1.06193e-05	COP_A	ILF3
HDAC4	1.30465e-12	0.658008	0.355	0.393	2.51536e-08	COP_A	HDAC4
SRSF7	3.61691e-10	0.65779	0.254	0.177	6.97341e-06	COP_A	SRSF7
NAP1L1	1.67081e-10	0.656813	0.507	0.381	3.22132e-06	COP_A	NAP1L1
CUX1	1.72504e-09	0.656481	0.486	0.428	3.32587e-05	COP_A	CUX1
SPARCL12	3.12658e-08	0.654949	0.268	0.112	0.000602805	COP_A	SPARCL1
ANKRD17	5.57909e-08	0.650518	0.645	0.579	0.00107565	COP_A	ANKRD17
SMAP11	4.42885e-10	0.648429	0.312	0.276	8.53883e-06	COP_A	SMAP1
TTC17	3.47719e-11	0.648312	0.391	0.413	6.70402e-07	COP_A	TTC17
UBE2G2	1.98769e-12	0.648144	0.29	0.217	3.83227e-08	COP_A	UBE2G2
PACS12	1.08499e-08	0.64648	0.283	0.165	0.000209187	COP_A	PACS1
LPIN1	1.47969e-10	0.641259	0.312	0.212	2.85285e-06	COP_A	LPIN1
SMYD32	0.000281148	0.640906	0.391	0.344	1	COP_A	SMYD3
CAMTA12	3.61139e-06	0.639841	0.601	0.569	0.0696276	COP_A	CAMTA1
SRSF5	2.58455e-12	0.639455	0.464	0.436	4.98301e-08	COP_A	SRSF5
ZFAND6	8.03568e-13	0.639422	0.246	0.293	1.54928e-08	COP_A	ZFAND6
DMPK2	1.44857e-11	0.637883	0.283	0.121	2.79284e-07	COP_A	DMPK
LRP13	2.0082e-10	0.634433	0.362	0.135	3.8718e-06	COP_A	LRP1
TSC2	3.89191e-11	0.634337	0.29	0.155	7.5036e-07	COP_A	TSC2
DENND5B1	1.27619e-08	0.633495	0.42	0.344	0.00024605	COP_A	DENND5B
EIF4A2	3.68965e-10	0.630474	0.384	0.297	7.11364e-06	COP_A	EIF4A2
ZC3H7A2	3.44327e-11	0.628817	0.261	0.172	6.63863e-07	COP_A	ZC3H7A
AASS	5.1059e-13	0.628583	0.312	0.308	9.84417e-09	COP_A	AASS
SRP72	4.76002e-11	0.627524	0.261	0.185	9.17732e-07	COP_A	SRP72
ARPP212	2.06376e-08	0.626856	0.384	0.17	0.000397893	COP_A	ARPP21
PHF142	1.31715e-08	0.624776	0.536	0.445	0.000253946	COP_A	PHF14
MIB11	8.55001e-10	0.624349	0.435	0.322	1.64844e-05	COP_A	MIB1
IFI161	1.28744e-09	0.620813	0.268	0.097	2.48218e-05	COP_A	IFI16
SMG1	2.90205e-11	0.616813	0.384	0.342	5.59515e-07	COP_A	SMG1
SYT142	9.75824e-07	0.616492	0.341	0.238	0.0188139	COP_A	SYT14
MXI1	1.20862e-10	0.612744	0.493	0.513	2.33021e-06	COP_A	MXI1
PPFIA1	1.72035e-08	0.611207	0.341	0.289	0.000331684	COP_A	PPFIA1
DCC2	7.75994e-09	0.609158	0.514	0.268	0.000149612	COP_A	DCC
MPRIP	8.63271e-10	0.608874	0.29	0.232	1.66439e-05	COP_A	MPRIP
UBR5	1.1616e-07	0.60684	0.536	0.487	0.00223956	COP_A	UBR5
FAM193A	4.58032e-09	0.601875	0.304	0.293	8.83086e-05	COP_A	FAM193A
BRD4	7.5822e-09	0.600924	0.377	0.283	0.000146185	COP_A	BRD4
CCDC502	8.09144e-06	0.599192	0.341	0.242	0.156003	COP_A	CCDC50
CABIN1	4.17299e-10	0.593365	0.297	0.178	8.04553e-06	COP_A	CABIN1
CDYL	3.87767e-07	0.590637	0.261	0.169	0.00747614	COP_A	CDYL
PKD11	9.5439e-10	0.585367	0.29	0.192	1.84006e-05	COP_A	PKD1
ATR	3.43977e-08	0.583037	0.275	0.215	0.000663188	COP_A	ATR
ATP2B12	1.35632e-07	0.582648	0.304	0.252	0.00261499	COP_A	ATP2B1
CDC14B	2.3658e-08	0.582263	0.536	0.509	0.000456126	COP_A	CDC14B
PABPN1	1.23833e-09	0.581941	0.478	0.429	2.38751e-05	COP_A	PABPN1
SUPT5H	2.82995e-09	0.580564	0.261	0.191	5.45614e-05	COP_A	SUPT5H
TASOR2	7.73604e-08	0.575637	0.333	0.269	0.00149151	COP_A	TASOR2
ME12	9.49893e-09	0.573592	0.254	0.219	0.000183139	COP_A	ME1
MYO5A	1.40233e-06	0.573109	0.732	0.663	0.0270368	COP_A	MYO5A
TRA2B	3.48573e-10	0.568185	0.297	0.242	6.72049e-06	COP_A	TRA2B
HSP90AB1	3.38956e-09	0.560089	0.5	0.467	6.53507e-05	COP_A	HSP90AB1
EXOC62	4.90927e-07	0.560082	0.304	0.242	0.00946508	COP_A	EXOC6
WWP1	3.62288e-07	0.560007	0.268	0.245	0.00698491	COP_A	WWP1
AC116366.31	1.7066e-07	0.559896	0.283	0.207	0.00329032	COP_A	AC116366.3
SMC5	6.16849e-09	0.557816	0.355	0.33	0.000118928	COP_A	SMC5
RBM6	1.64487e-07	0.555332	0.551	0.482	0.00317131	COP_A	RBM6
PPP6R2	1.55254e-07	0.554048	0.406	0.358	0.00299329	COP_A	PPP6R2
FGFR12	9.65558e-07	0.553599	0.261	0.156	0.018616	COP_A	FGFR1
PDLIM52	4.74467e-06	0.553195	0.333	0.2	0.0914772	COP_A	PDLIM5
CHORDC1	2.87337e-09	0.553013	0.29	0.151	5.53985e-05	COP_A	CHORDC1
LHFPL62	0.000236637	0.551396	0.362	0.267	1	COP_A	LHFPL6
ICK	9.61134e-07	0.55043	0.275	0.218	0.0185307	COP_A	ICK
ATP13A3	1.76724e-08	0.550021	0.29	0.198	0.000340724	COP_A	ATP13A3
IPO7	6.94917e-08	0.548536	0.283	0.214	0.0013398	COP_A	IPO7
TUT4	8.30313e-10	0.547902	0.42	0.432	1.60084e-05	COP_A	TUT4
CHST92	5.17334e-09	0.546594	0.268	0.088	9.97421e-05	COP_A	CHST9
AC005261.1	2.74892e-10	0.541766	0.297	0.267	5.29991e-06	COP_A	AC005261.1
PLEKHA1	1.58415e-07	0.540993	0.362	0.353	0.00305425	COP_A	PLEKHA1
TCERG1	2.81946e-08	0.540823	0.391	0.333	0.000543592	COP_A	TCERG1
DENND2A2	8.86575e-06	0.539393	0.297	0.166	0.170932	COP_A	DENND2A
PPA21	1.75796e-05	0.538529	0.312	0.326	0.338936	COP_A	PPA2
PTPN13	0.000262972	0.537846	0.384	0.369	1	COP_A	PTPN13
FIGN2	5.18961e-05	0.536797	0.312	0.16	1	COP_A	FIGN
IL6ST	9.32606e-09	0.535221	0.399	0.358	0.000179807	COP_A	IL6ST
ASH1L	4.25965e-09	0.53268	0.594	0.614	8.2126e-05	COP_A	ASH1L
FBXW7	8.37643e-07	0.531443	0.254	0.248	0.0161498	COP_A	FBXW7
SUGP2	4.52519e-08	0.530296	0.319	0.217	0.000872456	COP_A	SUGP2
FAM135A2	5.88729e-08	0.528229	0.428	0.361	0.00113507	COP_A	FAM135A
FNBP4	3.10325e-08	0.527197	0.457	0.38	0.000598306	COP_A	FNBP4
ACIN1	1.44222e-09	0.525687	0.37	0.381	2.7806e-05	COP_A	ACIN1
MAP3K13	7.1625e-07	0.525494	0.341	0.291	0.0138093	COP_A	MAP3K13
CLEC16A	1.23693e-09	0.522213	0.29	0.31	2.3848e-05	COP_A	CLEC16A
CELF1	4.37525e-08	0.521449	0.348	0.323	0.000843548	COP_A	CELF1
TIMM23B	1.69444e-06	0.520037	0.304	0.269	0.0326688	COP_A	TIMM23B
VPS13B	3.26869e-06	0.517817	0.551	0.526	0.0630204	COP_A	VPS13B
RTN1	7.8118e-09	0.51736	0.37	0.422	0.000150611	COP_A	RTN1
FUS	6.82343e-09	0.515315	0.275	0.239	0.000131556	COP_A	FUS
TIAM21	1.68131e-06	0.515199	0.254	0.227	0.0324157	COP_A	TIAM2
CAMSAP22	4.4318e-07	0.514907	0.464	0.442	0.00854451	COP_A	CAMSAP2
UBAP2	6.80447e-07	0.514525	0.29	0.217	0.013119	COP_A	UBAP2
FERMT12	4.30433e-09	0.514414	0.304	0.11	8.29875e-05	COP_A	FERMT1
UPF3A1	6.45845e-07	0.510432	0.435	0.375	0.0124519	COP_A	UPF3A
MAPKBP1	2.92557e-07	0.510404	0.283	0.195	0.00564049	COP_A	MAPKBP1
PSAP	8.60991e-07	0.507794	0.609	0.602	0.0165999	COP_A	PSAP
CD811	4.04939e-08	0.505673	0.449	0.443	0.000780722	COP_A	CD81
TMEM161B-AS11	3.78061e-08	0.505645	0.384	0.439	0.000728901	COP_A	TMEM161B-AS1
HLCS	6.52513e-06	0.504393	0.304	0.279	0.125805	COP_A	HLCS
ZSWIM8	7.96478e-09	0.502693	0.268	0.188	0.000153561	COP_A	ZSWIM8
NRF1	5.46317e-09	0.498536	0.333	0.344	0.00010533	COP_A	NRF1
HERC2	2.6752e-07	0.498064	0.493	0.425	0.00515778	COP_A	HERC2
USP252	1.05351e-06	0.497112	0.283	0.226	0.0203117	COP_A	USP25
INPP4A	1.3511e-07	0.497081	0.268	0.201	0.00260493	COP_A	INPP4A
SNAP912	2.73847e-06	0.495726	0.283	0.237	0.0527976	COP_A	SNAP91
ITSN12	5.82366e-06	0.492503	0.283	0.212	0.11228	COP_A	ITSN1
CHCHD31	1.22385e-05	0.490861	0.413	0.369	0.235958	COP_A	CHCHD3
PITPNB	2.3111e-06	0.484183	0.326	0.259	0.044558	COP_A	PITPNB
RPS281	1.29412e-07	0.48253	0.29	0.243	0.00249507	COP_A	RPS28
ASCC3	6.56231e-07	0.481796	0.348	0.347	0.0126521	COP_A	ASCC3
GPHN	4.87923e-05	0.479757	0.804	0.707	0.940715	COP_A	GPHN
MALAT1	2.01929e-05	0.4797	1	0.985	0.389318	COP_A	MALAT1
UBR1	2.18552e-07	0.477074	0.391	0.378	0.00421369	COP_A	UBR1
ADGRL1	1.15139e-06	0.475728	0.254	0.237	0.0221988	COP_A	ADGRL1
SETD52	4.90706e-06	0.47472	0.449	0.393	0.0946081	COP_A	SETD5
SREK1	3.62234e-06	0.474374	0.319	0.274	0.0698388	COP_A	SREK1
MED15	2.24181e-06	0.473866	0.254	0.2	0.0432221	COP_A	MED15
MLLT6	4.86906e-07	0.473355	0.283	0.182	0.00938755	COP_A	MLLT6
CTNNA22	3.90209e-12	0.47328	0.601	0.303	7.52323e-08	COP_A	CTNNA2
VPS13C	6.48008e-08	0.472344	0.623	0.624	0.00124936	COP_A	VPS13C
ADARB22	7.33445e-05	0.470502	0.609	0.558	1	COP_A	ADARB2
TFCP2	1.24067e-08	0.468779	0.312	0.371	0.000239201	COP_A	TFCP2
TNK22	0.000120306	0.46794	0.37	0.268	1	COP_A	TNK2
AAK1	1.4439e-06	0.463347	0.449	0.383	0.0278384	COP_A	AAK1
TSC22D12	0.000110928	0.463277	0.471	0.371	1	COP_A	TSC22D1
RAB11FIP3	1.96913e-05	0.46254	0.29	0.276	0.379649	COP_A	RAB11FIP3
EIF5	2.67423e-06	0.460318	0.333	0.27	0.0515591	COP_A	EIF5
ZFAND3	1.08398e-05	0.4599	0.71	0.638	0.208992	COP_A	ZFAND3
RPS2	3.5329e-07	0.45832	0.37	0.275	0.00681144	COP_A	RPS2
MYCBP22	4.82492e-07	0.457736	0.572	0.586	0.00930245	COP_A	MYCBP2
STAG1	0.000104794	0.45625	0.507	0.466	1	COP_A	STAG1
VGLL42	1.02162e-06	0.456134	0.326	0.327	0.0196968	COP_A	VGLL4
PUM3	4.18474e-05	0.453172	0.333	0.303	0.806819	COP_A	PUM3
H3F3B1	5.89872e-07	0.45157	0.442	0.45	0.0113727	COP_A	H3F3B
DCAF51	5.27309e-07	0.451257	0.275	0.242	0.0101665	COP_A	DCAF5
OXR12	6.26526e-06	0.449512	0.254	0.275	0.120794	COP_A	OXR1
SPG11	4.37295e-11	0.447602	0.297	0.384	8.43105e-07	COP_A	SPG11
EIF5B	2.87793e-05	0.444809	0.29	0.253	0.554865	COP_A	EIF5B
SFSWAP	3.44065e-07	0.442744	0.355	0.347	0.00663357	COP_A	SFSWAP
MTSS1L2	0.00051323	0.442472	0.283	0.21	1	COP_A	MTSS1L
EPS8	7.63289e-08	0.441611	0.283	0.326	0.00147162	COP_A	EPS8
ANXA5	2.53071e-06	0.440932	0.297	0.241	0.048792	COP_A	ANXA5
LRRTM32	0.000187306	0.44024	0.355	0.338	1	COP_A	LRRTM3
TNPO1	5.18214e-08	0.439426	0.384	0.37	0.000999116	COP_A	TNPO1
AHCYL1	7.19727e-07	0.438181	0.304	0.258	0.0138763	COP_A	AHCYL1
MAT2A	2.99575e-07	0.437525	0.29	0.237	0.00577581	COP_A	MAT2A
R3HDM11	5.76998e-06	0.437022	0.391	0.406	0.111245	COP_A	R3HDM1
HNRNPDL	1.61869e-06	0.436462	0.609	0.595	0.0312084	COP_A	HNRNPDL
RBFOX22	0.000103041	0.435444	0.42	0.409	1	COP_A	RBFOX2
SMG6	9.45628e-07	0.434115	0.275	0.293	0.0182317	COP_A	SMG6
SEM1	3.76769e-06	0.43217	0.261	0.246	0.0726411	COP_A	SEM1
DIP2C	0.00221036	0.431897	0.746	0.694	1	COP_A	DIP2C
DSCAML1	0.00470962	0.431055	0.725	0.75	1	COP_A	DSCAML1
TBCD	2.95304e-06	0.430046	0.304	0.282	0.0569346	COP_A	TBCD
KMT2C	9.72783e-05	0.427647	0.739	0.708	1	COP_A	KMT2C
FOXN32	3.48307e-05	0.427563	0.246	0.305	0.671537	COP_A	FOXN3
KAT2B2	3.29493e-05	0.427308	0.594	0.547	0.635262	COP_A	KAT2B
CDK13	4.88916e-06	0.427104	0.449	0.469	0.0942631	COP_A	CDK13
BRAF	2.35909e-05	0.426397	0.493	0.439	0.454833	COP_A	BRAF
ADK	1.25145e-05	0.424908	0.391	0.398	0.24128	COP_A	ADK
GRIK42	0.000290942	0.424324	0.326	0.247	1	COP_A	GRIK4
LRRTM42	3.8862e-21	0.422284	0.725	0.321	7.49259e-17	COP_A	LRRTM4
NPEPPS	3.42306e-09	0.421207	0.304	0.325	6.59965e-05	COP_A	NPEPPS
PIAS2	1.60548e-07	0.420498	0.312	0.303	0.00309537	COP_A	PIAS2
MTMR31	3.10871e-06	0.411328	0.297	0.31	0.059936	COP_A	MTMR3
XRN2	6.69207e-08	0.410449	0.239	0.26	0.00129023	COP_A	XRN2
SAMD8	2.87039e-06	0.402081	0.304	0.321	0.0553411	COP_A	SAMD8
DTNA1	0.00323373	0.400885	0.71	0.594	1	COP_A	DTNA
HNRNPC	6.45293e-08	0.400281	0.399	0.403	0.00124413	COP_A	HNRNPC
BICD1	2.48497e-05	0.40023	0.391	0.426	0.479101	COP_A	BICD1
SOS11	3.90256e-06	0.399699	0.377	0.36	0.0752413	COP_A	SOS1
NAA25	2.15928e-08	0.399692	0.304	0.318	0.000416309	COP_A	NAA25
PUM1	1.5117e-06	0.397294	0.413	0.423	0.0291456	COP_A	PUM1
AKT21	9.19463e-05	0.397103	0.261	0.222	1	COP_A	AKT2
PRPF4B	1.25146e-05	0.396217	0.326	0.316	0.241281	COP_A	PRPF4B
TRA2A	1.73084e-06	0.395956	0.529	0.598	0.0333706	COP_A	TRA2A
CAB39	1.17416e-06	0.395173	0.254	0.257	0.0226379	COP_A	CAB39
KANSL1	7.31123e-07	0.3939	0.529	0.607	0.014096	COP_A	KANSL1
PHYHIPL2	0.0025722	0.393554	0.478	0.458	1	COP_A	PHYHIPL
ZNF8272	3.67151e-05	0.393197	0.326	0.361	0.707866	COP_A	ZNF827
TRAF3IP2-AS12	0.000161555	0.392476	0.377	0.351	1	COP_A	TRAF3IP2-AS1
INPP5F	1.09183e-06	0.391922	0.297	0.345	0.0210505	COP_A	INPP5F
SEC31A	1.5462e-05	0.390759	0.333	0.283	0.298106	COP_A	SEC31A
KCTD3	1.34185e-06	0.388931	0.355	0.381	0.0258708	COP_A	KCTD3
RPL37A1	1.24015e-05	0.388685	0.457	0.375	0.2391	COP_A	RPL37A
DENND4A	3.28925e-05	0.387853	0.362	0.406	0.634167	COP_A	DENND4A
CD822	0.000367136	0.385631	0.283	0.162	1	COP_A	CD82
HIF1A1	4.92575e-05	0.383643	0.254	0.196	0.949684	COP_A	HIF1A
AHI1	0.00013137	0.383122	0.58	0.511	1	COP_A	AHI1
UBE2K	1.67997e-05	0.382588	0.413	0.411	0.323897	COP_A	UBE2K
SPATA5	0.00116485	0.380097	0.261	0.235	1	COP_A	SPATA5
PHF21A1	0.000197527	0.380023	0.5	0.466	1	COP_A	PHF21A
EPC11	2.63214e-07	0.37982	0.362	0.404	0.00507476	COP_A	EPC1
PTPN12	1.0698e-05	0.379258	0.319	0.34	0.206257	COP_A	PTPN12
ELOVL6	1.77344e-07	0.378298	0.283	0.321	0.00341919	COP_A	ELOVL6
P2RX7	1.07482e-08	0.375473	0.362	0.448	0.000207224	COP_A	P2RX7
RAB11A	2.99379e-06	0.374437	0.261	0.223	0.0577202	COP_A	RAB11A
UGGT2	0.000362036	0.373989	0.565	0.476	1	COP_A	UGGT2
TAB2	1.5506e-06	0.373892	0.275	0.285	0.0298956	COP_A	TAB2
ACTR3	1.42223e-06	0.373748	0.261	0.267	0.0274206	COP_A	ACTR3
ATXN101	5.89165e-06	0.373612	0.377	0.38	0.113591	COP_A	ATXN10
LTBP31	7.80182e-06	0.370486	0.304	0.269	0.150419	COP_A	LTBP3
PCCA	4.4575e-06	0.369268	0.391	0.442	0.0859406	COP_A	PCCA
THRAP3	1.04886e-07	0.368755	0.275	0.283	0.00202221	COP_A	THRAP3
MLLT32	0.00047551	0.367792	0.348	0.354	1	COP_A	MLLT3
ACBD6	3.70946e-06	0.365805	0.283	0.351	0.0715183	COP_A	ACBD6
CHD2	3.88819e-05	0.365772	0.391	0.378	0.749643	COP_A	CHD2
MYO9A	6.75963e-05	0.362892	0.413	0.42	1	COP_A	MYO9A
PSD31	0.00170345	0.362238	0.768	0.703	1	COP_A	PSD3
GBF1	7.28019e-05	0.362107	0.297	0.285	1	COP_A	GBF1
BTRC1	1.09024e-05	0.361893	0.428	0.44	0.210197	COP_A	BTRC
KPNA6	3.89817e-08	0.360486	0.21	0.251	0.000751567	COP_A	KPNA6
CYFIP22	6.77969e-05	0.360444	0.283	0.22	1	COP_A	CYFIP2
KDM2A	2.00583e-05	0.359535	0.333	0.376	0.386724	COP_A	KDM2A
ROCK2	1.45877e-05	0.35913	0.319	0.3	0.281251	COP_A	ROCK2
YTHDC2	1.9176e-06	0.358008	0.268	0.293	0.0369713	COP_A	YTHDC2
UBR2	4.47516e-07	0.355855	0.37	0.415	0.00862812	COP_A	UBR2
CTTN	6.7613e-07	0.354179	0.406	0.41	0.0130358	COP_A	CTTN
MRTFA	7.90722e-05	0.353307	0.319	0.344	1	COP_A	MRTFA
FBXO11	3.75538e-05	0.352067	0.348	0.392	0.724037	COP_A	FBXO11
PDCD6IP	6.31968e-07	0.351574	0.355	0.395	0.0121843	COP_A	PDCD6IP
USP34	9.99094e-05	0.349773	0.638	0.622	1	COP_A	USP34
MTSS12	7.87181e-06	0.346207	0.5	0.573	0.151769	COP_A	MTSS1
DENND1A	2.72721e-05	0.346114	0.406	0.415	0.525807	COP_A	DENND1A
ATXN1	0.00551646	0.345767	0.659	0.696	1	COP_A	ATXN1
NIN2	8.01233e-06	0.34576	0.232	0.257	0.154478	COP_A	NIN
PHC2	3.89978e-05	0.344017	0.42	0.439	0.751878	COP_A	PHC2
TNPO2	9.9455e-06	0.342113	0.254	0.249	0.191749	COP_A	TNPO2
TM9SF3	1.29334e-05	0.341495	0.29	0.357	0.249357	COP_A	TM9SF3
ATAD2B	2.26169e-06	0.339744	0.312	0.341	0.0436054	COP_A	ATAD2B
PRRC2A	1.80992e-05	0.338519	0.261	0.221	0.348953	COP_A	PRRC2A
RC3H1	9.0793e-05	0.338254	0.341	0.357	1	COP_A	RC3H1
SCFD11	2.65668e-06	0.337954	0.254	0.307	0.0512208	COP_A	SCFD1
CASC4	8.44815e-09	0.337727	0.333	0.409	0.00016288	COP_A	CASC4
SFPQ2	6.86232e-06	0.337218	0.449	0.496	0.132306	COP_A	SFPQ
HSD17B121	4.88598e-06	0.336467	0.413	0.419	0.0942017	COP_A	HSD17B12
OPA1	1.22568e-05	0.336114	0.297	0.329	0.236311	COP_A	OPA1
TOP1	2.16599e-07	0.334092	0.312	0.36	0.00417602	COP_A	TOP1
NF12	5.95863e-05	0.334089	0.565	0.558	1	COP_A	NF1
GPSM2	1.86002e-07	0.333447	0.297	0.356	0.00358612	COP_A	GPSM2
SPATS2L	3.53052e-05	0.333156	0.341	0.347	0.680685	COP_A	SPATS2L
FUBP1	5.31077e-06	0.332683	0.297	0.303	0.102392	COP_A	FUBP1
LRPPRC	0.000118106	0.331072	0.312	0.319	1	COP_A	LRPPRC
PDZD8	1.74253e-08	0.330647	0.188	0.257	0.00033596	COP_A	PDZD8
SULF22	2.02497e-05	0.33041	0.254	0.113	0.390415	COP_A	SULF2
MORF4L2	3.81018e-07	0.329893	0.304	0.325	0.00734604	COP_A	MORF4L2
CSGALNACT2	2.85895e-05	0.329486	0.268	0.241	0.551205	COP_A	CSGALNACT2
SMARCC2	1.7039e-05	0.328401	0.254	0.231	0.328511	COP_A	SMARCC2
XPO1	1.79304e-06	0.328216	0.304	0.344	0.0345699	COP_A	XPO1
BTBD9	0.00581429	0.327393	0.391	0.446	1	COP_A	BTBD9
ZCCHC7	3.95283e-06	0.325291	0.442	0.497	0.0762106	COP_A	ZCCHC7
LARP4	5.1569e-05	0.324647	0.254	0.208	0.994251	COP_A	LARP4
HP1BP3	1.9852e-06	0.324182	0.406	0.447	0.0382746	COP_A	HP1BP3
MDN1	2.43888e-05	0.323623	0.399	0.39	0.470217	COP_A	MDN1
SF3B1	6.92859e-07	0.321283	0.399	0.432	0.0133583	COP_A	SF3B1
SPG71	5.17862e-06	0.32122	0.254	0.252	0.0998439	COP_A	SPG7
LRP6	9.93429e-05	0.319283	0.225	0.261	1	COP_A	LRP6
PIP5K1A	4.39021e-06	0.319022	0.246	0.254	0.0846432	COP_A	PIP5K1A
MAPK8IP3	2.72396e-05	0.317137	0.384	0.379	0.52518	COP_A	MAPK8IP3
RPTOR	1.01334e-05	0.316571	0.268	0.275	0.195371	COP_A	RPTOR
CCAR1	0.000201375	0.316229	0.348	0.348	1	COP_A	CCAR1
AUH	5.60428e-09	0.315004	0.232	0.35	0.000108051	COP_A	AUH
SIL1	0.000112578	0.314203	0.275	0.249	1	COP_A	SIL1
HELZ2	0.000146106	0.313342	0.377	0.351	1	COP_A	HELZ
ARFGAP1	4.19573e-05	0.31292	0.29	0.236	0.808938	COP_A	ARFGAP1
AFF1	0.000141856	0.31283	0.312	0.288	1	COP_A	AFF1
BTAF1	3.96224e-07	0.312763	0.283	0.324	0.0076392	COP_A	BTAF1
CREBBP1	9.74418e-05	0.312596	0.399	0.403	1	COP_A	CREBBP
INTS10	1.47204e-06	0.312112	0.275	0.278	0.028381	COP_A	INTS10
TMEM259	5.34854e-06	0.308631	0.319	0.331	0.10312	COP_A	TMEM259
FER2	0.000350603	0.307612	0.42	0.461	1	COP_A	FER
VMP1	3.89271e-05	0.305996	0.37	0.398	0.750514	COP_A	VMP1
AP2B1	3.19635e-06	0.305886	0.225	0.253	0.0616255	COP_A	AP2B1
MARCH7	8.15987e-08	0.30553	0.254	0.303	0.00157322	COP_A	MARCH7
SLMAP	6.00536e-05	0.303377	0.29	0.301	1	COP_A	SLMAP
APBA11	0.00416429	0.302923	0.304	0.288	1	COP_A	APBA1
LENG8	0.000452639	0.301662	0.37	0.345	1	COP_A	LENG8
RPS241	0.000809929	0.301246	0.29	0.23	1	COP_A	RPS24
ICE1	4.78394e-05	0.300682	0.246	0.257	0.922345	COP_A	ICE1
SH3D192	0.0079285	0.300332	0.623	0.62	1	COP_A	SH3D19
FBXO42	8.04654e-05	0.298723	0.261	0.246	1	COP_A	FBXO42
PCBP2	2.20088e-06	0.298712	0.348	0.402	0.042433	COP_A	PCBP2
ANKS1A1	8.50191e-08	0.297932	0.188	0.259	0.00163917	COP_A	ANKS1A
PDGFRA2	9.24178e-07	0.29586	0.275	0.119	0.0178182	COP_A	PDGFRA
GDAP12	5.44055e-05	0.294882	0.319	0.346	1	COP_A	GDAP1
KPNA1	2.58436e-07	0.292339	0.21	0.253	0.00498265	COP_A	KPNA1
PAXBP1	5.0049e-06	0.290921	0.355	0.382	0.0964945	COP_A	PAXBP1
DPP7	4.36322e-05	0.290332	0.268	0.281	0.841228	COP_A	DPP7
USP242	0.00272929	0.290266	0.471	0.409	1	COP_A	USP24
RALGAPA2	0.000873677	0.28961	0.341	0.344	1	COP_A	RALGAPA2
ATF6	4.70642e-08	0.289123	0.217	0.316	0.000907398	COP_A	ATF6
APLP2	0.000777366	0.286191	0.268	0.22	1	COP_A	APLP2
HNRNPA3	2.47003e-06	0.284476	0.362	0.417	0.0476223	COP_A	HNRNPA3
VPS13D	7.68757e-05	0.283939	0.384	0.395	1	COP_A	VPS13D
DNAJC1	0.000857058	0.282301	0.348	0.336	1	COP_A	DNAJC1
RPS271	0.000242365	0.282087	0.312	0.297	1	COP_A	RPS27
FARS22	0.00320178	0.281318	0.355	0.358	1	COP_A	FARS2
CLU1	0.00023874	0.279404	0.384	0.364	1	COP_A	CLU
CTIF1	3.23787e-05	0.278724	0.239	0.271	0.62426	COP_A	CTIF
CSMD32	3.48115e-34	0.277816	0.674	0.215	6.71165e-30	COP_A	CSMD3
CTDSPL2	3.21099e-06	0.276184	0.225	0.253	0.0619078	COP_A	CTDSPL2
CDK81	0.000251705	0.275491	0.246	0.274	1	COP_A	CDK8
DYM	2.68886e-05	0.27537	0.442	0.508	0.518413	COP_A	DYM
ARHGAP5	4.01597e-05	0.275139	0.428	0.445	0.774278	COP_A	ARHGAP5
OLA1	1.6531e-05	0.273691	0.246	0.289	0.318717	COP_A	OLA1
STK3	0.000162565	0.271378	0.297	0.363	1	COP_A	STK3
U2SURP	0.000165617	0.270547	0.471	0.509	1	COP_A	U2SURP
POU2F11	1.96314e-07	0.269559	0.333	0.422	0.00378494	COP_A	POU2F1
CTTNBP22	0.00278432	0.269441	0.63	0.638	1	COP_A	CTTNBP2
COL9A31	1.56611e-05	0.267556	0.246	0.273	0.301946	COP_A	COL9A3
PTCD3	1.57695e-07	0.267163	0.196	0.268	0.00304035	COP_A	PTCD3
YEATS2	1.25055e-06	0.263491	0.232	0.283	0.0241107	COP_A	YEATS2
SPEN	1.35987e-06	0.262932	0.319	0.409	0.0262183	COP_A	SPEN
HNRNPH3	9.65143e-06	0.260985	0.268	0.283	0.18608	COP_A	HNRNPH3
NFKB1	0.000658863	0.259504	0.312	0.331	1	COP_A	NFKB1
CNOT4	9.69212e-05	0.258227	0.304	0.311	1	COP_A	CNOT4
RIF1	0.00176008	0.256553	0.37	0.341	1	COP_A	RIF1
PDIA3	9.02549e-05	0.255879	0.275	0.274	1	COP_A	PDIA3
FAM171B1	0.00382568	0.254927	0.333	0.302	1	COP_A	FAM171B
HUWE1	2.40349e-07	0.254486	0.297	0.378	0.00463393	COP_A	HUWE1
TCF25	0.000179268	0.250318	0.312	0.31	1	COP_A	TCF25
TRPM3	1.49794e-143	6.03618	0.55	0.029	2.88804e-139	COP_B	TRPM3
GRIA11	1.59425e-113	5.43747	0.512	0.023	3.07371e-109	COP_B	GRIA1
ADAMTSL1	2.42353e-82	5.02175	0.412	0.011	4.67257e-78	COP_B	ADAMTSL1
GPC5	5.14519e-77	4.81373	0.738	0.078	9.91992e-73	COP_B	GPC5
SLC4A4	1.21316e-123	4.765	0.713	0.013	2.33897e-119	COP_B	SLC4A4
GRID22	4.31085e-56	4.60424	0.887	0.446	8.31131e-52	COP_B	GRID2
GABRB12	1.57464e-65	4.15077	0.5	0.073	3.03591e-61	COP_B	GABRB1
GPM6A3	2.61027e-90	4.10036	1	0.164	5.0326e-86	COP_B	GPM6A
SLC1A3	1.71358e-83	3.98814	0.85	0.538	3.30378e-79	COP_B	SLC1A3
EGFR3	3.46785e-87	3.89152	0.762	0.078	6.68602e-83	COP_B	EGFR
DTNA2	1.41773e-122	3.57351	0.988	0.593	2.73338e-118	COP_B	DTNA
RYR3	5.32093e-79	3.47567	0.512	0.007	1.02588e-74	COP_B	RYR3
AC092957.1	1.9104e-70	3.30194	0.388	0.003	3.68325e-66	COP_B	AC092957.1
LINC02552	1.35424e-56	3.23725	0.4	0.013	2.61097e-52	COP_B	LINC02552
LAMA2	3.08901e-49	3.21625	0.8	0.128	5.95561e-45	COP_B	LAMA2
RORA3	1.97564e-68	3.14819	0.975	0.419	3.80903e-64	COP_B	RORA
CACNB21	3.46763e-55	3.14041	0.625	0.081	6.68559e-51	COP_B	CACNB2
AL355306.2	6.09908e-52	3.13829	0.312	0.002	1.1759e-47	COP_B	AL355306.2
ADCY22	8.12201e-64	3.12513	0.688	0.079	1.56592e-59	COP_B	ADCY2
FAT32	8.50733e-81	3.12271	0.762	0.059	1.64021e-76	COP_B	FAT3
ALDH1A1	5.66078e-60	3.09061	0.412	0.006	1.0914e-55	COP_B	ALDH1A1
NRG33	1.10181e-58	3.0549	0.95	0.202	2.1243e-54	COP_B	NRG3
SLC1A23	1.59922e-55	3.05452	0.875	0.142	3.08329e-51	COP_B	SLC1A2
ESRRG2	7.54891e-41	3.02408	0.762	0.276	1.45543e-36	COP_B	ESRRG
CTNND23	6.1358e-69	3.02007	1	0.413	1.18298e-64	COP_B	CTNND2
SLC24A33	2.22514e-54	3.018	0.8	0.107	4.29006e-50	COP_B	SLC24A3
CARMIL1	6.14821e-127	3.01528	0.775	0.005	1.18537e-122	COP_B	CARMIL1
SORBS13	1.22585e-88	3.00267	0.938	0.141	2.36344e-84	COP_B	SORBS1
PRKG1	6.09114e-60	2.9877	0.425	0.022	1.17437e-55	COP_B	PRKG1
GPC62	2.65715e-54	2.97165	0.762	0.097	5.12299e-50	COP_B	GPC6
SHROOM3	8.98461e-123	2.97037	0.713	0.004	1.73223e-118	COP_B	SHROOM3
NHSL12	3.26963e-88	2.95275	0.762	0.052	6.30385e-84	COP_B	NHSL1
BMPR1B1	2.61988e-97	2.9165	0.812	0.031	5.05113e-93	COP_B	BMPR1B
KCND23	8.88093e-54	2.91267	0.925	0.154	1.71224e-49	COP_B	KCND2
MGAT4C	2.51552e-72	2.73533	0.462	0.006	4.84993e-68	COP_B	MGAT4C
FMN23	8.31194e-52	2.71618	0.65	0.138	1.60254e-47	COP_B	FMN2
LSAMP3	3.09045e-60	2.68795	1	0.788	5.95838e-56	COP_B	LSAMP
PITPNC13	2.28841e-49	2.60652	0.8	0.12	4.41205e-45	COP_B	PITPNC1
MCC	1.62836e-73	2.58742	0.725	0.062	3.13948e-69	COP_B	MCC
TENM2	1.77318e-44	2.57624	0.412	0.019	3.4187e-40	COP_B	TENM2
DGKG3	1.11362e-34	2.56004	0.725	0.143	2.14706e-30	COP_B	DGKG
DCLK23	2.30024e-55	2.53349	0.838	0.247	4.43486e-51	COP_B	DCLK2
VAV3	2.50004e-65	2.53065	0.55	0.019	4.82008e-61	COP_B	VAV3
ABLIM12	1.83975e-81	2.52305	0.825	0.059	3.54704e-77	COP_B	ABLIM1
CELF23	7.01292e-53	2.52093	0.887	0.138	1.35209e-48	COP_B	CELF2
RGS73	1.1184e-41	2.51002	0.838	0.26	2.15628e-37	COP_B	RGS7
MIR99AHG2	3.58877e-59	2.50491	0.975	0.659	6.91915e-55	COP_B	MIR99AHG
NPAS33	6.93304e-63	2.44122	0.975	0.887	1.33669e-58	COP_B	NPAS3
FGF143	4.22219e-21	2.43838	0.688	0.19	8.14038e-17	COP_B	FGF14
LINC01748	1.52277e-69	2.43773	0.65	0.024	2.9359e-65	COP_B	LINC01748
SPARCL13	1.12269e-52	2.42479	0.762	0.111	2.16455e-48	COP_B	SPARCL1
CPE3	3.23096e-44	2.41709	0.762	0.205	6.22929e-40	COP_B	CPE
C1orf612	4.7497e-53	2.41376	0.887	0.203	9.15741e-49	COP_B	C1orf61
SOX53	1.44117e-50	2.3407	0.95	0.182	2.77857e-46	COP_B	SOX5
CTNNA23	1.33885e-24	2.33855	0.738	0.303	2.58131e-20	COP_B	CTNNA2
RGS6	2.42802e-67	2.3083	0.5	0.008	4.68123e-63	COP_B	RGS6
SYNE12	2.41903e-39	2.29713	0.838	0.475	4.6639e-35	COP_B	SYNE1
LAMA42	1.26106e-34	2.26799	0.537	0.086	2.43132e-30	COP_B	LAMA4
HS6ST33	5.91354e-40	2.26625	0.775	0.121	1.14013e-35	COP_B	HS6ST3
GABRA2	1.25845e-63	2.26603	0.475	0.006	2.42629e-59	COP_B	GABRA2
TNIK3	2.40747e-30	2.26196	0.863	0.356	4.6416e-26	COP_B	TNIK
GLIS31	3.56714e-54	2.25446	0.575	0.025	6.87744e-50	COP_B	GLIS3
GJA1	1.18312e-63	2.24898	0.55	0.013	2.28106e-59	COP_B	GJA1
ZEB13	1.64783e-40	2.24676	0.8	0.131	3.17701e-36	COP_B	ZEB1
NEBL3	2.93331e-29	2.23775	0.6	0.115	5.65542e-25	COP_B	NEBL
CABLES12	3.36649e-35	2.23706	0.512	0.063	6.49059e-31	COP_B	CABLES1
CNTN13	3.84991e-49	2.21699	0.925	0.167	7.42262e-45	COP_B	CNTN1
PTPRM3	1.18222e-32	2.20294	0.725	0.209	2.27933e-28	COP_B	PTPRM
APOE	5.58466e-40	2.18744	0.562	0.057	1.07672e-35	COP_B	APOE
ATP1A22	2.12725e-65	2.16801	0.7	0.051	4.10135e-61	COP_B	ATP1A2
AC099792.1	3.46885e-58	2.16394	0.588	0.023	6.68794e-54	COP_B	AC099792.1
AC092691.13	5.43851e-44	2.16344	0.938	0.22	1.04854e-39	COP_B	AC092691.1
KIAA12173	6.29268e-24	2.1618	0.562	0.105	1.21323e-19	COP_B	KIAA1217
DPP63	7.78219e-37	2.15604	0.938	0.527	1.50041e-32	COP_B	DPP6
LRMDA2	1.85142e-19	2.15332	0.588	0.185	3.56953e-15	COP_B	LRMDA
KCNIP13	3.51449e-41	2.14225	0.738	0.098	6.77594e-37	COP_B	KCNIP1
SLC38A13	3.95615e-31	2.13778	0.588	0.115	7.62745e-27	COP_B	SLC38A1
MAPK4	2.98879e-51	2.13566	0.425	0.014	5.7624e-47	COP_B	MAPK4
PARD33	1.33875e-43	2.1163	0.925	0.271	2.58111e-39	COP_B	PARD3
AC009975.1	3.31472e-31	2.09183	0.312	0.013	6.39078e-27	COP_B	AC009975.1
MAP3K52	6.87971e-39	2.08201	0.688	0.096	1.32641e-34	COP_B	MAP3K5
CDH102	1.12642e-40	2.07698	0.75	0.106	2.17175e-36	COP_B	CDH10
LINC00299	5.7463e-71	2.06346	0.6	0.014	1.10789e-66	COP_B	LINC00299
FGFR32	4.47943e-65	2.06108	0.762	0.067	8.63633e-61	COP_B	FGFR3
ARHGAP313	1.90773e-27	2.06055	0.575	0.099	3.6781e-23	COP_B	ARHGAP31
DAPK1	1.53896e-82	2.05914	0.55	0.003	2.96711e-78	COP_B	DAPK1
NDRG2	9.32313e-28	2.05897	0.713	0.264	1.7975e-23	COP_B	NDRG2
RORB	5.602e-68	2.03901	0.637	0.016	1.08007e-63	COP_B	RORB
AHCYL11	1.01482e-38	2.03603	0.713	0.257	1.95657e-34	COP_B	AHCYL1
NFIA2	1.40878e-37	2.02962	0.975	0.684	2.71614e-33	COP_B	NFIA
ANKRD101	1.27844e-28	2.02397	0.625	0.406	2.46483e-24	COP_B	ANKRD10
ADGRL33	2.29727e-32	2.01475	0.963	0.656	4.42914e-28	COP_B	ADGRL3
RFX4	1.4536e-75	2.01019	0.675	0.018	2.80255e-71	COP_B	RFX4
UST3	1.54488e-44	2.00525	0.825	0.126	2.97853e-40	COP_B	UST
SMTN	6.19027e-48	2.00401	0.425	0.033	1.19348e-43	COP_B	SMTN
THSD7A2	9.20415e-37	1.99792	0.762	0.143	1.77456e-32	COP_B	THSD7A
CLU2	6.37461e-29	1.99375	0.8	0.363	1.22902e-24	COP_B	CLU
AC124854.1	1.30287e-36	1.99359	0.338	0.015	2.51193e-32	COP_B	AC124854.1
VIM	1.15277e-27	1.99246	0.325	0.019	2.22255e-23	COP_B	VIM
STK32A3	1.77711e-23	1.98449	0.512	0.101	3.42626e-19	COP_B	STK32A
CADPS21	4.22397e-46	1.97915	0.55	0.043	8.14381e-42	COP_B	CADPS2
MSI23	3.65209e-34	1.97527	0.863	0.487	7.04124e-30	COP_B	MSI2
CACHD1	9.53227e-46	1.97333	0.55	0.039	1.83782e-41	COP_B	CACHD1
MIR4300HG	2.21867e-21	1.95157	0.475	0.104	4.2776e-17	COP_B	MIR4300HG
PTPRZ13	6.03663e-58	1.93799	0.975	0.169	1.16386e-53	COP_B	PTPRZ1
TRPS11	3.68258e-27	1.93604	0.887	0.517	7.10002e-23	COP_B	TRPS1
ADGRB32	5.689e-32	1.93127	0.988	0.773	1.09684e-27	COP_B	ADGRB3
LCAT	8.24996e-51	1.92539	0.475	0.02	1.59059e-46	COP_B	LCAT
ITPR23	1.16119e-34	1.92462	0.9	0.322	2.23878e-30	COP_B	ITPR2
CHST93	4.62559e-14	1.9164	0.388	0.088	8.91814e-10	COP_B	CHST9
PCSK52	3.11234e-42	1.91359	0.6	0.056	6.00059e-38	COP_B	PCSK5
PAX32	1.28253e-36	1.90664	0.562	0.053	2.47271e-32	COP_B	PAX3
GABRG3	2.84179e-40	1.89953	0.288	0.007	5.47897e-36	COP_B	GABRG3
COLEC12	6.79839e-20	1.89519	0.35	0.063	1.31073e-15	COP_B	COLEC12
SEZ6L3	3.79628e-14	1.89151	0.475	0.127	7.31924e-10	COP_B	SEZ6L
XYLT13	1.74455e-18	1.87921	0.738	0.394	3.36349e-14	COP_B	XYLT1
TMEM1083	1.74944e-23	1.87669	0.65	0.18	3.37292e-19	COP_B	TMEM108
UNC5D	3.90504e-23	1.87121	0.275	0.015	7.52892e-19	COP_B	UNC5D
SLC7A11	2.13479e-43	1.86841	0.562	0.06	4.11588e-39	COP_B	SLC7A11
ATP1B23	1.37268e-52	1.8617	0.7	0.07	2.64653e-48	COP_B	ATP1B2
VAT1L3	2.4232e-23	1.8596	0.462	0.138	4.67192e-19	COP_B	VAT1L
ETV12	2.24262e-34	1.85875	0.662	0.094	4.32378e-30	COP_B	ETV1
HIF3A2	5.97921e-40	1.85667	0.6	0.059	1.15279e-35	COP_B	HIF3A
MAPK102	5.87268e-30	1.84214	0.887	0.489	1.13225e-25	COP_B	MAPK10
MPP6	1.09934e-33	1.82285	0.45	0.077	2.11954e-29	COP_B	MPP6
PRKD13	8.26434e-23	1.79979	0.812	0.315	1.59336e-18	COP_B	PRKD1
ANK2	1.55759e-08	1.79378	0.875	0.827	0.000300303	COP_B	ANK2
NFIB3	6.48902e-31	1.77221	0.925	0.434	1.25108e-26	COP_B	NFIB
MAST42	1.59211e-27	1.77016	0.762	0.262	3.06959e-23	COP_B	MAST4
PDE3A	6.26094e-40	1.76799	0.412	0.015	1.20711e-35	COP_B	PDE3A
GRIK23	7.41152e-17	1.76474	0.675	0.244	1.42894e-12	COP_B	GRIK2
WDR49	7.66506e-40	1.75671	0.338	0.008	1.47782e-35	COP_B	WDR49
CHL13	4.66309e-16	1.75222	0.537	0.138	8.99045e-12	COP_B	CHL1
KCNT23	3.52401e-21	1.75055	0.488	0.083	6.79429e-17	COP_B	KCNT2
ST8SIA12	2.87793e-36	1.74967	0.7	0.105	5.54865e-32	COP_B	ST8SIA1
GRIK13	7.10204e-17	1.74086	0.537	0.131	1.36927e-12	COP_B	GRIK1
NR2F1-AS12	1.70987e-46	1.72105	0.65	0.052	3.29663e-42	COP_B	NR2F1-AS1
PDE4D	1.29859e-17	1.71981	0.613	0.636	2.50368e-13	COP_B	PDE4D
COL22A1	5.14165e-64	1.69105	0.425	0.002	9.9131e-60	COP_B	COL22A1
MYO163	9.79093e-39	1.68175	0.625	0.07	1.88769e-34	COP_B	MYO16
TENM12	1.15055e-20	1.67407	0.462	0.081	2.21826e-16	COP_B	TENM1
NAV23	3.80201e-25	1.67336	0.912	0.583	7.33027e-21	COP_B	NAV2
TOGARAM2	3.2188e-32	1.66683	0.338	0.026	6.20584e-28	COP_B	TOGARAM2
NTNG13	2.49148e-34	1.66557	0.662	0.092	4.80357e-30	COP_B	NTNG1
ADRA1A2	3.09397e-27	1.65467	0.525	0.073	5.96517e-23	COP_B	ADRA1A
LINC013222	9.45039e-20	1.65458	0.438	0.074	1.82203e-15	COP_B	LINC01322
KLF122	1.484e-29	1.64154	0.812	0.238	2.86114e-25	COP_B	KLF12
PDZRN31	1.03813e-25	1.63878	0.525	0.072	2.00151e-21	COP_B	PDZRN3
LMO32	1.96213e-37	1.63669	0.625	0.071	3.78299e-33	COP_B	LMO3
ZNF5211	1.02768e-13	1.63636	0.588	0.362	1.98136e-09	COP_B	ZNF521
DDAH12	3.20873e-23	1.6301	0.537	0.107	6.18644e-19	COP_B	DDAH1
CKB	2.23454e-29	1.62938	0.863	0.456	4.30819e-25	COP_B	CKB
DCLK1	4.53494e-30	1.62377	0.375	0.024	8.74336e-26	COP_B	DCLK1
SPRED23	2.58748e-27	1.60447	0.65	0.146	4.98867e-23	COP_B	SPRED2
YAP1	1.112e-84	1.59871	0.575	0.004	2.14394e-80	COP_B	YAP1
COL21A1	3.79453e-48	1.59617	0.338	0.003	7.31585e-44	COP_B	COL21A1
SNCAIP	3.23419e-39	1.57835	0.462	0.023	6.23551e-35	COP_B	SNCAIP
AC073050.1	1.80763e-17	1.57315	0.4	0.073	3.4851e-13	COP_B	AC073050.1
ARHGEF26	1.19216e-32	1.5717	0.562	0.082	2.29849e-28	COP_B	ARHGEF26
SERPINE23	2.38539e-30	1.57105	0.725	0.148	4.59903e-26	COP_B	SERPINE2
SAMD4A3	2.90712e-12	1.56614	0.725	0.406	5.60492e-08	COP_B	SAMD4A
ARHGAP241	4.65263e-12	1.56519	0.275	0.043	8.97026e-08	COP_B	ARHGAP24
TRIM93	5.00302e-27	1.55836	0.912	0.42	9.64583e-23	COP_B	TRIM9
PLCH1	1.29156e-30	1.55771	0.325	0.019	2.49013e-26	COP_B	PLCH1
DPYSL33	1.59611e-24	1.5323	0.525	0.079	3.0773e-20	COP_B	DPYSL3
SHISA6	6.07824e-27	1.52265	0.3	0.018	1.17188e-22	COP_B	SHISA6
NR3C22	2.95546e-21	1.52146	0.75	0.27	5.69812e-17	COP_B	NR3C2
ARHGEF28	1.98944e-20	1.51881	0.375	0.101	3.83565e-16	COP_B	ARHGEF28
ASPH2	3.72941e-21	1.51308	0.613	0.181	7.1903e-17	COP_B	ASPH
CDH42	1.63362e-23	1.51241	0.588	0.126	3.14962e-19	COP_B	CDH4
DPP103	0.00257223	1.50869	0.288	0.154	1	COP_B	DPP10
NTRK33	1.00416e-39	1.50577	0.787	0.136	1.93602e-35	COP_B	NTRK3
TRIO3	3.94725e-23	1.50235	0.838	0.351	7.6103e-19	COP_B	TRIO
ADGRA31	1.46524e-36	1.50174	0.525	0.047	2.82498e-32	COP_B	ADGRA3
CDK143	3.05154e-19	1.49072	0.725	0.289	5.88337e-15	COP_B	CDK14
UPP22	4.29277e-23	1.49026	0.462	0.073	8.27645e-19	COP_B	UPP2
AC124254.12	4.40456e-12	1.48727	0.3	0.056	8.492e-08	COP_B	AC124254.1
ANTXR13	5.24576e-30	1.47888	0.588	0.081	1.01138e-25	COP_B	ANTXR1
AL035078.4	2.4236e-49	1.47462	0.4	0.005	4.6727e-45	COP_B	AL035078.4
CAMK2D2	9.71037e-14	1.47247	0.688	0.323	1.87216e-09	COP_B	CAMK2D
SNAP253	2.83832e-13	1.47221	0.488	0.159	5.47228e-09	COP_B	SNAP25
LRIG1	2.21091e-19	1.46677	0.675	0.254	4.26263e-15	COP_B	LRIG1
RGMA	1.20205e-50	1.46625	0.488	0.016	2.31754e-46	COP_B	RGMA
UNC13C	7.52135e-34	1.45214	0.3	0.006	1.45012e-29	COP_B	UNC13C
SFXN5	1.85083e-23	1.45108	0.5	0.132	3.5684e-19	COP_B	SFXN5
PDLIM53	3.05402e-23	1.44903	0.7	0.199	5.88816e-19	COP_B	PDLIM5
RPS6KA21	8.11176e-13	1.44584	0.725	0.511	1.56395e-08	COP_B	RPS6KA2
BCR2	3.47585e-22	1.44479	0.512	0.118	6.70145e-18	COP_B	BCR
LRP1B3	2.16867e-26	1.44263	0.988	0.78	4.1812e-22	COP_B	LRP1B
STK332	1.53987e-24	1.44156	0.6	0.14	2.96886e-20	COP_B	STK33
ZIC1	6.33907e-19	1.43326	0.575	0.161	1.22217e-14	COP_B	ZIC1
CAMK2G	5.43942e-29	1.43294	0.537	0.083	1.04872e-24	COP_B	CAMK2G
NOVA13	3.59775e-16	1.4327	0.9	0.569	6.93646e-12	COP_B	NOVA1
FIGN3	2.2307e-16	1.42503	0.575	0.16	4.30078e-12	COP_B	FIGN
SNED11	4.97447e-40	1.41933	0.462	0.024	9.59079e-36	COP_B	SNED1
ATP13A43	2.96962e-21	1.41549	0.613	0.167	5.72544e-17	COP_B	ATP13A4
GRAMD1B2	1.69275e-25	1.41121	0.55	0.091	3.26363e-21	COP_B	GRAMD1B
KLHL29	4.5129e-24	1.4095	0.312	0.025	8.70087e-20	COP_B	KLHL29
ID4	7.33944e-45	1.40839	0.4	0.008	1.41504e-40	COP_B	ID4
PTN2	2.19179e-16	1.40636	0.738	0.332	4.22577e-12	COP_B	PTN
PALLD3	6.95256e-20	1.40572	0.5	0.098	1.34045e-15	COP_B	PALLD
PIK3C2A	1.01238e-17	1.40356	0.488	0.217	1.95186e-13	COP_B	PIK3C2A
PLXNA21	2.62298e-23	1.3977	0.375	0.034	5.0571e-19	COP_B	PLXNA2
LRCH1	2.44057e-22	1.39604	0.575	0.147	4.70542e-18	COP_B	LRCH1
OSBPL62	1.16497e-23	1.39251	0.5	0.074	2.24606e-19	COP_B	OSBPL6
FAM198B-AS1	2.95135e-28	1.38591	0.275	0.008	5.6902e-24	COP_B	FAM198B-AS1
KCNMB2-AS13	3.93506e-16	1.38541	0.462	0.096	7.5868e-12	COP_B	KCNMB2-AS1
LINC004612	1.22825e-27	1.38386	0.675	0.135	2.36807e-23	COP_B	LINC00461
REPS11	1.49872e-22	1.37991	0.725	0.256	2.88954e-18	COP_B	REPS1
KCNJ162	1.80351e-26	1.37864	0.412	0.043	3.47717e-22	COP_B	KCNJ16
PTCH12	7.25819e-17	1.37496	0.462	0.145	1.39938e-12	COP_B	PTCH1
CDHR3	1.10568e-34	1.37247	0.338	0.013	2.13174e-30	COP_B	CDHR3
TCF7L1	7.75523e-57	1.36462	0.5	0.01	1.49521e-52	COP_B	TCF7L1
MTSS1L3	4.96663e-26	1.3628	0.75	0.208	9.57566e-22	COP_B	MTSS1L
IMMP2L1	3.65856e-14	1.35881	0.725	0.334	7.05371e-10	COP_B	IMMP2L
SNTG13	6.41463e-15	1.35528	0.525	0.144	1.23674e-10	COP_B	SNTG1
PLCB13	2.49734e-15	1.35465	0.525	0.137	4.81487e-11	COP_B	PLCB1
BEST33	1.34781e-13	1.3499	0.338	0.064	2.59858e-09	COP_B	BEST3
ROR1	3.29637e-20	1.34129	0.412	0.053	6.35539e-16	COP_B	ROR1
KHDRBS33	1.72357e-05	1.34034	0.412	0.227	0.332305	COP_B	KHDRBS3
RFX33	4.8426e-20	1.33987	0.85	0.406	9.33653e-16	COP_B	RFX3
SRGAP1	6.6552e-20	1.33358	0.8	0.345	1.28312e-15	COP_B	SRGAP1
NOL43	1.22648e-25	1.33284	0.588	0.1	2.36466e-21	COP_B	NOL4
ANGPT1	2.8179e-33	1.32837	0.262	0.003	5.4329e-29	COP_B	ANGPT1
EFEMP1	7.67675e-35	1.32628	0.312	0.007	1.48008e-30	COP_B	EFEMP1
GRIA42	1.03521e-08	1.32503	0.562	0.576	0.000199589	COP_B	GRIA4
SLC8A13	1.17368e-09	1.32441	0.412	0.128	2.26285e-05	COP_B	SLC8A1
AQP4	4.08899e-30	1.31931	0.425	0.029	7.88358e-26	COP_B	AQP4
NRCAM3	1.20366e-64	1.31686	0.95	0.158	2.32066e-60	COP_B	NRCAM
ALDH1L1	8.05679e-39	1.31258	0.475	0.027	1.55335e-34	COP_B	ALDH1L1
KCNMA13	1.47938e-23	1.31012	0.75	0.219	2.85225e-19	COP_B	KCNMA1
MSRA1	2.7677e-18	1.30795	0.85	0.407	5.33612e-14	COP_B	MSRA
WWC1	2.76651e-32	1.30587	0.362	0.02	5.33384e-28	COP_B	WWC1
PDZRN42	7.32191e-17	1.30499	0.512	0.118	1.41166e-12	COP_B	PDZRN4
PLOD23	1.17419e-27	1.30007	0.588	0.101	2.26383e-23	COP_B	PLOD2
ABR3	2.70647e-24	1.30006	0.462	0.059	5.21807e-20	COP_B	ABR
TGFB2	1.2297e-38	1.29768	0.4	0.013	2.37086e-34	COP_B	TGFB2
KCNN3	1.42353e-31	1.29689	0.525	0.063	2.74456e-27	COP_B	KCNN3
NRXN12	7.10407e-10	1.28896	0.662	0.371	1.36966e-05	COP_B	NRXN1
FOXN33	7.22236e-17	1.28777	0.7	0.303	1.39247e-12	COP_B	FOXN3
ZFHX32	7.78394e-20	1.2817	0.625	0.189	1.50074e-15	COP_B	ZFHX3
ZNRF31	5.35125e-17	1.27907	0.488	0.119	1.03172e-12	COP_B	ZNRF3
RFX2	4.4903e-32	1.27769	0.45	0.035	8.6573e-28	COP_B	RFX2
FNBP1L	1.73012e-33	1.27674	0.488	0.041	3.33567e-29	COP_B	FNBP1L
THRB3	2.11715e-14	1.27656	0.6	0.265	4.08186e-10	COP_B	THRB
RGS20	1.03688e-42	1.27367	0.288	0.002	1.9991e-38	COP_B	RGS20
LRRN12	2.09194e-19	1.27049	0.562	0.126	4.03326e-15	COP_B	LRRN1
UTRN	2.29829e-28	1.26969	0.388	0.026	4.4311e-24	COP_B	UTRN
ERBB42	7.33192e-14	1.26649	0.963	0.705	1.41359e-09	COP_B	ERBB4
RAB313	1.31439e-18	1.26459	0.637	0.191	2.53414e-14	COP_B	RAB31
MKLN13	2.47681e-17	1.26224	0.875	0.618	4.77528e-13	COP_B	MKLN1
TOX4	3.47324e-14	1.26142	0.45	0.104	6.69641e-10	COP_B	TOX
PLSCR4	1.94098e-25	1.2603	0.388	0.036	3.74221e-21	COP_B	PLSCR4
ST3GAL62	5.61395e-12	1.25417	0.375	0.105	1.08237e-07	COP_B	ST3GAL6
STK17A	2.20985e-27	1.25092	0.4	0.037	4.26058e-23	COP_B	STK17A
SOX9	3.21015e-31	1.24869	0.462	0.037	6.18917e-27	COP_B	SOX9
TCF42	1.30586e-17	1.24797	0.95	0.766	2.51771e-13	COP_B	TCF4
SPON1	1.22143e-31	1.24764	0.425	0.029	2.35491e-27	COP_B	SPON1
BCKDHB	1.59067e-15	1.24523	0.675	0.312	3.0668e-11	COP_B	BCKDHB
ZFPM23	3.2444e-37	1.24068	0.812	0.166	6.2552e-33	COP_B	ZFPM2
FAM110B3	4.2307e-14	1.24055	0.425	0.092	8.15679e-10	COP_B	FAM110B
REV3L3	3.42269e-13	1.23877	0.787	0.428	6.59895e-09	COP_B	REV3L
LHFPL63	1.86163e-09	1.23553	0.575	0.266	3.58922e-05	COP_B	LHFPL6
SNTB1	3.63206e-64	1.22792	0.438	0.002	7.00262e-60	COP_B	SNTB1
TEAD12	3.89696e-13	1.22754	0.65	0.307	7.51334e-09	COP_B	TEAD1
PLEKHH23	5.48031e-19	1.22457	0.575	0.14	1.0566e-14	COP_B	PLEKHH2
COL5A31	6.45496e-22	1.22283	0.375	0.042	1.24452e-17	COP_B	COL5A3
LRRTM43	1.85066e-08	1.22247	0.6	0.322	0.000356808	COP_B	LRRTM4
ROBO2	1.9382e-15	1.22042	0.288	0.031	3.73685e-11	COP_B	ROBO2
FUT91	4.0753e-10	1.2166	0.662	0.361	7.85718e-06	COP_B	FUT9
BCAR3	2.67365e-17	1.21633	0.312	0.051	5.15481e-13	COP_B	BCAR3
GABRG1	1.50065e-46	1.21095	0.35	0.003	2.89325e-42	COP_B	GABRG1
GLI2	1.20014e-46	1.20934	0.4	0.007	2.31387e-42	COP_B	GLI2
FAM189A2	4.00763e-46	1.20819	0.412	0.008	7.72671e-42	COP_B	FAM189A2
BAALC3	1.92733e-08	1.20499	0.338	0.111	0.000371589	COP_B	BAALC
COL8A1	2.4035e-14	1.20497	0.262	0.032	4.63395e-10	COP_B	COL8A1
OGFRL1	3.95218e-18	1.20286	0.388	0.07	7.6198e-14	COP_B	OGFRL1
AGBL41	2.87716e-16	1.20108	0.388	0.067	5.54715e-12	COP_B	AGBL4
KITLG	4.39894e-31	1.20085	0.262	0.004	8.48117e-27	COP_B	KITLG
CMYA52	3.33785e-22	1.20061	0.55	0.101	6.43537e-18	COP_B	CMYA5
MAML23	8.67447e-14	1.19438	0.887	0.544	1.67244e-09	COP_B	MAML2
RIMKLB2	3.14311e-31	1.19172	0.6	0.093	6.05991e-27	COP_B	RIMKLB
MT31	7.98666e-16	1.19133	0.675	0.275	1.53983e-11	COP_B	MT3
FAM13A2	5.02261e-17	1.18785	0.537	0.134	9.68359e-13	COP_B	FAM13A
KCNN2	6.76747e-21	1.18446	0.375	0.058	1.30477e-16	COP_B	KCNN2
JAM21	1.55617e-31	1.18332	0.512	0.049	3.0003e-27	COP_B	JAM2
PRKCA3	5.62011e-15	1.18141	0.9	0.642	1.08356e-10	COP_B	PRKCA
LGR4	1.58047e-10	1.1814	0.613	0.324	3.04715e-06	COP_B	LGR4
MEF2C-AS12	4.30913e-25	1.17759	0.462	0.052	8.308e-21	COP_B	MEF2C-AS1
RNF1803	1.93924e-15	1.17327	0.562	0.207	3.73885e-11	COP_B	RNF180
FSTL5	5.68658e-06	1.17091	0.4	0.186	0.109637	COP_B	FSTL5
ITGA7	2.73573e-30	1.1687	0.412	0.029	5.27449e-26	COP_B	ITGA7
HS6ST22	7.59036e-12	1.16777	0.262	0.047	1.46342e-07	COP_B	HS6ST2
SHISA93	2.97912e-06	1.16681	0.325	0.115	0.0574375	COP_B	SHISA9
ZBTB201	2.42386e-20	1.16485	1	0.922	4.67319e-16	COP_B	ZBTB20
MYRIP2	4.66999e-12	1.16171	0.4	0.104	9.00374e-08	COP_B	MYRIP
RUNX1T12	1.83752e-14	1.15771	0.512	0.139	3.54274e-10	COP_B	RUNX1T1
AC091826.2	1.35631e-24	1.15377	0.325	0.018	2.61496e-20	COP_B	AC091826.2
ABI13	2.76379e-17	1.15369	0.6	0.22	5.32859e-13	COP_B	ABI1
FXYD1	1.51996e-48	1.15079	0.45	0.01	2.93048e-44	COP_B	FXYD1
NDRG41	2.3127e-15	1.14528	0.325	0.076	4.45889e-11	COP_B	NDRG4
RFTN1	8.68504e-34	1.14492	0.275	0.008	1.67448e-29	COP_B	RFTN1
KALRN3	1.81558e-13	1.14441	0.537	0.18	3.50044e-09	COP_B	KALRN
HOPX	1.46561e-29	1.14011	0.288	0.007	2.82571e-25	COP_B	HOPX
PON21	2.30769e-15	1.13724	0.6	0.292	4.44922e-11	COP_B	PON2
CHPT12	6.14607e-18	1.13298	0.475	0.1	1.18496e-13	COP_B	CHPT1
FYN2	8.04263e-15	1.1329	0.85	0.526	1.55062e-10	COP_B	FYN
NOS1AP	1.31333e-10	1.12543	0.462	0.238	2.5321e-06	COP_B	NOS1AP
GRM53	1.22074e-11	1.12387	0.5	0.16	2.35358e-07	COP_B	GRM5
CAMK1D2	3.00522e-21	1.1115	0.45	0.063	5.79406e-17	COP_B	CAMK1D
WASF31	9.46464e-14	1.11138	0.525	0.195	1.82478e-09	COP_B	WASF3
GABBR1	5.26709e-24	1.10968	0.4	0.047	1.0155e-19	COP_B	GABBR1
SYCP2	1.88274e-18	1.10945	0.362	0.058	3.62992e-14	COP_B	SYCP2
GLI3	3.35252e-55	1.10905	0.475	0.008	6.46365e-51	COP_B	GLI3
AL445250.12	1.72464e-11	1.10703	0.525	0.182	3.32511e-07	COP_B	AL445250.1
ADGRB12	3.25794e-11	1.10426	0.35	0.085	6.28131e-07	COP_B	ADGRB1
FOCAD3	5.67877e-11	1.1019	0.512	0.226	1.09487e-06	COP_B	FOCAD
CRIM12	2.48649e-18	1.10029	0.488	0.099	4.79395e-14	COP_B	CRIM1
RGS121	2.1893e-22	1.09984	0.512	0.091	4.22097e-18	COP_B	RGS12
BRINP33	1.25432e-43	1.09977	0.775	0.13	2.41833e-39	COP_B	BRINP3
PREX23	4.88879e-06	1.09736	0.6	0.574	0.0942559	COP_B	PREX2
CACNA1A3	2.27663e-09	1.09353	0.512	0.208	4.38933e-05	COP_B	CACNA1A
ZNF4382	4.51086e-09	1.09194	0.5	0.215	8.69693e-05	COP_B	ZNF438
PDLIM3	1.96912e-29	1.09139	0.425	0.03	3.79646e-25	COP_B	PDLIM3
LGI1	4.23451e-31	1.08726	0.338	0.012	8.16414e-27	COP_B	LGI1
SLC35F13	5.36346e-45	1.08308	0.812	0.148	1.03407e-40	COP_B	SLC35F1
ARSJ	2.50376e-47	1.08255	0.288	0.001	4.82725e-43	COP_B	ARSJ
ACSS3	5.77072e-34	1.08155	0.375	0.014	1.11259e-29	COP_B	ACSS3
CRB12	6.59937e-15	1.0809	0.613	0.211	1.27236e-10	COP_B	CRB1
ANKDD1A	1.49118e-17	1.07806	0.312	0.05	2.87499e-13	COP_B	ANKDD1A
NOTCH23	5.70537e-30	1.07545	0.55	0.066	1.1e-25	COP_B	NOTCH2
LPP3	1.37376e-11	1.07446	0.825	0.543	2.64862e-07	COP_B	LPP
HIVEP11	2.00333e-09	1.07387	0.288	0.069	3.86242e-05	COP_B	HIVEP1
APC1	1.21913e-12	1.06919	0.675	0.342	2.35047e-08	COP_B	APC
MAP23	4.09949e-21	1.06592	0.812	0.291	7.90381e-17	COP_B	MAP2
ST73	2.95842e-08	1.06494	0.462	0.21	0.000570383	COP_B	ST7
DPY19L33	6.97019e-18	1.06308	0.575	0.16	1.34385e-13	COP_B	DPY19L3
LRRK23	6.29409e-14	1.05646	0.475	0.12	1.2135e-09	COP_B	LRRK2
ADAMTS9-AS21	1.70836e-09	1.0554	0.262	0.049	3.29373e-05	COP_B	ADAMTS9-AS2
AC110023.1	1.18969e-35	1.0527	0.288	0.004	2.29372e-31	COP_B	AC110023.1
TNRC6A2	9.85915e-14	1.0514	0.825	0.55	1.90085e-09	COP_B	TNRC6A
SH3GL2	9.29335e-21	1.04837	0.388	0.047	1.79176e-16	COP_B	SH3GL2
HIF1A2	1.90795e-12	1.04809	0.525	0.195	3.67853e-08	COP_B	HIF1A
ZFP36L12	4.66525e-19	1.04685	0.45	0.077	8.9946e-15	COP_B	ZFP36L1
TBC1D11	1.07654e-15	1.04188	0.388	0.071	2.07558e-11	COP_B	TBC1D1
ANO52	3.28509e-16	1.04162	0.338	0.048	6.33366e-12	COP_B	ANO5
PPARGC1A	7.249e-14	1.04098	0.3	0.04	1.39761e-09	COP_B	PPARGC1A
BOC	7.50729e-39	1.03841	0.438	0.017	1.44741e-34	COP_B	BOC
FAM181B1	5.21371e-23	1.0382	0.525	0.099	1.0052e-18	COP_B	FAM181B
MGST1	2.37716e-28	1.03757	0.338	0.018	4.58316e-24	COP_B	MGST1
LRRC8A	1.05671e-13	1.03402	0.35	0.085	2.03733e-09	COP_B	LRRC8A
SERPINI2	1.54623e-41	1.03333	0.288	0.002	2.98113e-37	COP_B	SERPINI2
NCOA13	1.16172e-12	1.03294	0.875	0.59	2.23979e-08	COP_B	NCOA1
MALAT11	3.64672e-19	1.03231	0.988	0.985	7.03088e-15	COP_B	MALAT1
FRY3	4.9326e-19	1.03161	0.613	0.16	9.51006e-15	COP_B	FRY
SLC24A4	2.23387e-20	1.02657	0.325	0.03	4.3069e-16	COP_B	SLC24A4
PRRX13	8.47449e-20	1.02642	0.512	0.101	1.63388e-15	COP_B	PRRX1
NCAN1	2.18658e-21	1.02315	0.288	0.023	4.21573e-17	COP_B	NCAN
FARP12	3.16249e-16	1.01953	0.388	0.062	6.09728e-12	COP_B	FARP1
GALNT133	4.31045e-06	1.01391	0.775	0.617	0.0831055	COP_B	GALNT13
AKAP133	2.77304e-15	1.01099	0.525	0.147	5.34643e-11	COP_B	AKAP13
GRK3	4.40313e-09	1.00912	0.325	0.121	8.48923e-05	COP_B	GRK3
RHOJ	1.07705e-24	1.00357	0.288	0.016	2.07655e-20	COP_B	RHOJ
TRIB22	9.58952e-22	1.00172	0.438	0.057	1.84886e-17	COP_B	TRIB2
SEMA6D	1.5478e-12	1.00093	0.512	0.156	2.98416e-08	COP_B	SEMA6D
LGI4	7.363e-11	0.998523	0.375	0.145	1.41959e-06	COP_B	LGI4
PARD3B	7.33071e-11	0.996043	0.775	0.436	1.41336e-06	COP_B	PARD3B
PRKN2	3.86465e-09	0.996027	0.85	0.609	7.45105e-05	COP_B	PRKN
GLCCI12	6.21949e-08	0.995468	0.412	0.199	0.00119912	COP_B	GLCCI1
ANKFN11	4.71771e-13	0.993692	0.3	0.048	9.09575e-09	COP_B	ANKFN1
ARHGEF123	3.56514e-15	0.992574	0.562	0.176	6.87359e-11	COP_B	ARHGEF12
AC005162.3	4.05881e-26	0.991264	0.288	0.011	7.82538e-22	COP_B	AC005162.3
CPNE8	1.26603e-27	0.99089	0.35	0.018	2.44091e-23	COP_B	CPNE8
SMAD32	1.03457e-17	0.990538	0.425	0.071	1.99464e-13	COP_B	SMAD3
ARHGAP323	3.54701e-12	0.990166	0.625	0.26	6.83864e-08	COP_B	ARHGAP32
WLS2	6.68918e-25	0.989989	0.438	0.044	1.28967e-20	COP_B	WLS
MAP3K12	4.47691e-11	0.989924	0.425	0.121	8.63149e-07	COP_B	MAP3K1
ZHX3	3.75619e-12	0.98924	0.725	0.366	7.24194e-08	COP_B	ZHX3
SMYD33	2.10382e-05	0.985218	0.562	0.344	0.405616	COP_B	SMYD3
KIAA1671	2.61508e-28	0.984046	0.35	0.018	5.04187e-24	COP_B	KIAA1671
DPF3	9.62424e-07	0.982664	0.562	0.326	0.0185555	COP_B	DPF3
CST32	5.80171e-17	0.978481	0.45	0.086	1.11857e-12	COP_B	CST3
GHR1	1.64314e-16	0.977909	0.375	0.056	3.16797e-12	COP_B	GHR
NAV33	2.21394e-07	0.977735	0.662	0.432	0.00426848	COP_B	NAV3
BCAT2	4.6691e-11	0.973164	0.325	0.098	9.00202e-07	COP_B	BCAT2
ARHGAP422	3.35996e-17	0.972882	0.438	0.078	6.478e-13	COP_B	ARHGAP42
GPR75-ASB32	2.33575e-13	0.972192	0.525	0.161	4.50333e-09	COP_B	GPR75-ASB3
NR2F1	6.09076e-28	0.971585	0.412	0.031	1.1743e-23	COP_B	NR2F1
PBX12	1.41019e-10	0.970612	0.75	0.396	2.71884e-06	COP_B	PBX1
OLFM22	1.31798e-13	0.966475	0.425	0.096	2.54106e-09	COP_B	OLFM2
NEK11	3.46987e-07	0.9646	0.288	0.116	0.0066899	COP_B	NEK11
TIAM22	1.71792e-07	0.962966	0.45	0.226	0.00331215	COP_B	TIAM2
GPR37L12	2.01765e-11	0.959629	0.6	0.249	3.89002e-07	COP_B	GPR37L1
NPAS22	1.98819e-23	0.958112	0.425	0.045	3.83323e-19	COP_B	NPAS2
FAM184A2	1.03437e-12	0.958076	0.475	0.137	1.99426e-08	COP_B	FAM184A
CDH20	2.04231e-05	0.957911	0.875	0.789	0.393758	COP_B	CDH20
MLC1	1.37141e-45	0.956516	0.388	0.006	2.64407e-41	COP_B	MLC1
ADAM222	1.43711e-10	0.953645	0.65	0.312	2.77075e-06	COP_B	ADAM22
STARD13	3.65177e-10	0.953238	0.762	0.419	7.04061e-06	COP_B	STARD13
TTPA	6.25709e-27	0.953224	0.275	0.008	1.20637e-22	COP_B	TTPA
SYT173	9.02599e-15	0.952772	0.4	0.076	1.74021e-10	COP_B	SYT17
EHBP13	2.08864e-08	0.948243	0.562	0.273	0.000402689	COP_B	EHBP1
SYNE21	1.54415e-13	0.945263	0.35	0.066	2.97712e-09	COP_B	SYNE2
KIAA1549L	1.07177e-19	0.940782	0.325	0.03	2.06637e-15	COP_B	KIAA1549L
ANO63	6.36132e-12	0.937572	0.362	0.078	1.22646e-07	COP_B	ANO6
SPRY4-AS12	1.27136e-16	0.936068	0.412	0.072	2.45118e-12	COP_B	SPRY4-AS1
LIFR	1.35094e-06	0.934009	0.625	0.515	0.0260461	COP_B	LIFR
CTXND11	3.76192e-14	0.931951	0.275	0.035	7.25298e-10	COP_B	CTXND1
BBOX1	5.806e-42	0.922432	0.288	0.002	1.1194e-37	COP_B	BBOX1
METTL7A2	1.13552e-13	0.914893	0.475	0.126	2.18928e-09	COP_B	METTL7A
NTRK22	8.98761e-10	0.913739	0.575	0.239	1.73281e-05	COP_B	NTRK2
ZDHHC212	7.86634e-14	0.913625	0.787	0.394	1.51663e-09	COP_B	ZDHHC21
WWTR1	5.27266e-11	0.911827	0.362	0.09	1.01657e-06	COP_B	WWTR1
SDC2	1.44934e-25	0.906826	0.3	0.012	2.79432e-21	COP_B	SDC2
SCG32	9.5694e-16	0.905632	0.375	0.065	1.84498e-11	COP_B	SCG3
ZNF5162	1.89417e-19	0.905316	0.388	0.048	3.65196e-15	COP_B	ZNF516
SOX63	1.96735e-39	0.90464	0.875	0.193	3.79304e-35	COP_B	SOX6
RHOBTB32	6.86506e-11	0.901967	0.55	0.223	1.32358e-06	COP_B	RHOBTB3
SEPT4	1.33939e-11	0.901724	0.4	0.53	2.58234e-07	COP_B	SEPT4
PLCE13	3.01534e-15	0.898942	0.375	0.062	5.81357e-11	COP_B	PLCE1
ACACB	1.31358e-11	0.896757	0.438	0.138	2.53259e-07	COP_B	ACACB
DENND2A3	1.42217e-09	0.895422	0.462	0.166	2.74195e-05	COP_B	DENND2A
LUZP23	6.73251e-07	0.894438	0.5	0.229	0.0129803	COP_B	LUZP2
SORCS13	4.47815e-09	0.891684	0.375	0.112	8.63386e-05	COP_B	SORCS1
CALN11	0.00507131	0.890402	0.388	0.291	1	COP_B	CALN1
PRICKLE23	4.38067e-12	0.883314	0.475	0.143	8.44593e-08	COP_B	PRICKLE2
P4HA11	2.37197e-10	0.88195	0.512	0.203	4.57316e-06	COP_B	P4HA1
SPOCK21	9.66452e-15	0.881789	0.438	0.105	1.86332e-10	COP_B	SPOCK2
WIPF2	4.01962e-10	0.881039	0.562	0.247	7.74982e-06	COP_B	WIPF2
IGSF213	8.98533e-10	0.880842	0.375	0.102	1.73237e-05	COP_B	IGSF21
AC138627.1	3.08145e-06	0.88028	0.325	0.13	0.0594103	COP_B	AC138627.1
TAOK32	1.79498e-06	0.879053	0.75	0.505	0.0346073	COP_B	TAOK3
MARCH3	6.73136e-12	0.877482	0.275	0.041	1.29781e-07	COP_B	MARCH3
CBLB	3.73729e-06	0.876128	0.55	0.313	0.072055	COP_B	CBLB
MFHAS1	4.07682e-16	0.875716	0.362	0.059	7.8601e-12	COP_B	MFHAS1
CEP85L1	1.45596e-07	0.875524	0.637	0.376	0.00280709	COP_B	CEP85L
CNTN42	1.15348e-09	0.875257	0.312	0.07	2.22391e-05	COP_B	CNTN4
NPL	9.90556e-08	0.873879	0.338	0.117	0.00190979	COP_B	NPL
ARHGAP26	0.000360989	0.872483	0.338	0.18	1	COP_B	ARHGAP26
KAT2B3	1.81751e-10	0.867303	0.85	0.546	3.50416e-06	COP_B	KAT2B
ARHGEF63	7.05915e-15	0.865733	0.425	0.091	1.361e-10	COP_B	ARHGEF6
TNS32	4.9836e-09	0.861965	0.388	0.117	9.60838e-05	COP_B	TNS3
TMEM178B3	2.06604e-05	0.861628	0.5	0.284	0.398333	COP_B	TMEM178B
TIMP33	8.91115e-12	0.859575	0.35	0.074	1.71807e-07	COP_B	TIMP3
CASC15	6.73443e-11	0.859163	0.262	0.048	1.2984e-06	COP_B	CASC15
PCDH173	4.00155e-08	0.859074	0.613	0.316	0.000771498	COP_B	PCDH17
PRAG1	9.47583e-21	0.858786	0.312	0.023	1.82694e-16	COP_B	PRAG1
FNDC3B3	7.47733e-11	0.858403	0.5	0.176	1.44163e-06	COP_B	FNDC3B
EIF3E	3.2401e-10	0.858148	0.55	0.245	6.24691e-06	COP_B	EIF3E
DLL31	3.27682e-16	0.857584	0.288	0.034	6.31771e-12	COP_B	DLL3
SSBP2	3.74396e-07	0.855763	0.787	0.532	0.00721835	COP_B	SSBP2
SND11	8.84142e-10	0.854828	0.65	0.318	1.70463e-05	COP_B	SND1
BCL2	1.24328e-08	0.850885	0.537	0.234	0.000239704	COP_B	BCL2
DBI2	1.22749e-11	0.848408	0.475	0.164	2.3666e-07	COP_B	DBI
SIPA1L11	3.86992e-07	0.847642	0.688	0.394	0.0074612	COP_B	SIPA1L1
GUCY1A23	1.52722e-13	0.847307	0.438	0.104	2.94448e-09	COP_B	GUCY1A2
ILDR22	1.58194e-12	0.846454	0.362	0.074	3.04998e-08	COP_B	ILDR2
GOLIM42	3.55726e-10	0.844511	0.55	0.24	6.8584e-06	COP_B	GOLIM4
LINC01727	3.0633e-35	0.843138	0.275	0.003	5.90604e-31	COP_B	LINC01727
NEDD4L	4.99481e-15	0.842163	0.425	0.089	9.63e-11	COP_B	NEDD4L
ELOVL2	4.2343e-09	0.841192	0.375	0.165	8.16373e-05	COP_B	ELOVL2
GAN	1.17279e-09	0.840136	0.412	0.139	2.26115e-05	COP_B	GAN
PTPRG3	1.20721e-22	0.838299	0.6	0.144	2.32751e-18	COP_B	PTPRG
MARCKS2	1.05081e-15	0.837507	0.662	0.226	2.02596e-11	COP_B	MARCKS
MACF11	5.28381e-06	0.834581	0.9	0.784	0.101872	COP_B	MACF1
CECR2	8.02089e-10	0.83121	0.75	0.417	1.54643e-05	COP_B	CECR2
OSBPL3	2.78686e-22	0.830931	0.262	0.011	5.37306e-18	COP_B	OSBPL3
KANSL1L2	2.75149e-08	0.827444	0.637	0.345	0.000530487	COP_B	KANSL1L
ABCA13	1.67292e-14	0.825706	0.4	0.078	3.22539e-10	COP_B	ABCA1
PNISR2	1.80206e-08	0.825239	0.812	0.515	0.000347437	COP_B	PNISR
AC091078.1	1.33279e-29	0.824235	0.262	0.004	2.56961e-25	COP_B	AC091078.1
VEGFA3	5.94662e-25	0.820909	0.525	0.077	1.14651e-20	COP_B	VEGFA
SLC18B12	1.14925e-22	0.818547	0.425	0.048	2.21576e-18	COP_B	SLC18B1
PHF21B	2.13266e-15	0.818014	0.362	0.061	4.11176e-11	COP_B	PHF21B
ZNF4231	1.13296e-14	0.815777	0.338	0.052	2.18434e-10	COP_B	ZNF423
TLK1	1.70428e-08	0.815586	0.575	0.291	0.000328586	COP_B	TLK1
ABI3BP	2.73013e-29	0.813426	0.275	0.006	5.26369e-25	COP_B	ABI3BP
ASCL12	5.47253e-10	0.812108	0.312	0.07	1.0551e-05	COP_B	ASCL1
PPP3CA3	1.78035e-15	0.811163	0.713	0.271	3.43252e-11	COP_B	PPP3CA
TCF7L22	5.64279e-10	0.810183	0.6	0.266	1.08793e-05	COP_B	TCF7L2
PHYHIPL3	1.3458e-10	0.81003	0.812	0.457	2.59471e-06	COP_B	PHYHIPL
RASSF4	5.58547e-11	0.808092	0.6	0.26	1.07688e-06	COP_B	RASSF4
FAM135B1	6.19609e-10	0.805629	0.388	0.111	1.19461e-05	COP_B	FAM135B
PPM1L2	2.11905e-06	0.805054	0.388	0.183	0.0408553	COP_B	PPM1L
PLEKHA53	2.83228e-05	0.801331	0.475	0.246	0.546063	COP_B	PLEKHA5
ADGRG13	4.62037e-19	0.800897	0.475	0.085	8.90807e-15	COP_B	ADGRG1
RAB34	1.59243e-24	0.798774	0.288	0.013	3.07021e-20	COP_B	RAB34
IGFBP51	5.03422e-12	0.798725	0.262	0.035	9.70598e-08	COP_B	IGFBP5
CEP83	3.07735e-13	0.798613	0.512	0.154	5.93313e-09	COP_B	CEP83
FGF2	1.14444e-17	0.797365	0.425	0.072	2.20648e-13	COP_B	FGF2
AF117829.11	6.74515e-10	0.794909	0.488	0.172	1.30047e-05	COP_B	AF117829.1
ASXL31	0.00233843	0.793671	0.325	0.184	1	COP_B	ASXL3
C4orf19	8.28147e-14	0.791653	0.275	0.046	1.59667e-09	COP_B	C4orf19
SPRY2	4.37253e-11	0.790643	0.425	0.132	8.43024e-07	COP_B	SPRY2
LDLRAD31	4.00208e-06	0.790043	0.738	0.58	0.0771601	COP_B	LDLRAD3
AC108866.1	9.13293e-10	0.788201	0.438	0.139	1.76083e-05	COP_B	AC108866.1
MED12L2	7.65747e-07	0.786391	0.312	0.099	0.0147636	COP_B	MED12L
TRAF3IP2-AS13	7.62641e-08	0.786272	0.65	0.35	0.00147037	COP_B	TRAF3IP2-AS1
AC048341.1	2.55739e-08	0.785651	0.262	0.06	0.000493066	COP_B	AC048341.1
MOK	8.02423e-15	0.784303	0.288	0.036	1.54707e-10	COP_B	MOK
TENM43	3.4668e-06	0.78287	0.362	0.188	0.0668399	COP_B	TENM4
RNF1503	1.96069e-16	0.782683	0.462	0.108	3.7802e-12	COP_B	RNF150
MYH102	1.82979e-10	0.780667	0.338	0.081	3.52783e-06	COP_B	MYH10
KIAA12113	0.000316072	0.779189	0.275	0.115	1	COP_B	KIAA1211
MATN22	8.07414e-15	0.774937	0.562	0.165	1.55669e-10	COP_B	MATN2
GRIK43	2.65475e-10	0.774703	0.588	0.246	5.11835e-06	COP_B	GRIK4
PSD22	2.544e-17	0.772543	0.45	0.085	4.90482e-13	COP_B	PSD2
TMEM161B-AS12	2.52385e-07	0.772434	0.7	0.438	0.00486599	COP_B	TMEM161B-AS1
BLM2	1.22084e-15	0.76968	0.375	0.062	2.35378e-11	COP_B	BLM
RUBCNL	2.63516e-14	0.765611	0.3	0.046	5.08058e-10	COP_B	RUBCNL
CDH133	0.00109956	0.760738	0.312	0.168	1	COP_B	CDH13
CNIH32	2.74285e-08	0.760269	0.388	0.131	0.000528822	COP_B	CNIH3
IL17D1	2.89117e-11	0.758343	0.312	0.063	5.57417e-07	COP_B	IL17D
LRP14	1.22416e-19	0.756109	0.562	0.135	2.36019e-15	COP_B	LRP1
SDK13	1.00239e-09	0.755312	0.438	0.141	1.93261e-05	COP_B	SDK1
EPM2A	4.3686e-07	0.754396	0.425	0.183	0.00842266	COP_B	EPM2A
ZHX22	2.28051e-05	0.745942	0.7	0.471	0.439683	COP_B	ZHX2
DOCK7	1.53076e-10	0.745549	0.462	0.15	2.9513e-06	COP_B	DOCK7
ST52	3.37357e-16	0.74551	0.45	0.09	6.50424e-12	COP_B	ST5
PARP11	1.91098e-05	0.744906	0.262	0.102	0.368437	COP_B	PARP11
MIR9-3HG2	1.01607e-09	0.744529	0.338	0.083	1.95897e-05	COP_B	MIR9-3HG
DLL11	5.27461e-06	0.743506	0.338	0.139	0.101694	COP_B	DLL1
FREM1	4.43621e-15	0.743283	0.338	0.051	8.55301e-11	COP_B	FREM1
ADAM233	2.62436e-06	0.743115	0.338	0.129	0.0505976	COP_B	ADAM23
SDC33	5.89891e-13	0.741332	0.5	0.144	1.13731e-08	COP_B	SDC3
AQP4-AS1	9.03715e-19	0.741056	0.338	0.034	1.74236e-14	COP_B	AQP4-AS1
CCNH	0.00047875	0.740273	0.688	0.477	1	COP_B	CCNH
PLPP33	1.08949e-07	0.739936	0.5	0.213	0.00210053	COP_B	PLPP3
EDNRB	3.12407e-26	0.738681	0.362	0.022	6.02321e-22	COP_B	EDNRB
TTC283	1.18032e-09	0.736738	0.738	0.386	2.27565e-05	COP_B	TTC28
CLIP11	3.21386e-07	0.736498	0.4	0.173	0.00619633	COP_B	CLIP1
ACOT11	2.09319e-12	0.735879	0.288	0.05	4.03567e-08	COP_B	ACOT11
FRS2	6.61689e-07	0.735256	0.55	0.299	0.0127574	COP_B	FRS2
RNF182	5.57071e-18	0.734024	0.275	0.021	1.07403e-13	COP_B	RNF182
TRIL	1.32983e-23	0.73393	0.338	0.022	2.56392e-19	COP_B	TRIL
SRI1	1.08076e-07	0.732316	0.45	0.193	0.0020837	COP_B	SRI
TSPAN11	2.66875e-15	0.732122	0.3	0.035	5.14534e-11	COP_B	TSPAN11
PAX6	4.32071e-30	0.731544	0.275	0.006	8.33033e-26	COP_B	PAX6
PLXNC1	1.35205e-08	0.726445	0.288	0.068	0.000260676	COP_B	PLXNC1
PLCL22	5.46505e-10	0.723236	0.312	0.068	1.05366e-05	COP_B	PLCL2
TMOD1	6.05034e-10	0.722112	0.288	0.058	1.16651e-05	COP_B	TMOD1
MEST	1.88896e-16	0.721721	0.312	0.036	3.64192e-12	COP_B	MEST
SLC2A133	3.83554e-07	0.720488	0.338	0.11	0.00739493	COP_B	SLC2A13
SRGAP32	1.92543e-05	0.719604	0.562	0.331	0.371223	COP_B	SRGAP3
AKT32	3.09443e-06	0.717829	0.85	0.661	0.0596607	COP_B	AKT3
GRAMD1C2	1.33114e-13	0.71756	0.312	0.046	2.56644e-09	COP_B	GRAMD1C
PRTG	4.6872e-06	0.714701	0.35	0.15	0.0903692	COP_B	PRTG
SPTAN12	6.6977e-14	0.713663	0.475	0.12	1.29132e-09	COP_B	SPTAN1
BEND7	8.54384e-20	0.713384	0.362	0.038	1.64725e-15	COP_B	BEND7
ATP2B22	2.02816e-11	0.711522	0.312	0.059	3.9103e-07	COP_B	ATP2B2
GREB1L	0.00198178	0.710385	0.35	0.186	1	COP_B	GREB1L
PLEKHA7	5.20309e-06	0.709717	0.3	0.115	0.100316	COP_B	PLEKHA7
PDZD23	2.26173e-18	0.707204	0.775	0.293	4.36062e-14	COP_B	PDZD2
FAM49A2	4.11972e-11	0.706979	0.362	0.084	7.94283e-07	COP_B	FAM49A
SUGCT	1.46155e-11	0.704288	0.338	0.069	2.81787e-07	COP_B	SUGCT
ZC3H12C	1.22014e-06	0.70354	0.375	0.154	0.0235243	COP_B	ZC3H12C
SH3BGRL1	7.18045e-08	0.702529	0.525	0.238	0.00138439	COP_B	SH3BGRL
CHD93	2.03631e-09	0.700403	0.863	0.557	3.92601e-05	COP_B	CHD9
DENND1A1	9.85576e-07	0.696841	0.688	0.414	0.0190019	COP_B	DENND1A
NEK61	6.55176e-13	0.69574	0.275	0.038	1.26318e-08	COP_B	NEK6
BMP2K	9.65004e-06	0.694701	0.462	0.236	0.186053	COP_B	BMP2K
DISC13	1.17202e-06	0.694465	0.438	0.183	0.0225966	COP_B	DISC1
MAP2K6	0.00018975	0.693346	0.412	0.257	1	COP_B	MAP2K6
CAMTA13	9.61061e-06	0.691504	0.787	0.569	0.185293	COP_B	CAMTA1
ALK3	4.14246e-06	0.691202	0.388	0.157	0.0798666	COP_B	ALK
DCC3	0.00480355	0.691095	0.438	0.269	1	COP_B	DCC
HES6	8.19927e-09	0.688878	0.438	0.157	0.000158082	COP_B	HES6
AC104596.1	8.50182e-05	0.688494	0.438	0.282	1	COP_B	AC104596.1
PFKFB31	8.38142e-10	0.687302	0.338	0.085	1.61594e-05	COP_B	PFKFB3
BCL63	7.41791e-10	0.685772	0.388	0.109	1.43017e-05	COP_B	BCL6
ITGB82	0.000264738	0.684716	0.625	0.475	1	COP_B	ITGB8
GPCPD12	2.83304e-07	0.684578	0.3	0.094	0.00546211	COP_B	GPCPD1
PLPPR42	2.54865e-08	0.683654	0.262	0.061	0.000491379	COP_B	PLPPR4
FZD31	1.6945e-12	0.683442	0.362	0.076	3.26699e-08	COP_B	FZD3
LRP43	5.5405e-16	0.682519	0.537	0.143	1.06821e-11	COP_B	LRP4
CSGALNACT12	1.27792e-06	0.681859	0.3	0.099	0.0246383	COP_B	CSGALNACT1
DAAM13	1.69472e-07	0.675671	0.4	0.149	0.00326741	COP_B	DAAM1
VIPR22	1.82311e-10	0.675601	0.275	0.048	3.51496e-06	COP_B	VIPR2
MEF2C2	7.78437e-13	0.67544	0.312	0.05	1.50083e-08	COP_B	MEF2C
ATN1	1.9268e-10	0.675304	0.512	0.189	3.71487e-06	COP_B	ATN1
DHRSX	2.04269e-07	0.675117	0.462	0.196	0.00393831	COP_B	DHRSX
SMARCA21	4.70963e-06	0.673655	0.575	0.323	0.0908017	COP_B	SMARCA2
ARHGEF43	1.37653e-05	0.671402	0.412	0.202	0.265394	COP_B	ARHGEF4
RREB1	7.25434e-32	0.669787	0.262	0.003	1.39864e-27	COP_B	RREB1
EMID12	8.44829e-12	0.669409	0.288	0.046	1.62883e-07	COP_B	EMID1
GALR13	3.60493e-11	0.66888	0.3	0.055	6.95031e-07	COP_B	GALR1
PRDM5	4.82343e-12	0.668694	0.35	0.072	9.29958e-08	COP_B	PRDM5
PATJ	5.5209e-05	0.668682	0.288	0.138	1	COP_B	PATJ
MMD22	1.95659e-05	0.668348	0.375	0.166	0.37723	COP_B	MMD2
WWOX	0.00356697	0.668227	0.863	0.74	1	COP_B	WWOX
PARP83	1.2341e-12	0.668221	0.388	0.087	2.37935e-08	COP_B	PARP8
ANXA51	6.12831e-05	0.665371	0.425	0.24	1	COP_B	ANXA5
GSE1	3.03615e-08	0.663287	0.288	0.079	0.000585369	COP_B	GSE1
PCCA1	4.82191e-08	0.66303	0.75	0.44	0.000929663	COP_B	PCCA
ARPP213	6.62725e-12	0.662962	0.5	0.17	1.27773e-07	COP_B	ARPP21
WDR601	5.66162e-05	0.662102	0.462	0.248	1	COP_B	WDR60
ZBTB18	9.79168e-08	0.66177	0.35	0.122	0.00188784	COP_B	ZBTB18
JAK11	2.66071e-07	0.661635	0.488	0.218	0.00512986	COP_B	JAK1
TNRC181	3.97293e-07	0.660854	0.45	0.202	0.00765981	COP_B	TNRC18
PKM1	2.91633e-09	0.660799	0.512	0.203	5.62269e-05	COP_B	PKM
AC025159.1	6.20378e-06	0.658081	0.325	0.118	0.119609	COP_B	AC025159.1
CREM2	2.54532e-05	0.656359	0.35	0.15	0.490737	COP_B	CREM
PCNX23	0.00764275	0.653785	0.3	0.229	1	COP_B	PCNX2
RHOQ	1.67731e-07	0.649182	0.412	0.152	0.00323386	COP_B	RHOQ
ACSS1	9.97986e-10	0.648699	0.388	0.112	1.92412e-05	COP_B	ACSS1
NKAIN33	3.19182e-05	0.648148	0.3	0.113	0.615382	COP_B	NKAIN3
SCD52	2.62967e-08	0.648127	0.95	0.831	0.000507001	COP_B	SCD5
NCOR21	6.16011e-06	0.648068	0.637	0.392	0.118767	COP_B	NCOR2
TRERF12	3.05129e-11	0.647116	0.312	0.059	5.8829e-07	COP_B	TRERF1
VSIG10	8.38308e-08	0.646942	0.3	0.09	0.00161626	COP_B	VSIG10
JARID2	1.63299e-06	0.644267	0.675	0.403	0.0314841	COP_B	JARID2
RAMP12	4.65304e-15	0.643565	0.475	0.111	8.97105e-11	COP_B	RAMP1
RARRES21	3.8395e-15	0.641829	0.312	0.039	7.40255e-11	COP_B	RARRES2
ASAP21	2.58837e-06	0.639606	0.438	0.199	0.0499038	COP_B	ASAP2
CAMK42	4.10388e-10	0.639318	0.262	0.045	7.91227e-06	COP_B	CAMK4
NMD3	9.48646e-07	0.639239	0.275	0.085	0.0182899	COP_B	NMD3
CNTLN1	2.24828e-08	0.639047	0.412	0.142	0.000433468	COP_B	CNTLN
ANKRD261	0.000290217	0.638158	0.512	0.311	1	COP_B	ANKRD26
GNG123	9.49055e-10	0.635096	0.3	0.064	1.82978e-05	COP_B	GNG12
IFI162	4.8065e-11	0.633217	0.388	0.097	9.26694e-07	COP_B	IFI16
ELP4	0.000149428	0.631012	0.475	0.263	1	COP_B	ELP4
COL27A13	3.12129e-11	0.630221	0.325	0.065	6.01784e-07	COP_B	COL27A1
MPPED22	0.000188561	0.623068	0.325	0.144	1	COP_B	MPPED2
GAREM1	0.00336735	0.621996	0.625	0.448	1	COP_B	GAREM1
NLGN13	1.1186e-14	0.621536	0.938	0.542	2.15666e-10	COP_B	NLGN1
CACNA1C3	1.26412e-05	0.621531	0.388	0.167	0.243722	COP_B	CACNA1C
TDRD3	9.52398e-07	0.619467	0.65	0.366	0.0183622	COP_B	TDRD3
C1orf213	4.60638e-18	0.616783	0.5	0.114	8.88111e-14	COP_B	C1orf21
ZMAT1	2.03938e-05	0.615004	0.662	0.409	0.393192	COP_B	ZMAT1
GPC4	1.21131e-08	0.613734	0.275	0.068	0.000233541	COP_B	GPC4
SPRED13	1.79252e-06	0.610238	0.688	0.41	0.0345597	COP_B	SPRED1
ABHD23	3.35754e-09	0.606036	0.562	0.236	6.47334e-05	COP_B	ABHD2
DPH6-DT	0.00434578	0.605683	0.312	0.206	1	COP_B	DPH6-DT
PRCP	1.01724e-09	0.603761	0.325	0.081	1.96124e-05	COP_B	PRCP
A2ML1-AS1	4.29427e-15	0.598587	0.262	0.028	8.27935e-11	COP_B	A2ML1-AS1
CELF11	4.85299e-07	0.597735	0.613	0.322	0.00935657	COP_B	CELF1
ENO11	1.05703e-07	0.596263	0.425	0.176	0.00203795	COP_B	ENO1
TAGLN3	8.68225e-09	0.593662	0.262	0.057	0.000167394	COP_B	TAGLN3
TSPAN73	2.48275e-10	0.59347	0.562	0.219	4.78673e-06	COP_B	TSPAN7
PID13	4.05637e-07	0.592138	0.338	0.119	0.00782069	COP_B	PID1
KIAA0319L	0.000814228	0.591797	0.475	0.302	1	COP_B	KIAA0319L
P3H2	1.11371e-06	0.591655	0.325	0.107	0.0214723	COP_B	P3H2
SUCLG2	2.83832e-06	0.591623	0.462	0.213	0.0547228	COP_B	SUCLG2
NR6A12	0.000126979	0.59074	0.4	0.201	1	COP_B	NR6A1
SCMH13	7.56954e-05	0.585686	0.425	0.236	1	COP_B	SCMH1
AC007950.12	1.2553e-08	0.585629	0.438	0.156	0.000242021	COP_B	AC007950.1
HELZ3	4.07846e-07	0.584614	0.637	0.35	0.00786328	COP_B	HELZ
SOX21	8.84219e-06	0.58443	0.525	0.312	0.170477	COP_B	SOX2
PLEKHA22	2.86488e-08	0.58441	0.35	0.104	0.00055235	COP_B	PLEKHA2
ATG10	0.00159898	0.584296	0.35	0.205	1	COP_B	ATG10
RNF38	0.00014421	0.583783	0.525	0.305	1	COP_B	RNF38
PIK3R12	0.00387562	0.58375	0.675	0.561	1	COP_B	PIK3R1
C11orf491	1.07096e-07	0.583629	0.512	0.222	0.00206482	COP_B	C11orf49
PER3	6.76903e-07	0.582726	0.662	0.373	0.0130507	COP_B	PER3
DMD2	0.00161693	0.582416	0.75	0.598	1	COP_B	DMD
NBEA3	7.79869e-06	0.582154	0.675	0.421	0.150359	COP_B	NBEA
CALCRL3	3.76615e-06	0.576169	0.3	0.099	0.0726114	COP_B	CALCRL
GNA123	2.99537e-07	0.575491	0.512	0.235	0.00577507	COP_B	GNA12
FTX	0.000261704	0.572189	0.863	0.738	1	COP_B	FTX
DCBLD21	0.00136227	0.571592	0.3	0.15	1	COP_B	DCBLD2
STON2	9.06461e-09	0.571404	0.388	0.122	0.000174766	COP_B	STON2
AL139383.1	0.00142032	0.571046	0.512	0.323	1	COP_B	AL139383.1
NADK2	4.71665e-05	0.56956	0.275	0.105	0.90937	COP_B	NADK2
PPM1K2	0.000346673	0.567175	0.425	0.246	1	COP_B	PPM1K
PCDH153	1.48502e-18	0.566828	0.537	0.154	2.86311e-14	COP_B	PCDH15
AFG1L	5.7034e-05	0.563534	0.35	0.155	1	COP_B	AFG1L
SPATA62	0.000534723	0.560521	0.662	0.465	1	COP_B	SPATA6
BMPR1A	0.000103571	0.560435	0.438	0.231	1	COP_B	BMPR1A
NLGN4X3	2.19418e-16	0.559905	0.75	0.292	4.23038e-12	COP_B	NLGN4X
BMP72	3.17831e-07	0.559504	0.462	0.194	0.00612778	COP_B	BMP7
SVIL	0.000340796	0.558096	0.262	0.113	1	COP_B	SVIL
ATP2C22	3.33732e-08	0.558042	0.288	0.07	0.000643435	COP_B	ATP2C2
ZFP36L21	3.76651e-08	0.557225	0.4	0.137	0.000726182	COP_B	ZFP36L2
GALNT102	7.71973e-08	0.556211	0.462	0.182	0.00148836	COP_B	GALNT10
TMEM232	0.00326282	0.555929	0.312	0.164	1	COP_B	TMEM232
RBFOX23	9.60954e-08	0.5547	0.713	0.408	0.00185272	COP_B	RBFOX2
ADCY12	1.30662e-11	0.554266	0.325	0.063	2.51916e-07	COP_B	ADCY1
ZNF4622	5.05832e-07	0.553206	0.8	0.52	0.00975243	COP_B	ZNF462
ACVR1	6.25099e-07	0.552056	0.325	0.111	0.0120519	COP_B	ACVR1
ZFAND61	2.22444e-05	0.551138	0.525	0.292	0.428871	COP_B	ZFAND6
WDR35	1.43119e-08	0.550079	0.375	0.116	0.000275934	COP_B	WDR35
INPP4B	0.000477918	0.547446	0.35	0.171	1	COP_B	INPP4B
CDYL1	0.00418306	0.546184	0.3	0.169	1	COP_B	CDYL
CDK82	0.001052	0.545752	0.45	0.273	1	COP_B	CDK8
WDR11-AS11	6.1655e-05	0.543862	0.338	0.152	1	COP_B	WDR11-AS1
MYO5C	8.97719e-15	0.542942	0.262	0.025	1.7308e-10	COP_B	MYO5C
UQCC1	0.00272566	0.537648	0.338	0.181	1	COP_B	UQCC1
GMDS-DT	7.94645e-08	0.536391	0.613	0.303	0.00153208	COP_B	GMDS-DT
SOX132	4.75178e-05	0.533299	0.4	0.202	0.916142	COP_B	SOX13
EPS15L1	0.000112499	0.531063	0.362	0.181	1	COP_B	EPS15L1
CNN33	5.5101e-05	0.530697	0.438	0.221	1	COP_B	CNN3
XKR43	1.99941e-07	0.53034	0.35	0.123	0.00385487	COP_B	XKR4
MRAS	2.33034e-05	0.530308	0.3	0.118	0.44929	COP_B	MRAS
SLC44A53	4.88006e-07	0.527986	0.3	0.091	0.00940875	COP_B	SLC44A5
CAPN22	1.03656e-05	0.527829	0.375	0.163	0.199848	COP_B	CAPN2
FAT1	2.52164e-05	0.526744	0.312	0.139	0.486173	COP_B	FAT1
ATP2A22	2.45172e-05	0.524385	0.512	0.279	0.472692	COP_B	ATP2A2
SESN3	9.44609e-09	0.52428	0.537	0.224	0.000182121	COP_B	SESN3
PGM1	2.59356e-10	0.523077	0.3	0.06	5.00037e-06	COP_B	PGM1
ARHGAP102	3.99165e-08	0.52255	0.288	0.072	0.000769591	COP_B	ARHGAP10
GRINA	6.99122e-05	0.522198	0.3	0.144	1	COP_B	GRINA
PAICS	5.8851e-07	0.521635	0.288	0.086	0.0113465	COP_B	PAICS
ROBO3	1.04756e-10	0.521558	0.288	0.054	2.0197e-06	COP_B	ROBO3
ABI21	3.92519e-07	0.521205	0.488	0.216	0.00756777	COP_B	ABI2
SLC25A33	9.69286e-07	0.518344	0.288	0.088	0.0186878	COP_B	SLC25A33
TACC22	1.51895e-07	0.516369	0.312	0.09	0.00292853	COP_B	TACC2
KLHL232	1.4497e-09	0.516045	0.35	0.09	2.79503e-05	COP_B	KLHL23
2002-06-01	1.13331e-06	0.514799	0.35	0.123	0.0218501	COP_B	JUN
EXT11	0.000654884	0.513931	0.5	0.296	1	COP_B	EXT1
ENSA1	5.99544e-07	0.5132	0.3	0.091	0.0115592	COP_B	ENSA
RAB3GAP2	0.00156365	0.511275	0.5	0.311	1	COP_B	RAB3GAP2
AC007666.2	1.41814e-10	0.510911	0.262	0.045	2.73417e-06	COP_B	AC007666.2
MT2A1	5.17953e-09	0.51088	0.438	0.149	9.98613e-05	COP_B	MT2A
MYO102	7.12548e-10	0.50863	0.475	0.164	1.37379e-05	COP_B	MYO10
PRKCE3	6.70379e-06	0.507164	0.488	0.236	0.129249	COP_B	PRKCE
LPIN2	0.000418966	0.506629	0.262	0.124	1	COP_B	LPIN2
LRRTM33	0.00319134	0.506177	0.512	0.337	1	COP_B	LRRTM3
MIDN2	8.0524e-08	0.505031	0.362	0.116	0.0015525	COP_B	MIDN
AC124319.3	4.433e-10	0.504905	0.262	0.046	8.54683e-06	COP_B	AC124319.3
EFHC1	4.81253e-06	0.50488	0.275	0.089	0.0927856	COP_B	EFHC1
LRBA	0.000582229	0.503787	0.662	0.468	1	COP_B	LRBA
CTNNB1	0.00116828	0.499308	0.288	0.145	1	COP_B	CTNNB1
DGKZ	0.000604973	0.49804	0.262	0.137	1	COP_B	DGKZ
DAG1	1.97361e-05	0.497988	0.3	0.123	0.380512	COP_B	DAG1
ZNF334	4.28617e-08	0.496102	0.3	0.082	0.000826374	COP_B	ZNF334
EFCAB2	0.000818052	0.495306	0.375	0.195	1	COP_B	EFCAB2
DARS	0.000648204	0.494335	0.425	0.247	1	COP_B	DARS
MTMR32	0.000138304	0.492238	0.525	0.309	1	COP_B	MTMR3
ECHDC22	2.17747e-08	0.49104	0.3	0.075	0.000419815	COP_B	ECHDC2
RXRA1	3.18515e-07	0.488554	0.288	0.082	0.00614097	COP_B	RXRA
NAALADL2	0.000235814	0.488199	0.787	0.583	1	COP_B	NAALADL2
BACH2	6.38114e-05	0.488086	0.7	0.46	1	COP_B	BACH2
B4GALT5	0.000381716	0.487817	0.362	0.179	1	COP_B	B4GALT5
ZNF1311	0.000438514	0.487358	0.425	0.231	1	COP_B	ZNF131
TRIP6	5.98885e-10	0.486961	0.288	0.057	1.15465e-05	COP_B	TRIP6
GLUD1	0.00142518	0.48623	0.412	0.251	1	COP_B	GLUD1
ARHGEF10L	1.3862e-08	0.485036	0.288	0.067	0.00026726	COP_B	ARHGEF10L
BBS2	0.00042681	0.484673	0.525	0.324	1	COP_B	BBS2
HNMT	2.1219e-05	0.484127	0.262	0.092	0.409103	COP_B	HNMT
SETD53	1.15264e-08	0.483592	0.725	0.392	0.000222229	COP_B	SETD5
ASTN13	0.00577927	0.482407	0.338	0.191	1	COP_B	ASTN1
CTDSPL	0.00144041	0.479537	0.375	0.214	1	COP_B	CTDSPL
COL6A12	9.5372e-09	0.479032	0.288	0.066	0.000183877	COP_B	COL6A1
AASS1	3.92711e-05	0.476347	0.55	0.307	0.757147	COP_B	AASS
DMXL23	0.00232613	0.474605	0.375	0.221	1	COP_B	DMXL2
PELI22	0.00013677	0.474287	0.438	0.225	1	COP_B	PELI2
TUT41	5.41202e-05	0.473948	0.662	0.431	1	COP_B	TUT4
KCTD12	0.000507333	0.473884	0.3	0.133	1	COP_B	KCTD1
ZMIZ13	0.000318786	0.47358	0.537	0.329	1	COP_B	ZMIZ1
SBF21	0.000270132	0.472954	0.688	0.471	1	COP_B	SBF2
SPIDR3	0.00170199	0.472525	0.575	0.396	1	COP_B	SPIDR
TLE1	3.87903e-05	0.471418	0.262	0.094	0.747877	COP_B	TLE1
AL162171.1	1.13662e-05	0.471398	0.275	0.092	0.219139	COP_B	AL162171.1
LRRN32	1.66744e-09	0.470464	0.262	0.049	3.21482e-05	COP_B	LRRN3
RNF19A	1.33077e-06	0.469871	0.412	0.167	0.0256573	COP_B	RNF19A
ME33	4.1463e-07	0.468171	0.3	0.087	0.00799406	COP_B	ME3
SPATS2L1	0.000972125	0.467462	0.55	0.346	1	COP_B	SPATS2L
DOCK4	0.00149184	0.467002	0.9	0.743	1	COP_B	DOCK4
WSCD12	0.000599576	0.465807	0.312	0.146	1	COP_B	WSCD1
STXBP51	0.00842064	0.465601	0.5	0.348	1	COP_B	STXBP5
DZIP13	4.48033e-08	0.46543	0.388	0.129	0.000863807	COP_B	DZIP1
LRRFIP13	1.52979e-05	0.465255	0.3	0.107	0.294943	COP_B	LRRFIP1
NCKAP11	0.000285879	0.463455	0.588	0.37	1	COP_B	NCKAP1
CASK3	3.90485e-05	0.463375	0.488	0.255	0.752855	COP_B	CASK
BCL7C	0.000109481	0.462952	0.312	0.132	1	COP_B	BCL7C
HSPB1	7.90676e-12	0.462712	0.262	0.037	1.52442e-07	COP_B	HSPB1
CCNL2	1.26576e-05	0.46162	0.525	0.276	0.244039	COP_B	CCNL2
BICD11	0.00295134	0.461006	0.613	0.425	1	COP_B	BICD1
AUXG01000058.1	8.07524e-14	0.459988	0.288	0.036	1.55691e-09	COP_B	AUXG01000058.1
SFPQ3	1.6686e-06	0.459641	0.775	0.494	0.0321707	COP_B	SFPQ
EPC12	0.00318399	0.458244	0.575	0.403	1	COP_B	EPC1
BMPR23	1.44522e-07	0.455323	0.6	0.296	0.00278639	COP_B	BMPR2
ARL3	7.71822e-05	0.455058	0.3	0.124	1	COP_B	ARL3
CLYBL	3.47419e-08	0.454459	0.275	0.064	0.000669823	COP_B	CLYBL
SLC3A2	1.36832e-08	0.45404	0.275	0.062	0.000263812	COP_B	SLC3A2
ARNTL	3.96668e-08	0.452441	0.262	0.06	0.000764775	COP_B	ARNTL
SGIP12	0.000465134	0.447368	0.787	0.587	1	COP_B	SGIP1
FER3	8.65988e-07	0.445638	0.75	0.459	0.0166963	COP_B	FER
CAMKMT	0.000225243	0.44511	0.6	0.373	1	COP_B	CAMKMT
GALNT22	0.00525871	0.444717	0.338	0.19	1	COP_B	GALNT2
PTAR1	0.00295588	0.444525	0.412	0.241	1	COP_B	PTAR1
ICA1L1	3.8712e-05	0.444505	0.4	0.187	0.746368	COP_B	ICA1L
TNRC6B	4.52577e-07	0.439571	0.912	0.666	0.00872568	COP_B	TNRC6B
SEC14L1	0.00371902	0.438372	0.375	0.222	1	COP_B	SEC14L1
PHF21A2	0.00247117	0.43812	0.65	0.466	1	COP_B	PHF21A
LINC02062	0.000112909	0.438026	0.338	0.15	1	COP_B	LINC02062
LSM6	7.48645e-09	0.437866	0.288	0.066	0.000144339	COP_B	LSM6
KLHDC10	0.00602749	0.437673	0.412	0.254	1	COP_B	KLHDC10
PTPN91	5.68736e-07	0.435175	0.362	0.127	0.0109652	COP_B	PTPN9
RFX3-AS1	0.000375444	0.434947	0.525	0.311	1	COP_B	RFX3-AS1
IFT74	0.000200416	0.434836	0.288	0.12	1	COP_B	IFT74
ACADVL1	9.77822e-05	0.434103	0.425	0.215	1	COP_B	ACADVL
CPEB42	0.000767728	0.432189	0.775	0.58	1	COP_B	CPEB4
CAPRIN2	9.68274e-05	0.430141	0.262	0.097	1	COP_B	CAPRIN2
CYFIP23	9.72071e-06	0.430108	0.462	0.219	0.187415	COP_B	CYFIP2
TRAK12	0.000173605	0.42815	0.5	0.281	1	COP_B	TRAK1
N4BP21	1.13528e-09	0.426429	0.288	0.059	2.18883e-05	COP_B	N4BP2
ZBTB20-AS5	8.29213e-07	0.424941	0.262	0.071	0.0159872	COP_B	ZBTB20-AS5
CCS	1.02426e-05	0.424347	0.275	0.091	0.197477	COP_B	CCS
UBR51	0.00115723	0.421796	0.688	0.486	1	COP_B	UBR5
FBH1	0.00931375	0.419343	0.275	0.151	1	COP_B	FBH1
ARHGAP51	0.00523633	0.419029	0.588	0.444	1	COP_B	ARHGAP5
RIC1	6.27351e-05	0.418174	0.4	0.187	1	COP_B	RIC1
USP53	2.35859e-05	0.417794	0.275	0.098	0.454736	COP_B	USP53
MARK12	0.00016808	0.417352	0.4	0.201	1	COP_B	MARK1
XPO11	0.000229902	0.41622	0.562	0.343	1	COP_B	XPO1
WDR62	4.53754e-05	0.416102	0.425	0.205	0.874838	COP_B	WDR6
LRRC4C3	4.89705e-12	0.414429	0.838	0.47	9.44152e-08	COP_B	LRRC4C
DIAPH23	0.00074364	0.413954	0.375	0.192	1	COP_B	DIAPH2
AHDC12	4.37572e-08	0.41355	0.325	0.091	0.000843638	COP_B	AHDC1
LTBP12	1.45748e-07	0.412617	0.338	0.11	0.00281003	COP_B	LTBP1
ITSN13	3.65019e-05	0.410929	0.438	0.211	0.703756	COP_B	ITSN1
GRAMD2B2	1.03361e-05	0.409689	0.475	0.23	0.19928	COP_B	GRAMD2B
BCAN3	1.78994e-13	0.409226	0.462	0.144	3.45101e-09	COP_B	BCAN
ATP13A31	0.00532895	0.407001	0.338	0.199	1	COP_B	ATP13A3
SWAP70	1.77457e-06	0.404672	0.325	0.11	0.0342137	COP_B	SWAP70
KCND33	8.91031e-05	0.404388	0.262	0.094	1	COP_B	KCND3
JMJD1C1	0.000226199	0.401423	0.887	0.705	1	COP_B	JMJD1C
AHCYL2	8.08765e-05	0.401368	0.537	0.303	1	COP_B	AHCYL2
HS2ST1	0.00010552	0.401363	0.262	0.096	1	COP_B	HS2ST1
AHCTF1	0.000118526	0.400954	0.425	0.216	1	COP_B	AHCTF1
RAPH11	1.00903e-09	0.399092	0.312	0.07	1.94541e-05	COP_B	RAPH1
KDM3B	0.00158664	0.398645	0.4	0.225	1	COP_B	KDM3B
DKK3	0.00369846	0.398179	0.3	0.152	1	COP_B	DKK3
MRTFB2	2.2125e-06	0.396097	0.362	0.135	0.0426571	COP_B	MRTFB
VPS13A3	3.15641e-05	0.39555	0.338	0.137	0.608555	COP_B	VPS13A
NF13	0.000576375	0.39522	0.762	0.557	1	COP_B	NF1
ACAP2	0.000213389	0.393996	0.562	0.35	1	COP_B	ACAP2
PCDH73	9.28165e-07	0.393841	0.338	0.144	0.017895	COP_B	PCDH7
EXOC63	0.00316269	0.393617	0.412	0.242	1	COP_B	EXOC6
SORCS33	1.68757e-09	0.391513	0.338	0.11	3.25364e-05	COP_B	SORCS3
CTIF2	0.00372955	0.390832	0.438	0.27	1	COP_B	CTIF
CACNG42	6.87385e-06	0.390643	0.288	0.104	0.132528	COP_B	CACNG4
ABAT2	3.56108e-07	0.389704	0.425	0.168	0.00686577	COP_B	ABAT
SWT1	0.00419839	0.389097	0.338	0.186	1	COP_B	SWT1
MTHFD2L	0.000459589	0.388558	0.312	0.141	1	COP_B	MTHFD2L
SOS12	0.000485354	0.388224	0.575	0.36	1	COP_B	SOS1
DYNC2H11	0.000597613	0.38641	0.488	0.283	1	COP_B	DYNC2H1
USP253	0.00235304	0.384372	0.4	0.226	1	COP_B	USP25
KRBOX4	0.000184471	0.382978	0.275	0.109	1	COP_B	KRBOX4
KAT6B1	0.00959822	0.381687	0.45	0.299	1	COP_B	KAT6B
RFTN2	0.00390376	0.381025	0.75	0.572	1	COP_B	RFTN2
MIR181A2HG	0.000425819	0.379682	0.325	0.149	1	COP_B	MIR181A2HG
MID1	6.74396e-07	0.379339	0.3	0.092	0.0130024	COP_B	MID1
THRAP31	0.00288898	0.378931	0.438	0.283	1	COP_B	THRAP3
HIVEP23	0.000330562	0.377606	0.338	0.158	1	COP_B	HIVEP2
LTBP32	2.37809e-05	0.375557	0.512	0.268	0.458495	COP_B	LTBP3
PURG1	0.00444431	0.373124	0.288	0.144	1	COP_B	PURG
SLITRK52	4.68935e-08	0.370758	0.288	0.073	0.000904106	COP_B	SLITRK5
CHD61	0.00113555	0.369557	0.675	0.471	1	COP_B	CHD6
RAPGEF11	7.22119e-06	0.365964	0.388	0.162	0.139225	COP_B	RAPGEF1
KIF27	0.000694374	0.364617	0.275	0.119	1	COP_B	KIF27
METTL15	0.00144292	0.36249	0.55	0.352	1	COP_B	METTL15
SKI	0.00013199	0.361875	0.4	0.194	1	COP_B	SKI
KATNBL1	3.62983e-05	0.361483	0.562	0.316	0.699832	COP_B	KATNBL1
AC125613.11	3.98995e-05	0.360021	0.275	0.097	0.769263	COP_B	AC125613.1
ETV63	1.06671e-08	0.359815	0.4	0.138	0.000205662	COP_B	ETV6
AKAP71	4.52931e-05	0.359498	0.488	0.254	0.87325	COP_B	AKAP7
BTG1	0.000289868	0.358998	0.288	0.119	1	COP_B	BTG1
VGLL43	0.00231229	0.357973	0.512	0.327	1	COP_B	VGLL4
RBMS2	2.62517e-07	0.357731	0.262	0.065	0.00506133	COP_B	RBMS2
KDM5B	0.000321358	0.355901	0.288	0.122	1	COP_B	KDM5B
KLC1	0.00990232	0.351145	0.375	0.226	1	COP_B	KLC1
TRIM66	1.83417e-05	0.347983	0.288	0.1	0.353627	COP_B	TRIM66
USP6NL	0.00290557	0.346418	0.338	0.182	1	COP_B	USP6NL
UNK	0.00291785	0.344952	0.3	0.155	1	COP_B	UNK
YAF22	0.00139852	0.343471	0.375	0.2	1	COP_B	YAF2
DTX3	0.00109561	0.343342	0.325	0.159	1	COP_B	DTX3
DTNBP1	0.000337521	0.34313	0.288	0.12	1	COP_B	DTNBP1
ARMCX4	0.0037853	0.343061	0.338	0.185	1	COP_B	ARMCX4
CRNDE	3.23345e-06	0.342584	0.288	0.091	0.0623409	COP_B	CRNDE
DECR11	0.00339491	0.341486	0.312	0.164	1	COP_B	DECR1
FHL12	3.32945e-07	0.340856	0.262	0.066	0.00641917	COP_B	FHL1
DIRAS2	0.000126457	0.340447	0.312	0.131	1	COP_B	DIRAS2
AL121768.12	1.17515e-05	0.340147	0.275	0.091	0.226569	COP_B	AL121768.1
ARID1B	0.00607342	0.339282	0.825	0.675	1	COP_B	ARID1B
OGDH	0.000239207	0.339087	0.4	0.2	1	COP_B	OGDH
RNF217	0.00411085	0.33518	0.338	0.182	1	COP_B	RNF217
AKT22	1.24215e-05	0.334627	0.462	0.221	0.239487	COP_B	AKT2
SEMA4B	0.000177916	0.330912	0.288	0.118	1	COP_B	SEMA4B
SLC39A10	0.000147695	0.330126	0.338	0.149	1	COP_B	SLC39A10
NEK1	0.000112039	0.329108	0.625	0.389	1	COP_B	NEK1
ANKAR1	0.00631299	0.32845	0.412	0.253	1	COP_B	ANKAR
DYNC2LI1	0.00246862	0.326187	0.312	0.162	1	COP_B	DYNC2LI1
LMO42	6.32596e-05	0.325462	0.375	0.169	1	COP_B	LMO4
MYEF22	3.9333e-06	0.325461	0.488	0.231	0.0758341	COP_B	MYEF2
SMARCA1	0.000847979	0.321654	0.262	0.112	1	COP_B	SMARCA1
PDE9A1	0.000143514	0.318731	0.312	0.131	1	COP_B	PDE9A
BABAM22	0.00280206	0.31841	0.55	0.362	1	COP_B	BABAM2
POU2F12	0.00432993	0.318097	0.6	0.42	1	COP_B	POU2F1
ATP2B43	8.95889e-08	0.31772	0.5	0.222	0.00172727	COP_B	ATP2B4
ZCCHC141	0.000268874	0.31754	0.388	0.191	1	COP_B	ZCCHC14
KPNA5	0.000621419	0.316301	0.325	0.152	1	COP_B	KPNA5
PCNX11	0.00999838	0.315842	0.55	0.383	1	COP_B	PCNX1
FBXL171	0.00380164	0.315759	0.613	0.43	1	COP_B	FBXL17
ZFYVE21	0.00228261	0.314529	0.262	0.133	1	COP_B	ZFYVE21
BCHE2	1.24132e-06	0.314189	0.3	0.103	0.0239327	COP_B	BCHE
RHEB	3.43444e-05	0.313424	0.375	0.165	0.66216	COP_B	RHEB
AC097103.2	0.00323272	0.31226	0.388	0.22	1	COP_B	AC097103.2
PPFIA11	0.000382535	0.311238	0.5	0.288	1	COP_B	PPFIA1
DLGAP13	2.56796e-05	0.307964	0.312	0.142	0.495103	COP_B	DLGAP1
MAGI32	0.00190164	0.306256	0.262	0.118	1	COP_B	MAGI3
BTBD91	0.000479265	0.306139	0.662	0.445	1	COP_B	BTBD9
GRM3	9.39255e-07	0.305124	0.425	0.624	0.0181088	COP_B	GRM3
GCFC2	0.00187926	0.304969	0.35	0.183	1	COP_B	GCFC2
APCDD12	1.02191e-05	0.30376	0.375	0.159	0.197024	COP_B	APCDD1
OGA	0.00631008	0.302795	0.537	0.364	1	COP_B	OGA
HNRNPH12	0.00130847	0.301819	0.45	0.262	1	COP_B	HNRNPH1
GON4L	0.00930186	0.301783	0.338	0.197	1	COP_B	GON4L
SMURF2	0.00579992	0.301189	0.388	0.227	1	COP_B	SMURF2
CDKL3	0.00015724	0.298984	0.338	0.149	1	COP_B	CDKL3
NCALD2	0.000358811	0.298203	0.288	0.121	1	COP_B	NCALD
B4GAT1	0.00235358	0.297822	0.275	0.131	1	COP_B	B4GAT1
STXBP4	0.000298415	0.297344	0.35	0.165	1	COP_B	STXBP4
NOTCH11	0.00134371	0.296952	0.312	0.151	1	COP_B	NOTCH1
HMGB1	0.000516247	0.29694	0.75	0.545	1	COP_B	HMGB1
PTPN41	0.00248204	0.295329	0.475	0.292	1	COP_B	PTPN4
C2CD51	5.13588e-05	0.290496	0.575	0.333	0.990198	COP_B	C2CD5
NTN13	7.21719e-08	0.288844	0.3	0.095	0.00139147	COP_B	NTN1
PPP1R12A3	0.00325862	0.288629	0.625	0.44	1	COP_B	PPP1R12A
ZMYM42	0.00163808	0.28514	0.6	0.401	1	COP_B	ZMYM4
SCN8A3	4.50293e-07	0.283579	0.35	0.122	0.00868166	COP_B	SCN8A
ILK	3.65207e-05	0.283405	0.275	0.097	0.704119	COP_B	ILK
TSPAN32	0.00266608	0.283197	0.45	0.27	1	COP_B	TSPAN3
CADM2	0.00016211	0.281982	0.988	0.905	1	COP_B	CADM2
PANK2	0.00955132	0.281588	0.262	0.134	1	COP_B	PANK2
PTPN131	5.86703e-05	0.28139	0.613	0.368	1	COP_B	PTPN13
SMAD9	0.00220383	0.280054	0.325	0.165	1	COP_B	SMAD9
BAZ2A	0.00213514	0.278871	0.4	0.225	1	COP_B	BAZ2A
TTYH3	0.000840769	0.278509	0.262	0.112	1	COP_B	TTYH3
KMT2C1	0.001339	0.273958	0.875	0.707	1	COP_B	KMT2C
SUB11	0.00141476	0.273459	0.375	0.2	1	COP_B	SUB1
MAGED12	0.00347203	0.272584	0.375	0.21	1	COP_B	MAGED1
ATP10D	0.000507733	0.272498	0.262	0.106	1	COP_B	ATP10D
MLLT10	0.0018788	0.272226	0.625	0.428	1	COP_B	MLLT10
AUH1	0.00265893	0.270988	0.537	0.349	1	COP_B	AUH
PTPRN22	9.9886e-05	0.270938	0.312	0.13	1	COP_B	PTPRN2
ROCK21	0.00428297	0.269557	0.475	0.3	1	COP_B	ROCK2
IGF2R	0.00366813	0.267316	0.262	0.124	1	COP_B	IGF2R
RBMX	0.00236842	0.264547	0.362	0.195	1	COP_B	RBMX
DIDO1	0.00664402	0.26438	0.325	0.178	1	COP_B	DIDO1
POU3F2	5.9997e-07	0.263222	0.362	0.13	0.0115674	COP_B	POU3F2
NHLRC2	0.00215206	0.262846	0.375	0.204	1	COP_B	NHLRC2
AL449266.1	0.000350136	0.262612	0.3	0.13	1	COP_B	AL449266.1
AC005154.5	0.00780912	0.258512	0.325	0.183	1	COP_B	AC005154.5
TPCN1	0.00234297	0.257127	0.475	0.29	1	COP_B	TPCN1
WDR43	0.00583796	0.253778	0.288	0.147	1	COP_B	WDR43
GSK3B1	0.000879056	0.253164	0.688	0.481	1	COP_B	GSK3B
FTO	2.73702e-06	0.2515	0.825	0.559	0.0527697	COP_B	FTO
LAPTM4A	0.000322949	0.251222	0.262	0.103	1	COP_B	LAPTM4A
PPARA	0.00248828	0.250623	0.3	0.147	1	COP_B	PPARA
MAPK8	0.00631584	0.25	0.537	0.364	1	COP_B	MAPK8
FRMD4A1	2.08594515674174e-320	8.46969	0.987	0.25	4.02170226219808e-316	COP_C	FRMD4A
TMEM1084	8.81283e-210	6.11121	0.934	0.179	1.69911e-205	COP_C	TMEM108
GPR172	6.20491e-253	5.63687	0.974	0.068	1.19631e-248	COP_C	GPR17
FYN3	4.30393e-254	4.79809	1	0.525	8.29799e-250	COP_C	FYN
BMPER3	1.27517e-140	4.79697	0.855	0.06	2.45853e-136	COP_C	BMPER
KAZN3	1.78397e-101	4.70477	0.921	0.488	3.43949e-97	COP_C	KAZN
TNS33	1.14736e-171	4.67274	0.908	0.115	2.21211e-167	COP_C	TNS3
EPHB11	8.27543e-150	4.60706	0.776	0.081	1.5955e-145	COP_C	EPHB1
BCAN4	3.03801e-109	4.43799	0.961	0.142	5.85728e-105	COP_C	BCAN
PRICKLE12	7.22436e-109	4.39375	0.842	0.066	1.39286e-104	COP_C	PRICKLE1
GRIK24	4.32117e-64	4.2314	0.921	0.243	8.33121e-60	COP_C	GRIK2
BCAS1	1.68194e-185	4.22006	0.974	0.748	3.24279e-181	COP_C	BCAS1
GRIA22	1.32634e-109	3.89795	0.921	0.482	2.55719e-105	COP_C	GRIA2
SOX64	8.91549e-64	3.89629	0.947	0.193	1.71891e-59	COP_C	SOX6
PLCB14	7.70785e-72	3.86263	0.934	0.136	1.48607e-67	COP_C	PLCB1
CRB13	2.43351e-116	3.72318	0.868	0.21	4.6918e-112	COP_C	CRB1
TMEM132B3	1.40911e-101	3.61098	0.882	0.12	2.71677e-97	COP_C	TMEM132B
OPCML3	6.43708e-55	3.5813	0.961	0.186	1.24107e-50	COP_C	OPCML
SH3RF32	1.06096e-90	3.52312	0.724	0.044	2.04553e-86	COP_C	SH3RF3
DLGAP14	8.19924e-20	3.50749	0.605	0.141	1.58081e-15	COP_C	DLGAP1
TRIO4	2.21505e-100	3.48865	0.921	0.351	4.27061e-96	COP_C	TRIO
UST4	1.43122e-55	3.47931	0.789	0.126	2.75939e-51	COP_C	UST
SMOC12	4.06956e-80	3.38883	0.895	0.307	7.84612e-76	COP_C	SMOC1
FGF122	1.92876e-48	3.30283	0.882	0.151	3.71864e-44	COP_C	FGF12
MAML24	2.38733e-47	3.22836	0.908	0.544	4.60277e-43	COP_C	MAML2
EPB41L2	1.34942e-90	3.21192	0.934	0.598	2.60169e-86	COP_C	EPB41L2
PCDH74	2.14616e-56	3.10088	0.921	0.142	4.13781e-52	COP_C	PCDH7
TCF7L23	5.96034e-78	3.09835	0.868	0.265	1.14915e-73	COP_C	TCF7L2
RAPGEF12	3.77834e-74	3.05447	0.724	0.161	7.28463e-70	COP_C	RAPGEF1
SEMA5B2	6.58625e-105	3.05039	0.803	0.046	1.26983e-100	COP_C	SEMA5B
SEMA5A3	1.20747e-59	3.01649	0.868	0.481	2.32801e-55	COP_C	SEMA5A
TMEM1632	9.17642e-59	2.95814	0.711	0.18	1.76921e-54	COP_C	TMEM163
TOX5	2.21843e-38	2.92263	0.671	0.104	4.27714e-34	COP_C	TOX
SOX41	7.8466e-95	2.90559	0.763	0.049	1.51282e-90	COP_C	SOX4
FIGN4	4.69846e-40	2.87845	0.75	0.159	9.05863e-36	COP_C	FIGN
COL11A13	8.52465e-49	2.84377	0.829	0.13	1.64355e-44	COP_C	COL11A1
COL9A13	3.9161e-35	2.76947	0.763	0.131	7.55024e-31	COP_C	COL9A1
LSAMP4	9.18672e-45	2.76734	0.974	0.788	1.7712e-40	COP_C	LSAMP
BRINP12	3.58139e-59	2.67343	0.671	0.055	6.90491e-55	COP_C	BRINP1
TNR3	5.01587e-49	2.64042	0.934	0.164	9.67059e-45	COP_C	TNR
DSCAM3	6.40841e-50	2.62954	0.961	0.19	1.23554e-45	COP_C	DSCAM
MMP163	6.85629e-36	2.62712	0.803	0.148	1.32189e-31	COP_C	MMP16
MAP24	2.35863e-33	2.59824	0.803	0.291	4.54745e-29	COP_C	MAP2
RASGEF1B	1.05242e-45	2.58289	0.855	0.64	2.02906e-41	COP_C	RASGEF1B
OPHN13	1.63539e-37	2.57572	0.829	0.229	3.15304e-33	COP_C	OPHN1
CENPJ	2.70316e-58	2.56615	0.658	0.075	5.21168e-54	COP_C	CENPJ
SLC16A10	5.78945e-49	2.54592	0.526	0.031	1.11621e-44	COP_C	SLC16A10
ITPR24	2.1796e-34	2.51899	0.816	0.322	4.20226e-30	COP_C	ITPR2
FRY4	4.95403e-26	2.51442	0.671	0.16	9.55136e-22	COP_C	FRY
DGKB2	5.48545e-31	2.49117	0.566	0.074	1.05759e-26	COP_C	DGKB
E2F3	6.80326e-76	2.46176	0.658	0.045	1.31167e-71	COP_C	E2F3
LUZP24	2.55502e-36	2.45835	0.882	0.228	4.92608e-32	COP_C	LUZP2
SLC2A134	9.15766e-48	2.4481	0.75	0.108	1.7656e-43	COP_C	SLC2A13
ARHGAP314	1.45084e-38	2.30596	0.711	0.098	2.79723e-34	COP_C	ARHGAP31
CADPS4	1.40943e-32	2.2809	0.671	0.175	2.71739e-28	COP_C	CADPS
SIRT2	5.05941e-52	2.27588	0.921	0.544	9.75455e-48	COP_C	SIRT2
SCRG11	1.58498e-49	2.27168	0.763	0.222	3.05583e-45	COP_C	SCRG1
PTPRO2	2.14416e-47	2.24289	0.618	0.046	4.13393e-43	COP_C	PTPRO
PLPPR12	2.16464e-35	2.23781	0.829	0.41	4.17343e-31	COP_C	PLPPR1
PKP4	8.71341e-39	2.22509	0.947	0.78	1.67995e-34	COP_C	PKP4
MARCKS3	2.58968e-36	2.21216	0.829	0.225	4.9929e-32	COP_C	MARCKS
ARHGAP52	5.43591e-50	2.19777	0.803	0.444	1.04804e-45	COP_C	ARHGAP5
ATCAY2	2.2317e-47	2.16386	0.697	0.086	4.30273e-43	COP_C	ATCAY
TM7SF3	4.58119e-41	2.15955	0.711	0.206	8.83254e-37	COP_C	TM7SF3
PPP2R2B	1.74278e-22	2.14224	0.974	0.88	3.36008e-18	COP_C	PPP2R2B
NFASC	2.37903e-43	2.11098	0.882	0.56	4.58676e-39	COP_C	NFASC
MPZL12	1.9552e-50	2.08792	0.737	0.092	3.76963e-46	COP_C	MPZL1
PCDH11X2	5.10497e-28	2.08454	0.461	0.046	9.84239e-24	COP_C	PCDH11X
GNG22	3.88956e-48	2.0568	0.618	0.044	7.49907e-44	COP_C	GNG2
LINC01170	1.17974e-14	2.04207	0.789	0.457	2.27454e-10	COP_C	LINC01170
LARGE13	4.48168e-34	2.02748	0.75	0.296	8.64067e-30	COP_C	LARGE1
CADM12	5.58382e-35	2.01788	0.934	0.661	1.07656e-30	COP_C	CADM1
AC006058.1	8.80005e-58	2.012	0.737	0.093	1.69665e-53	COP_C	AC006058.1
TRAK2	4.11203e-39	2.0119	0.737	0.212	7.928e-35	COP_C	TRAK2
APCDD13	5.64176e-33	2.01156	0.671	0.158	1.08773e-28	COP_C	APCDD1
GNB4	6.24189e-52	1.96799	0.645	0.082	1.20344e-47	COP_C	GNB4
SOGA12	2.0925e-42	1.94845	0.776	0.261	4.03434e-38	COP_C	SOGA1
DPYSL34	4.12662e-32	1.93111	0.566	0.079	7.95611e-28	COP_C	DPYSL3
RNF1504	3.07147e-29	1.9149	0.658	0.107	5.92179e-25	COP_C	RNF150
TNK23	1.20681e-25	1.90626	0.75	0.267	2.32673e-21	COP_C	TNK2
ZNF8273	1.02239e-27	1.89565	0.776	0.36	1.97117e-23	COP_C	ZNF827
ASTN14	1.43575e-28	1.89425	0.711	0.19	2.76814e-24	COP_C	ASTN1
MACROD22	2.00471e-18	1.88316	0.829	0.518	3.86509e-14	COP_C	MACROD2
FRMD61	1.74779e-35	1.86473	0.566	0.065	3.36975e-31	COP_C	FRMD6
PHYHIPL4	5.33743e-25	1.8572	0.842	0.457	1.02906e-20	COP_C	PHYHIPL
KIF21A	3.9105e-31	1.8563	0.816	0.502	7.53945e-27	COP_C	KIF21A
COL16A1	4.03926e-20	1.85557	0.803	0.519	7.78769e-16	COP_C	COL16A1
PPP1R16B	6.84756e-35	1.84385	0.855	0.547	1.32021e-30	COP_C	PPP1R16B
GINS31	4.08091e-39	1.81329	0.579	0.057	7.86799e-35	COP_C	GINS3
RBMS32	3.55562e-28	1.76892	0.447	0.048	6.85524e-24	COP_C	RBMS3
MDGA23	5.37394e-19	1.7328	0.855	0.493	1.0361e-14	COP_C	MDGA2
PTPRJ3	1.76411e-22	1.73129	0.697	0.283	3.40119e-18	COP_C	PTPRJ
PDE3B1	2.92213e-39	1.70922	0.539	0.043	5.63386e-35	COP_C	PDE3B
PLEKHA61	1.03688e-24	1.68398	0.671	0.236	1.99911e-20	COP_C	PLEKHA6
GALNT134	4.54012e-14	1.65138	0.855	0.616	8.75334e-10	COP_C	GALNT13
TNS21	6.19046e-30	1.64599	0.684	0.175	1.19352e-25	COP_C	TNS2
ZNF804A2	3.37888e-24	1.64371	0.474	0.055	6.51449e-20	COP_C	ZNF804A
SGK1	1.81575e-18	1.64271	0.882	0.511	3.50076e-14	COP_C	SGK1
PDGFC2	1.08883e-23	1.63425	0.5	0.072	2.09926e-19	COP_C	PDGFC
AC044781.1	2.70074e-45	1.62994	0.368	0.005	5.20702e-41	COP_C	AC044781.1
RND2	1.55516e-27	1.6291	0.474	0.066	2.99834e-23	COP_C	RND2
ZNF469	6.16924e-60	1.62172	0.605	0.023	1.18943e-55	COP_C	ZNF469
ERBB43	6.07056e-12	1.61515	0.855	0.705	1.1704e-07	COP_C	ERBB4
PARD3B1	2.00977e-16	1.61439	0.776	0.436	3.87484e-12	COP_C	PARD3B
ADAM234	1.24122e-21	1.60562	0.566	0.128	2.39307e-17	COP_C	ADAM23
TMEM178B4	7.74802e-16	1.60409	0.645	0.283	1.49382e-11	COP_C	TMEM178B
NTN14	3.26332e-29	1.60378	0.618	0.094	6.29169e-25	COP_C	NTN1
VCAN3	1.09138e-41	1.59856	0.868	0.161	2.10419e-37	COP_C	VCAN
PSMA1	4.19771e-29	1.59623	0.408	0.031	8.09318e-25	COP_C	PSMA1
ENPP6	8.92888e-06	1.58991	0.513	0.308	0.172149	COP_C	ENPP6
SLC1A12	6.90522e-39	1.58556	0.697	0.083	1.33133e-34	COP_C	SLC1A1
ADRA1A3	2.8165e-28	1.58315	0.566	0.073	5.43022e-24	COP_C	ADRA1A
CYFIP24	2.42984e-21	1.57601	0.592	0.219	4.68473e-17	COP_C	CYFIP2
DGKG4	2.32604e-20	1.5726	0.618	0.143	4.48461e-16	COP_C	DGKG
SGCD3	1.55145e-15	1.53454	0.75	0.555	2.99119e-11	COP_C	SGCD
DGCR22	4.19252e-24	1.53084	0.711	0.277	8.08319e-20	COP_C	DGCR2
KHDRBS34	6.77218e-14	1.52245	0.592	0.227	1.30568e-09	COP_C	KHDRBS3
SEMA3E3	3.14066e-18	1.5199	0.579	0.14	6.05518e-14	COP_C	SEMA3E
MDFI	6.92512e-58	1.51912	0.5	0.007	1.33516e-53	COP_C	MDFI
ABAT3	5.75476e-06	1.51615	0.408	0.169	0.110952	COP_C	ABAT
CHST94	7.48283e-15	1.51559	0.434	0.088	1.44269e-10	COP_C	CHST9
ARHGAP35	1.19549e-24	1.50621	0.763	0.314	2.30491e-20	COP_C	ARHGAP35
SCARB1	4.26031e-28	1.50024	0.684	0.177	8.21387e-24	COP_C	SCARB1
GRIA33	2.31585e-16	1.49957	0.724	0.364	4.46497e-12	COP_C	GRIA3
ZNF365	4.45217e-15	1.49939	0.592	0.218	8.58379e-11	COP_C	ZNF365
ZNF5163	6.72542e-40	1.49849	0.579	0.047	1.29666e-35	COP_C	ZNF516
ABTB2	1.4861e-14	1.49563	0.75	0.418	2.86521e-10	COP_C	ABTB2
CHST15	5.69299e-34	1.49441	0.447	0.034	1.09761e-29	COP_C	CHST15
ADAM33	2.71976e-84	1.48992	0.553	0.002	5.24369e-80	COP_C	ADAM33
NLGN4X4	1.6953e-16	1.48827	0.697	0.293	3.26853e-12	COP_C	NLGN4X
KIAA12174	8.36409e-24	1.44998	0.592	0.105	1.6126e-19	COP_C	KIAA1217
KY	4.82067e-44	1.44864	0.579	0.039	9.29426e-40	COP_C	KY
C1orf214	2.97437e-14	1.44585	0.474	0.115	5.73458e-10	COP_C	C1orf21
RRAS2	4.65946e-19	1.44208	0.316	0.028	8.98344e-15	COP_C	RRAS2
SAT12	1.05068e-19	1.43964	0.461	0.106	2.02572e-15	COP_C	SAT1
SMAD2	9.00208e-22	1.43886	0.75	0.373	1.7356e-17	COP_C	SMAD2
STRIP2	2.18127e-39	1.43712	0.5	0.027	4.20548e-35	COP_C	STRIP2
MAMLD12	1.83271e-22	1.43046	0.5	0.079	3.53346e-18	COP_C	MAMLD1
RHBDL33	8.76948e-30	1.42663	0.605	0.083	1.69076e-25	COP_C	RHBDL3
AFAP1L22	2.11463e-26	1.42638	0.553	0.078	4.077e-22	COP_C	AFAP1L2
AC110285.1	1.77079e-20	1.41998	0.553	0.129	3.41409e-16	COP_C	AC110285.1
PPFIBP11	8.87408e-15	1.41839	0.697	0.391	1.71092e-10	COP_C	PPFIBP1
ANKRD441	1.10999e-15	1.41248	0.724	0.461	2.14007e-11	COP_C	ANKRD44
SH3BP4	3.32787e-17	1.38908	0.618	0.232	6.41613e-13	COP_C	SH3BP4
JCAD	3.72068e-43	1.38279	0.368	0.006	7.17347e-39	COP_C	JCAD
TNIK4	1.20321e-10	1.38103	0.684	0.357	2.31979e-06	COP_C	TNIK
STRADB	2.48289e-28	1.36958	0.566	0.104	4.78701e-24	COP_C	STRADB
ICK1	4.94453e-14	1.36696	0.553	0.217	9.53306e-10	COP_C	ICK
AL157392.2	3.71882e-37	1.36425	0.355	0.01	7.16989e-33	COP_C	AL157392.2
RALYL3	1.47353e-16	1.36422	0.5	0.107	2.84097e-12	COP_C	RALYL
XKR44	3.63872e-20	1.34797	0.566	0.122	7.01545e-16	COP_C	XKR4
PID14	8.1431e-21	1.34282	0.579	0.118	1.56999e-16	COP_C	PID1
GOLIM43	5.54081e-11	1.34176	0.539	0.24	1.06827e-06	COP_C	GOLIM4
DOCK6	2.45647e-38	1.34109	0.487	0.036	4.73608e-34	COP_C	DOCK6
MIDN3	5.1154e-24	1.33452	0.605	0.115	9.8625e-20	COP_C	MIDN
HRASLS1	2.96592e-27	1.33358	0.434	0.044	5.7183e-23	COP_C	HRASLS
GPM6A4	2.14468e-30	1.3322	0.763	0.165	4.13495e-26	COP_C	GPM6A
AC009041.23	1.49904e-12	1.32331	0.658	0.368	2.89015e-08	COP_C	AC009041.2
SMARCA4	1.07863e-20	1.31681	0.645	0.185	2.0796e-16	COP_C	SMARCA4
TSC22D13	2.31193e-14	1.31521	0.75	0.37	4.45741e-10	COP_C	TSC22D1
CAMSAP23	2.76365e-14	1.31232	0.671	0.441	5.32831e-10	COP_C	CAMSAP2
LRRTM44	6.99351e-14	1.30289	0.75	0.322	1.34835e-09	COP_C	LRRTM4
ACAN	6.82764e-27	1.30143	0.276	0.008	1.31637e-22	COP_C	ACAN
DPP104	5.14135e-23	1.29842	0.658	0.153	9.91252e-19	COP_C	DPP10
TAF4B	7.46251e-10	1.29063	0.276	0.068	1.43877e-05	COP_C	TAF4B
SEMA6D1	1.20753e-14	1.27991	0.553	0.156	2.32813e-10	COP_C	SEMA6D
MB21D21	9.53688e-14	1.27539	0.461	0.126	1.83871e-09	COP_C	MB21D2
HMGCR1	2.55095e-09	1.26121	0.461	0.192	4.91822e-05	COP_C	HMGCR
MYO5A1	2.72388e-19	1.25745	0.789	0.663	5.25164e-15	COP_C	MYO5A
AL359091.1	2.11908e-11	1.24349	0.816	0.535	4.08558e-07	COP_C	AL359091.1
MND1	2.73349e-12	1.24241	0.289	0.048	5.27017e-08	COP_C	MND1
HMGCS11	3.80346e-17	1.23859	0.632	0.216	7.33308e-13	COP_C	HMGCS1
KIF21B	4.53513e-38	1.23127	0.421	0.016	8.74373e-34	COP_C	KIF21B
ASIC42	1.56219e-34	1.22843	0.539	0.044	3.01189e-30	COP_C	ASIC4
LIMS2	1.44877e-46	1.2239	0.566	0.027	2.79323e-42	COP_C	LIMS2
LRCH3	1.74912e-12	1.21212	0.697	0.395	3.3723e-08	COP_C	LRCH3
DAPL1	1.10801e-33	1.21197	0.276	0.003	2.13624e-29	COP_C	DAPL1
SOX81	1.4448e-14	1.21129	0.776	0.534	2.78558e-10	COP_C	SOX8
RRBP1	2.37288e-15	1.20973	0.658	0.28	4.57491e-11	COP_C	RRBP1
LCORL	1.0629e-15	1.20615	0.658	0.263	2.04928e-11	COP_C	LCORL
TNFRSF21	8.38897e-14	1.18742	0.658	0.333	1.61739e-09	COP_C	TNFRSF21
ALS2CR12	1.72539e-29	1.18276	0.408	0.025	3.32655e-25	COP_C	ALS2CR12
ADD31	1.00596e-13	1.179	0.803	0.496	1.93949e-09	COP_C	ADD3
MIR9-3HG3	7.56801e-25	1.16959	0.553	0.082	1.45911e-20	COP_C	MIR9-3HG
AL445250.13	3.68489e-09	1.15894	0.487	0.182	7.10446e-05	COP_C	AL445250.1
LRRC73	4.86818e-20	1.15823	0.789	0.269	9.38584e-16	COP_C	LRRC7
FRMD51	2.89844e-09	1.15691	0.934	0.856	5.58819e-05	COP_C	FRMD5
ANGPTL22	1.11359e-14	1.15475	0.539	0.171	2.14699e-10	COP_C	ANGPTL2
MYO9A1	8.87223e-13	1.15218	0.671	0.419	1.71057e-08	COP_C	MYO9A
KCNIP42	3.14636e-39	1.15123	0.882	0.187	6.06618e-35	COP_C	KCNIP4
WASF1	1.64206e-12	1.13814	0.605	0.308	3.16589e-08	COP_C	WASF1
PDZRN32	1.2596e-12	1.13156	0.368	0.073	2.4285e-08	COP_C	PDZRN3
SAMHD12	3.92593e-23	1.13135	0.513	0.077	7.56919e-19	COP_C	SAMHD1
GPC3	6.8066e-43	1.12378	0.316	0.002	1.31231e-38	COP_C	GPC3
PLEKHA54	1.51469e-10	1.12151	0.579	0.246	2.92032e-06	COP_C	PLEKHA5
ENC1	7.90178e-30	1.11851	0.408	0.025	1.52346e-25	COP_C	ENC1
KLHL51	5.25365e-09	1.11014	0.461	0.163	0.00010129	COP_C	KLHL5
GPR1553	5.13179e-15	1.10502	0.579	0.167	9.89408e-11	COP_C	GPR155
PCDH154	5.23844e-29	1.10477	0.658	0.153	1.00997e-24	COP_C	PCDH15
GRIP13	2.34039e-10	1.08894	0.461	0.153	4.51228e-06	COP_C	GRIP1
KLHL131	2.80336e-09	1.08873	0.289	0.059	5.40488e-05	COP_C	KLHL13
TTC39C	1.14046e-19	1.08402	0.355	0.033	2.19881e-15	COP_C	TTC39C
RALGPS22	1.54281e-21	1.0835	0.461	0.061	2.97454e-17	COP_C	RALGPS2
TTC32	1.79488e-07	1.08022	0.855	0.65	0.00346054	COP_C	TTC3
P2RX71	6.39475e-07	1.07321	0.658	0.446	0.0123291	COP_C	P2RX7
RIN22	2.90184e-07	1.07001	0.658	0.463	0.00559475	COP_C	RIN2
ADAMTS173	5.25896e-17	1.05575	0.553	0.135	1.01393e-12	COP_C	ADAMTS17
KIAA12114	0.00187994	1.05378	0.263	0.115	1	COP_C	KIAA1211
PPP2R3B	1.69802e-14	1.05019	0.461	0.124	3.27378e-10	COP_C	PPP2R3B
DIO2	4.12527e-41	1.04257	0.513	0.024	7.95352e-37	COP_C	DIO2
PRRX14	2.23554e-07	1.03941	0.329	0.101	0.00431012	COP_C	PRRX1
ARHGEF44	3.68273e-10	1.03187	0.513	0.202	7.10031e-06	COP_C	ARHGEF4
GRAMD1C3	6.81742e-12	1.02778	0.276	0.046	1.3144e-07	COP_C	GRAMD1C
NDRG3	2.05325e-13	1.02543	0.513	0.166	3.95867e-09	COP_C	NDRG3
TMTC4	1.68969e-06	1.02412	0.645	0.408	0.0325773	COP_C	TMTC4
LIMD13	9.15875e-19	1.02315	0.579	0.145	1.76581e-14	COP_C	LIMD1
ZNF611	8.04096e-14	1.02058	0.395	0.093	1.5503e-09	COP_C	ZNF611
IGF2BP21	2.462e-18	1.01482	0.355	0.038	4.74674e-14	COP_C	IGF2BP2
DNER2	1.43726e-10	1.011	0.816	0.565	2.77103e-06	COP_C	DNER
ARPP214	6.25752e-18	1.01028	0.618	0.17	1.20645e-13	COP_C	ARPP21
SERINC5	3.35022e-10	0.999447	0.737	0.418	6.45922e-06	COP_C	SERINC5
RAPGEF2	7.18056e-07	0.997958	0.684	0.474	0.0138441	COP_C	RAPGEF2
FIBIN	8.87913e-35	0.99514	0.461	0.025	1.7119e-30	COP_C	FIBIN
NKX2-2	3.73742e-11	0.991521	0.579	0.296	7.20574e-07	COP_C	NKX2-2
KCNS3	1.01513e-17	0.991312	0.421	0.065	1.95717e-13	COP_C	KCNS3
FAM83D	7.61076e-40	0.990954	0.316	0.003	1.46735e-35	COP_C	FAM83D
SCD53	2.54878e-07	0.987972	0.855	0.831	0.00491404	COP_C	SCD5
STAT11	3.82592e-13	0.986887	0.382	0.076	7.37638e-09	COP_C	STAT1
PARD6G	3.48233e-26	0.984331	0.447	0.04	6.71393e-22	COP_C	PARD6G
PRKAR1B	1.06989e-18	0.984244	0.474	0.085	2.06275e-14	COP_C	PRKAR1B
AGFG1	5.22924e-10	0.983572	0.684	0.409	1.0082e-05	COP_C	AGFG1
PDE3A1	1.36776e-31	0.979597	0.382	0.015	2.63703e-27	COP_C	PDE3A
GOLGA8A3	6.18184e-08	0.9788	0.632	0.32	0.00119186	COP_C	GOLGA8A
NEU42	3.15412e-15	0.97342	0.434	0.084	6.08114e-11	COP_C	NEU4
STRN	3.59997e-06	0.967886	0.658	0.527	0.0694074	COP_C	STRN
RNF144A	5.88369e-07	0.967137	0.671	0.505	0.0113437	COP_C	RNF144A
PCDH11Y	9.15903e-22	0.962663	0.342	0.025	1.76586e-17	COP_C	PCDH11Y
[truncated: 5,830 more rows]

## Sheet: Astrocytes
	p_val	avg_log2FC	pct.1	pct.2	p_val_adj	cluster	gene
MDGA2	1.64695e-174	2.04755	0.767	0.232	3.17532e-170	Astrocytes_1	MDGA2
SLC1A2	1.80188e-129	1.27585	0.956	0.675	3.47403e-125	Astrocytes_1	SLC1A2
RGS6	4.86139e-125	1.67553	0.861	0.491	9.37276e-121	Astrocytes_1	RGS6
GPC5	2.27865e-122	1.24681	0.954	0.705	4.39325e-118	Astrocytes_1	GPC5
LRRC4C	9.43784e-119	1.60378	0.787	0.387	1.81962e-114	Astrocytes_1	LRRC4C
EDNRB	2.6756e-115	1.60303	0.745	0.415	5.15856e-111	Astrocytes_1	EDNRB
RNF219-AS1	2.38237e-114	1.26435	0.963	0.788	4.59322e-110	Astrocytes_1	RNF219-AS1
CACNB2	4.83368e-111	1.56991	0.686	0.253	9.31933e-107	Astrocytes_1	CACNB2
HPSE2	1.39389e-109	1.41722	0.868	0.505	2.68742e-105	Astrocytes_1	HPSE2
LRP1B	1.41492e-107	1.09982	0.971	0.864	2.72797e-103	Astrocytes_1	LRP1B
PPFIA2	5.87659e-107	1.5671	0.772	0.415	1.13301e-102	Astrocytes_1	PPFIA2
AHCYL1	1.03961e-106	1.20562	0.929	0.743	2.00436e-102	Astrocytes_1	AHCYL1
NRXN1	2.10147e-105	1.04299	0.922	0.58	4.05163e-101	Astrocytes_1	NRXN1
SLC6A11	1.03298e-101	1.55786	0.633	0.236	1.99159e-97	Astrocytes_1	SLC6A11
TRPM3	5.25632e-93	0.925758	0.975	0.797	1.01342e-88	Astrocytes_1	TRPM3
TNIK	3.78395e-89	1.164	0.932	0.788	7.29545e-85	Astrocytes_1	TNIK
KCND2	4.59614e-85	1.27151	0.819	0.486	8.86136e-81	Astrocytes_1	KCND2
SLC8A1	9.98129e-82	1.65762	0.449	0.126	1.92439e-77	Astrocytes_1	SLC8A1
FGFR3	1.26636e-81	1.14306	0.862	0.627	2.44155e-77	Astrocytes_1	FGFR3
KCNJ16	1.74208e-80	1.78539	0.372	0.111	3.35873e-76	Astrocytes_1	KCNJ16
LSAMP	1.30759e-79	0.880174	0.995	0.937	2.52104e-75	Astrocytes_1	LSAMP
PCDH9	6.37241e-77	1.01733	0.986	0.92	1.2286e-72	Astrocytes_1	PCDH9
RORA	1.85328e-75	1.03815	0.978	0.868	3.57312e-71	Astrocytes_1	RORA
PLCB1	5.5302e-74	1.26508	0.825	0.553	1.06622e-69	Astrocytes_1	PLCB1
PAMR1	3.51778e-72	1.15749	0.769	0.532	6.78229e-68	Astrocytes_1	PAMR1
PITPNC1	1.7411e-70	0.781089	0.965	0.866	3.35684e-66	Astrocytes_1	PITPNC1
TENM2	3.8197e-69	1.23107	0.774	0.471	7.36438e-65	Astrocytes_1	TENM2
GRID2	4.18189e-69	0.451157	0.662	0.302	8.06269e-65	Astrocytes_1	GRID2
SLC4A4	1.95209e-68	1.07996	0.842	0.605	3.76363e-64	Astrocytes_1	SLC4A4
LGR6	8.38883e-68	1.45377	0.342	0.09	1.61737e-63	Astrocytes_1	LGR6
SHROOM3	2.29465e-67	1.07169	0.79	0.521	4.42408e-63	Astrocytes_1	SHROOM3
SHISA6	2.41704e-66	1.25291	0.644	0.33	4.66005e-62	Astrocytes_1	SHISA6
PDE4D	1.94848e-65	1.1383	0.767	0.471	3.75667e-61	Astrocytes_1	PDE4D
LUZP2	3.15537e-63	1.20335	0.67	0.346	6.08356e-59	Astrocytes_1	LUZP2
C1orf61	1.41007e-61	0.996632	0.865	0.687	2.71862e-57	Astrocytes_1	C1orf61
CDH20	2.33113e-58	0.928543	0.928	0.781	4.49442e-54	Astrocytes_1	CDH20
LAMA2	1.28745e-56	1.52501	0.563	0.287	2.48221e-52	Astrocytes_1	LAMA2
PDE7B	2.18708e-56	1.12675	0.667	0.419	4.21669e-52	Astrocytes_1	PDE7B
PTCH1	4.60997e-56	1.28344	0.332	0.116	8.88802e-52	Astrocytes_1	PTCH1
MGAT4C	5.27221e-56	1.06725	0.794	0.576	1.01648e-51	Astrocytes_1	MGAT4C
CADM2	6.27007e-52	0.830706	0.903	0.711	1.20887e-47	Astrocytes_1	CADM2
KALRN	8.00826e-51	0.89662	0.772	0.557	1.54399e-46	Astrocytes_1	KALRN
ADGRB3	1.16525e-49	0.877698	0.859	0.674	2.24661e-45	Astrocytes_1	ADGRB3
ATP1B2	3.96343e-49	0.857416	0.748	0.55	7.64149e-45	Astrocytes_1	ATP1B2
ESRRG	5.24109e-49	1.12785	0.623	0.377	1.01048e-44	Astrocytes_1	ESRRG
ERBB4	8.98654e-49	0.791913	0.926	0.784	1.7326e-44	Astrocytes_1	ERBB4
MRAS	2.15114e-48	1.1282	0.509	0.293	4.1474e-44	Astrocytes_1	MRAS
AC087564.1	1.52585e-47	1.10742	0.573	0.342	2.94184e-43	Astrocytes_1	AC087564.1
PCDH7	1.29656e-45	1.05413	0.678	0.446	2.49977e-41	Astrocytes_1	PCDH7
SNAP25	1.46934e-45	0.96531	0.46	0.225	2.83289e-41	Astrocytes_1	SNAP25
ADGRL3	6.15834e-44	0.978372	0.775	0.569	1.18733e-39	Astrocytes_1	ADGRL3
ABLIM1	5.97604e-43	0.739269	0.925	0.818	1.15218e-38	Astrocytes_1	ABLIM1
ADGRB1	4.34351e-42	0.957565	0.25	0.07	8.37429e-38	Astrocytes_1	ADGRB1
GRK3	5.05848e-41	0.99276	0.494	0.284	9.75274e-37	Astrocytes_1	GRK3
MAGI2	7.64125e-41	0.749608	0.952	0.873	1.47323e-36	Astrocytes_1	MAGI2
OLFM2	9.86036e-41	0.96264	0.464	0.249	1.90108e-36	Astrocytes_1	OLFM2
GLUD1	4.1235e-40	0.834683	0.652	0.492	7.95011e-36	Astrocytes_1	GLUD1
RGMA	5.63767e-40	0.829138	0.753	0.597	1.08694e-35	Astrocytes_1	RGMA
MIR99AHG	7.57217e-40	0.769119	0.914	0.832	1.45991e-35	Astrocytes_1	MIR99AHG
ENOX1	1.26146e-39	1.00598	0.553	0.355	2.4321e-35	Astrocytes_1	ENOX1
MACROD2	1.73119e-39	1.0218	0.623	0.421	3.33773e-35	Astrocytes_1	MACROD2
FAT3	6.53505e-39	0.710417	0.769	0.555	1.25996e-34	Astrocytes_1	FAT3
EPHA4	7.37831e-39	0.982768	0.359	0.152	1.42254e-34	Astrocytes_1	EPHA4
LRMDA	1.38369e-38	0.848458	0.666	0.409	2.66775e-34	Astrocytes_1	LRMDA
PDZD2	2.82315e-38	1.05646	0.497	0.292	5.44303e-34	Astrocytes_1	PDZD2
SHISA9	3.37793e-38	1.15966	0.267	0.081	6.51264e-34	Astrocytes_1	SHISA9
PREX2	4.90952e-37	0.84597	0.727	0.587	9.46555e-33	Astrocytes_1	PREX2
CABLES1	3.38696e-36	1.13106	0.412	0.184	6.53005e-32	Astrocytes_1	CABLES1
ALDH1A1	2.31809e-35	0.914039	0.621	0.419	4.46928e-31	Astrocytes_1	ALDH1A1
SLC14A1	8.9129e-35	0.875914	0.75	0.557	1.71841e-30	Astrocytes_1	SLC14A1
SCD5	7.39954e-34	0.70163	0.793	0.66	1.42663e-29	Astrocytes_1	SCD5
TRIM9	5.82362e-33	0.771293	0.638	0.483	1.12279e-28	Astrocytes_1	TRIM9
XIST	6.84818e-33	1.03831	0.413	0.243	1.32033e-28	Astrocytes_1	XIST
EGLN3	1.52356e-32	1.12064	0.349	0.203	2.93742e-28	Astrocytes_1	EGLN3
BCL2	4.01909e-32	0.718143	0.741	0.592	7.7488e-28	Astrocytes_1	BCL2
MCC	5.42593e-32	0.850362	0.559	0.385	1.04612e-27	Astrocytes_1	MCC
COL5A3	1.15321e-31	0.956271	0.6	0.431	2.22339e-27	Astrocytes_1	COL5A3
MACF1	2.16204e-31	0.549232	0.96	0.89	4.16841e-27	Astrocytes_1	MACF1
LRRC3B	2.82052e-31	0.976561	0.437	0.251	5.43797e-27	Astrocytes_1	LRRC3B
TIMP3	5.51946e-31	0.794666	0.591	0.409	1.06415e-26	Astrocytes_1	TIMP3
SLC6A1	1.5818e-30	0.874816	0.547	0.373	3.04971e-26	Astrocytes_1	SLC6A1
C2orf72	2.64517e-30	0.908145	0.46	0.293	5.09989e-26	Astrocytes_1	C2orf72
RGS7	3.9701e-30	0.746339	0.653	0.476	7.65436e-26	Astrocytes_1	RGS7
LRP4	5.56191e-30	0.856646	0.423	0.26	1.07234e-25	Astrocytes_1	LRP4
CAMTA1	1.49711e-29	0.730244	0.712	0.572	2.88642e-25	Astrocytes_1	CAMTA1
ADCY2	1.5279e-29	0.613193	0.922	0.809	2.94579e-25	Astrocytes_1	ADCY2
PTPRT	1.73004e-29	1.09242	0.311	0.129	3.33553e-25	Astrocytes_1	PTPRT
BRINP3	2.12955e-29	0.833159	0.396	0.211	4.10578e-25	Astrocytes_1	BRINP3
STK32A	2.24951e-29	0.838429	0.486	0.287	4.33705e-25	Astrocytes_1	STK32A
ANKDD1A	2.54827e-29	0.823031	0.416	0.243	4.91307e-25	Astrocytes_1	ANKDD1A
AC092691.1	3.19943e-29	0.576876	0.865	0.723	6.1685e-25	Astrocytes_1	AC092691.1
FRY	8.01435e-29	0.837812	0.476	0.331	1.54517e-24	Astrocytes_1	FRY
FRMD4A	8.58995e-29	0.953144	0.445	0.256	1.65614e-24	Astrocytes_1	FRMD4A
NOVA1	8.98161e-29	0.863408	0.58	0.439	1.73165e-24	Astrocytes_1	NOVA1
FAM155A	1.34108e-28	0.822415	0.801	0.645	2.58561e-24	Astrocytes_1	FAM155A
CHKA	1.61908e-28	0.755711	0.424	0.303	3.12158e-24	Astrocytes_1	CHKA
GMPR	1.63442e-28	0.824483	0.501	0.328	3.15116e-24	Astrocytes_1	GMPR
LIMCH1	3.47935e-27	0.681603	0.686	0.516	6.70818e-23	Astrocytes_1	LIMCH1
ANKFN1	3.88418e-27	0.719073	0.636	0.473	7.48871e-23	Astrocytes_1	ANKFN1
SDC4	3.95092e-27	0.59649	0.662	0.476	7.61738e-23	Astrocytes_1	SDC4
CELF2	4.20309e-27	0.629029	0.804	0.699	8.10356e-23	Astrocytes_1	CELF2
HOTAIRM1	7.62961e-27	0.801645	0.262	0.108	1.47099e-22	Astrocytes_1	HOTAIRM1
RBMS3	8.47138e-27	0.849362	0.27	0.128	1.63328e-22	Astrocytes_1	RBMS3
HIF3A	1.49973e-26	0.780098	0.591	0.456	2.89147e-22	Astrocytes_1	HIF3A
NPAS3	3.43725e-26	0.499803	0.975	0.919	6.62701e-22	Astrocytes_1	NPAS3
DGKB	4.21946e-26	0.863299	0.561	0.369	8.13511e-22	Astrocytes_1	DGKB
SASH1	7.01694e-26	0.662708	0.737	0.629	1.35287e-21	Astrocytes_1	SASH1
TENM3	9.10481e-26	0.921744	0.368	0.21	1.75541e-21	Astrocytes_1	TENM3
LINC00461	1.25719e-25	0.758566	0.607	0.466	2.42387e-21	Astrocytes_1	LINC00461
DTNA	1.42147e-25	0.419908	0.966	0.901	2.74059e-21	Astrocytes_1	DTNA
LCNL1	1.89252e-25	0.738054	0.535	0.359	3.64877e-21	Astrocytes_1	LCNL1
NAV2	2.31298e-25	0.471722	0.951	0.868	4.45943e-21	Astrocytes_1	NAV2
CALCRL	4.2407e-25	0.803995	0.371	0.205	8.17607e-21	Astrocytes_1	CALCRL
FGD4	5.53003e-25	0.736226	0.531	0.357	1.06619e-20	Astrocytes_1	FGD4
STARD13	7.65782e-25	0.708902	0.626	0.484	1.47643e-20	Astrocytes_1	STARD13
PPP2R2B	7.99595e-25	0.43298	0.966	0.902	1.54162e-20	Astrocytes_1	PPP2R2B
SKAP2	1.69053e-24	0.762192	0.352	0.191	3.25934e-20	Astrocytes_1	SKAP2
LHFPL6	2.50712e-24	0.494213	0.693	0.503	4.83373e-20	Astrocytes_1	LHFPL6
GRAMD1C	3.54374e-24	0.838307	0.368	0.231	6.83232e-20	Astrocytes_1	GRAMD1C
NPL	4.0198e-24	0.738842	0.637	0.473	7.75017e-20	Astrocytes_1	NPL
SOX5	5.60675e-24	0.514728	0.87	0.751	1.08098e-19	Astrocytes_1	SOX5
ANOS1	6.3975e-24	0.787335	0.461	0.309	1.23344e-19	Astrocytes_1	ANOS1
PLEKHG1	7.23728e-24	0.841032	0.42	0.292	1.39535e-19	Astrocytes_1	PLEKHG1
SLC1A3	4.11319e-23	0.478654	0.891	0.781	7.93023e-19	Astrocytes_1	SLC1A3
ACSBG1	4.151e-23	0.653811	0.555	0.411	8.00313e-19	Astrocytes_1	ACSBG1
DDX17	5.64499e-23	0.556538	0.774	0.694	1.08835e-18	Astrocytes_1	DDX17
ITPR2	6.22237e-23	0.552151	0.761	0.647	1.19967e-18	Astrocytes_1	ITPR2
EGFR	8.53116e-23	0.743434	0.488	0.314	1.64481e-18	Astrocytes_1	EGFR
NHSL1	4.11865e-22	0.647396	0.613	0.473	7.94076e-18	Astrocytes_1	NHSL1
HEPACAM	4.28121e-22	0.510729	0.623	0.516	8.25417e-18	Astrocytes_1	HEPACAM
GPM6A	6.56548e-22	0.362251	0.921	0.811	1.26582e-17	Astrocytes_1	GPM6A
AQP1	7.31272e-22	0.254394	0.814	0.633	1.40989e-17	Astrocytes_1	AQP1
CIRBP	1.93013e-21	0.523463	0.679	0.569	3.72129e-17	Astrocytes_1	CIRBP
COL27A1	1.32713e-20	0.683583	0.442	0.29	2.55871e-16	Astrocytes_1	COL27A1
CPEB3	1.50009e-20	0.789424	0.379	0.263	2.89218e-16	Astrocytes_1	CPEB3
ZFYVE21	2.91431e-20	0.601012	0.262	0.152	5.61878e-16	Astrocytes_1	ZFYVE21
GABRB1	3.82522e-20	0.657648	0.623	0.493	7.37503e-16	Astrocytes_1	GABRB1
SFXN5	4.17169e-20	0.612873	0.568	0.468	8.04301e-16	Astrocytes_1	SFXN5
CECR2	8.99619e-20	0.611435	0.484	0.379	1.73447e-15	Astrocytes_1	CECR2
CARMIL1	9.1016e-20	0.533097	0.614	0.47	1.75479e-15	Astrocytes_1	CARMIL1
AC009975.1	1.63359e-19	0.931707	0.282	0.151	3.14955e-15	Astrocytes_1	AC009975.1
BOC	2.2104e-19	0.675058	0.426	0.307	4.26165e-15	Astrocytes_1	BOC
NDRG2	2.34897e-19	0.446805	0.79	0.689	4.52881e-15	Astrocytes_1	NDRG2
PBX1	3.78515e-19	0.630126	0.698	0.599	7.29777e-15	Astrocytes_1	PBX1
CDH10	4.98702e-19	0.747222	0.379	0.248	9.61497e-15	Astrocytes_1	CDH10
TAOK3	7.12113e-19	0.616877	0.497	0.409	1.37295e-14	Astrocytes_1	TAOK3
CAMK2G	7.27646e-19	0.551834	0.716	0.607	1.4029e-14	Astrocytes_1	CAMK2G
GRAMD1B	7.43199e-19	0.569418	0.393	0.252	1.43289e-14	Astrocytes_1	GRAMD1B
MEIS2	1.01637e-18	0.546565	0.689	0.56	1.95956e-14	Astrocytes_1	MEIS2
AL445250.1	1.03997e-18	0.679777	0.265	0.141	2.00506e-14	Astrocytes_1	AL445250.1
EFEMP1	1.08232e-18	0.631398	0.63	0.514	2.08672e-14	Astrocytes_1	EFEMP1
MAPK4	1.43173e-18	0.605942	0.592	0.457	2.76038e-14	Astrocytes_1	MAPK4
ZBTB20	1.51362e-18	0.414571	0.959	0.915	2.91827e-14	Astrocytes_1	ZBTB20
FYN	1.85341e-18	0.57832	0.757	0.679	3.57337e-14	Astrocytes_1	FYN
ABHD2	3.61301e-18	0.613445	0.341	0.221	6.96589e-14	Astrocytes_1	ABHD2
NCAN	4.2245e-18	0.634253	0.385	0.233	8.14484e-14	Astrocytes_1	NCAN
SATB1	5.41202e-18	0.592828	0.263	0.181	1.04344e-13	Astrocytes_1	SATB1
PLXNB1	6.03413e-18	0.511491	0.637	0.562	1.16338e-13	Astrocytes_1	PLXNB1
FMN2	7.05902e-18	0.494774	0.847	0.742	1.36098e-13	Astrocytes_1	FMN2
SH3BP2	7.0949e-18	0.640821	0.348	0.237	1.3679e-13	Astrocytes_1	SH3BP2
B4GALNT4	1.09271e-17	0.608319	0.492	0.376	2.10674e-13	Astrocytes_1	B4GALNT4
LRP1	1.33329e-17	0.608892	0.517	0.395	2.57059e-13	Astrocytes_1	LRP1
PTCHD1	1.96881e-17	0.628444	0.276	0.153	3.79587e-13	Astrocytes_1	PTCHD1
SEMA4B	2.09683e-17	0.62415	0.314	0.214	4.04268e-13	Astrocytes_1	SEMA4B
DDX5	2.31305e-17	0.464891	0.503	0.433	4.45957e-13	Astrocytes_1	DDX5
GJA1	3.15885e-17	0.426135	0.774	0.673	6.09026e-13	Astrocytes_1	GJA1
FARP1	5.47036e-17	0.567195	0.599	0.477	1.05469e-12	Astrocytes_1	FARP1
GLUL	7.96124e-17	0.532219	0.495	0.35	1.53493e-12	Astrocytes_1	GLUL
LDLRAD4	2.03467e-16	0.625408	0.637	0.53	3.92284e-12	Astrocytes_1	LDLRAD4
PAPLN	2.30888e-16	0.642559	0.282	0.185	4.45153e-12	Astrocytes_1	PAPLN
ROBO3	2.45834e-16	0.583382	0.284	0.175	4.73968e-12	Astrocytes_1	ROBO3
CRYBG3	2.56712e-16	0.566766	0.266	0.165	4.94941e-12	Astrocytes_1	CRYBG3
SGSM1	2.88713e-16	0.597066	0.25	0.151	5.56639e-12	Astrocytes_1	SGSM1
TOM1L2	3.12625e-16	0.619777	0.472	0.407	6.02742e-12	Astrocytes_1	TOM1L2
MMD2	3.17483e-16	0.735905	0.363	0.238	6.12107e-12	Astrocytes_1	MMD2
FUT9	5.0717e-16	0.454985	0.772	0.657	9.77824e-12	Astrocytes_1	FUT9
AUTS2	6.56644e-16	0.465872	0.829	0.729	1.26601e-11	Astrocytes_1	AUTS2
PRKRIP1	7.5016e-16	0.549706	0.36	0.271	1.44631e-11	Astrocytes_1	PRKRIP1
ALCAM	7.81405e-16	0.636957	0.442	0.321	1.50655e-11	Astrocytes_1	ALCAM
C6orf62	1.06988e-15	0.552138	0.341	0.269	2.06272e-11	Astrocytes_1	C6orf62
SERPINE2	1.14956e-15	0.44628	0.603	0.509	2.21636e-11	Astrocytes_1	SERPINE2
MGST1	1.52072e-15	0.529157	0.357	0.248	2.93195e-11	Astrocytes_1	MGST1
RUNX1T1	1.72168e-15	0.565223	0.349	0.242	3.3194e-11	Astrocytes_1	RUNX1T1
PLXDC2	1.75154e-15	0.519189	0.615	0.5	3.37698e-11	Astrocytes_1	PLXDC2
NTRK3	1.89733e-15	0.475724	0.651	0.534	3.65805e-11	Astrocytes_1	NTRK3
GOLGA8B	2.32656e-15	0.5591	0.329	0.233	4.48561e-11	Astrocytes_1	GOLGA8B
SLC27A1	2.63983e-15	0.470653	0.46	0.388	5.08959e-11	Astrocytes_1	SLC27A1
OPHN1	3.07285e-15	0.524428	0.517	0.439	5.92446e-11	Astrocytes_1	OPHN1
NTNG1	4.10036e-15	0.612249	0.469	0.334	7.9055e-11	Astrocytes_1	NTNG1
PTN	4.27134e-15	0.615558	0.344	0.225	8.23515e-11	Astrocytes_1	PTN
PLXNA2	5.89758e-15	0.652336	0.368	0.276	1.13705e-10	Astrocytes_1	PLXNA2
WSB1	6.63597e-15	0.500811	0.551	0.472	1.27941e-10	Astrocytes_1	WSB1
SETBP1	6.94122e-15	0.567308	0.317	0.207	1.33827e-10	Astrocytes_1	SETBP1
GPR75-ASB3	8.53197e-15	0.530265	0.52	0.442	1.64496e-10	Astrocytes_1	GPR75-ASB3
LAMA1	9.63451e-15	0.579148	0.445	0.337	1.85753e-10	Astrocytes_1	LAMA1
PDE3A	1.23625e-14	0.631645	0.392	0.3	2.38348e-10	Astrocytes_1	PDE3A
KIF9-AS1	2.20708e-14	0.612472	0.297	0.221	4.25525e-10	Astrocytes_1	KIF9-AS1
LAMA4	4.05959e-14	0.600263	0.344	0.223	7.82689e-10	Astrocytes_1	LAMA4
PABPN1	6.04792e-14	0.44144	0.442	0.393	1.16604e-09	Astrocytes_1	PABPN1
RORB	1.00174e-13	0.592667	0.382	0.281	1.93136e-09	Astrocytes_1	RORB
TCF4	1.11998e-13	0.450577	0.752	0.674	2.15933e-09	Astrocytes_1	TCF4
ANK2	1.68548e-13	0.308122	0.915	0.834	3.24961e-09	Astrocytes_1	ANK2
PTPRG	1.91347e-13	0.410692	0.655	0.536	3.68918e-09	Astrocytes_1	PTPRG
ATP2B4	2.11507e-13	0.460642	0.473	0.412	4.07785e-09	Astrocytes_1	ATP2B4
KIF1B	2.41801e-13	0.411919	0.707	0.657	4.66193e-09	Astrocytes_1	KIF1B
PATJ	2.62223e-13	0.539655	0.352	0.282	5.05566e-09	Astrocytes_1	PATJ
PDZRN3	2.86501e-13	0.492454	0.535	0.41	5.52374e-09	Astrocytes_1	PDZRN3
ARHGEF10L	3.991e-13	0.476657	0.379	0.326	7.69465e-09	Astrocytes_1	ARHGEF10L
PON2	4.72208e-13	0.378045	0.452	0.424	9.10418e-09	Astrocytes_1	PON2
JAKMIP2	4.93368e-13	0.53138	0.422	0.358	9.51213e-09	Astrocytes_1	JAKMIP2
SLC3A2	5.55743e-13	0.531582	0.4	0.33	1.07147e-08	Astrocytes_1	SLC3A2
ACACB	7.4598e-13	0.422096	0.434	0.37	1.43825e-08	Astrocytes_1	ACACB
ASAP2	8.74714e-13	0.502026	0.308	0.244	1.68645e-08	Astrocytes_1	ASAP2
RHOB	8.94588e-13	0.422365	0.628	0.521	1.72477e-08	Astrocytes_1	RHOB
ASTN1	1.16207e-12	0.516099	0.407	0.312	2.24046e-08	Astrocytes_1	ASTN1
SYT17	1.19036e-12	0.506784	0.352	0.273	2.29501e-08	Astrocytes_1	SYT17
MBNL2	1.23802e-12	0.512165	0.508	0.443	2.38691e-08	Astrocytes_1	MBNL2
DOCK1	1.50756e-12	0.41964	0.548	0.473	2.90658e-08	Astrocytes_1	DOCK1
UBE2G2	1.6519e-12	0.397351	0.286	0.263	3.18487e-08	Astrocytes_1	UBE2G2
PTCHD1-AS	1.89279e-12	0.604535	0.487	0.39	3.64929e-08	Astrocytes_1	PTCHD1-AS
UBAC2	2.3419e-12	0.50346	0.299	0.219	4.51519e-08	Astrocytes_1	UBAC2
TTYH1	2.57066e-12	0.42789	0.64	0.552	4.95624e-08	Astrocytes_1	TTYH1
NFIA	2.70998e-12	0.372937	0.906	0.837	5.22483e-08	Astrocytes_1	NFIA
DAPK1	2.81952e-12	0.437624	0.573	0.488	5.43604e-08	Astrocytes_1	DAPK1
NTRK2	2.93634e-12	0.53583	0.783	0.689	5.66127e-08	Astrocytes_1	NTRK2
TRPS1	3.15253e-12	0.413174	0.828	0.741	6.07807e-08	Astrocytes_1	TRPS1
SLC20A2	3.48414e-12	0.503882	0.441	0.375	6.71743e-08	Astrocytes_1	SLC20A2
CELF1	3.91807e-12	0.435587	0.404	0.355	7.55405e-08	Astrocytes_1	CELF1
RHBDL3	4.03025e-12	0.581762	0.351	0.238	7.77033e-08	Astrocytes_1	RHBDL3
PBXIP1	4.49298e-12	0.483737	0.412	0.343	8.66246e-08	Astrocytes_1	PBXIP1
NFIB	4.63445e-12	0.453705	0.704	0.614	8.93522e-08	Astrocytes_1	NFIB
ITGAV	4.98593e-12	0.362267	0.329	0.309	9.61287e-08	Astrocytes_1	ITGAV
RALYL	5.0232e-12	0.622272	0.318	0.211	9.68473e-08	Astrocytes_1	RALYL
DENND2A	5.46782e-12	0.597538	0.357	0.277	1.0542e-07	Astrocytes_1	DENND2A
PLEKHA6	5.77856e-12	0.449768	0.349	0.299	1.11411e-07	Astrocytes_1	PLEKHA6
ENSA	5.88364e-12	0.465725	0.297	0.253	1.13437e-07	Astrocytes_1	ENSA
NRBP2	6.91688e-12	0.409156	0.411	0.365	1.33357e-07	Astrocytes_1	NRBP2
AC027117.2	6.98555e-12	0.5194	0.383	0.294	1.34681e-07	Astrocytes_1	AC027117.2
COL16A1	8.04219e-12	0.420078	0.497	0.433	1.55053e-07	Astrocytes_1	COL16A1
CHL1	8.34566e-12	0.393559	0.554	0.474	1.60904e-07	Astrocytes_1	CHL1
RSRP1	8.67129e-12	0.430246	0.315	0.27	1.67183e-07	Astrocytes_1	RSRP1
PDZRN4	1.04264e-11	0.809331	0.342	0.22	2.01021e-07	Astrocytes_1	PDZRN4
ATP13A4	1.11168e-11	0.396717	0.633	0.506	2.14331e-07	Astrocytes_1	ATP13A4
NIPSNAP2	1.31635e-11	0.466256	0.296	0.254	2.53793e-07	Astrocytes_1	NIPSNAP2
RAB30	1.51386e-11	0.347057	0.284	0.267	2.91872e-07	Astrocytes_1	RAB30
SLC18B1	1.52171e-11	0.441521	0.33	0.284	2.93385e-07	Astrocytes_1	SLC18B1
TMEM245	1.6007e-11	0.366268	0.271	0.262	3.08615e-07	Astrocytes_1	TMEM245
TNRC6C	1.66256e-11	0.455467	0.387	0.353	3.20542e-07	Astrocytes_1	TNRC6C
ETNPPL	1.93228e-11	0.548222	0.447	0.332	3.72543e-07	Astrocytes_1	ETNPPL
CAPN2	2.33962e-11	0.421394	0.338	0.29	4.51079e-07	Astrocytes_1	CAPN2
WLS	2.7071e-11	0.420327	0.427	0.382	5.21928e-07	Astrocytes_1	WLS
ASAP3	2.84234e-11	0.470022	0.252	0.181	5.48003e-07	Astrocytes_1	ASAP3
CHPT1	3.36935e-11	0.419093	0.394	0.316	6.4961e-07	Astrocytes_1	CHPT1
TNRC6B	3.61521e-11	0.408066	0.632	0.587	6.97012e-07	Astrocytes_1	TNRC6B
SRSF6	3.68493e-11	0.382958	0.274	0.202	7.10454e-07	Astrocytes_1	SRSF6
PIK3C2A	4.18222e-11	0.411487	0.278	0.253	8.06331e-07	Astrocytes_1	PIK3C2A
FAM19A5	4.35473e-11	0.479416	0.319	0.256	8.39591e-07	Astrocytes_1	FAM19A5
PSD2	4.42517e-11	0.426848	0.516	0.431	8.53173e-07	Astrocytes_1	PSD2
MYO16	5.38891e-11	0.363984	0.368	0.247	1.03898e-06	Astrocytes_1	MYO16
KNDC1	6.43578e-11	0.404366	0.476	0.43	1.24082e-06	Astrocytes_1	KNDC1
KIAA1755	6.46428e-11	0.483952	0.382	0.318	1.24631e-06	Astrocytes_1	KIAA1755
ASAP1	7.08576e-11	0.3587	0.566	0.52	1.36613e-06	Astrocytes_1	ASAP1
ZNF462	7.29446e-11	0.398437	0.413	0.367	1.40637e-06	Astrocytes_1	ZNF462
ARHGEF6	9.48673e-11	0.462378	0.364	0.274	1.82904e-06	Astrocytes_1	ARHGEF6
ATP2B2	1.06962e-10	0.531548	0.415	0.321	2.06222e-06	Astrocytes_1	ATP2B2
MSI2	1.09548e-10	0.355987	0.889	0.848	2.11208e-06	Astrocytes_1	MSI2
CTIF	1.67562e-10	0.425916	0.363	0.303	3.2306e-06	Astrocytes_1	CTIF
PARD3	1.77504e-10	0.38762	0.793	0.688	3.42228e-06	Astrocytes_1	PARD3
UTRN	1.96493e-10	0.393648	0.6	0.533	3.78838e-06	Astrocytes_1	UTRN
DGKI	2.03995e-10	0.642737	0.289	0.187	3.93302e-06	Astrocytes_1	DGKI
NTN1	2.25153e-10	0.498239	0.288	0.201	4.34094e-06	Astrocytes_1	NTN1
RANBP3L	2.60963e-10	0.482694	0.295	0.209	5.03137e-06	Astrocytes_1	RANBP3L
ARHGAP31	2.64303e-10	0.482439	0.34	0.279	5.09576e-06	Astrocytes_1	ARHGAP31
WIPF2	2.71753e-10	0.401377	0.359	0.319	5.2394e-06	Astrocytes_1	WIPF2
SGK3	3.43442e-10	0.427003	0.398	0.322	6.62156e-06	Astrocytes_1	SGK3
ADGRA3	3.67679e-10	0.38081	0.434	0.378	7.08886e-06	Astrocytes_1	ADGRA3
PRKN	3.9346e-10	0.413001	0.682	0.597	7.58592e-06	Astrocytes_1	PRKN
ARHGAP26	4.8049e-10	0.404192	0.671	0.622	9.26386e-06	Astrocytes_1	ARHGAP26
SCARA3	5.73493e-10	0.579631	0.278	0.206	1.10569e-05	Astrocytes_1	SCARA3
RNF115	6.29592e-10	0.426315	0.288	0.256	1.21385e-05	Astrocytes_1	RNF115
PDLIM5	6.83007e-10	0.384745	0.439	0.401	1.31684e-05	Astrocytes_1	PDLIM5
ANO8	7.16907e-10	0.381503	0.311	0.236	1.3822e-05	Astrocytes_1	ANO8
RBMS1	8.34138e-10	0.397185	0.263	0.192	1.60822e-05	Astrocytes_1	RBMS1
RIN2	8.88756e-10	0.406126	0.412	0.367	1.71352e-05	Astrocytes_1	RIN2
SOX2	9.24853e-10	0.33639	0.488	0.408	1.78312e-05	Astrocytes_1	SOX2
KCNN3	1.04962e-09	0.332299	0.611	0.537	2.02368e-05	Astrocytes_1	KCNN3
TMCC1	1.06663e-09	0.268823	0.342	0.34	2.05646e-05	Astrocytes_1	TMCC1
AC116366.3	1.08969e-09	0.438884	0.288	0.235	2.10091e-05	Astrocytes_1	AC116366.3
PTPN13	1.10193e-09	0.389904	0.368	0.337	2.12453e-05	Astrocytes_1	PTPN13
RFTN2	1.12081e-09	0.422147	0.368	0.323	2.16092e-05	Astrocytes_1	RFTN2
CPSF7	1.12365e-09	0.411893	0.28	0.223	2.1664e-05	Astrocytes_1	CPSF7
FNBP1L	1.13695e-09	0.419461	0.286	0.234	2.19205e-05	Astrocytes_1	FNBP1L
STXBP5	1.19255e-09	0.335007	0.338	0.328	2.29923e-05	Astrocytes_1	STXBP5
VEGFA	1.33103e-09	0.51837	0.285	0.224	2.56624e-05	Astrocytes_1	VEGFA
CHD9	1.47481e-09	0.388101	0.523	0.487	2.84344e-05	Astrocytes_1	CHD9
GPT2	1.48237e-09	0.445575	0.282	0.255	2.858e-05	Astrocytes_1	GPT2
ADCYAP1R1	1.50655e-09	0.442246	0.382	0.313	2.90463e-05	Astrocytes_1	ADCYAP1R1
GPC1	1.61509e-09	0.423955	0.295	0.227	3.1139e-05	Astrocytes_1	GPC1
CADPS2	1.8828e-09	0.597317	0.278	0.223	3.63004e-05	Astrocytes_1	CADPS2
KIAA0319L	1.90191e-09	0.351946	0.255	0.23	3.66689e-05	Astrocytes_1	KIAA0319L
THRB	1.99125e-09	0.449208	0.422	0.361	3.83913e-05	Astrocytes_1	THRB
TNR	2.01245e-09	0.346376	0.548	0.426	3.88e-05	Astrocytes_1	TNR
MEGF9	2.03244e-09	0.378637	0.383	0.355	3.91855e-05	Astrocytes_1	MEGF9
CLK1	2.19975e-09	0.31811	0.304	0.301	4.24112e-05	Astrocytes_1	CLK1
ZNRF3	2.61213e-09	0.386344	0.509	0.437	5.03618e-05	Astrocytes_1	ZNRF3
ECHDC2	2.69134e-09	0.370773	0.397	0.376	5.1889e-05	Astrocytes_1	ECHDC2
PHLPP1	3.11377e-09	0.346569	0.555	0.477	6.00336e-05	Astrocytes_1	PHLPP1
AC124312.1	3.43312e-09	0.264687	0.284	0.286	6.61906e-05	Astrocytes_1	AC124312.1
TAB2	4.25547e-09	0.405166	0.397	0.343	8.20454e-05	Astrocytes_1	TAB2
RASL12	5.1968e-09	0.431236	0.353	0.251	0.000100194	Astrocytes_1	RASL12
FBXL17	5.48336e-09	0.357378	0.438	0.425	0.000105719	Astrocytes_1	FBXL17
APP	6.25363e-09	0.351992	0.524	0.438	0.00012057	Astrocytes_1	APP
MAST4	6.32729e-09	0.299965	0.536	0.443	0.00012199	Astrocytes_1	MAST4
PLPP3	6.33753e-09	0.424319	0.385	0.317	0.000122188	Astrocytes_1	PLPP3
SPARCL1	6.37422e-09	0.288659	0.817	0.757	0.000122895	Astrocytes_1	SPARCL1
WWC1	6.58021e-09	0.466896	0.516	0.435	0.000126866	Astrocytes_1	WWC1
SLC39A11	6.58764e-09	0.438348	0.655	0.567	0.00012701	Astrocytes_1	SLC39A11
ZMYND8	6.89056e-09	0.28529	0.261	0.253	0.00013285	Astrocytes_1	ZMYND8
LGI1	7.1978e-09	0.47019	0.378	0.307	0.000138774	Astrocytes_1	LGI1
GPATCH8	8.68229e-09	0.269325	0.349	0.334	0.000167395	Astrocytes_1	GPATCH8
PDE8A	1.03077e-08	0.330746	0.387	0.345	0.000198733	Astrocytes_1	PDE8A
ID4	1.32854e-08	0.390879	0.46	0.396	0.000256142	Astrocytes_1	ID4
ATP1A2	1.38022e-08	0.426031	0.598	0.52	0.000266107	Astrocytes_1	ATP1A2
NFAT5	1.40487e-08	0.251386	0.402	0.406	0.000270859	Astrocytes_1	NFAT5
CTDSPL	1.45303e-08	0.43054	0.372	0.335	0.000280143	Astrocytes_1	CTDSPL
LINC00299	1.49387e-08	0.446154	0.477	0.39	0.000288017	Astrocytes_1	LINC00299
KDM2A	1.61102e-08	0.281836	0.273	0.278	0.000310605	Astrocytes_1	KDM2A
PLSCR4	1.85596e-08	0.281397	0.292	0.291	0.00035783	Astrocytes_1	PLSCR4
RBFOX2	1.92242e-08	0.298772	0.37	0.353	0.000370643	Astrocytes_1	RBFOX2
NCAM2	2.20751e-08	0.358421	0.738	0.661	0.000425609	Astrocytes_1	NCAM2
ACOT11	2.38926e-08	0.368835	0.413	0.353	0.000460649	Astrocytes_1	ACOT11
HECTD4	2.42299e-08	0.305582	0.325	0.305	0.000467153	Astrocytes_1	HECTD4
SLC35F1	2.53147e-08	0.404753	0.367	0.273	0.000488067	Astrocytes_1	SLC35F1
CPEB4	2.74217e-08	0.344662	0.538	0.495	0.00052869	Astrocytes_1	CPEB4
GMDS-DT	2.84929e-08	0.402092	0.338	0.31	0.000549343	Astrocytes_1	GMDS-DT
BAALC	2.92594e-08	0.277582	0.495	0.426	0.000564122	Astrocytes_1	BAALC
DPH6	3.06469e-08	0.277953	0.243	0.271	0.000590872	Astrocytes_1	DPH6
BCAR3	3.30778e-08	0.30318	0.394	0.35	0.00063774	Astrocytes_1	BCAR3
PHYHIPL	3.46733e-08	0.296093	0.593	0.543	0.000668501	Astrocytes_1	PHYHIPL
AKT2	3.49295e-08	0.333023	0.254	0.245	0.000673441	Astrocytes_1	AKT2
DAAM2	3.57077e-08	0.321449	0.808	0.748	0.000688445	Astrocytes_1	DAAM2
PCCA	3.63318e-08	0.358028	0.341	0.351	0.000700476	Astrocytes_1	PCCA
LGR4	3.70324e-08	0.379374	0.432	0.359	0.000713985	Astrocytes_1	LGR4
NKAIN3	4.4189e-08	0.250662	0.679	0.564	0.000851963	Astrocytes_1	NKAIN3
TRAK1	4.45056e-08	0.314103	0.417	0.413	0.000858069	Astrocytes_1	TRAK1
RYR3	4.49801e-08	0.293528	0.797	0.735	0.000867217	Astrocytes_1	RYR3
ANKRD44	4.59686e-08	0.321455	0.299	0.272	0.000886275	Astrocytes_1	ANKRD44
SORL1	5.00071e-08	0.26714	0.543	0.506	0.000964137	Astrocytes_1	SORL1
MYO10	5.22576e-08	0.391045	0.308	0.282	0.00100753	Astrocytes_1	MYO10
MIR9-3HG	5.28947e-08	0.360744	0.325	0.228	0.00101981	Astrocytes_1	MIR9-3HG
WASF2	5.30333e-08	0.270388	0.33	0.311	0.00102248	Astrocytes_1	WASF2
CLASP1	5.75552e-08	0.319512	0.46	0.445	0.00110966	Astrocytes_1	CLASP1
ZHX3	6.34517e-08	0.319336	0.524	0.466	0.00122335	Astrocytes_1	ZHX3
CDH2	6.54634e-08	0.34183	0.423	0.37	0.00126213	Astrocytes_1	CDH2
ZNF827	6.78582e-08	0.391378	0.297	0.261	0.00130831	Astrocytes_1	ZNF827
ZNF521	6.90374e-08	0.366877	0.437	0.382	0.00133104	Astrocytes_1	ZNF521
ACAP2	6.90997e-08	0.335605	0.359	0.353	0.00133224	Astrocytes_1	ACAP2
FNBP1	6.98205e-08	0.317118	0.75	0.69	0.00134614	Astrocytes_1	FNBP1
ALDH1L1	7.15867e-08	0.362242	0.368	0.33	0.00138019	Astrocytes_1	ALDH1L1
ASPH	7.34832e-08	0.300856	0.381	0.381	0.00141676	Astrocytes_1	ASPH
NCAM1	7.45535e-08	0.265688	0.814	0.747	0.00143739	Astrocytes_1	NCAM1
SUGP2	7.95346e-08	0.294184	0.261	0.25	0.00153343	Astrocytes_1	SUGP2
PCDH17	8.03279e-08	0.378914	0.281	0.235	0.00154872	Astrocytes_1	PCDH17
NFIC	9.77476e-08	0.253478	0.334	0.333	0.00188457	Astrocytes_1	NFIC
AC124319.1	1.00615e-07	0.25883	0.329	0.316	0.00193985	Astrocytes_1	AC124319.1
ACYP2	1.04203e-07	0.385113	0.476	0.423	0.00200904	Astrocytes_1	ACYP2
AC108866.1	1.06708e-07	0.435147	0.33	0.277	0.00205732	Astrocytes_1	AC108866.1
POGZ	1.07819e-07	0.281559	0.435	0.437	0.00207876	Astrocytes_1	POGZ
DGKG	1.10918e-07	0.413611	0.513	0.429	0.0021385	Astrocytes_1	DGKG
KIF13A	1.13986e-07	0.270545	0.396	0.389	0.00219766	Astrocytes_1	KIF13A
TANC2	1.30457e-07	0.313631	0.261	0.23	0.00251522	Astrocytes_1	TANC2
CSMD1	1.36178e-07	0.459744	0.362	0.321	0.00262552	Astrocytes_1	CSMD1
RALGPS1	1.40919e-07	0.255094	0.256	0.239	0.00271692	Astrocytes_1	RALGPS1
FNDC3B	1.41283e-07	0.277411	0.322	0.294	0.00272393	Astrocytes_1	FNDC3B
ZNF609	1.43477e-07	0.292998	0.498	0.447	0.00276624	Astrocytes_1	ZNF609
KIAA1211	2.07458e-07	0.400355	0.348	0.287	0.00399979	Astrocytes_1	KIAA1211
KLF12	2.31717e-07	0.33835	0.377	0.337	0.0044675	Astrocytes_1	KLF12
MYCBP2	2.32166e-07	0.269126	0.52	0.474	0.00447617	Astrocytes_1	MYCBP2
SGSM2	2.42398e-07	0.357299	0.311	0.258	0.00467344	Astrocytes_1	SGSM2
CBFA2T2	2.75485e-07	0.296571	0.382	0.372	0.00531134	Astrocytes_1	CBFA2T2
TCF7L2	2.87752e-07	0.250881	0.497	0.475	0.00554786	Astrocytes_1	TCF7L2
ADAMTS9-AS2	2.89439e-07	0.264678	0.419	0.326	0.00558038	Astrocytes_1	ADAMTS9-AS2
LDLRAD3	2.95783e-07	0.401875	0.419	0.344	0.00570269	Astrocytes_1	LDLRAD3
CEP350	3.06817e-07	0.261018	0.381	0.371	0.00591542	Astrocytes_1	CEP350
DLGAP1	3.30703e-07	0.395201	0.55	0.458	0.00637594	Astrocytes_1	DLGAP1
BCAS3	3.46161e-07	0.338979	0.544	0.496	0.00667398	Astrocytes_1	BCAS3
GPHN	3.91235e-07	0.335941	0.599	0.527	0.00754302	Astrocytes_1	GPHN
TCF7L1	4.00803e-07	0.330482	0.394	0.352	0.00772748	Astrocytes_1	TCF7L1
REPS1	4.19511e-07	0.308248	0.401	0.358	0.00808817	Astrocytes_1	REPS1
PRTFDC1	4.43505e-07	0.26811	0.258	0.255	0.00855079	Astrocytes_1	PRTFDC1
RPRD2	4.85757e-07	0.297756	0.293	0.287	0.0093654	Astrocytes_1	RPRD2
UPP2	4.94355e-07	0.376716	0.262	0.2	0.00953117	Astrocytes_1	UPP2
ATXN2	5.44005e-07	0.251773	0.404	0.376	0.0104884	Astrocytes_1	ATXN2
CEP85L	5.45716e-07	0.303493	0.447	0.378	0.0105214	Astrocytes_1	CEP85L
CLEC16A	5.86504e-07	0.295666	0.488	0.455	0.0113078	Astrocytes_1	CLEC16A
MINK1	6.14687e-07	0.272046	0.319	0.315	0.0118512	Astrocytes_1	MINK1
KIAA1958	6.85845e-07	0.306653	0.43	0.393	0.0132231	Astrocytes_1	KIAA1958
GRIA4	7.019e-07	0.368507	0.441	0.36	0.0135326	Astrocytes_1	GRIA4
NR6A1	7.12242e-07	0.339011	0.259	0.206	0.013732	Astrocytes_1	NR6A1
EPB41L1	8.51775e-07	0.347515	0.327	0.284	0.0164222	Astrocytes_1	EPB41L1
TNK2	8.52284e-07	0.340035	0.293	0.245	0.016432	Astrocytes_1	TNK2
GPR37L1	8.64788e-07	0.317965	0.502	0.439	0.0166731	Astrocytes_1	GPR37L1
CNTN1	8.64918e-07	0.264619	0.883	0.82	0.0166756	Astrocytes_1	CNTN1
MAP3K5	9.1638e-07	0.302007	0.63	0.562	0.0176678	Astrocytes_1	MAP3K5
FTCDNL1	9.24547e-07	0.338267	0.282	0.233	0.0178253	Astrocytes_1	FTCDNL1
ATP2A2	9.56606e-07	0.301863	0.254	0.222	0.0184434	Astrocytes_1	ATP2A2
SOX6	9.90995e-07	0.316963	0.598	0.54	0.0191064	Astrocytes_1	SOX6
SPPL2B	9.97429e-07	0.332496	0.362	0.304	0.0192304	Astrocytes_1	SPPL2B
TNC	1.27117e-06	0.456358	0.585	0.503	0.0245082	Astrocytes_1	TNC
ARID1A	1.49431e-06	0.288782	0.413	0.404	0.0288103	Astrocytes_1	ARID1A
KIAA1671	1.5462e-06	0.282986	0.39	0.36	0.0298108	Astrocytes_1	KIAA1671
SGIP1	1.54815e-06	0.293353	0.501	0.419	0.0298483	Astrocytes_1	SGIP1
NF1	1.68224e-06	0.301945	0.404	0.39	0.0324336	Astrocytes_1	NF1
CRY2	1.69136e-06	0.32568	0.278	0.229	0.0326095	Astrocytes_1	CRY2
ACACA	1.73625e-06	0.255188	0.345	0.332	0.0334749	Astrocytes_1	ACACA
FARS2	1.81821e-06	0.315368	0.277	0.264	0.0350551	Astrocytes_1	FARS2
SPATS2L	1.99489e-06	0.317036	0.327	0.284	0.0384614	Astrocytes_1	SPATS2L
SLC25A33	2.00733e-06	0.34403	0.3	0.257	0.0387014	Astrocytes_1	SLC25A33
NEGR1	2.20391e-06	0.374717	0.423	0.356	0.0424915	Astrocytes_1	NEGR1
AC053527.1	2.22128e-06	0.297095	0.259	0.232	0.0428263	Astrocytes_1	AC053527.1
CDHR3	2.27659e-06	0.299872	0.528	0.456	0.0438926	Astrocytes_1	CDHR3
TNS3	2.39171e-06	0.418587	0.278	0.222	0.0461122	Astrocytes_1	TNS3
HIF1A	2.44988e-06	0.286256	0.424	0.374	0.0472337	Astrocytes_1	HIF1A
FAM168A	2.62193e-06	0.295253	0.422	0.399	0.0505509	Astrocytes_1	FAM168A
SMAD3	2.98729e-06	0.320614	0.25	0.197	0.057595	Astrocytes_1	SMAD3
MEGF10	3.0287e-06	0.288836	0.329	0.324	0.0583933	Astrocytes_1	MEGF10
CDK14	3.05211e-06	0.286537	0.362	0.339	0.0588446	Astrocytes_1	CDK14
TRIM44	3.11589e-06	0.259454	0.352	0.336	0.0600744	Astrocytes_1	TRIM44
BBOX1	3.19857e-06	0.282783	0.28	0.269	0.0616684	Astrocytes_1	BBOX1
ITSN1	3.22967e-06	0.256383	0.357	0.334	0.0622681	Astrocytes_1	ITSN1
SH3GL2	3.37261e-06	0.303681	0.332	0.253	0.0650239	Astrocytes_1	SH3GL2
TOGARAM2	4.4566e-06	0.320829	0.404	0.332	0.0859232	Astrocytes_1	TOGARAM2
TMEM132A	4.48641e-06	0.303709	0.37	0.344	0.0864979	Astrocytes_1	TMEM132A
AIFM3	4.61469e-06	0.341099	0.334	0.271	0.0889712	Astrocytes_1	AIFM3
GPD2	4.87031e-06	0.29447	0.274	0.223	0.0938997	Astrocytes_1	GPD2
JAM2	4.88028e-06	0.310959	0.267	0.241	0.0940918	Astrocytes_1	JAM2
AHCYL2	5.00555e-06	0.315562	0.471	0.45	0.0965069	Astrocytes_1	AHCYL2
ARNT2	5.20229e-06	0.277142	0.517	0.481	0.1003	Astrocytes_1	ARNT2
SMARCA2	5.54502e-06	0.25232	0.389	0.38	0.106908	Astrocytes_1	SMARCA2
ALK	5.71259e-06	0.478125	0.314	0.254	0.110139	Astrocytes_1	ALK
AC099792.1	5.77101e-06	0.259759	0.39	0.351	0.111265	Astrocytes_1	AC099792.1
THSD7A	6.14055e-06	0.276003	0.435	0.364	0.11839	Astrocytes_1	THSD7A
KAT2A	6.43394e-06	0.277565	0.359	0.319	0.124046	Astrocytes_1	KAT2A
HERC4	6.61352e-06	0.25136	0.297	0.284	0.127509	Astrocytes_1	HERC4
AKAP8L	6.98811e-06	0.304526	0.359	0.328	0.134731	Astrocytes_1	AKAP8L
GAB2	7.01281e-06	0.313598	0.332	0.302	0.135207	Astrocytes_1	GAB2
RNF38	7.74151e-06	0.266241	0.306	0.278	0.149256	Astrocytes_1	RNF38
NPAS2	7.79622e-06	0.268901	0.525	0.466	0.150311	Astrocytes_1	NPAS2
CASKIN1	8.18013e-06	0.311062	0.266	0.215	0.157713	Astrocytes_1	CASKIN1
APBB2	9.978e-06	0.258375	0.281	0.205	0.192376	Astrocytes_1	APBB2
AC091078.1	1.04177e-05	0.374623	0.271	0.226	0.200854	Astrocytes_1	AC091078.1
LMO3	1.04474e-05	0.258362	0.349	0.34	0.201426	Astrocytes_1	LMO3
SLC25A18	1.50992e-05	0.256673	0.512	0.435	0.291113	Astrocytes_1	SLC25A18
PCSK5	1.59642e-05	0.256325	0.487	0.435	0.307789	Astrocytes_1	PCSK5
SIRPA	1.61872e-05	0.253759	0.366	0.36	0.312089	Astrocytes_1	SIRPA
METTL7A	1.68524e-05	0.26877	0.338	0.306	0.324914	Astrocytes_1	METTL7A
OTUD7A	1.74305e-05	0.327936	0.327	0.282	0.336061	Astrocytes_1	OTUD7A
LINC01748	2.71834e-05	0.256986	0.415	0.373	0.524096	Astrocytes_1	LINC01748
AP3B1	2.94238e-05	0.251324	0.258	0.258	0.567291	Astrocytes_1	AP3B1
CMYA5	3.11335e-05	0.275701	0.276	0.241	0.600254	Astrocytes_1	CMYA5
ASTN2	3.40251e-05	0.281507	0.682	0.65	0.656003	Astrocytes_1	ASTN2
SAFB2	3.52064e-05	0.250379	0.297	0.288	0.678779	Astrocytes_1	SAFB2
AC124854.1	3.71769e-05	0.346986	0.271	0.207	0.71677	Astrocytes_1	AC124854.1
CHST11	3.97042e-05	0.331895	0.274	0.22	0.765498	Astrocytes_1	CHST11
FAM49A	4.29797e-05	0.310462	0.303	0.256	0.828648	Astrocytes_1	FAM49A
GRIK4	4.59148e-05	0.261192	0.355	0.319	0.885238	Astrocytes_1	GRIK4
EYA2	4.81067e-05	0.282331	0.394	0.373	0.927497	Astrocytes_1	EYA2
MKLN1	6.54783e-05	0.279894	0.715	0.657	1	Astrocytes_1	MKLN1
FTX	7.83486e-05	0.250111	0.677	0.658	1	Astrocytes_1	FTX
AC091826.2	0.000124283	0.282083	0.265	0.225	1	Astrocytes_1	AC091826.2
AMER2	0.000201944	0.261589	0.28	0.25	1	Astrocytes_1	AMER2
BRINP1	0.000229915	0.2909	0.355	0.309	1	Astrocytes_1	BRINP1
PYGM	0.000371729	0.271997	0.25	0.225	1	Astrocytes_1	PYGM
MEF2C-AS1	0.00155205	0.299285	0.295	0.252	1	Astrocytes_1	MEF2C-AS1
AQP11	4.48218e-76	1.46065	0.803	0.645	8.64164e-72	Astrocytes_2	AQP1
CLU	4.52507e-74	1.27552	0.968	0.928	8.72433e-70	Astrocytes_2	CLU
AEBP1	3.48666e-68	1.26473	0.703	0.442	6.72229e-64	Astrocytes_2	AEBP1
LTBP3	4.21606e-51	0.916162	0.476	0.478	8.12856e-47	Astrocytes_2	LTBP3
PLEC	1.73031e-50	1.01337	0.497	0.464	3.33604e-46	Astrocytes_2	PLEC
CD81	7.11154e-46	0.909653	0.517	0.548	1.37111e-41	Astrocytes_2	CD81
PSAP	1.51069e-45	0.819151	0.601	0.652	2.91261e-41	Astrocytes_2	PSAP
SRRM2	5.01451e-45	0.448363	0.306	0.43	9.66797e-41	Astrocytes_2	SRRM2
APLNR	9.20106e-45	1.36111	0.411	0.23	1.77397e-40	Astrocytes_2	APLNR
HEPACAM1	2.84644e-44	0.698481	0.481	0.548	5.48793e-40	Astrocytes_2	HEPACAM
METRN	9.49043e-43	0.607854	0.331	0.41	1.82976e-38	Astrocytes_2	METRN
CDC42EP4	2.3173e-42	1.07169	0.343	0.322	4.46775e-38	Astrocytes_2	CDC42EP4
CCDC136	5.96773e-42	1.05595	0.275	0.198	1.15058e-37	Astrocytes_2	CCDC136
AGT	1.38115e-41	0.829549	0.567	0.578	2.66286e-37	Astrocytes_2	AGT
ITGA7	1.68921e-41	0.815658	0.438	0.428	3.2568e-37	Astrocytes_2	ITGA7
SLC25A29	3.79657e-41	0.649812	0.397	0.44	7.31978e-37	Astrocytes_2	SLC25A29
NSMF	9.27562e-41	0.646858	0.376	0.412	1.78834e-36	Astrocytes_2	NSMF
DDR1	1.11134e-40	0.734341	0.386	0.419	2.14267e-36	Astrocytes_2	DDR1
CD63	1.4672e-40	0.818346	0.275	0.267	2.82876e-36	Astrocytes_2	CD63
LCAT	6.17494e-40	0.916957	0.37	0.329	1.19053e-35	Astrocytes_2	LCAT
TBC1D5	3.68404e-39	0.37298	0.308	0.461	7.10283e-35	Astrocytes_2	TBC1D5
TMBIM6	4.21159e-39	0.441978	0.308	0.426	8.11995e-35	Astrocytes_2	TMBIM6
SEMA3B	9.29462e-39	1.15448	0.381	0.309	1.792e-34	Astrocytes_2	SEMA3B
SPTAN1	2.11941e-38	0.494184	0.406	0.506	4.08622e-34	Astrocytes_2	SPTAN1
PPFIA1	3.54799e-38	0.495596	0.358	0.456	6.84052e-34	Astrocytes_2	PPFIA1
PLXNB11	4.20909e-38	0.688368	0.565	0.58	8.11512e-34	Astrocytes_2	PLXNB1
NRXN3	9.97118e-38	0.916401	0.626	0.356	1.92244e-33	Astrocytes_2	NRXN3
CIRBP1	1.09394e-37	0.593943	0.54	0.601	2.10911e-33	Astrocytes_2	CIRBP
ARHGEF4	1.51454e-37	0.740541	0.696	0.662	2.92004e-33	Astrocytes_2	ARHGEF4
ZNF6091	1.5302e-37	0.556728	0.381	0.471	2.95022e-33	Astrocytes_2	ZNF609
PABPN11	1.82805e-37	0.471296	0.336	0.415	3.52447e-33	Astrocytes_2	PABPN1
TRIL	2.21346e-37	0.346353	0.204	0.328	4.26756e-33	Astrocytes_2	TRIL
CD44	2.89948e-37	1.04153	0.699	0.508	5.5902e-33	Astrocytes_2	CD44
ITM2C	7.98952e-37	0.723692	0.392	0.41	1.54038e-32	Astrocytes_2	ITM2C
SORL11	1.12706e-36	0.30875	0.379	0.538	2.17298e-32	Astrocytes_2	SORL1
SPOCK2	3.26713e-36	0.746791	0.326	0.37	6.29902e-32	Astrocytes_2	SPOCK2
MYO15B	6.5665e-36	0.832744	0.322	0.292	1.26602e-31	Astrocytes_2	MYO15B
UBC	8.88876e-36	1.12915	0.615	0.479	1.71375e-31	Astrocytes_2	UBC
ITGB4	1.17765e-35	0.839975	0.526	0.479	2.27051e-31	Astrocytes_2	ITGB4
ACAP3	1.37919e-35	0.845543	0.335	0.277	2.65907e-31	Astrocytes_2	ACAP3
DPP7	1.6345e-35	0.613214	0.419	0.445	3.15131e-31	Astrocytes_2	DPP7
INO80D	1.91626e-35	0.329674	0.436	0.572	3.69455e-31	Astrocytes_2	INO80D
LENG8	3.63999e-35	0.716669	0.345	0.372	7.01791e-31	Astrocytes_2	LENG8
GPRC5B	4.19155e-35	0.362887	0.404	0.522	8.08131e-31	Astrocytes_2	GPRC5B
SNRNP70	8.92453e-35	0.48692	0.533	0.619	1.72065e-30	Astrocytes_2	SNRNP70
MLC1	1.56457e-34	0.570203	0.444	0.474	3.01649e-30	Astrocytes_2	MLC1
CANX	2.23117e-34	0.589168	0.281	0.341	4.3017e-30	Astrocytes_2	CANX
PLCD3	3.00845e-34	0.778147	0.335	0.314	5.8003e-30	Astrocytes_2	PLCD3
GLG1	8.45835e-34	0.356212	0.358	0.472	1.63077e-29	Astrocytes_2	GLG1
KIF1A	8.98196e-34	0.61338	0.358	0.403	1.73172e-29	Astrocytes_2	KIF1A
PRRC2C	1.01747e-33	0.27345	0.267	0.39	1.96169e-29	Astrocytes_2	PRRC2C
TSPAN3	1.54712e-33	0.494552	0.272	0.348	2.98285e-29	Astrocytes_2	TSPAN3
FADS2	2.39469e-33	0.593363	0.333	0.387	4.61696e-29	Astrocytes_2	FADS2
DPYSL3	2.75312e-33	0.769721	0.542	0.54	5.30801e-29	Astrocytes_2	DPYSL3
APC2	3.0268e-33	0.555904	0.469	0.521	5.83567e-29	Astrocytes_2	APC2
CCNL2	4.39549e-33	0.347233	0.222	0.315	8.47451e-29	Astrocytes_2	CCNL2
GOLIM4	5.22746e-33	0.440075	0.258	0.343	1.00785e-28	Astrocytes_2	GOLIM4
UTRN1	5.52234e-33	0.514599	0.494	0.557	1.06471e-28	Astrocytes_2	UTRN
SNORC	7.23994e-33	0.827255	0.422	0.371	1.39586e-28	Astrocytes_2	SNORC
DKK3	7.76042e-33	0.727375	0.419	0.464	1.49621e-28	Astrocytes_2	DKK3
MBNL1	7.9648e-33	0.522315	0.263	0.419	1.53561e-28	Astrocytes_2	MBNL1
SLC27A11	8.50681e-33	0.29928	0.286	0.424	1.64011e-28	Astrocytes_2	SLC27A1
APOE	8.81396e-33	0.82739	0.821	0.775	1.69933e-28	Astrocytes_2	APOE
CSRP1	9.64674e-33	0.585514	0.44	0.494	1.85989e-28	Astrocytes_2	CSRP1
HHATL	1.59696e-32	0.269451	0.313	0.453	3.07894e-28	Astrocytes_2	HHATL
ACTG1	1.68393e-32	0.659707	0.426	0.469	3.24662e-28	Astrocytes_2	ACTG1
AAK1	2.69828e-32	0.277428	0.186	0.293	5.20229e-28	Astrocytes_2	AAK1
CD99	3.1766e-32	0.820238	0.34	0.303	6.12449e-28	Astrocytes_2	CD99
PBXIP11	3.25522e-32	0.510688	0.306	0.366	6.27607e-28	Astrocytes_2	PBXIP1
PDE4DIP	3.68744e-32	0.294873	0.191	0.296	7.10939e-28	Astrocytes_2	PDE4DIP
SGK31	4.22051e-32	0.308677	0.249	0.354	8.13715e-28	Astrocytes_2	SGK3
WDR11	5.54992e-32	0.622097	0.293	0.337	1.07003e-27	Astrocytes_2	WDR11
CEP170	5.60973e-32	0.264669	0.165	0.284	1.08156e-27	Astrocytes_2	CEP170
ACADVL	6.26878e-32	0.528866	0.497	0.567	1.20862e-27	Astrocytes_2	ACADVL
METTL7A1	6.291e-32	0.335367	0.216	0.33	1.21291e-27	Astrocytes_2	METTL7A
ACTB	6.7344e-32	0.604871	0.572	0.58	1.29839e-27	Astrocytes_2	ACTB
DPP10	8.59582e-32	0.25159	0.973	0.82	1.65727e-27	Astrocytes_2	DPP10
SLC26A3	8.62104e-32	0.297846	0.42	0.553	1.66214e-27	Astrocytes_2	SLC26A3
PKM	1.09128e-31	0.485627	0.385	0.484	2.10399e-27	Astrocytes_2	PKM
SOX21	1.11785e-31	0.302638	0.313	0.445	2.15521e-27	Astrocytes_2	SOX2
SLMAP	1.66712e-31	0.294857	0.17	0.274	3.21422e-27	Astrocytes_2	SLMAP
BBX	1.91293e-31	0.38306	0.222	0.353	3.68813e-27	Astrocytes_2	BBX
KNDC11	2.04502e-31	0.501164	0.376	0.451	3.9428e-27	Astrocytes_2	KNDC1
PALM	2.31667e-31	0.641439	0.401	0.418	4.46653e-27	Astrocytes_2	PALM
PRRC2B	2.39047e-31	0.339204	0.236	0.333	4.60883e-27	Astrocytes_2	PRRC2B
MAPK1	2.72737e-31	0.433745	0.224	0.313	5.25838e-27	Astrocytes_2	MAPK1
DPF3	2.77228e-31	0.263633	0.236	0.363	5.34495e-27	Astrocytes_2	DPF3
ADCYAP1R11	3.88478e-31	0.319529	0.238	0.343	7.48985e-27	Astrocytes_2	ADCYAP1R1
CALN1	5.40658e-31	0.998947	0.49	0.36	1.04239e-26	Astrocytes_2	CALN1
GAN	6.48959e-31	0.337653	0.309	0.437	1.25119e-26	Astrocytes_2	GAN
GRINA	7.27698e-31	0.383675	0.231	0.325	1.403e-26	Astrocytes_2	GRINA
TOB2	8.48565e-31	0.463138	0.252	0.316	1.63603e-26	Astrocytes_2	TOB2
WAC	1.06094e-30	0.275821	0.2	0.305	2.04549e-26	Astrocytes_2	WAC
WDFY2	1.86964e-30	0.416858	0.301	0.402	3.60466e-26	Astrocytes_2	WDFY2
TNRC18	2.04648e-30	0.31384	0.2	0.306	3.94562e-26	Astrocytes_2	TNRC18
MAN1C1	2.1404e-30	1.01313	0.335	0.284	4.12669e-26	Astrocytes_2	MAN1C1
SESTD1	2.20187e-30	0.334578	0.188	0.274	4.2452e-26	Astrocytes_2	SESTD1
CTNNA3	3.52031e-30	0.70231	0.705	0.461	6.78715e-26	Astrocytes_2	CTNNA3
BICRAL	3.5958e-30	0.409569	0.161	0.257	6.9327e-26	Astrocytes_2	BICRAL
RHPN1	4.48573e-30	0.850748	0.44	0.381	8.64848e-26	Astrocytes_2	RHPN1
RAMP1	6.31284e-30	0.486803	0.247	0.3	1.21712e-25	Astrocytes_2	RAMP1
HSPB1	6.82335e-30	1.24509	0.424	0.326	1.31554e-25	Astrocytes_2	HSPB1
GRIK41	7.10809e-30	0.25453	0.231	0.343	1.37044e-25	Astrocytes_2	GRIK4
AHDC1	7.5867e-30	0.44429	0.233	0.302	1.46271e-25	Astrocytes_2	AHDC1
OSBPL9	7.64933e-30	0.357421	0.215	0.308	1.47479e-25	Astrocytes_2	OSBPL9
NMT1	7.77547e-30	0.400185	0.275	0.36	1.49911e-25	Astrocytes_2	NMT1
AC097103.2	9.36444e-30	0.374043	0.254	0.329	1.80546e-25	Astrocytes_2	AC097103.2
NUCKS1	9.70528e-30	0.336471	0.302	0.417	1.87118e-25	Astrocytes_2	NUCKS1
PFKL	1.32673e-29	0.572391	0.322	0.342	2.55793e-25	Astrocytes_2	PFKL
SF1	1.39582e-29	0.291618	0.204	0.298	2.69115e-25	Astrocytes_2	SF1
THOC2	1.4152e-29	0.292058	0.168	0.27	2.7285e-25	Astrocytes_2	THOC2
RHEB	1.85515e-29	0.380663	0.174	0.257	3.57672e-25	Astrocytes_2	RHEB
AKAP8L1	2.39655e-29	0.445346	0.292	0.342	4.62055e-25	Astrocytes_2	AKAP8L
WFS1	2.46846e-29	0.443655	0.284	0.368	4.7592e-25	Astrocytes_2	WFS1
MIRLET7BHG	4.04693e-29	0.350418	0.222	0.354	7.80248e-25	Astrocytes_2	MIRLET7BHG
CRB2	4.17228e-29	0.567185	0.238	0.273	8.04415e-25	Astrocytes_2	CRB2
ATN1	4.18812e-29	0.339555	0.309	0.402	8.0747e-25	Astrocytes_2	ATN1
BHLHE41	6.10859e-29	0.436155	0.182	0.268	1.17774e-24	Astrocytes_2	BHLHE41
GJA11	6.50644e-29	0.739288	0.687	0.695	1.25444e-24	Astrocytes_2	GJA1
TBC1D1	6.97912e-29	0.335446	0.211	0.309	1.34557e-24	Astrocytes_2	TBC1D1
GOLGA8A	7.41115e-29	0.337936	0.181	0.252	1.42887e-24	Astrocytes_2	GOLGA8A
EZR	7.91561e-29	0.375826	0.297	0.39	1.52613e-24	Astrocytes_2	EZR
NUPR1	8.2741e-29	0.842264	0.272	0.229	1.59525e-24	Astrocytes_2	NUPR1
BMPR2	1.03878e-28	0.33788	0.218	0.311	2.00277e-24	Astrocytes_2	BMPR2
DNAJB2	1.04947e-28	0.400998	0.279	0.334	2.02338e-24	Astrocytes_2	DNAJB2
DPYSL2	1.19189e-28	0.273901	0.333	0.444	2.29796e-24	Astrocytes_2	DPYSL2
GSE1	1.24075e-28	0.45186	0.247	0.308	2.39216e-24	Astrocytes_2	GSE1
OGFRL1	1.3276e-28	0.564432	0.522	0.579	2.55962e-24	Astrocytes_2	OGFRL1
FOXN3	1.42998e-28	0.262563	0.343	0.509	2.75701e-24	Astrocytes_2	FOXN3
PKD1	1.80658e-28	0.39621	0.245	0.304	3.48309e-24	Astrocytes_2	PKD1
FBN1	1.87494e-28	0.354417	0.156	0.255	3.61489e-24	Astrocytes_2	FBN1
ENTPD2	2.13444e-28	0.664188	0.243	0.252	4.1152e-24	Astrocytes_2	ENTPD2
KAT6B	2.14147e-28	0.273842	0.2	0.311	4.12875e-24	Astrocytes_2	KAT6B
ATP2B41	2.36474e-28	0.293753	0.338	0.44	4.55922e-24	Astrocytes_2	ATP2B4
DCLK2	2.46239e-28	0.684859	0.86	0.84	4.74749e-24	Astrocytes_2	DCLK2
WBP2	2.64065e-28	0.30486	0.199	0.282	5.09117e-24	Astrocytes_2	WBP2
WASF21	3.69718e-28	0.372698	0.233	0.33	7.12817e-24	Astrocytes_2	WASF2
B4GALNT41	4.02036e-28	0.331707	0.32	0.415	7.75125e-24	Astrocytes_2	B4GALNT4
GAREM1	5.1957e-28	0.293583	0.374	0.484	1.00173e-23	Astrocytes_2	GAREM1
SLC9A9	5.61842e-28	0.637945	0.413	0.446	1.08323e-23	Astrocytes_2	SLC9A9
CNN3	6.99642e-28	0.64675	0.306	0.395	1.34891e-23	Astrocytes_2	CNN3
WDR6	7.73111e-28	0.251121	0.238	0.352	1.49056e-23	Astrocytes_2	WDR6
SDC3	8.13763e-28	0.525541	0.313	0.353	1.56893e-23	Astrocytes_2	SDC3
KAT2A1	1.01682e-27	0.313822	0.259	0.339	1.96043e-23	Astrocytes_2	KAT2A
FLNA	1.05812e-27	0.854153	0.308	0.25	2.04006e-23	Astrocytes_2	FLNA
TENM4	1.16756e-27	0.682631	0.531	0.525	2.25106e-23	Astrocytes_2	TENM4
RASSF4	1.31056e-27	0.287056	0.25	0.356	2.52676e-23	Astrocytes_2	RASSF4
ADCY8	1.4788e-27	0.745564	0.68	0.606	2.85112e-23	Astrocytes_2	ADCY8
PTTG1IP	1.58665e-27	0.424624	0.229	0.287	3.05906e-23	Astrocytes_2	PTTG1IP
GSN	1.80117e-27	0.356449	0.293	0.383	3.47266e-23	Astrocytes_2	GSN
WDR11-AS1	1.88476e-27	0.540288	0.313	0.354	3.63382e-23	Astrocytes_2	WDR11-AS1
WNK2	2.12512e-27	0.519296	0.208	0.268	4.09724e-23	Astrocytes_2	WNK2
CXXC5	2.19983e-27	0.412438	0.218	0.29	4.24127e-23	Astrocytes_2	CXXC5
TBC1D22A	2.57041e-27	0.264038	0.166	0.27	4.95576e-23	Astrocytes_2	TBC1D22A
CDHR31	2.58305e-27	0.594313	0.426	0.479	4.98011e-23	Astrocytes_2	CDHR3
AC124319.11	2.90771e-27	0.328027	0.243	0.333	5.60606e-23	Astrocytes_2	AC124319.1
JUND	2.90874e-27	0.507258	0.329	0.393	5.60805e-23	Astrocytes_2	JUND
SPPL2B1	3.03154e-27	0.361679	0.245	0.329	5.84481e-23	Astrocytes_2	SPPL2B
ANTXR1	3.35942e-27	0.455657	0.351	0.43	6.47696e-23	Astrocytes_2	ANTXR1
ABR	4.27939e-27	0.370763	0.447	0.546	8.25067e-23	Astrocytes_2	ABR
ALDOA	4.97266e-27	0.583082	0.233	0.299	9.58729e-23	Astrocytes_2	ALDOA
TMEM259	5.04222e-27	0.39185	0.22	0.301	9.7214e-23	Astrocytes_2	TMEM259
BCL6	6.1809e-27	0.586089	0.49	0.501	1.19168e-22	Astrocytes_2	BCL6
NFIX	6.20817e-27	0.28899	0.304	0.405	1.19693e-22	Astrocytes_2	NFIX
SOX9	6.24152e-27	0.524529	0.361	0.451	1.20336e-22	Astrocytes_2	SOX9
ZFP36L1	6.27279e-27	0.650205	0.583	0.62	1.20939e-22	Astrocytes_2	ZFP36L1
RFX3-AS1	6.30224e-27	0.507747	0.354	0.41	1.21507e-22	Astrocytes_2	RFX3-AS1
CAMK1D	6.82587e-27	0.477006	0.383	0.427	1.31603e-22	Astrocytes_2	CAMK1D
SNTA1	7.19275e-27	0.327433	0.356	0.455	1.38676e-22	Astrocytes_2	SNTA1
LRP11	7.85256e-27	0.284752	0.338	0.435	1.51397e-22	Astrocytes_2	LRP1
MINK11	1.00528e-26	0.317817	0.238	0.33	1.93818e-22	Astrocytes_2	MINK1
DAPK11	1.08404e-26	0.354528	0.435	0.518	2.09003e-22	Astrocytes_2	DAPK1
CRY21	1.09606e-26	0.289376	0.163	0.253	2.1132e-22	Astrocytes_2	CRY2
SYT11	1.1733e-26	0.26086	0.363	0.453	2.26212e-22	Astrocytes_2	SYT11
BICD1	1.47748e-26	0.38466	0.342	0.425	2.84857e-22	Astrocytes_2	BICD1
PYGB	1.52307e-26	0.39493	0.268	0.335	2.93648e-22	Astrocytes_2	PYGB
SLC38A1	1.55949e-26	0.782224	0.558	0.431	3.0067e-22	Astrocytes_2	SLC38A1
EPB41L11	1.62697e-26	0.546882	0.272	0.297	3.13679e-22	Astrocytes_2	EPB41L1
PI4KA	2.12049e-26	0.432659	0.208	0.28	4.08831e-22	Astrocytes_2	PI4KA
PATJ1	2.22852e-26	0.607208	0.277	0.299	4.29658e-22	Astrocytes_2	PATJ
SLC44A2	2.60508e-26	0.296706	0.182	0.253	5.0226e-22	Astrocytes_2	SLC44A2
ATP9A	3.33464e-26	0.318866	0.288	0.388	6.42919e-22	Astrocytes_2	ATP9A
NALCN	3.52458e-26	0.368772	0.352	0.431	6.79539e-22	Astrocytes_2	NALCN
NUMA1	4.04903e-26	0.310134	0.206	0.281	7.80653e-22	Astrocytes_2	NUMA1
GYG2	4.3425e-26	0.745089	0.299	0.273	8.37234e-22	Astrocytes_2	GYG2
INPP4A	4.57102e-26	0.366578	0.265	0.345	8.81292e-22	Astrocytes_2	INPP4A
ATP6V0A1	4.61716e-26	0.392765	0.249	0.305	8.90188e-22	Astrocytes_2	ATP6V0A1
LARP1	4.67232e-26	0.273106	0.209	0.302	9.00823e-22	Astrocytes_2	LARP1
AZIN1-AS1	8.42338e-26	0.4369	0.229	0.305	1.62403e-21	Astrocytes_2	AZIN1-AS1
MARCKS	1.15369e-25	0.598685	0.252	0.29	2.22431e-21	Astrocytes_2	MARCKS
MOB3B	1.18538e-25	0.627982	0.317	0.349	2.28541e-21	Astrocytes_2	MOB3B
TUBB2B	1.31132e-25	0.643238	0.365	0.362	2.52823e-21	Astrocytes_2	TUBB2B
FXYD1	1.32358e-25	0.390733	0.261	0.311	2.55185e-21	Astrocytes_2	FXYD1
FAM135B	1.74258e-25	0.731656	0.315	0.308	3.3597e-21	Astrocytes_2	FAM135B
FNBP11	1.7639e-25	0.363309	0.64	0.714	3.40079e-21	Astrocytes_2	FNBP1
RIN21	1.99074e-25	0.264212	0.288	0.392	3.83815e-21	Astrocytes_2	RIN2
ITGB5	2.15077e-25	0.384701	0.227	0.29	4.14669e-21	Astrocytes_2	ITGB5
NR2F1	2.30636e-25	0.372658	0.231	0.31	4.44667e-21	Astrocytes_2	NR2F1
ANKRD441	2.69319e-25	0.362623	0.186	0.294	5.19247e-21	Astrocytes_2	ANKRD44
RGMA1	2.73898e-25	0.437859	0.571	0.64	5.28075e-21	Astrocytes_2	RGMA
KLF7	2.96746e-25	0.436013	0.29	0.355	5.72127e-21	Astrocytes_2	KLF7
ANO81	3.5335e-25	0.50204	0.215	0.258	6.81258e-21	Astrocytes_2	ANO8
HSPA1A	6.17623e-25	0.733264	0.574	0.499	1.19078e-20	Astrocytes_2	HSPA1A
BOC1	6.18457e-25	0.503356	0.284	0.34	1.19239e-20	Astrocytes_2	BOC
ACO2	6.94946e-25	0.334901	0.215	0.312	1.33986e-20	Astrocytes_2	ACO2
NADK2	7.54734e-25	0.297588	0.202	0.292	1.45513e-20	Astrocytes_2	NADK2
ENTPD1-AS1	7.94398e-25	0.360779	0.243	0.334	1.5316e-20	Astrocytes_2	ENTPD1-AS1
ZDHHC14	1.12413e-24	0.484127	0.413	0.466	2.16731e-20	Astrocytes_2	ZDHHC14
AF117829.1	1.50528e-24	0.329797	0.24	0.325	2.90218e-20	Astrocytes_2	AF117829.1
DAAM1	1.54058e-24	0.326779	0.367	0.46	2.97024e-20	Astrocytes_2	DAAM1
KANK1	1.81862e-24	0.381507	0.49	0.583	3.50629e-20	Astrocytes_2	KANK1
GDI1	1.92543e-24	0.285783	0.199	0.277	3.71223e-20	Astrocytes_2	GDI1
GAPDH	2.13038e-24	0.693765	0.674	0.639	4.10738e-20	Astrocytes_2	GAPDH
MAPRE2	2.24824e-24	0.321459	0.213	0.302	4.3346e-20	Astrocytes_2	MAPRE2
TTC7A	2.37442e-24	0.335062	0.181	0.261	4.57787e-20	Astrocytes_2	TTC7A
DCLK1	3.2121e-24	0.775537	0.701	0.636	6.19293e-20	Astrocytes_2	DCLK1
BSG	3.33145e-24	0.310858	0.263	0.343	6.42303e-20	Astrocytes_2	BSG
TNK21	3.37176e-24	0.470288	0.233	0.259	6.50075e-20	Astrocytes_2	TNK2
MAOB	3.54645e-24	0.710761	0.329	0.317	6.83756e-20	Astrocytes_2	MAOB
ECE1	3.93467e-24	0.324497	0.236	0.315	7.58604e-20	Astrocytes_2	ECE1
LUC7L	5.48494e-24	0.304381	0.213	0.284	1.0575e-19	Astrocytes_2	LUC7L
MFAP3L	5.76948e-24	0.350983	0.25	0.333	1.11236e-19	Astrocytes_2	MFAP3L
ARHGEF61	7.00498e-24	0.335365	0.231	0.304	1.35056e-19	Astrocytes_2	ARHGEF6
ADCY21	7.26004e-24	0.624536	0.884	0.823	1.39974e-19	Astrocytes_2	ADCY2
SND1	7.76091e-24	0.373606	0.309	0.371	1.4963e-19	Astrocytes_2	SND1
BAALC1	9.08926e-24	0.313172	0.363	0.454	1.75241e-19	Astrocytes_2	BAALC
TMEM132A1	9.93381e-24	0.438344	0.32	0.355	1.91524e-19	Astrocytes_2	TMEM132A
GFAP	1.10504e-23	0.746925	0.517	0.455	2.13052e-19	Astrocytes_2	GFAP
LRRC8A	1.49392e-23	0.526854	0.254	0.276	2.88028e-19	Astrocytes_2	LRRC8A
ITGA6	1.79045e-23	0.289414	0.195	0.266	3.45198e-19	Astrocytes_2	ITGA6
PEBP1	2.79466e-23	0.385739	0.392	0.463	5.3881e-19	Astrocytes_2	PEBP1
DNER	3.23725e-23	0.31194	0.428	0.507	6.24142e-19	Astrocytes_2	DNER
AIFM31	4.13881e-23	0.349239	0.233	0.293	7.97962e-19	Astrocytes_2	AIFM3
PRKRIP11	4.19306e-23	0.269903	0.211	0.304	8.08423e-19	Astrocytes_2	PRKRIP1
MAPT	4.51403e-23	0.390388	0.488	0.559	8.70306e-19	Astrocytes_2	MAPT
RNF19A	4.68463e-23	0.541292	0.365	0.421	9.03196e-19	Astrocytes_2	RNF19A
YWHAE	6.47795e-23	0.260949	0.277	0.363	1.24895e-18	Astrocytes_2	YWHAE
FAM19A51	6.60246e-23	0.275416	0.193	0.283	1.27295e-18	Astrocytes_2	FAM19A5
NAV1	8.84395e-23	0.527893	0.428	0.462	1.70511e-18	Astrocytes_2	NAV1
COL27A11	1.06327e-22	0.381476	0.275	0.329	2.04998e-18	Astrocytes_2	COL27A1
MAPK8IP3	1.08014e-22	0.443354	0.216	0.295	2.08251e-18	Astrocytes_2	MAPK8IP3
CCDC85A	1.2114e-22	1.05712	0.417	0.242	2.33558e-18	Astrocytes_2	CCDC85A
ANOS11	1.27329e-22	0.738332	0.358	0.337	2.45489e-18	Astrocytes_2	ANOS1
PLEKHA5	1.27752e-22	0.693552	0.748	0.626	2.46307e-18	Astrocytes_2	PLEKHA5
C1orf198	1.43993e-22	0.376479	0.211	0.285	2.77619e-18	Astrocytes_2	C1orf198
ARMH1	1.73059e-22	0.251159	0.238	0.326	3.33658e-18	Astrocytes_2	ARMH1
AC006059.1	2.14653e-22	0.343983	0.213	0.284	4.13852e-18	Astrocytes_2	AC006059.1
UBE2E2	2.40665e-22	0.619822	0.181	0.32	4.64002e-18	Astrocytes_2	UBE2E2
PFKFB3	3.46388e-22	0.482259	0.343	0.391	6.67835e-18	Astrocytes_2	PFKFB3
SPARC	4.87881e-22	0.72491	0.465	0.381	9.40635e-18	Astrocytes_2	SPARC
USP22	4.97627e-22	0.28138	0.186	0.258	9.59424e-18	Astrocytes_2	USP22
ACSBG11	8.30011e-22	0.363507	0.401	0.447	1.60026e-17	Astrocytes_2	ACSBG1
PADI2	1.03985e-21	0.356781	0.236	0.295	2.00484e-17	Astrocytes_2	PADI2
SEMA6D	1.26657e-21	0.337195	0.231	0.298	2.44195e-17	Astrocytes_2	SEMA6D
KCNN2	1.38473e-21	0.34327	0.206	0.27	2.66977e-17	Astrocytes_2	KCNN2
ARFGAP1	1.46924e-21	0.44337	0.249	0.287	2.8327e-17	Astrocytes_2	ARFGAP1
CACNA1C	1.8173e-21	0.586846	0.369	0.358	3.50375e-17	Astrocytes_2	CACNA1C
ZNF704	1.91615e-21	0.371294	0.256	0.313	3.69435e-17	Astrocytes_2	ZNF704
ENSA1	2.22692e-21	0.254872	0.191	0.275	4.29351e-17	Astrocytes_2	ENSA
SIDT1	2.27508e-21	0.6816	0.252	0.229	4.38636e-17	Astrocytes_2	SIDT1
GPT21	3.77164e-21	0.314258	0.209	0.27	7.27172e-17	Astrocytes_2	GPT2
NFASC	4.13231e-21	0.494793	0.476	0.499	7.9671e-17	Astrocytes_2	NFASC
APBA2	4.73402e-21	0.26936	0.204	0.291	9.1272e-17	Astrocytes_2	APBA2
DYNC1I1	6.23285e-21	0.961188	0.263	0.176	1.20169e-16	Astrocytes_2	DYNC1I1
FKBP8	7.37455e-21	0.475775	0.249	0.273	1.42181e-16	Astrocytes_2	FKBP8
WLS1	8.40271e-21	0.385069	0.34	0.4	1.62004e-16	Astrocytes_2	WLS
NPAS21	8.97089e-21	0.376114	0.433	0.486	1.72959e-16	Astrocytes_2	NPAS2
ST8SIA1	1.20592e-20	0.527219	0.25	0.279	2.32502e-16	Astrocytes_2	ST8SIA1
TUBA1A	1.24066e-20	0.80266	0.435	0.36	2.39199e-16	Astrocytes_2	TUBA1A
SGSM21	1.52362e-20	0.277256	0.209	0.28	2.93754e-16	Astrocytes_2	SGSM2
PMP2	1.55815e-20	0.509977	0.29	0.299	3.00411e-16	Astrocytes_2	PMP2
ABCA1	2.14956e-20	0.365787	0.413	0.511	4.14435e-16	Astrocytes_2	ABCA1
TOB1	3.21841e-20	0.483735	0.224	0.262	6.2051e-16	Astrocytes_2	TOB1
PTMA	3.28154e-20	0.541095	0.216	0.284	6.3268e-16	Astrocytes_2	PTMA
IGFBP7	5.00111e-20	0.455644	0.284	0.325	9.64214e-16	Astrocytes_2	IGFBP7
TIMP31	5.20283e-20	0.435137	0.372	0.46	1.00311e-15	Astrocytes_2	TIMP3
EIF1	5.31647e-20	0.251265	0.247	0.332	1.02502e-15	Astrocytes_2	EIF1
DAAM21	5.62205e-20	0.545194	0.776	0.757	1.08393e-15	Astrocytes_2	DAAM2
SORBS1	5.67231e-20	0.522571	0.887	0.881	1.09362e-15	Astrocytes_2	SORBS1
KDM4C	6.16268e-20	0.415612	0.172	0.283	1.18817e-15	Astrocytes_2	KDM4C
ZBTB16	7.00858e-20	0.407638	0.322	0.411	1.35125e-15	Astrocytes_2	ZBTB16
GALNT15	9.33379e-20	0.756997	0.317	0.249	1.79955e-15	Astrocytes_2	GALNT15
PAMR11	9.63889e-20	0.509448	0.565	0.583	1.85838e-15	Astrocytes_2	PAMR1
JUN	1.06367e-19	0.573978	0.329	0.383	2.05075e-15	Astrocytes_2	JUN
SMOX	1.11196e-19	0.400695	0.261	0.285	2.14386e-15	Astrocytes_2	SMOX
TANC1	1.23704e-19	0.500229	0.234	0.281	2.38501e-15	Astrocytes_2	TANC1
ADAMTS9	1.56988e-19	0.532386	0.399	0.419	3.02673e-15	Astrocytes_2	ADAMTS9
RUNX1T11	1.93233e-19	0.256741	0.184	0.278	3.72554e-15	Astrocytes_2	RUNX1T1
GMPR1	2.08809e-19	0.41203	0.315	0.372	4.02583e-15	Astrocytes_2	GMPR
BRINP11	2.22662e-19	0.401274	0.259	0.329	4.29293e-15	Astrocytes_2	BRINP1
PRDX1	3.91832e-19	0.464703	0.224	0.255	7.55451e-15	Astrocytes_2	PRDX1
RASL121	4.54286e-19	0.531371	0.261	0.274	8.75864e-15	Astrocytes_2	RASL12
LGI4	5.15376e-19	0.351857	0.245	0.301	9.93646e-15	Astrocytes_2	LGI4
CLIC4	5.15827e-19	0.357408	0.204	0.259	9.94514e-15	Astrocytes_2	CLIC4
ZFP36L2	6.74748e-19	0.314957	0.309	0.372	1.30091e-14	Astrocytes_2	ZFP36L2
RHOB1	7.02886e-19	0.29426	0.494	0.552	1.35516e-14	Astrocytes_2	RHOB
TAB21	8.43424e-19	0.309393	0.295	0.365	1.62612e-14	Astrocytes_2	TAB2
MEIS21	8.49089e-19	0.304218	0.506	0.601	1.63704e-14	Astrocytes_2	MEIS2
ENHO	9.60588e-19	0.281958	0.208	0.286	1.85201e-14	Astrocytes_2	ENHO
AHCYL11	1.4329e-18	0.395163	0.748	0.787	2.76264e-14	Astrocytes_2	AHCYL1
MIR9-3HG1	1.91135e-18	0.32959	0.202	0.256	3.68509e-14	Astrocytes_2	MIR9-3HG
ADAMTS9-AS21	6.28838e-18	0.308396	0.279	0.357	1.2124e-13	Astrocytes_2	ADAMTS9-AS2
HSPA1B	6.69225e-18	0.480328	0.374	0.383	1.29027e-13	Astrocytes_2	HSPA1B
FGF1	8.14776e-18	0.37462	0.279	0.324	1.57089e-13	Astrocytes_2	FGF1
H3F3B	9.86513e-18	0.585469	0.311	0.386	1.902e-13	Astrocytes_2	H3F3B
FRY1	1.00072e-17	0.487161	0.356	0.362	1.92938e-13	Astrocytes_2	FRY
JAZF1	1.02937e-17	0.40777	0.234	0.279	1.98462e-13	Astrocytes_2	JAZF1
IL17D	1.78969e-17	0.396138	0.231	0.264	3.45052e-13	Astrocytes_2	IL17D
KSR2	3.19758e-17	0.633183	0.34	0.283	6.16493e-13	Astrocytes_2	KSR2
AQP4-AS1	3.54959e-17	0.67801	0.438	0.413	6.84361e-13	Astrocytes_2	AQP4-AS1
FOS	5.48804e-17	0.52661	0.306	0.31	1.05809e-12	Astrocytes_2	FOS
BHLHE40	5.88221e-17	0.899321	0.313	0.282	1.13409e-12	Astrocytes_2	BHLHE40
FAM189A2	7.0299e-17	0.288136	0.585	0.645	1.35536e-12	Astrocytes_2	FAM189A2
MT2A	1.41146e-16	0.304443	0.485	0.533	2.7213e-12	Astrocytes_2	MT2A
BCAN	1.55138e-16	0.264177	0.279	0.343	2.99106e-12	Astrocytes_2	BCAN
MYLK	1.64899e-16	0.273967	0.227	0.291	3.17926e-12	Astrocytes_2	MYLK
CALCRL1	1.66717e-16	0.603637	0.25	0.236	3.2143e-12	Astrocytes_2	CALCRL
SHROOM31	2.12036e-16	0.529008	0.587	0.574	4.08806e-12	Astrocytes_2	SHROOM3
TTN	2.66337e-16	0.79706	0.608	0.505	5.13498e-12	Astrocytes_2	TTN
MAP1B	2.68773e-16	0.336714	0.54	0.584	5.18195e-12	Astrocytes_2	MAP1B
MARCH3	3.78959e-16	0.305137	0.438	0.5	7.30633e-12	Astrocytes_2	MARCH3
HSPB8	4.36799e-16	0.704847	0.369	0.304	8.42148e-12	Astrocytes_2	SEPT9
DNAJB1	1.41686e-15	0.410161	0.247	0.255	2.73171e-11	Astrocytes_2	SEPT4
GNG12	2.03887e-15	0.256903	0.211	0.26	3.93094e-11	Astrocytes_2	JUN
JUNB	2.29224e-15	0.716759	0.261	0.259	4.41944e-11	Astrocytes_2	MARCH3
TNR1	2.38151e-15	0.496272	0.474	0.447	4.59156e-11	Astrocytes_2	SEPT7
CPE	5.32761e-15	0.250843	0.587	0.7	1.02716e-10	Astrocytes_2	SEPT11
SLCO3A1	1.08044e-14	0.45783	0.254	0.28	2.08309e-10	Astrocytes_2	MARCH1
SMOC1	1.13524e-14	0.424543	0.347	0.342	2.18875e-10	Astrocytes_2	SEPT7
GPM6B	1.87068e-14	0.257583	0.633	0.72	3.60667e-10	Astrocytes_2	SEPT4
NAV21	2.6607e-14	0.372154	0.871	0.888	5.12982e-10	Astrocytes_2	SEPT10
GLIS3	1.11826e-13	0.400433	0.733	0.775	2.156e-09	Astrocytes_2	MARCH10
LMCD1-AS1	1.59421e-13	0.337262	0.59	0.624	3.07363e-09	Astrocytes_2	MARCH6
WDR49	3.69096e-13	0.280934	0.478	0.534	7.11617e-09	Astrocytes_2	MARCH3
CPAMD8	4.1119e-13	0.789661	0.374	0.276	7.92774e-09	Astrocytes_2	JUN
CNTN11	4.29234e-13	0.3944	0.866	0.827	8.27563e-09	Astrocytes_2	SEPT4
SLC14A11	6.10417e-13	0.483486	0.576	0.601	1.17688e-08	Astrocytes_2	SEPT2
XIST1	9.16166e-13	0.317314	0.229	0.287	1.76637e-08	Astrocytes_2	SEPT7
DDIT4	9.94491e-13	0.374128	0.261	0.309	1.91738e-08	Astrocytes_2	DDIT4
NCAM11	1.2355e-12	0.36562	0.725	0.768	2.38204e-08	Astrocytes_2	NCAM1
SPARCL11	1.65348e-12	0.293218	0.723	0.778	3.18791e-08	Astrocytes_2	SPARCL1
CADPS	1.81799e-12	0.31234	0.349	0.301	3.50509e-08	Astrocytes_2	CADPS
AC077690.1	2.47436e-12	0.250123	0.315	0.331	4.77057e-08	Astrocytes_2	AC077690.1
AQP4	3.26179e-12	0.496171	0.796	0.784	6.28874e-08	Astrocytes_2	AQP4
VCAN	3.83229e-12	0.361889	0.46	0.461	7.38865e-08	Astrocytes_2	VCAN
HSP90AA1	9.22601e-12	0.426144	0.49	0.573	1.77878e-07	Astrocytes_2	HSP90AA1
NEAT1	1.01837e-11	0.326056	0.894	0.869	1.96342e-07	Astrocytes_2	NEAT1
PTGDS	1.45898e-11	0.441612	0.832	0.845	2.81292e-07	Astrocytes_2	PTGDS
SHISA61	5.52341e-11	0.330783	0.361	0.4	1.06491e-06	Astrocytes_2	SHISA6
DGKB1	8.20039e-11	0.44059	0.411	0.407	1.58104e-06	Astrocytes_2	DGKB
TSHZ2	8.21489e-11	0.450571	0.637	0.576	1.58383e-06	Astrocytes_2	TSHZ2
SYNPO2	1.09669e-10	0.287226	0.245	0.282	2.11441e-06	Astrocytes_2	SYNPO2
CRYAB	2.02386e-09	0.480684	0.453	0.402	3.902e-05	Astrocytes_2	CRYAB
PPFIA21	3.76704e-08	0.275865	0.485	0.489	0.000726285	Astrocytes_2	PPFIA2
ROBO2	1.34611e-07	0.468521	0.342	0.284	0.00259531	Astrocytes_2	ROBO2
RNF219-AS11	1.58328e-07	0.260167	0.864	0.817	0.00305256	Astrocytes_2	RNF219-AS1
LRMDA1	1.46896e-05	0.338935	0.501	0.454	0.283215	Astrocytes_2	LRMDA
MDGA21	2.57321e-05	0.348094	0.415	0.327	0.496114	Astrocytes_2	MDGA2
MALAT1	0.000222609	0.400557	0.995	0.986	1	Astrocytes_2	MALAT1
LINC00609	5.3247e-231	3.00612	0.795	0.148	1.0266e-226	Astrocytes_5	LINC00609
ADGRV1	1.70457e-229	2.48818	0.836	0.123	3.28641e-225	Astrocytes_5	ADGRV1
L3MBTL4	4.68661e-91	1.6133	0.421	0.067	9.03579e-87	Astrocytes_5	L3MBTL4
EMID1	6.87275e-89	1.52244	0.458	0.088	1.32507e-84	Astrocytes_5	EMID1
TMEM132B	6.28962e-76	1.52878	0.376	0.061	1.21264e-71	Astrocytes_5	TMEM132B
AL162511.1	1.79606e-70	1.30883	0.333	0.053	3.46281e-66	Astrocytes_5	AL162511.1
AL589740.1	1.49545e-63	1.43827	0.595	0.236	2.88322e-59	Astrocytes_5	AL589740.1
USH1C	1.55512e-63	1.30943	0.366	0.07	2.99827e-59	Astrocytes_5	USH1C
DSCAML1	1.79137e-63	1.60024	0.37	0.069	3.45375e-59	Astrocytes_5	DSCAML1
LRRTM4	9.90269e-61	1.42652	0.287	0.037	1.90924e-56	Astrocytes_5	LRRTM4
DPP101	1.63451e-58	0.817124	0.984	0.822	3.15134e-54	Astrocytes_5	DPP10
CYP4F12	5.72709e-58	1.34812	0.316	0.053	1.10418e-53	Astrocytes_5	CYP4F12
BCAN1	5.73019e-58	1.36734	0.62	0.288	1.10478e-53	Astrocytes_5	BCAN
CTSH	8.15704e-56	1.58262	0.394	0.124	1.57268e-51	Astrocytes_5	CTSH
TREX2	8.19752e-54	0.976416	0.261	0.037	1.58048e-49	Astrocytes_5	TREX2
CACNA2D3	8.29171e-52	1.3773	0.602	0.288	1.59864e-47	Astrocytes_5	CACNA2D3
TNC1	1.27214e-47	0.943675	0.801	0.475	2.45269e-43	Astrocytes_5	TNC
IGFBP5	3.04865e-38	1.04513	0.37	0.115	5.8778e-34	Astrocytes_5	IGFBP5
CDH4	3.33855e-38	1.08814	0.433	0.181	6.43673e-34	Astrocytes_5	CDH4
EFNA5	3.67301e-36	0.982546	0.302	0.085	7.08156e-32	Astrocytes_5	EFNA5
VCAN1	2.42859e-34	0.967483	0.682	0.426	4.68232e-30	Astrocytes_5	VCAN
RYR1	2.96122e-34	1.08948	0.316	0.111	5.70924e-30	Astrocytes_5	RYR1
TPD52L1	8.26668e-33	0.838832	0.421	0.167	1.59381e-28	Astrocytes_5	TPD52L1
CAMK2B	8.96737e-33	1.12343	0.441	0.206	1.72891e-28	Astrocytes_5	CAMK2B
RHPN11	2.88916e-32	1.01307	0.608	0.356	5.5703e-28	Astrocytes_5	RHPN1
TTN1	3.64885e-32	0.308918	0.766	0.483	7.03499e-28	Astrocytes_5	TTN
CTNNA2	5.3283e-32	0.440933	0.895	0.685	1.0273e-27	Astrocytes_5	CTNNA2
ADAMTSL3	8.19609e-32	0.922366	0.524	0.254	1.58021e-27	Astrocytes_5	ADAMTSL3
FAM107A	1.88652e-31	0.798481	0.376	0.142	3.63721e-27	Astrocytes_5	FAM107A
BAIAP3	2.07112e-31	1.0593	0.285	0.093	3.99313e-27	Astrocytes_5	BAIAP3
DISP3	2.41286e-31	1.01363	0.339	0.13	4.652e-27	Astrocytes_5	DISP3
AC073050.1	1.13234e-30	1.07783	0.398	0.17	2.18315e-26	Astrocytes_5	AC073050.1
AC002429.2	8.79751e-30	1.11776	0.448	0.207	1.69616e-25	Astrocytes_5	AC002429.2
NKAIN31	9.8282e-29	0.788335	0.782	0.557	1.89488e-24	Astrocytes_5	NKAIN3
ABR1	1.13102e-27	0.853231	0.688	0.506	2.18061e-23	Astrocytes_5	ABR
S100A1	1.33157e-26	0.85869	0.363	0.15	2.56727e-22	Astrocytes_5	S100A1
PRDM16	1.05732e-24	0.918437	0.392	0.194	2.03851e-20	Astrocytes_5	PRDM16
RGS9	2.75727e-24	0.889361	0.372	0.171	5.31602e-20	Astrocytes_5	RGS9
EPHB1	1.8887e-23	0.918872	0.283	0.11	3.64142e-19	Astrocytes_5	EPHB1
SPON1	2.74302e-23	0.672987	0.674	0.437	5.28853e-19	Astrocytes_5	SPON1
KNOP1	1.33484e-22	0.966391	0.32	0.16	2.57356e-18	Astrocytes_5	KNOP1
ANGPTL4	8.4834e-22	0.985279	0.419	0.21	1.6356e-17	Astrocytes_5	ANGPTL4
NAV11	3.42176e-21	0.708337	0.622	0.431	6.59716e-17	Astrocytes_5	NAV1
GLI3	7.46515e-20	0.812971	0.452	0.262	1.43928e-15	Astrocytes_5	GLI3
NCAN1	2.25684e-19	0.90668	0.431	0.238	4.35119e-15	Astrocytes_5	NCAN
KCNJ3	6.72623e-19	0.650292	0.347	0.165	1.29682e-14	Astrocytes_5	KCNJ3
CD38	2.47991e-18	0.756606	0.296	0.137	4.78126e-14	Astrocytes_5	CD38
SLC7A5	4.71669e-18	0.482034	0.269	0.109	9.09379e-14	Astrocytes_5	SLC7A5
KCNN31	1.3753e-17	0.685275	0.692	0.53	2.65157e-13	Astrocytes_5	KCNN3
PFKFB2	3.5457e-17	0.728033	0.29	0.141	6.83612e-13	Astrocytes_5	PFKFB2
CERS6	9.31897e-17	0.753332	0.517	0.345	1.7967e-12	Astrocytes_5	CERS6
ADRA1A	9.57385e-17	0.626937	0.405	0.222	1.84584e-12	Astrocytes_5	ADRA1A
SNED1	1.04675e-16	0.605345	0.355	0.182	2.01813e-12	Astrocytes_5	SNED1
CTNND2	2.67779e-16	0.471051	0.975	0.928	5.16277e-12	Astrocytes_5	CTNND2
STON2	3.40892e-16	0.688854	0.515	0.335	6.5724e-12	Astrocytes_5	STON2
LRIG1	3.60249e-16	0.671823	0.643	0.528	6.9456e-12	Astrocytes_5	LRIG1
GPC6	1.10006e-15	0.554583	0.61	0.421	2.12091e-11	Astrocytes_5	GPC6
ZHX2	2.51702e-15	0.647425	0.698	0.594	4.85281e-11	Astrocytes_5	ZHX2
ARHGEF41	2.7947e-14	0.53429	0.782	0.649	5.38817e-10	Astrocytes_5	ARHGEF4
CSGALNACT1	7.07291e-14	0.589943	0.571	0.426	1.36366e-09	Astrocytes_5	CSGALNACT1
EZR1	7.27652e-13	0.568061	0.491	0.358	1.40291e-08	Astrocytes_5	EZR
ZFHX4	1.96701e-12	0.597742	0.398	0.258	3.7924e-08	Astrocytes_5	ZFHX4
PRKG1	2.23568e-12	0.396841	0.799	0.658	4.31039e-08	Astrocytes_5	PRKG1
NFASC1	5.41443e-12	0.452922	0.634	0.473	1.0439e-07	Astrocytes_5	NFASC
CASK	5.53801e-12	0.589967	0.491	0.378	1.06773e-07	Astrocytes_5	CASK
GFAP1	7.9012e-12	0.495083	0.61	0.442	1.52335e-07	Astrocytes_5	GFAP
NTM	3.78436e-11	0.270803	0.957	0.874	7.29624e-07	Astrocytes_5	NTM
ST6GAL2	6.23716e-11	0.604198	0.251	0.132	1.20253e-06	Astrocytes_5	ST6GAL2
WNK21	1.92832e-10	0.51813	0.376	0.24	3.71781e-06	Astrocytes_5	WNK2
PDXK	2.46048e-10	0.475722	0.269	0.151	4.74381e-06	Astrocytes_5	PDXK
GRIN2C	5.86167e-10	0.468613	0.376	0.243	1.13013e-05	Astrocytes_5	GRIN2C
NOTCH1	6.92905e-10	0.466984	0.38	0.251	1.33592e-05	Astrocytes_5	NOTCH1
PTGDS1	8.2486e-10	0.387897	0.918	0.831	1.59033e-05	Astrocytes_5	PTGDS
MEF2C-AS11	9.92829e-10	0.623305	0.372	0.243	1.91417e-05	Astrocytes_5	MEF2C-AS1
MTSS1L	1.35228e-09	0.504161	0.577	0.473	2.6072e-05	Astrocytes_5	MTSS1L
ABI3BP	3.29636e-09	0.32474	0.314	0.187	6.35538e-05	Astrocytes_5	ABI3BP
OSBPL3	4.07828e-09	0.482763	0.251	0.149	7.86292e-05	Astrocytes_5	OSBPL3
NAT8L	4.32371e-09	0.52228	0.602	0.475	8.33611e-05	Astrocytes_5	NAT8L
NFIX1	4.61827e-09	0.518965	0.48	0.375	8.90402e-05	Astrocytes_5	NFIX
COL21A1	4.76174e-09	0.403755	0.355	0.224	9.18064e-05	Astrocytes_5	COL21A1
ITGB41	6.37635e-09	0.351101	0.602	0.468	0.000122936	Astrocytes_5	ITGB4
CST3	1.72235e-08	0.457374	0.54	0.442	0.000332068	Astrocytes_5	CST3
ARHGEF17	2.81655e-08	0.504161	0.263	0.177	0.000543031	Astrocytes_5	ARHGEF17
DDAH1	3.42606e-08	0.436903	0.495	0.372	0.000660545	Astrocytes_5	DDAH1
NKAIN4	6.30138e-08	0.480547	0.308	0.198	0.00121491	Astrocytes_5	NKAIN4
MYLK1	1.57832e-07	0.419077	0.384	0.265	0.003043	Astrocytes_5	MYLK
RANBP3L1	1.81039e-07	0.555945	0.304	0.214	0.00349044	Astrocytes_5	RANBP3L
MYO101	1.97083e-07	0.420887	0.384	0.272	0.00379977	Astrocytes_5	MYO10
RTN1	2.11939e-07	0.454329	0.343	0.236	0.00408619	Astrocytes_5	RTN1
MLC11	2.25396e-07	0.370277	0.565	0.455	0.00434563	Astrocytes_5	MLC1
SNRNP701	3.14109e-07	0.339771	0.659	0.598	0.00605602	Astrocytes_5	SNRNP70
ARMH11	3.38665e-07	0.435994	0.388	0.3	0.00652946	Astrocytes_5	ARMH1
MAPT1	3.85494e-07	0.292183	0.649	0.532	0.00743233	Astrocytes_5	MAPT
TMTC2	4.75534e-07	0.351443	0.427	0.303	0.0091683	Astrocytes_5	TMTC2
SPARCL12	7.02044e-07	0.290868	0.842	0.758	0.0135354	Astrocytes_5	SPARCL1
GINS3	1.0239e-06	0.335405	0.394	0.277	0.0197407	Astrocytes_5	GINS3
DPYSL21	1.18335e-06	0.30349	0.515	0.412	0.0228151	Astrocytes_5	DPYSL2
PLEC1	1.25778e-06	0.304856	0.561	0.455	0.02425	Astrocytes_5	PLEC
IQSEC1	1.59604e-06	0.421873	0.259	0.228	0.0307717	Astrocytes_5	IQSEC1
TCF25	2.14515e-06	0.389306	0.3	0.251	0.0413585	Astrocytes_5	TCF25
TLE1	2.2517e-06	0.389318	0.261	0.167	0.0434127	Astrocytes_5	TLE1
SLC16A9	2.77312e-06	0.37907	0.384	0.286	0.0534658	Astrocytes_5	SLC16A9
PLPP31	3.05858e-06	0.476425	0.402	0.32	0.0589693	Astrocytes_5	PLPP3
FBXL7	3.52107e-06	0.354109	0.797	0.716	0.0678862	Astrocytes_5	FBXL7
B3GAT2	4.37443e-06	0.377841	0.277	0.186	0.0843391	Astrocytes_5	B3GAT2
RAPGEF3	5.91001e-06	0.320716	0.476	0.368	0.113945	Astrocytes_5	RAPGEF3
PDZD4	7.36555e-06	0.41857	0.261	0.182	0.142008	Astrocytes_5	PDZD4
SMAD9	8.62038e-06	0.37621	0.263	0.17	0.166201	Astrocytes_5	SMAD9
RPS6KA2	9.15316e-06	0.345978	0.682	0.592	0.176473	Astrocytes_5	RPS6KA2
GABBR1	1.0861e-05	0.43265	0.326	0.239	0.209399	Astrocytes_5	GABBR1
ANKRD36C	1.38899e-05	0.392194	0.384	0.326	0.267797	Astrocytes_5	ANKRD36C
ANKRD9	1.61194e-05	0.372768	0.253	0.172	0.310781	Astrocytes_5	ANKRD9
EYA1	1.97133e-05	0.356546	0.308	0.225	0.380073	Astrocytes_5	EYA1
MRVI1	2.21699e-05	0.344397	0.361	0.276	0.427435	Astrocytes_5	MRVI1
MRPL41	2.5223e-05	0.424963	0.292	0.23	0.486299	Astrocytes_5	MRPL41
METRN1	2.86104e-05	0.338433	0.446	0.39	0.551609	Astrocytes_5	METRN
PHACTR1	3.34006e-05	0.381664	0.296	0.211	0.643964	Astrocytes_5	PHACTR1
DPP71	3.58089e-05	0.314625	0.503	0.431	0.690395	Astrocytes_5	DPP7
ERI3	4.16117e-05	0.344156	0.38	0.314	0.802274	Astrocytes_5	ERI3
ECHDC21	5.42014e-05	0.32137	0.435	0.372	1	Astrocytes_5	ECHDC2
PNPLA7	5.792e-05	0.328116	0.263	0.227	1	Astrocytes_5	PNPLA7
PHACTR3	5.83893e-05	0.380882	0.433	0.371	1	Astrocytes_5	PHACTR3
KCNMA1	6.70206e-05	0.270411	0.628	0.525	1	Astrocytes_5	KCNMA1
ACO21	8.69901e-05	0.358898	0.351	0.289	1	Astrocytes_5	ACO2
EFR3B	9.06576e-05	0.302556	0.302	0.245	1	Astrocytes_5	EFR3B
NMT11	9.29698e-05	0.335635	0.409	0.337	1	Astrocytes_5	NMT1
PALM1	0.000118531	0.253471	0.474	0.406	1	Astrocytes_5	PALM
TPCN1	0.000121829	0.421738	0.462	0.411	1	Astrocytes_5	TPCN1
EHBP1	0.00013531	0.301057	0.304	0.308	1	Astrocytes_5	EHBP1
LPIN1	0.00020165	0.302157	0.489	0.413	1	Astrocytes_5	LPIN1
AQP4-AS11	0.000234815	0.351897	0.491	0.406	1	Astrocytes_5	AQP4-AS1
CERS1	0.000294845	0.269665	0.3	0.241	1	Astrocytes_5	CERS1
IQCA1	0.000366205	0.384707	0.415	0.336	1	Astrocytes_5	IQCA1
LAMB2	0.000548912	0.306627	0.263	0.198	1	Astrocytes_5	LAMB2
MMD21	0.000642148	0.348253	0.331	0.253	1	Astrocytes_5	MMD2
CTBP2	0.000644184	0.286915	0.343	0.298	1	Astrocytes_5	CTBP2
WDR61	0.000671743	0.285413	0.363	0.33	1	Astrocytes_5	WDR6
PLCE1	0.000688496	0.351455	0.263	0.199	1	Astrocytes_5	PLCE1
EML6	0.000776487	0.27255	0.312	0.248	1	Astrocytes_5	EML6
KCTD1	0.000843634	0.294196	0.341	0.271	1	Astrocytes_5	KCTD1
ZMAT1	0.000858428	0.29588	0.337	0.347	1	Astrocytes_5	ZMAT1
AC008014.1	0.00124073	0.401623	0.273	0.209	1	Astrocytes_5	AC008014.1
CRTC1	0.00125541	0.321828	0.269	0.213	1	Astrocytes_5	CRTC1
FADS21	0.00140046	0.267127	0.425	0.371	1	Astrocytes_5	FADS2
ZNF423	0.00165768	0.259057	0.257	0.239	1	Astrocytes_5	ZNF423
ROBO21	0.00183384	0.336615	0.361	0.282	1	Astrocytes_5	ROBO2
KIAA0930	0.00286683	0.264088	0.476	0.421	1	Astrocytes_5	KIAA0930
RHOBTB3	0.00554832	0.264769	0.335	0.276	1	Astrocytes_5	RHOBTB3
NEAT11	1.46329e-185	1.94931	0.991	0.855	2.82122e-181	Astrocytes_3	NEAT1
NRXN31	2.84119e-180	2.42002	0.925	0.319	5.47782e-176	Astrocytes_3	NRXN3
CCDC85A1	4.61784e-167	2.0359	0.822	0.187	8.90319e-163	Astrocytes_3	CCDC85A
SLC38A11	7.9199e-122	1.84901	0.886	0.386	1.52696e-117	Astrocytes_3	SLC38A1
ST6GAL1	2.49233e-114	1.48352	0.624	0.124	4.80521e-110	Astrocytes_3	ST6GAL1
HSPB81	1.04654e-110	1.64084	0.781	0.244	2.01772e-106	Astrocytes_3	HSPB8
LINC01094	3.96082e-107	2.80638	0.626	0.168	7.63646e-103	Astrocytes_3	LINC01094
APLNR1	5.07885e-102	1.21812	0.695	0.193	9.79201e-98	Astrocytes_3	APLNR
MALAT11	3.87393e-100	1.13995	1	0.986	7.46894e-96	Astrocytes_3	MALAT1
PLEKHA51	9.95197e-98	1.5195	0.955	0.599	1.91874e-93	Astrocytes_3	PLEKHA5
PRKAG2	3.55416e-94	1.79001	0.591	0.141	6.85242e-90	Astrocytes_3	PRKAG2
BHLHE401	3.20774e-92	1.87015	0.665	0.231	6.18452e-88	Astrocytes_3	BHLHE40
CD441	1.55444e-88	1.29658	0.903	0.484	2.99696e-84	Astrocytes_3	CD44
CRYAB1	3.47265e-87	1.33317	0.815	0.35	6.69527e-83	Astrocytes_3	CRYAB
CTNNA31	1.64842e-86	1.13895	0.888	0.441	3.17816e-82	Astrocytes_3	CTNNA3
UBC1	4.67933e-86	1.2796	0.869	0.446	9.02174e-82	Astrocytes_3	UBC
STXBP5L	5.4373e-82	1.27456	0.602	0.165	1.04831e-77	Astrocytes_3	STXBP5L
ATRNL1	9.0597e-77	1.18414	0.428	0.073	1.74671e-72	Astrocytes_3	ATRNL1
GALNT151	6.96888e-75	1.2388	0.634	0.203	1.3436e-70	Astrocytes_3	GALNT15
ROBO22	9.57997e-75	1.01474	0.673	0.236	1.84702e-70	Astrocytes_3	ROBO2
GYG21	9.64269e-75	1.04857	0.656	0.221	1.85911e-70	Astrocytes_3	GYG2
AEBP11	4.75604e-73	0.465612	0.854	0.427	9.16965e-69	Astrocytes_3	AEBP1
C2CD2	1.34253e-69	0.84179	0.527	0.142	2.5884e-65	Astrocytes_3	C2CD2
GLYATL2	5.80951e-69	0.698675	0.29	0.033	1.12007e-64	Astrocytes_3	GLYATL2
CPAMD81	4.94798e-68	1.23813	0.656	0.237	9.53971e-64	Astrocytes_3	CPAMD8
MAN1C11	1.98528e-67	0.955433	0.654	0.238	3.82762e-63	Astrocytes_3	MAN1C1
DUSP1	2.00314e-67	1.35685	0.518	0.14	3.86205e-63	Astrocytes_3	DUSP1
DPP102	1.54162e-65	0.912805	0.991	0.822	2.97224e-61	Astrocytes_3	DPP10
TMEM163	1.12438e-64	1.02471	0.378	0.068	2.1678e-60	Astrocytes_3	TMEM163
AC129492.1	2.88249e-63	1.12821	0.606	0.213	5.55744e-59	Astrocytes_3	AC129492.1
NR4A1	7.78592e-63	1.72413	0.327	0.047	1.50113e-58	Astrocytes_3	NR4A1
REV3L	2.93054e-62	1.3878	0.826	0.524	5.65008e-58	Astrocytes_3	REV3L
PXYLP1	4.95602e-62	0.935323	0.299	0.037	9.5552e-58	Astrocytes_3	PXYLP1
CNTN12	8.39777e-62	1.00689	0.987	0.81	1.61909e-57	Astrocytes_3	CNTN1
RNF19A1	8.52709e-62	1.535	0.725	0.366	1.64402e-57	Astrocytes_3	RNF19A
SEMA3B1	2.00283e-61	0.650113	0.66	0.269	3.86146e-57	Astrocytes_3	SEMA3B
SORBS11	2.62731e-60	0.877413	0.991	0.866	5.06544e-56	Astrocytes_3	SORBS1
NUPR11	4.21446e-59	0.38218	0.529	0.192	8.12549e-55	Astrocytes_3	NUPR1
GFPT2	1.84059e-58	0.949517	0.465	0.125	3.54866e-54	Astrocytes_3	GFPT2
STOM	2.02368e-58	1.34534	0.441	0.115	3.90166e-54	Astrocytes_3	STOM
ANK21	2.42333e-58	0.90768	0.981	0.831	4.67218e-54	Astrocytes_3	ANK2
BAIAP2	3.01043e-58	1.0181	0.327	0.053	5.80412e-54	Astrocytes_3	BAIAP2
ZBTB161	7.49941e-58	1.31268	0.716	0.35	1.44589e-53	Astrocytes_3	ZBTB16
DGKB2	2.6836e-57	0.994684	0.748	0.357	5.17397e-53	Astrocytes_3	DGKB
CLU1	2.9509e-57	0.789437	0.998	0.925	5.68933e-53	Astrocytes_3	CLU
ABCC3	4.26501e-57	0.680477	0.297	0.046	8.22295e-53	Astrocytes_3	ABCC3
SBSPON	4.71133e-57	0.497655	0.271	0.04	9.08344e-53	Astrocytes_3	SBSPON
FREM1	4.30097e-56	0.883522	0.514	0.163	8.29226e-52	Astrocytes_3	FREM1
FLNC	1.09103e-55	0.737799	0.372	0.081	2.1035e-51	Astrocytes_3	FLNC
GADD45B	4.46521e-55	0.941563	0.486	0.147	8.60892e-51	Astrocytes_3	GADD45B
MYO5C	1.36472e-54	0.587871	0.4	0.103	2.63118e-50	Astrocytes_3	MYO5C
DCLK11	1.37115e-53	0.92979	0.92	0.606	2.64359e-49	Astrocytes_3	DCLK1
FOS1	1.63867e-53	0.821335	0.63	0.261	3.15935e-49	Astrocytes_3	FOS
CD991	1.76621e-53	0.582899	0.624	0.262	3.40526e-49	Astrocytes_3	CD99
XKR4	2.36516e-53	0.89704	0.286	0.044	4.56003e-49	Astrocytes_3	XKR4
SORCS3	2.95178e-53	1.06076	0.462	0.137	5.69102e-49	Astrocytes_3	SORCS3
KCNT2	9.34092e-53	0.842846	0.282	0.043	1.80093e-48	Astrocytes_3	KCNT2
VCAN2	5.62727e-52	0.65246	0.785	0.413	1.08494e-47	Astrocytes_3	VCAN
ITGBL1	1.15798e-51	0.692989	0.308	0.06	2.23258e-47	Astrocytes_3	ITGBL1
IFFO2	4.8587e-51	0.842814	0.348	0.074	9.36757e-47	Astrocytes_3	IFFO2
PPP1R12B	1.3273e-50	0.793808	0.815	0.463	2.55904e-46	Astrocytes_3	PPP1R12B
BCL61	4.1421e-50	0.791547	0.813	0.453	7.98597e-46	Astrocytes_3	BCL6
WDR111	5.26296e-50	0.783368	0.647	0.283	1.0147e-45	Astrocytes_3	WDR11
LIFR	7.69227e-50	1.06807	0.875	0.578	1.48307e-45	Astrocytes_3	LIFR
VIM	5.87119e-49	0.437755	0.477	0.165	1.13197e-44	Astrocytes_3	VIM
KSR21	9.87457e-49	0.926111	0.598	0.247	1.90382e-44	Astrocytes_3	KSR2
FRY2	1.29258e-48	0.701528	0.673	0.315	2.49209e-44	Astrocytes_3	FRY
TOB21	1.29501e-48	0.758787	0.615	0.26	2.49679e-44	Astrocytes_3	TOB2
KANK11	2.00094e-48	0.864518	0.854	0.526	3.85781e-44	Astrocytes_3	KANK1
DCLK21	2.41272e-48	0.88732	0.976	0.823	4.65173e-44	Astrocytes_3	DCLK2
GAPDH1	3.61835e-48	1.00953	0.875	0.611	6.97617e-44	Astrocytes_3	GAPDH
WDR491	5.84756e-47	0.520949	0.828	0.481	1.12741e-42	Astrocytes_3	WDR49
LINC00836	9.7646e-47	0.400845	0.488	0.193	1.88261e-42	Astrocytes_3	LINC00836
PLCXD3	1.54891e-46	0.924211	0.366	0.094	2.98629e-42	Astrocytes_3	PLCXD3
GFAP2	2.18377e-46	0.590329	0.772	0.419	4.21031e-42	Astrocytes_3	GFAP
HK2	4.0496e-46	1.06958	0.305	0.061	7.80764e-42	Astrocytes_3	HK2
AC009975.11	4.81462e-46	0.833694	0.439	0.139	9.2826e-42	Astrocytes_3	AC009975.1
PRKX	6.28108e-46	0.831682	0.486	0.169	1.21099e-41	Astrocytes_3	PRKX
AC009435.1	7.38477e-46	0.506179	0.252	0.041	1.42378e-41	Astrocytes_3	AC009435.1
TMEM132E	1.58829e-45	0.267194	0.342	0.109	3.06222e-41	Astrocytes_3	TMEM132E
HS6ST3	2.57418e-45	0.610114	0.527	0.207	4.96302e-41	Astrocytes_3	HS6ST3
ADCY22	1.71443e-44	0.70902	0.97	0.812	3.30542e-40	Astrocytes_3	ADCY2
JUNB1	2.75051e-44	0.510694	0.531	0.219	5.30299e-40	Astrocytes_3	JUNB
LRMDA2	3.50984e-44	0.901995	0.759	0.417	6.76697e-40	Astrocytes_3	LRMDA
TRDN	4.23207e-44	1.09026	0.331	0.077	8.15943e-40	Astrocytes_3	TRDN
LRAT	9.28026e-44	0.732062	0.31	0.069	1.78923e-39	Astrocytes_3	LRAT
TSHZ21	1.42887e-43	0.616341	0.865	0.544	2.75487e-39	Astrocytes_3	TSHZ2
DNAJC1	1.61764e-43	0.859573	0.57	0.241	3.11881e-39	Astrocytes_3	DNAJC1
HSPB11	4.83895e-43	0.994639	0.632	0.298	9.3295e-39	Astrocytes_3	HSPB1
MAP7	5.47618e-43	0.613122	0.753	0.412	1.05581e-38	Astrocytes_3	MAP7
NRG3	6.07911e-43	0.695196	0.996	0.92	1.17205e-38	Astrocytes_3	NRG3
SLC37A1	6.70026e-43	0.635791	0.387	0.116	1.29181e-38	Astrocytes_3	SLC37A1
SERPINI2	1.15025e-42	0.6272	0.665	0.327	2.21768e-38	Astrocytes_3	SERPINI2
VWA3A	1.47731e-42	0.373453	0.402	0.144	2.84826e-38	Astrocytes_3	VWA3A
RNF150	1.5206e-42	0.615543	0.447	0.155	2.93171e-38	Astrocytes_3	RNF150
SMAD91	2.19534e-42	0.666941	0.43	0.145	4.23262e-38	Astrocytes_3	SMAD9
DCHS2	4.68721e-42	0.715961	0.437	0.147	9.03694e-38	Astrocytes_3	DCHS2
ADAM22	5.07208e-42	0.674772	0.467	0.167	9.77896e-38	Astrocytes_3	ADAM22
RERGL	3.98174e-41	0.769399	0.284	0.063	7.67679e-37	Astrocytes_3	RERGL
MYRIP	4.65262e-41	0.420317	0.391	0.133	8.97025e-37	Astrocytes_3	MYRIP
LAMA21	5.83136e-41	0.551566	0.624	0.302	1.12429e-36	Astrocytes_3	LAMA2
FOXO1	7.89817e-41	1.19267	0.613	0.316	1.52277e-36	Astrocytes_3	FOXO1
CERS61	9.26698e-41	0.598017	0.652	0.326	1.78667e-36	Astrocytes_3	CERS6
TUBA1A1	1.24344e-40	0.391478	0.654	0.33	2.39734e-36	Astrocytes_3	TUBA1A
SLCO3A11	1.259e-40	0.518582	0.542	0.237	2.42736e-36	Astrocytes_3	SLCO3A1
ADCY81	2.06213e-40	0.819545	0.865	0.581	3.97578e-36	Astrocytes_3	ADCY8
WWTR1	2.3149e-40	0.951638	0.615	0.289	4.46312e-36	Astrocytes_3	WWTR1
SH3GL21	2.99365e-40	0.772719	0.542	0.228	5.77176e-36	Astrocytes_3	SH3GL2
OSBPL91	8.14353e-40	0.717639	0.57	0.252	1.57007e-35	Astrocytes_3	OSBPL9
IMMP2L	1.0396e-39	0.802615	0.735	0.409	2.00435e-35	Astrocytes_3	IMMP2L
PTPRG1	1.82278e-39	0.756445	0.828	0.52	3.51432e-35	Astrocytes_3	PTPRG
ABCA11	2.10271e-39	0.809493	0.774	0.454	4.05402e-35	Astrocytes_3	ABCA1
TENM41	2.19544e-39	0.513741	0.804	0.485	4.23282e-35	Astrocytes_3	TENM4
ARHGEF42	3.86402e-39	0.638893	0.903	0.632	7.44982e-35	Astrocytes_3	ARHGEF4
MASP1	7.25168e-39	0.898768	0.396	0.127	1.39812e-34	Astrocytes_3	MASP1
SIPA1L1	8.2002e-39	0.65808	0.742	0.418	1.581e-34	Astrocytes_3	SIPA1L1
SLC19A2	8.69635e-39	0.74238	0.292	0.067	1.67666e-34	Astrocytes_3	SLC19A2
SPARC1	8.74178e-39	0.413375	0.673	0.353	1.68541e-34	Astrocytes_3	SPARC
SOX61	1.50257e-38	0.547292	0.824	0.512	2.89696e-34	Astrocytes_3	SOX6
BICD11	1.9875e-38	0.752884	0.692	0.371	3.83191e-34	Astrocytes_3	BICD1
MDGA22	2.74568e-38	0.285343	0.585	0.305	5.29367e-34	Astrocytes_3	MDGA2
BMP2K	6.07853e-38	1.18531	0.673	0.376	1.17194e-33	Astrocytes_3	BMP2K
ITGB42	7.18163e-38	0.479954	0.761	0.446	1.38462e-33	Astrocytes_3	ITGB4
CNTNAP1	9.39422e-38	0.343292	0.348	0.113	1.81121e-33	Astrocytes_3	CNTNAP1
CCDC1361	1.34203e-37	0.429861	0.447	0.174	2.58743e-33	Astrocytes_3	CCDC136
CHST9	1.38002e-37	0.734485	0.368	0.115	2.66067e-33	Astrocytes_3	CHST9
ST3GAL6	1.38082e-37	0.563264	0.381	0.127	2.66222e-33	Astrocytes_3	ST3GAL6
RFX3-AS11	1.44951e-37	0.623713	0.68	0.36	2.79465e-33	Astrocytes_3	RFX3-AS1
MED13L	3.00997e-37	0.624207	0.768	0.453	5.80322e-33	Astrocytes_3	MED13L
DPYSL31	3.61313e-37	0.659291	0.809	0.501	6.96612e-33	Astrocytes_3	DPYSL3
SYNPO21	7.03886e-37	0.709749	0.535	0.237	1.35709e-32	Astrocytes_3	SYNPO2
C1S	8.07058e-37	0.484503	0.351	0.111	1.55601e-32	Astrocytes_3	C1S
CNN31	1.18829e-36	0.868991	0.647	0.341	2.29102e-32	Astrocytes_3	CNN3
KCNN21	1.30245e-36	0.477439	0.505	0.224	2.51112e-32	Astrocytes_3	KCNN2
PDE4DIP1	1.66415e-36	0.51304	0.538	0.242	3.20848e-32	Astrocytes_3	PDE4DIP
NFASC2	1.88264e-36	0.263911	0.755	0.457	3.62973e-32	Astrocytes_3	NFASC
BMPR1A	3.38058e-36	0.759361	0.615	0.307	6.51775e-32	Astrocytes_3	BMPR1A
SND11	3.51333e-36	0.745804	0.632	0.321	6.77369e-32	Astrocytes_3	SND1
DAAM11	6.50759e-36	0.803467	0.712	0.406	1.25466e-31	Astrocytes_3	DAAM1
AC026316.4	6.92547e-36	0.543545	0.37	0.127	1.33523e-31	Astrocytes_3	AC026316.4
WSB11	1.10645e-35	0.554092	0.757	0.448	2.13324e-31	Astrocytes_3	WSB1
CXXC51	1.30992e-35	0.571029	0.533	0.241	2.52553e-31	Astrocytes_3	CXXC5
MYOF	1.64814e-35	0.756591	0.26	0.057	3.17761e-31	Astrocytes_3	MYOF
SEPT9	2.15892e-35	0.536831	0.404	0.148	4.16239e-31	Astrocytes_3	SEPT9
NOVA11	3.63018e-35	0.307544	0.723	0.43	6.99898e-31	Astrocytes_3	NOVA1
SPTAN11	4.47607e-35	0.388082	0.753	0.451	8.62987e-31	Astrocytes_3	SPTAN1
USP54	4.68056e-35	0.638192	0.6	0.297	9.02413e-31	Astrocytes_3	USP54
MEF2D	4.80072e-35	0.546614	0.381	0.129	9.25579e-31	Astrocytes_3	MEF2D
SAMD11	4.84895e-35	0.447254	0.297	0.09	9.34878e-31	Astrocytes_3	SAMD11
PRKG11	5.24392e-35	0.642113	0.903	0.644	1.01103e-30	Astrocytes_3	PRKG1
FLNA1	1.0092e-34	0.561277	0.505	0.222	1.94575e-30	Astrocytes_3	FLNA
GAN1	1.42588e-34	0.450528	0.682	0.378	2.7491e-30	Astrocytes_3	GAN
SQSTM1	1.6342e-34	0.978328	0.475	0.197	3.15074e-30	Astrocytes_3	SQSTM1
ADM	1.67495e-34	1.06727	0.385	0.133	3.22931e-30	Astrocytes_3	ADM
AL445250.11	2.16807e-34	0.556361	0.376	0.135	4.18003e-30	Astrocytes_3	AL445250.1
FANCL	3.27178e-34	0.582716	0.363	0.12	6.308e-30	Astrocytes_3	FANCL
CDK17	3.59874e-34	0.62866	0.462	0.187	6.93837e-30	Astrocytes_3	CDK17
ATP9A1	3.85105e-34	0.522067	0.632	0.334	7.42483e-30	Astrocytes_3	ATP9A
HSPA1A1	3.99069e-34	0.520541	0.77	0.472	7.69404e-30	Astrocytes_3	HSPA1A
ABCA8	3.97047e-33	0.442025	0.265	0.073	7.65506e-29	Astrocytes_3	ABCA8
NEBL	4.43128e-33	0.608006	0.955	0.767	8.54352e-29	Astrocytes_3	NEBL
GRAMD2B	5.81465e-33	0.719383	0.869	0.608	1.12107e-28	Astrocytes_3	GRAMD2B
HLA-E	5.95613e-33	0.666136	0.385	0.14	1.14834e-28	Astrocytes_3	HLA-E
PLCE11	5.96427e-33	0.550242	0.434	0.174	1.14991e-28	Astrocytes_3	PLCE1
BAG3	1.05447e-32	1.03828	0.409	0.155	2.03303e-28	Astrocytes_3	BAG3
SLC16A91	1.51018e-32	0.643935	0.548	0.262	2.91162e-28	Astrocytes_3	SLC16A9
SEMA3D	2.10776e-32	0.329497	0.28	0.083	4.06375e-28	Astrocytes_3	SEMA3D
AF117829.11	3.03766e-32	0.532859	0.559	0.275	5.85661e-28	Astrocytes_3	AF117829.1
MIR4300HG	4.67772e-32	0.528065	0.718	0.425	9.01864e-28	Astrocytes_3	MIR4300HG
WDR11-AS11	5.59591e-32	0.407896	0.594	0.311	1.07889e-27	Astrocytes_3	WDR11-AS1
ZFAND5	6.39231e-32	0.806331	0.557	0.276	1.23244e-27	Astrocytes_3	ZFAND5
FRMD5	9.39413e-32	0.655267	0.546	0.266	1.81119e-27	Astrocytes_3	FRMD5
RIMKLB	1.12257e-31	0.43646	0.52	0.247	2.16432e-27	Astrocytes_3	RIMKLB
HMBOX1	1.32636e-31	0.547326	0.604	0.315	2.55722e-27	Astrocytes_3	HMBOX1
GRIA41	1.40015e-31	0.270275	0.611	0.341	2.6995e-27	Astrocytes_3	GRIA4
THSD7A1	1.50851e-31	0.272775	0.609	0.344	2.90841e-27	Astrocytes_3	THSD7A
BCKDHB	3.19861e-31	0.492083	0.791	0.508	6.16692e-27	Astrocytes_3	BCKDHB
DENND4A	4.57064e-31	0.590442	0.585	0.299	8.81219e-27	Astrocytes_3	DENND4A
SKAP21	5.16803e-31	0.357731	0.432	0.193	9.96396e-27	Astrocytes_3	SKAP2
DTNA1	5.52533e-31	0.613801	0.981	0.905	1.06528e-26	Astrocytes_3	DTNA
ZFP36	6.54201e-31	0.462667	0.254	0.068	1.2613e-26	Astrocytes_3	ZFP36
TMOD1	1.81292e-30	0.410887	0.303	0.099	3.4953e-26	Astrocytes_3	TMOD1
BCLAF1	1.90559e-30	0.468261	0.424	0.173	3.67398e-26	Astrocytes_3	BCLAF1
DKK31	2.12943e-30	0.626034	0.701	0.421	4.10554e-26	Astrocytes_3	DKK3
STON1-GTF2A1L	2.21644e-30	0.300385	0.288	0.097	4.2733e-26	Astrocytes_3	STON1-GTF2A1L
DDIT41	2.49447e-30	0.853978	0.542	0.266	4.80933e-26	Astrocytes_3	DDIT4
NAALADL2	3.33379e-30	0.476713	0.673	0.391	6.42754e-26	Astrocytes_3	NAALADL2
RIPK2	4.14675e-30	0.674563	0.303	0.093	7.99492e-26	Astrocytes_3	RIPK2
PHYHIPL1	5.86535e-30	0.870966	0.787	0.519	1.13084e-25	Astrocytes_3	PHYHIPL
SLC9A91	6.78606e-30	0.516178	0.688	0.404	1.30835e-25	Astrocytes_3	SLC9A9
SNX25	7.44132e-30	0.459092	0.422	0.179	1.43469e-25	Astrocytes_3	SNX25
RFX4	7.84688e-30	0.927667	0.875	0.651	1.51288e-25	Astrocytes_3	RFX4
CLIC41	1.16068e-29	0.609191	0.475	0.217	2.23778e-25	Astrocytes_3	CLIC4
SLC24A4	1.29318e-29	0.292779	0.684	0.424	2.49326e-25	Astrocytes_3	SLC24A4
ELN	1.49783e-29	0.486022	0.441	0.196	2.88782e-25	Astrocytes_3	ELN
HSPA1B1	1.60004e-29	0.379581	0.622	0.346	3.08487e-25	Astrocytes_3	HSPA1B
PARD31	2.52341e-29	0.564709	0.903	0.681	4.86514e-25	Astrocytes_3	PARD3
DDR2	2.96505e-29	0.359506	0.409	0.175	5.71662e-25	Astrocytes_3	DDR2
SBF2	3.81545e-29	0.299959	0.667	0.4	7.35619e-25	Astrocytes_3	SBF2
WNK22	4.05192e-29	0.304585	0.473	0.226	7.8121e-25	Astrocytes_3	WNK2
LPP	4.08677e-29	0.49686	0.819	0.552	7.8793e-25	Astrocytes_3	LPP
GSE11	4.12198e-29	0.475561	0.529	0.264	7.94718e-25	Astrocytes_3	GSE1
CLIP2	4.35889e-29	0.332526	0.452	0.21	8.40394e-25	Astrocytes_3	CLIP2
INPP4A1	6.2035e-29	0.371545	0.563	0.299	1.19603e-24	Astrocytes_3	INPP4A
SLC7A11	6.94941e-29	0.511519	0.731	0.453	1.33985e-24	Astrocytes_3	SLC7A11
IRF2BP2	6.96353e-29	0.457513	0.43	0.184	1.34257e-24	Astrocytes_3	IRF2BP2
MRTFA	8.53283e-29	0.417041	0.465	0.213	1.64513e-24	Astrocytes_3	MRTFA
ZDHHC141	1.02818e-28	0.381569	0.692	0.423	1.98234e-24	Astrocytes_3	ZDHHC14
OGA	1.33978e-28	0.396311	0.615	0.345	2.5831e-24	Astrocytes_3	OGA
C1orf1981	1.58475e-28	0.32884	0.492	0.241	3.0554e-24	Astrocytes_3	C1orf198
SLITRK5	1.65223e-28	0.310338	0.338	0.131	3.18549e-24	Astrocytes_3	SLITRK5
PHYHD1	1.9891e-28	0.454132	0.323	0.114	3.83499e-24	Astrocytes_3	PHYHD1
OSBPL11	2.07865e-28	0.843928	0.497	0.239	4.00764e-24	Astrocytes_3	OSBPL11
ERBIN	2.34624e-28	0.946086	0.751	0.495	4.52355e-24	Astrocytes_3	ERBIN
CORO1C	2.7381e-28	0.441863	0.26	0.074	5.27905e-24	Astrocytes_3	CORO1C
NALCN1	2.98074e-28	0.319262	0.645	0.385	5.74687e-24	Astrocytes_3	NALCN
AC073941.1	3.56921e-28	0.346409	0.701	0.435	6.88144e-24	Astrocytes_3	AC073941.1
CEP112	5.0425e-28	0.586737	0.501	0.247	9.72194e-24	Astrocytes_3	CEP112
OSGIN2	6.20926e-28	0.565767	0.348	0.129	1.19715e-23	Astrocytes_3	OSGIN2
RHEB1	6.57789e-28	0.506699	0.462	0.211	1.26822e-23	Astrocytes_3	RHEB
AC099792.11	7.98404e-28	0.254584	0.574	0.327	1.53932e-23	Astrocytes_3	AC099792.1
PFKP	9.52645e-28	0.561735	0.437	0.193	1.8367e-23	Astrocytes_3	PFKP
NOS1AP	1.09012e-27	0.528134	0.458	0.21	2.10175e-23	Astrocytes_3	NOS1AP
DYNC1I11	1.19136e-27	0.600015	0.387	0.16	2.29693e-23	Astrocytes_3	DYNC1I1
RFX3	1.53684e-27	0.330805	0.849	0.599	2.96303e-23	Astrocytes_3	RFX3
PFKFB21	1.62256e-27	0.719783	0.355	0.132	3.12829e-23	Astrocytes_3	PFKFB2
TLE4	2.11371e-27	0.682028	0.477	0.224	4.07523e-23	Astrocytes_3	TLE4
SLC25A331	2.2054e-27	0.664188	0.488	0.233	4.25202e-23	Astrocytes_3	SLC25A33
KIAA1217	2.42976e-27	0.610246	0.396	0.168	4.68457e-23	Astrocytes_3	KIAA1217
DCUN1D4	2.44491e-27	0.515766	0.495	0.24	4.71378e-23	Astrocytes_3	DCUN1D4
AC079385.1	2.58301e-27	0.574128	0.301	0.098	4.98005e-23	Astrocytes_3	AC079385.1
GLIS31	3.04053e-27	0.717101	0.927	0.745	5.86215e-23	Astrocytes_3	GLIS3
ZNF7041	3.19595e-27	0.515299	0.531	0.27	6.16178e-23	Astrocytes_3	ZNF704
PARD3B	3.75552e-27	0.525912	0.837	0.593	7.24064e-23	Astrocytes_3	PARD3B
SIDT11	3.79124e-27	0.307211	0.424	0.204	7.30952e-23	Astrocytes_3	SIDT1
AQP41	4.22582e-27	0.507903	0.938	0.764	8.14739e-23	Astrocytes_3	AQP4
PDK3	4.25094e-27	0.465384	0.26	0.077	8.19581e-23	Astrocytes_3	PDK3
YAP1	4.25448e-27	0.372662	0.602	0.342	8.20264e-23	Astrocytes_3	YAP1
TOB11	4.76145e-27	0.739581	0.475	0.224	9.18008e-23	Astrocytes_3	TOB1
TANC11	6.8218e-27	0.347865	0.484	0.243	1.31524e-22	Astrocytes_3	TANC1
NAV3	7.85734e-27	0.494886	0.951	0.774	1.51489e-22	Astrocytes_3	NAV3
MAOB1	1.08779e-26	0.867781	0.546	0.285	2.09726e-22	Astrocytes_3	MAOB
STAT3	1.2177e-26	0.448744	0.465	0.219	2.34772e-22	Astrocytes_3	STAT3
MKLN11	1.33177e-26	0.326298	0.875	0.638	2.56766e-22	Astrocytes_3	MKLN1
P4HA1	1.44337e-26	0.714072	0.501	0.248	2.78282e-22	Astrocytes_3	P4HA1
NCOA1	1.59326e-26	0.448805	0.824	0.572	3.0718e-22	Astrocytes_3	NCOA1
CALCRL2	2.22692e-26	0.292702	0.428	0.21	4.2935e-22	Astrocytes_3	CALCRL
SPAG9	2.37324e-26	0.290149	0.708	0.452	4.5756e-22	Astrocytes_3	SPAG9
OGFRL11	2.55672e-26	0.434725	0.794	0.537	4.92936e-22	Astrocytes_3	OGFRL1
MSN	3.18328e-26	0.371996	0.366	0.151	6.13736e-22	Astrocytes_3	MSN
PLPP1	3.67803e-26	0.454311	0.551	0.295	7.09124e-22	Astrocytes_3	PLPP1
SHROOM32	3.69523e-26	0.380488	0.798	0.543	7.1244e-22	Astrocytes_3	SHROOM3
AC019257.1	4.09561e-26	0.558	0.378	0.156	7.89635e-22	Astrocytes_3	AC019257.1
FAM13C	4.48716e-26	0.513874	0.432	0.197	8.65125e-22	Astrocytes_3	FAM13C
HMGCLL1	5.24235e-26	0.399039	0.394	0.176	1.01073e-21	Astrocytes_3	HMGCLL1
SDCCAG8	5.87487e-26	0.395275	0.594	0.335	1.13268e-21	Astrocytes_3	SDCCAG8
SESTD11	6.58035e-26	0.418161	0.469	0.229	1.26869e-21	Astrocytes_3	SESTD1
FMN21	8.56002e-26	0.369652	0.935	0.738	1.65037e-21	Astrocytes_3	FMN2
ARHGAP21	8.74086e-26	0.469813	0.74	0.481	1.68524e-21	Astrocytes_3	ARHGAP21
LMCD1-AS11	1.12192e-25	0.360343	0.832	0.587	2.16307e-21	Astrocytes_3	LMCD1-AS1
NAV12	1.2298e-25	0.255782	0.675	0.424	2.37105e-21	Astrocytes_3	NAV1
DLG5	2.21662e-25	0.653228	0.346	0.134	4.27364e-21	Astrocytes_3	DLG5
ANKRD36C1	2.33401e-25	0.434135	0.555	0.302	4.49998e-21	Astrocytes_3	ANKRD36C
SETD5	2.70608e-25	0.317716	0.544	0.302	5.21733e-21	Astrocytes_3	SETD5
AC120114.4	2.71178e-25	0.268742	0.318	0.129	5.22831e-21	Astrocytes_3	AC120114.4
HIF1A1	3.35031e-25	0.727678	0.609	0.351	6.4594e-21	Astrocytes_3	HIF1A
TIAM1	3.40478e-25	0.447431	0.469	0.233	6.56443e-21	Astrocytes_3	TIAM1
PADI21	3.69038e-25	0.620727	0.501	0.254	7.11506e-21	Astrocytes_3	PADI2
ITPKB	3.86751e-25	0.669176	0.873	0.679	7.45656e-21	Astrocytes_3	ITPKB
FER	4.48749e-25	0.507445	0.688	0.427	8.65187e-21	Astrocytes_3	FER
ITPR21	4.65132e-25	0.347855	0.871	0.641	8.96775e-21	Astrocytes_3	ITPR2
PRCP	4.69413e-25	0.334798	0.411	0.19	9.05027e-21	Astrocytes_3	PRCP
TRPS11	6.02312e-25	0.407266	0.927	0.734	1.16126e-20	Astrocytes_3	TRPS1
ARHGAP42	6.1633e-25	0.36628	0.503	0.261	1.18828e-20	Astrocytes_3	ARHGAP42
AC016831.7	6.6158e-25	0.651505	0.832	0.595	1.27553e-20	Astrocytes_3	AC016831.7
TPM4	7.14389e-25	0.524441	0.284	0.095	1.37734e-20	Astrocytes_3	TPM4
USP2	7.15691e-25	0.433163	0.288	0.098	1.37985e-20	Astrocytes_3	USP2
FRMPD3	7.77053e-25	0.291027	0.258	0.097	1.49816e-20	Astrocytes_3	FRMPD3
KIAA1549	1.01503e-24	0.565401	0.299	0.107	1.95698e-20	Astrocytes_3	KIAA1549
LMNTD1	1.0777e-24	0.300659	0.318	0.129	2.07781e-20	Astrocytes_3	LMNTD1
IFT88	1.19908e-24	0.296916	0.465	0.24	2.31183e-20	Astrocytes_3	IFT88
NPAS31	1.29038e-24	0.374341	0.996	0.92	2.48784e-20	Astrocytes_3	NPAS3
MCCC2	1.46834e-24	0.549108	0.275	0.09	2.83096e-20	Astrocytes_3	MCCC2
ARHGEF3	1.66988e-24	0.383594	0.381	0.173	3.21953e-20	Astrocytes_3	ARHGEF3
CPEB2	2.24856e-24	0.582362	0.424	0.195	4.33523e-20	Astrocytes_3	CPEB2
AHI1	2.30514e-24	0.385676	0.639	0.388	4.44432e-20	Astrocytes_3	AHI1
WWOX	2.33109e-24	0.506583	0.951	0.796	4.49434e-20	Astrocytes_3	WWOX
GPRC5B1	2.75633e-24	0.361506	0.723	0.471	5.31421e-20	Astrocytes_3	GPRC5B
AFF1	2.99682e-24	0.546231	0.596	0.341	5.77786e-20	Astrocytes_3	AFF1
AZIN1	3.24867e-24	0.59487	0.376	0.159	6.26344e-20	Astrocytes_3	AZIN1
LINC017481	3.25437e-24	0.349906	0.591	0.351	6.27443e-20	Astrocytes_3	LINC01748
FYN1	4.8605e-24	0.513404	0.88	0.668	9.37104e-20	Astrocytes_3	FYN
SLC38A2	6.35497e-24	0.516498	0.342	0.138	1.22524e-19	Astrocytes_3	SLC38A2
YWHAZ	7.73241e-24	0.401048	0.366	0.156	1.49081e-19	Astrocytes_3	YWHAZ
ASAH1	7.94618e-24	0.457243	0.348	0.141	1.53202e-19	Astrocytes_3	ASAH1
VCL	7.96064e-24	0.472281	0.381	0.165	1.53481e-19	Astrocytes_3	VCL
PPP2R2B1	8.67676e-24	0.384635	0.994	0.904	1.67288e-19	Astrocytes_3	PPP2R2B
PSRC1	8.84708e-24	0.504725	0.262	0.085	1.70572e-19	Astrocytes_3	PSRC1
PIK3CB	1.13176e-23	0.53637	0.424	0.197	2.18203e-19	Astrocytes_3	PIK3CB
ABCC4	1.50491e-23	0.294826	0.34	0.149	2.90147e-19	Astrocytes_3	ABCC4
CACNA1C1	1.99853e-23	0.309227	0.563	0.33	3.85317e-19	Astrocytes_3	CACNA1C
PATJ2	2.13783e-23	0.347613	0.497	0.266	4.12174e-19	Astrocytes_3	PATJ
MAGI3	2.277e-23	0.285648	0.353	0.154	4.39005e-19	Astrocytes_3	MAGI3
PPP4R4	2.32502e-23	0.40097	0.256	0.084	4.48263e-19	Astrocytes_3	PPP4R4
LINC00894	6.23231e-23	0.622667	0.434	0.208	1.20159e-18	Astrocytes_3	LINC00894
SIK2	6.28844e-23	0.518785	0.538	0.295	1.21241e-18	Astrocytes_3	SIK2
WDR1	7.12101e-23	0.406651	0.26	0.088	1.37293e-18	Astrocytes_3	WDR1
SLC7A2	7.25067e-23	0.341743	0.391	0.183	1.39793e-18	Astrocytes_3	SLC7A2
MIR99AHG1	7.56506e-23	0.314013	0.974	0.83	1.45854e-18	Astrocytes_3	MIR99AHG
ITGAV1	7.92767e-23	0.391035	0.518	0.282	1.52845e-18	Astrocytes_3	ITGAV
DLGAP11	7.99695e-23	0.362886	0.684	0.446	1.54181e-18	Astrocytes_3	DLGAP1
TNRC6A	8.83715e-23	0.357672	0.884	0.671	1.7038e-18	Astrocytes_3	TNRC6A
PBX3	9.01273e-23	0.281648	0.441	0.228	1.73765e-18	Astrocytes_3	PBX3
PSAP1	1.10664e-22	0.429811	0.837	0.615	2.1336e-18	Astrocytes_3	PSAP
AC077690.11	1.23325e-22	0.364233	0.531	0.298	2.3777e-18	Astrocytes_3	AC077690.1
KLF9	1.29373e-22	0.468457	0.355	0.152	2.49432e-18	Astrocytes_3	KLF9
AQP4-AS12	1.32746e-22	0.337491	0.628	0.386	2.55935e-18	Astrocytes_3	AQP4-AS1
DSCAM	1.86056e-22	0.489911	0.378	0.173	3.58716e-18	Astrocytes_3	DSCAM
HEY2	1.9626e-22	0.541364	0.331	0.135	3.78389e-18	Astrocytes_3	HEY2
BNC2	2.1099e-22	0.415962	0.417	0.208	4.06789e-18	Astrocytes_3	BNC2
UBR5	4.64547e-22	0.356614	0.675	0.434	8.95647e-18	Astrocytes_3	UBR5
TBCK	4.71746e-22	0.362707	0.471	0.249	9.09526e-18	Astrocytes_3	TBCK
DGKD	4.72409e-22	0.469737	0.327	0.134	9.10804e-18	Astrocytes_3	DGKD
IFRD1	4.72994e-22	0.426742	0.282	0.103	9.11932e-18	Astrocytes_3	IFRD1
AKT3	5.99629e-22	0.401571	0.759	0.526	1.15608e-17	Astrocytes_3	AKT3
ZNF6092	6.02173e-22	0.322201	0.665	0.426	1.16099e-17	Astrocytes_3	ZNF609
DYRK1A	6.03935e-22	0.532943	0.486	0.258	1.16439e-17	Astrocytes_3	DYRK1A
EPS15	6.37377e-22	0.335358	0.548	0.318	1.22886e-17	Astrocytes_3	EPS15
KANSL1	7.08573e-22	0.267369	0.602	0.381	1.36613e-17	Astrocytes_3	KANSL1
ABLIM11	7.32025e-22	0.367098	0.959	0.822	1.41134e-17	Astrocytes_3	ABLIM1
MTCL1	7.64055e-22	0.474908	0.305	0.12	1.4731e-17	Astrocytes_3	MTCL1
RBFOX21	1.14308e-21	0.294994	0.548	0.328	2.20387e-17	Astrocytes_3	RBFOX2
NUBPL	1.25052e-21	0.364004	0.361	0.163	2.411e-17	Astrocytes_3	NUBPL
AC006059.11	1.31856e-21	0.843567	0.471	0.244	2.54219e-17	Astrocytes_3	AC006059.1
SCARA31	1.43877e-21	0.488008	0.402	0.194	2.77395e-17	Astrocytes_3	SCARA3
SLC16A1-AS1	1.4498e-21	0.374749	0.402	0.196	2.79522e-17	Astrocytes_3	SLC16A1-AS1
ADAMTS91	1.60511e-21	0.290952	0.619	0.385	3.09466e-17	Astrocytes_3	ADAMTS9
TAB22	1.61852e-21	0.608698	0.561	0.324	3.1205e-17	Astrocytes_3	TAB2
TENT2	1.67659e-21	0.270838	0.445	0.233	3.23246e-17	Astrocytes_3	TENT2
B4GALT5	1.69155e-21	0.361429	0.441	0.229	3.26131e-17	Astrocytes_3	B4GALT5
ANKRD28	1.85827e-21	0.374726	0.434	0.221	3.58275e-17	Astrocytes_3	ANKRD28
LRRFIP2	2.0024e-21	0.289958	0.51	0.288	3.86062e-17	Astrocytes_3	LRRFIP2
RAB1A	2.07323e-21	0.354794	0.355	0.159	3.99719e-17	Astrocytes_3	RAB1A
DPF31	2.37959e-21	0.255466	0.531	0.316	4.58786e-17	Astrocytes_3	DPF3
WDFY21	3.1979e-21	0.437377	0.594	0.355	6.16555e-17	Astrocytes_3	WDFY2
MEF2A	3.98778e-21	0.357833	0.48	0.26	7.68844e-17	Astrocytes_3	MEF2A
CEP126	4.14652e-21	0.273385	0.413	0.218	7.99449e-17	Astrocytes_3	CEP126
SMARCA1	4.83798e-21	0.413421	0.331	0.14	9.32762e-17	Astrocytes_3	SMARCA1
PPP6R3	4.91661e-21	0.298895	0.538	0.313	9.47922e-17	Astrocytes_3	PPP6R3
CCDC91	5.16761e-21	0.493504	0.449	0.233	9.96315e-17	Astrocytes_3	CCDC91
MAP4K3	5.32723e-21	0.444924	0.548	0.316	1.02709e-16	Astrocytes_3	MAP4K3
ARHGAP261	5.55718e-21	0.375405	0.824	0.603	1.07142e-16	Astrocytes_3	ARHGAP26
ANKRD12	5.75396e-21	0.331671	0.598	0.366	1.10936e-16	Astrocytes_3	ANKRD12
CAST	6.89557e-21	0.401056	0.406	0.2	1.32947e-16	Astrocytes_3	CAST
UBA6-AS1	7.06782e-21	0.487786	0.389	0.184	1.36268e-16	Astrocytes_3	UBA6-AS1
STK24	7.07076e-21	0.614663	0.277	0.102	1.36324e-16	Astrocytes_3	STK24
TRAF3IP2-AS1	7.78153e-21	0.420731	0.6	0.366	1.50028e-16	Astrocytes_3	TRAF3IP2-AS1
NT5C2	9.21643e-21	0.257422	0.609	0.386	1.77693e-16	Astrocytes_3	NT5C2
MDFIC	9.39003e-21	0.324922	0.363	0.175	1.8104e-16	Astrocytes_3	MDFIC
AKAP13	9.95697e-21	0.273935	0.501	0.288	1.9197e-16	Astrocytes_3	AKAP13
DOCK7	1.05826e-20	0.284393	0.669	0.437	2.04032e-16	Astrocytes_3	DOCK7
FHIT	1.10043e-20	0.365988	0.817	0.598	2.12164e-16	Astrocytes_3	FHIT
CCDC6	1.30528e-20	0.470784	0.363	0.17	2.51658e-16	Astrocytes_3	CCDC6
APC	1.46918e-20	0.305181	0.712	0.484	2.83259e-16	Astrocytes_3	APC
XPR1	1.57944e-20	0.313802	0.428	0.222	3.04516e-16	Astrocytes_3	XPR1
ADAM23	1.98622e-20	0.268383	0.254	0.098	3.82944e-16	Astrocytes_3	ADAM23
SPPL3	2.0027e-20	0.315165	0.497	0.282	3.86121e-16	Astrocytes_3	SPPL3
SCPEP1	2.30224e-20	0.26934	0.288	0.118	4.43872e-16	Astrocytes_3	SCPEP1
PAFAH1B1	2.95711e-20	0.258491	0.462	0.254	5.7013e-16	Astrocytes_3	PAFAH1B1
AL049828.1	2.99297e-20	0.373865	0.391	0.194	5.77046e-16	Astrocytes_3	AL049828.1
MYLK2	3.0271e-20	0.370602	0.46	0.254	5.83625e-16	Astrocytes_3	MYLK
RHOQ	3.43074e-20	0.358678	0.409	0.205	6.61447e-16	Astrocytes_3	RHOQ
VGLL4	3.78131e-20	0.570602	0.544	0.316	7.29036e-16	Astrocytes_3	VGLL4
P2RX7	4.64602e-20	0.431037	0.26	0.096	8.95753e-16	Astrocytes_3	P2RX7
MSI21	5.52286e-20	0.339215	0.966	0.841	1.06481e-15	Astrocytes_3	MSI2
AP1S2	5.78525e-20	0.397254	0.312	0.133	1.1154e-15	Astrocytes_3	AP1S2
BACH2	6.29164e-20	0.431445	0.391	0.191	1.21303e-15	Astrocytes_3	BACH2
NCAM12	6.5899e-20	0.286997	0.918	0.737	1.27053e-15	Astrocytes_3	NCAM1
FAM189A21	8.95398e-20	0.311442	0.817	0.608	1.72633e-15	Astrocytes_3	FAM189A2
GPM6B1	1.14053e-19	0.542751	0.871	0.683	2.19893e-15	Astrocytes_3	GPM6B
P3H2	1.14713e-19	0.334487	0.277	0.114	2.21166e-15	Astrocytes_3	P3H2
COL21A11	1.20042e-19	0.366887	0.415	0.216	2.3144e-15	Astrocytes_3	COL21A1
FAM162A	1.32387e-19	0.606841	0.288	0.114	2.55241e-15	Astrocytes_3	FAM162A
PALLD	1.32934e-19	0.44843	0.572	0.347	2.56297e-15	Astrocytes_3	PALLD
H3F3B1	1.41806e-19	0.813232	0.561	0.346	2.73403e-15	Astrocytes_3	H3F3B
TTC28	1.44728e-19	0.3109	0.656	0.435	2.79036e-15	Astrocytes_3	TTC28
ANKRD6	1.61469e-19	0.406649	0.346	0.16	3.11313e-15	Astrocytes_3	ANKRD6
THBS2	1.74078e-19	0.267439	0.295	0.138	3.35622e-15	Astrocytes_3	THBS2
PHACTR2	1.78348e-19	0.360556	0.312	0.137	3.43856e-15	Astrocytes_3	PHACTR2
CCDC14	1.93716e-19	0.263253	0.355	0.171	3.73485e-15	Astrocytes_3	CCDC14
NAV22	2.08087e-19	0.411447	0.972	0.872	4.01191e-15	Astrocytes_3	NAV2
RNF149	2.15606e-19	0.312395	0.333	0.151	4.15689e-15	Astrocytes_3	RNF149
PLEKHA2	2.60778e-19	0.366419	0.329	0.148	5.02779e-15	Astrocytes_3	PLEKHA2
UGGT2	2.86236e-19	0.308472	0.454	0.25	5.51863e-15	Astrocytes_3	UGGT2
OLMALINC	2.86963e-19	0.384909	0.284	0.116	5.53264e-15	Astrocytes_3	OLMALINC
GSK3B	2.98815e-19	0.44129	0.503	0.284	5.76115e-15	Astrocytes_3	GSK3B
FIGN	3.16373e-19	0.453387	0.538	0.321	6.09967e-15	Astrocytes_3	FIGN
EMC2	3.87727e-19	0.273392	0.353	0.169	7.47537e-15	Astrocytes_3	EMC2
SGMS1	4.19962e-19	0.389946	0.465	0.257	8.09687e-15	Astrocytes_3	SGMS1
ST6GALNAC3	4.88062e-19	0.317165	0.49	0.286	9.40984e-15	Astrocytes_3	ST6GALNAC3
CHST3	5.8035e-19	0.389384	0.277	0.111	1.11892e-14	Astrocytes_3	CHST3
MYOM1	5.9142e-19	0.267536	0.389	0.203	1.14026e-14	Astrocytes_3	MYOM1
DAB1	6.03177e-19	0.327241	0.331	0.155	1.16293e-14	Astrocytes_3	DAB1
RGS12	7.01465e-19	0.294019	0.318	0.146	1.35242e-14	Astrocytes_3	RGS12
MAT2A	7.84421e-19	0.576397	0.473	0.26	1.51236e-14	Astrocytes_3	MAT2A
ZNF438	8.13865e-19	0.361559	0.396	0.2	1.56913e-14	Astrocytes_3	ZNF438
GAREM11	1.07209e-18	0.321808	0.66	0.438	2.067e-14	Astrocytes_3	GAREM1
CACNA2D31	1.56075e-18	0.282802	0.501	0.305	3.00913e-14	Astrocytes_3	CACNA2D3
RAPGEF2	1.67405e-18	0.316348	0.465	0.263	3.22757e-14	Astrocytes_3	RAPGEF2
ACSS3	2.40302e-18	0.255058	0.462	0.271	4.63301e-14	Astrocytes_3	ACSS3
WAC1	2.80144e-18	0.436985	0.471	0.262	5.40119e-14	Astrocytes_3	WAC
TTLL5	3.06254e-18	0.413784	0.376	0.188	5.90457e-14	Astrocytes_3	TTLL5
HSP90AA11	3.69548e-18	0.922672	0.742	0.533	7.12488e-14	Astrocytes_3	HSP90AA1
WBP2NL	3.71098e-18	0.348961	0.273	0.112	7.15478e-14	Astrocytes_3	WBP2NL
LINC00882	3.73298e-18	0.456967	0.46	0.256	7.19718e-14	Astrocytes_3	LINC00882
CDC42EP41	5.4914e-18	0.642215	0.51	0.298	1.05874e-13	Astrocytes_3	CDC42EP4
ANP32A	5.63495e-18	0.306835	0.312	0.141	1.08642e-13	Astrocytes_3	ANP32A
LRRC8A1	5.70027e-18	0.319488	0.441	0.248	1.09901e-13	Astrocytes_3	LRRC8A
PER2	6.45005e-18	0.278855	0.286	0.126	1.24357e-13	Astrocytes_3	PER2
PMP22	7.40908e-18	0.470224	0.445	0.242	1.42847e-13	Astrocytes_3	PMP22
ADD3	8.84141e-18	0.345279	0.768	0.56	1.70462e-13	Astrocytes_3	ADD3
ACO22	1.03104e-17	0.419219	0.477	0.271	1.98785e-13	Astrocytes_3	ACO2
CRB1	1.40948e-17	0.254154	0.619	0.41	2.71747e-13	Astrocytes_3	CRB1
MKNK2	1.48889e-17	0.308802	0.256	0.104	2.87058e-13	Astrocytes_3	MKNK2
TNS2	1.55204e-17	0.271906	0.316	0.153	2.99233e-13	Astrocytes_3	TNS2
NUP188	1.7527e-17	0.346785	0.282	0.123	3.3792e-13	Astrocytes_3	NUP188
ARID4B	1.90626e-17	0.279384	0.503	0.303	3.67526e-13	Astrocytes_3	ARID4B
SEMA3A	1.9144e-17	0.360351	0.277	0.119	3.69097e-13	Astrocytes_3	SEMA3A
AC007262.2	2.04752e-17	0.352362	0.271	0.114	3.94761e-13	Astrocytes_3	AC007262.2
LINC02615	2.14557e-17	0.302062	0.325	0.153	4.13666e-13	Astrocytes_3	LINC02615
CD811	3.44075e-17	0.271233	0.727	0.516	6.63376e-13	Astrocytes_3	CD81
SEMA6D1	3.58506e-17	0.459581	0.462	0.262	6.912e-13	Astrocytes_3	SEMA6D
MAP2K5	3.63355e-17	0.261109	0.508	0.309	7.00549e-13	Astrocytes_3	MAP2K5
HADHB	3.67061e-17	0.301816	0.417	0.231	7.07694e-13	Astrocytes_3	HADHB
MXI1	4.60121e-17	0.455454	0.6	0.386	8.87113e-13	Astrocytes_3	MXI1
FXR1	4.79105e-17	0.265921	0.387	0.208	9.23714e-13	Astrocytes_3	FXR1
ETNK1	5.25537e-17	0.484496	0.329	0.153	1.01324e-12	Astrocytes_3	ETNK1
EPB41L3	6.15952e-17	0.370722	0.282	0.125	1.18756e-12	Astrocytes_3	EPB41L3
ATAD2B	6.95084e-17	0.337699	0.385	0.206	1.34012e-12	Astrocytes_3	ATAD2B
ATP13A3	8.2012e-17	0.256623	0.308	0.145	1.58119e-12	Astrocytes_3	ATP13A3
SLC39A111	8.83819e-17	0.262113	0.757	0.559	1.704e-12	Astrocytes_3	SLC39A11
CNOT2	9.17203e-17	0.342812	0.37	0.191	1.76837e-12	Astrocytes_3	CNOT2
SLMAP1	1.22927e-16	0.338954	0.422	0.233	2.37004e-12	Astrocytes_3	SLMAP
STIM1	1.35694e-16	0.307419	0.342	0.172	2.61617e-12	Astrocytes_3	STIM1
ZFP36L11	1.54411e-16	0.395834	0.787	0.589	2.97704e-12	Astrocytes_3	ZFP36L1
LMNA	1.5926e-16	0.463463	0.282	0.123	3.07052e-12	Astrocytes_3	LMNA
GNA12	1.71056e-16	0.262751	0.374	0.2	3.29796e-12	Astrocytes_3	GNA12
HBP1	1.94046e-16	0.345131	0.305	0.14	3.7412e-12	Astrocytes_3	HBP1
CD109	2.42304e-16	0.273475	0.342	0.176	4.67161e-12	Astrocytes_3	CD109
VMP1	2.7564e-16	0.418517	0.323	0.154	5.31433e-12	Astrocytes_3	VMP1
TULP3	3.04169e-16	0.288753	0.351	0.183	5.86438e-12	Astrocytes_3	TULP3
MIRLET7BHG1	3.19842e-16	0.336404	0.505	0.308	6.16656e-12	Astrocytes_3	MIRLET7BHG
BCL2L13	4.28712e-16	0.350018	0.288	0.133	8.26557e-12	Astrocytes_3	BCL2L13
FAM13A	5.22254e-16	0.439346	0.422	0.236	1.0069e-11	Astrocytes_3	FAM13A
MLLT10	5.54651e-16	0.279195	0.51	0.317	1.06937e-11	Astrocytes_3	MLLT10
PSME4	5.58205e-16	0.310361	0.447	0.255	1.07622e-11	Astrocytes_3	PSME4
PCED1B	6.72101e-16	0.379976	0.329	0.163	1.29581e-11	Astrocytes_3	PCED1B
AC124312.11	9.68241e-16	0.311201	0.449	0.261	1.86677e-11	Astrocytes_3	AC124312.1
VOPP1	1.01798e-15	0.525778	0.28	0.123	1.96267e-11	Astrocytes_3	VOPP1
BRD2	1.29692e-15	0.294415	0.394	0.222	2.50047e-11	Astrocytes_3	BRD2
HEG1	1.39619e-15	0.330448	0.312	0.15	2.69185e-11	Astrocytes_3	HEG1
EXPH5	1.85205e-15	0.258264	0.254	0.113	3.57075e-11	Astrocytes_3	EXPH5
TAPT1-AS1	2.13994e-15	0.263724	0.488	0.298	4.12581e-11	Astrocytes_3	TAPT1-AS1
GRIP1	3.0055e-15	0.507513	0.331	0.165	5.7946e-11	Astrocytes_3	GRIP1
MIDN	4.23786e-15	0.315333	0.314	0.156	8.17059e-11	Astrocytes_3	MIDN
ZNF451	4.3717e-15	0.270582	0.303	0.149	8.42863e-11	Astrocytes_3	ZNF451
SLC9A3R1	4.57194e-15	0.390884	0.327	0.163	8.8147e-11	Astrocytes_3	SLC9A3R1
IKZF2	6.59395e-15	0.311096	0.316	0.158	1.27131e-10	Astrocytes_3	IKZF2
TOP1	7.50086e-15	0.482917	0.361	0.192	1.44617e-10	Astrocytes_3	TOP1
UBE2D3	8.17124e-15	0.256214	0.426	0.252	1.57541e-10	Astrocytes_3	UBE2D3
N4BP2L2	8.80297e-15	0.252159	0.514	0.331	1.69721e-10	Astrocytes_3	N4BP2L2
BRWD1	1.74359e-14	0.279338	0.439	0.263	3.36164e-10	Astrocytes_3	BRWD1
FOXJ3	2.73802e-14	0.261584	0.342	0.182	5.27891e-10	Astrocytes_3	FOXJ3
U2SURP	4.56739e-14	0.265888	0.482	0.302	8.80592e-10	Astrocytes_3	U2SURP
WLS2	5.02194e-14	0.269251	0.548	0.368	9.6823e-10	Astrocytes_3	WLS
PAM	5.09636e-14	0.271382	0.32	0.172	9.82579e-10	Astrocytes_3	PAM
RASA1	5.98046e-14	0.257843	0.353	0.195	1.15303e-09	Astrocytes_3	RASA1
SLC43A2	7.36887e-14	0.589346	0.271	0.129	1.42072e-09	Astrocytes_3	SLC43A2
WRN	8.24169e-14	0.315261	0.308	0.154	1.589e-09	Astrocytes_3	WRN
PLOD2	1.12609e-13	0.574901	0.46	0.28	2.17111e-09	Astrocytes_3	PLOD2
PIK3R1	1.67375e-13	0.494571	0.508	0.322	3.22699e-09	Astrocytes_3	PIK3R1
PPP2R2A	1.93221e-13	0.364857	0.31	0.156	3.7253e-09	Astrocytes_3	PPP2R2A
UBE2B	2.82832e-13	0.252449	0.308	0.158	5.453e-09	Astrocytes_3	UBE2B
CAMSAP2	2.94807e-13	0.275493	0.43	0.261	5.68388e-09	Astrocytes_3	CAMSAP2
PURG	3.62389e-13	0.292972	0.295	0.148	6.98686e-09	Astrocytes_3	PURG
HES1	3.68852e-13	0.379117	0.394	0.225	7.11146e-09	Astrocytes_3	HES1
ALK1	4.65174e-13	0.605795	0.415	0.244	8.96856e-09	Astrocytes_3	ALK
DCP1A	5.66558e-13	0.274408	0.269	0.131	1.09232e-08	Astrocytes_3	DCP1A
NADK21	6.26756e-13	0.306954	0.422	0.257	1.20839e-08	Astrocytes_3	NADK2
NEK1	6.49425e-13	0.258487	0.484	0.313	1.25209e-08	Astrocytes_3	NEK1
SH3PXD2B	7.29603e-13	0.253892	0.51	0.334	1.40667e-08	Astrocytes_3	SH3PXD2B
ANKRD17	7.59268e-13	0.281709	0.533	0.36	1.46387e-08	Astrocytes_3	ANKRD17
MAML3	1.15279e-12	0.346235	0.256	0.127	2.22257e-08	Astrocytes_3	MAML3
LMBRD1	1.87489e-12	0.261202	0.277	0.138	3.61478e-08	Astrocytes_3	LMBRD1
AC025159.1	2.25818e-12	0.276195	0.282	0.147	4.35376e-08	Astrocytes_3	AC025159.1
IRS2	2.62265e-12	0.329053	0.409	0.247	5.05647e-08	Astrocytes_3	IRS2
AC016705.2	9.34887e-12	0.250736	0.256	0.129	1.80246e-07	Astrocytes_3	AC016705.2
GJA12	9.71796e-12	0.341633	0.828	0.674	1.87362e-07	Astrocytes_3	GJA1
TPM1	1.01075e-11	0.331731	0.265	0.132	1.94873e-07	Astrocytes_3	TPM1
ABCD3	1.47145e-11	0.275919	0.269	0.139	2.83695e-07	Astrocytes_3	ABCD3
NLGN1	2.41664e-11	0.633573	0.295	0.155	4.65928e-07	Astrocytes_3	NLGN1
UTY	2.52752e-11	0.262826	0.28	0.149	4.87305e-07	Astrocytes_3	UTY
DCAF6	2.90742e-11	0.262595	0.297	0.162	5.60551e-07	Astrocytes_3	DCAF6
FRS2	3.26281e-11	0.31692	0.391	0.235	6.29069e-07	Astrocytes_3	FRS2
IGSF11	1.70568e-10	0.562818	0.48	0.32	3.28855e-06	Astrocytes_3	IGSF11
MT2A1	1.80178e-10	0.424224	0.667	0.504	3.47384e-06	Astrocytes_3	MT2A
SUPT3H	2.12971e-10	0.267992	0.368	0.226	4.10608e-06	Astrocytes_3	SUPT3H
ZNRF31	3.00829e-10	0.333787	0.589	0.431	5.79998e-06	Astrocytes_3	ZNRF3
PIAS1	3.32939e-10	0.308495	0.383	0.237	6.41906e-06	Astrocytes_3	PIAS1
FOCAD	4.24909e-10	0.274305	0.312	0.181	8.19225e-06	Astrocytes_3	FOCAD
LRCH3	9.29995e-09	0.266783	0.335	0.208	0.000179303	Astrocytes_3	LRCH3
AL365259.1	2.11551e-08	0.251528	0.269	0.164	0.00040787	Astrocytes_3	AL365259.1
FKBP5	1.01571e-07	0.274543	0.286	0.174	0.00195828	Astrocytes_3	FKBP5
TTN2	1.96388e-66	1.8651	0.84	0.485	3.78636e-62	Astrocytes_4	TTN
PAX3	1.05178e-65	1.75358	0.44	0.095	2.02784e-61	Astrocytes_4	PAX3
GRID21	4.04586e-50	1.92656	0.698	0.339	7.80041e-46	Astrocytes_4	GRID2
HS6ST31	8.61458e-49	1.69234	0.538	0.215	1.66089e-44	Astrocytes_4	HS6ST3
TRPM31	1.95832e-46	0.660263	0.986	0.816	3.77563e-42	Astrocytes_4	TRPM3
RYR31	2.8943e-45	1.02981	0.918	0.728	5.58021e-41	Astrocytes_4	RYR3
ADRA1A1	8.86906e-43	1.34324	0.533	0.214	1.70996e-38	Astrocytes_4	ADRA1A
LINC008361	1.81488e-35	1.24545	0.5	0.2	3.49909e-31	Astrocytes_4	LINC00836
SMOC11	3.11268e-35	1.31477	0.592	0.315	6.00125e-31	Astrocytes_4	SMOC1
DPP6	3.14822e-35	1.05756	0.856	0.693	6.06977e-31	Astrocytes_4	DPP6
DAO	5.17712e-34	1.13507	0.44	0.169	9.98149e-30	Astrocytes_4	DAO
GREB1L	1.5088e-31	1.20655	0.435	0.174	2.90896e-27	Astrocytes_4	GREB1L
NTNG2	1.69332e-31	1.31809	0.391	0.181	3.26473e-27	Astrocytes_4	NTNG2
LUZP21	1.91916e-31	1.18587	0.668	0.383	3.70013e-27	Astrocytes_4	LUZP2
GRIA1	3.04319e-31	2.12225	0.272	0.071	5.86727e-27	Astrocytes_4	GRIA1
ITPRID1	6.82193e-31	0.713962	0.307	0.087	1.31527e-26	Astrocytes_4	ITPRID1
ID2	5.87961e-30	1.21243	0.584	0.336	1.13359e-25	Astrocytes_4	ID2
NTM1	7.40916e-30	0.702283	0.981	0.875	1.42849e-25	Astrocytes_4	NTM
GHR	1.36861e-29	1.29861	0.397	0.16	2.63867e-25	Astrocytes_4	GHR
IQCA11	3.66205e-29	1.06534	0.573	0.321	7.06044e-25	Astrocytes_4	IQCA1
KIAA12171	6.2581e-28	1.48771	0.408	0.174	1.20656e-23	Astrocytes_4	KIAA1217
GRIK3	2.10443e-27	0.948343	0.266	0.065	4.05734e-23	Astrocytes_4	GRIK3
HSPA1B2	3.05724e-27	0.962127	0.587	0.358	5.89436e-23	Astrocytes_4	HSPA1B
GALNT13	2.37954e-26	1.17653	0.432	0.2	4.58776e-22	Astrocytes_4	GALNT13
ATP2B21	3.48648e-26	1.12335	0.514	0.32	6.72193e-22	Astrocytes_4	ATP2B2
DGKG1	1.10737e-25	1.15955	0.666	0.421	2.135e-21	Astrocytes_4	DGKG
GINS31	2.20947e-25	1.18767	0.486	0.271	4.25985e-21	Astrocytes_4	GINS3
ATP10B	2.28153e-25	1.3826	0.296	0.111	4.39879e-21	Astrocytes_4	ATP10B
CPAMD82	6.13119e-25	0.987087	0.524	0.265	1.18209e-20	Astrocytes_4	CPAMD8
HSPA1A2	6.78794e-25	0.938042	0.679	0.491	1.30871e-20	Astrocytes_4	HSPA1A
FAT31	7.65395e-25	0.715576	0.81	0.574	1.47568e-20	Astrocytes_4	FAT3
MT3	1.92477e-24	1.15093	0.628	0.463	3.71096e-20	Astrocytes_4	MT3
AC073941.11	2.55304e-24	1.06106	0.644	0.45	4.92226e-20	Astrocytes_4	AC073941.1
LMCD1-AS12	1.34402e-23	0.928781	0.772	0.602	2.59128e-19	Astrocytes_4	LMCD1-AS1
CACNA2D32	2.32644e-23	0.996677	0.554	0.305	4.48537e-19	Astrocytes_4	CACNA2D3
HSP90AA12	1.57622e-22	0.999423	0.666	0.548	3.03895e-18	Astrocytes_4	HSP90AA1
DPP103	9.47127e-22	0.599212	0.954	0.831	1.82606e-17	Astrocytes_4	DPP10
FAM189A22	1.16689e-21	0.942687	0.793	0.617	2.24977e-17	Astrocytes_4	FAM189A2
MYRIP1	5.7285e-21	0.958939	0.307	0.15	1.10445e-16	Astrocytes_4	MYRIP
EFEMP11	6.68611e-21	0.88372	0.704	0.519	1.28908e-16	Astrocytes_4	EFEMP1
F5	3.90079e-20	0.86915	0.255	0.084	7.52071e-16	Astrocytes_4	F5
SPON11	1.20359e-19	0.987096	0.66	0.447	2.32051e-15	Astrocytes_4	SPON1
TOGARAM21	1.28686e-19	0.988189	0.524	0.326	2.48106e-15	Astrocytes_4	TOGARAM2
PLXNA4	2.10417e-19	0.982973	0.372	0.172	4.05684e-15	Astrocytes_4	PLXNA4
DMD	3.72103e-19	1.06065	0.451	0.262	7.17414e-15	Astrocytes_4	DMD
AC092957.1	3.72303e-19	1.18545	0.264	0.092	7.178e-15	Astrocytes_4	AC092957.1
SEPT4	5.78516e-19	1.41997	0.296	0.141	1.11538e-14	Astrocytes_4	SEPT4
ADAMTSL31	1.26482e-18	0.939814	0.476	0.27	2.43857e-14	Astrocytes_4	ADAMTSL3
KCNN22	9.1617e-18	0.857988	0.432	0.241	1.76638e-13	Astrocytes_4	KCNN2
RAPGEF31	3.0247e-17	0.9331	0.546	0.364	5.83162e-13	Astrocytes_4	RAPGEF3
PRRX1	4.73399e-17	0.851214	0.399	0.21	9.12713e-13	Astrocytes_4	PRRX1
TMEM108	5.25435e-17	1.05916	0.38	0.208	1.01304e-12	Astrocytes_4	TMEM108
NFASC3	1.24129e-16	0.765507	0.652	0.477	2.39321e-12	Astrocytes_4	NFASC
NDRG4	1.28222e-16	0.777405	0.481	0.294	2.47211e-12	Astrocytes_4	NDRG4
AQP42	2.09463e-16	0.542225	0.81	0.783	4.03845e-12	Astrocytes_4	AQP4
ZFPM2	1.06044e-15	0.763235	0.448	0.305	2.04452e-11	Astrocytes_4	ZFPM2
LDLRAD31	1.70347e-15	0.959467	0.503	0.343	3.28428e-11	Astrocytes_4	LDLRAD3
SNED11	3.89264e-15	0.969784	0.353	0.188	7.50501e-11	Astrocytes_4	SNED1
CCDC141	4.23072e-15	0.909855	0.302	0.183	8.15683e-11	Astrocytes_4	CCDC14
PLCH1	4.76014e-15	0.932374	0.266	0.128	9.17756e-11	Astrocytes_4	PLCH1
C1QTNF4	4.90022e-15	0.770826	0.353	0.184	9.44763e-11	Astrocytes_4	C1QTNF4
ZFP36L21	6.17039e-15	0.925642	0.448	0.353	1.18965e-10	Astrocytes_4	ZFP36L2
TSHZ22	6.27927e-15	0.723012	0.739	0.568	1.21064e-10	Astrocytes_4	TSHZ2
TGFBR3	6.78152e-15	0.732711	0.364	0.217	1.30748e-10	Astrocytes_4	TGFBR3
ZFP36L12	1.35849e-14	0.65834	0.701	0.604	2.61918e-10	Astrocytes_4	ZFP36L1
NTNG11	1.48174e-14	0.793723	0.522	0.343	2.85679e-10	Astrocytes_4	NTNG1
JUN	1.873e-14	0.692486	0.535	0.356	3.61114e-10	Astrocytes_4	JUN
GRIA42	2.30252e-14	0.899316	0.519	0.36	4.43925e-10	Astrocytes_4	GRIA4
GALNT10	2.56057e-14	0.733141	0.296	0.134	4.93678e-10	Astrocytes_4	GALNT10
SYNE1	3.0026e-14	0.653183	0.674	0.514	5.78901e-10	Astrocytes_4	SYNE1
NPL1	3.01595e-14	0.708591	0.652	0.49	5.81474e-10	Astrocytes_4	NPL
SOX91	3.13355e-14	0.650622	0.587	0.42	6.04149e-10	Astrocytes_4	SOX9
APOE1	3.14654e-14	0.54562	0.891	0.77	6.06653e-10	Astrocytes_4	APOE
PPP2R2B2	8.82187e-14	0.392661	0.978	0.908	1.70086e-09	Astrocytes_4	PPP2R2B
GRIN2C1	9.86967e-14	0.683254	0.424	0.242	1.90287e-09	Astrocytes_4	GRIN2C
MIR4300HG1	1.12386e-13	1.02302	0.573	0.45	2.16681e-09	Astrocytes_4	MIR4300HG
KCNMA11	1.43611e-13	0.767423	0.671	0.524	2.76881e-09	Astrocytes_4	KCNMA1
RGS71	2.08123e-13	0.749447	0.666	0.495	4.0126e-09	Astrocytes_4	RGS7
KIF6	2.22106e-13	1.00022	0.318	0.193	4.28219e-09	Astrocytes_4	KIF6
ETNPPL1	2.39164e-13	0.747721	0.495	0.34	4.61109e-09	Astrocytes_4	ETNPPL
ST6GALNAC31	3.37558e-13	0.748754	0.473	0.294	6.50811e-09	Astrocytes_4	ST6GALNAC3
MAP3K51	3.39438e-13	0.701578	0.668	0.565	6.54437e-09	Astrocytes_4	MAP3K5
SYNPO22	3.83751e-13	0.752145	0.438	0.257	7.39871e-09	Astrocytes_4	SYNPO2
PDZRN41	3.91007e-13	0.9301	0.386	0.229	7.53861e-09	Astrocytes_4	PDZRN4
HSPB12	4.07108e-13	0.984722	0.481	0.325	7.84905e-09	Astrocytes_4	HSPB1
DNAJB11	5.03547e-13	0.686687	0.402	0.237	9.70838e-09	Astrocytes_4	DNAJB1
SOX51	6.34268e-13	0.508647	0.861	0.765	1.22287e-08	Astrocytes_4	SOX5
CPE1	6.80679e-13	0.543446	0.753	0.674	1.31235e-08	Astrocytes_4	CPE
GRAMD2B1	7.05231e-13	0.683945	0.726	0.633	1.35969e-08	Astrocytes_4	GRAMD2B
SRGAP1	8.02697e-13	0.664262	0.701	0.571	1.5476e-08	Astrocytes_4	SRGAP1
BCAR31	1.38738e-12	0.904016	0.478	0.346	2.67488e-08	Astrocytes_4	BCAR3
FAM171A1	1.40498e-12	0.579919	0.636	0.547	2.70881e-08	Astrocytes_4	FAM171A1
AC124854.11	1.48043e-12	0.782592	0.364	0.204	2.85427e-08	Astrocytes_4	AC124854.1
SLC24A41	1.98914e-12	0.679172	0.584	0.443	3.83506e-08	Astrocytes_4	SLC24A4
PLCB11	2.03575e-12	0.352616	0.772	0.59	3.92492e-08	Astrocytes_4	PLCB1
SNTA11	2.24129e-12	0.673317	0.584	0.423	4.3212e-08	Astrocytes_4	SNTA1
RHOB2	5.04126e-12	0.664801	0.641	0.532	9.71955e-08	Astrocytes_4	RHOB
AC077690.12	5.27567e-12	1.04138	0.413	0.318	1.01715e-07	Astrocytes_4	AC077690.1
CABLES11	5.42148e-12	0.565091	0.389	0.213	1.04526e-07	Astrocytes_4	CABLES1
PTPRD	6.14201e-12	0.427244	0.524	0.334	1.18418e-07	Astrocytes_4	PTPRD
AL645568.1	6.17468e-12	0.931822	0.359	0.238	1.19048e-07	Astrocytes_4	AL645568.1
GRM5	6.29515e-12	0.751188	0.261	0.117	1.2137e-07	Astrocytes_4	GRM5
LPIN11	1.02463e-11	0.733195	0.543	0.41	1.97549e-07	Astrocytes_4	LPIN1
UBC2	1.19382e-11	0.623772	0.628	0.486	2.30169e-07	Astrocytes_4	UBC
NRG31	1.43457e-11	0.413779	0.976	0.924	2.76585e-07	Astrocytes_4	NRG3
CTNND21	2.13532e-11	0.388598	0.973	0.93	4.1169e-07	Astrocytes_4	CTNND2
ST6GAL21	2.49585e-11	0.641574	0.28	0.133	4.81201e-07	Astrocytes_4	ST6GAL2
KIAA09301	2.98644e-11	0.644133	0.568	0.412	5.75786e-07	Astrocytes_4	KIAA0930
FRMPD2	6.58627e-11	0.853891	0.337	0.226	1.26983e-06	Astrocytes_4	FRMPD2
DAAM22	6.7444e-11	0.489983	0.834	0.752	1.30032e-06	Astrocytes_4	DAAM2
DDIT42	7.06366e-11	0.645164	0.443	0.286	1.36187e-06	Astrocytes_4	DDIT4
SMYD3	7.12298e-11	0.599134	0.587	0.47	1.37331e-06	Astrocytes_4	SMYD3
ZIC1	1.1086e-10	0.697175	0.359	0.221	2.13738e-06	Astrocytes_4	ZIC1
NR2F2-AS1	1.21668e-10	0.841728	0.253	0.124	2.34577e-06	Astrocytes_4	NR2F2-AS1
ANGPT1	1.28994e-10	0.901851	0.353	0.23	2.48701e-06	Astrocytes_4	ANGPT1
NPAS32	1.29699e-10	0.325684	0.976	0.925	2.5006e-06	Astrocytes_4	NPAS3
MRVI11	1.36791e-10	0.780915	0.38	0.277	2.63732e-06	Astrocytes_4	MRVI1
GPC61	1.54026e-10	0.670875	0.562	0.433	2.96961e-06	Astrocytes_4	GPC6
MAPT2	1.54886e-10	0.620075	0.625	0.539	2.9862e-06	Astrocytes_4	MAPT
NLGN11	2.42971e-10	0.642745	0.304	0.158	4.68448e-06	Astrocytes_4	NLGN1
HES11	2.48663e-10	0.750199	0.378	0.232	4.79422e-06	Astrocytes_4	HES1
SERPINI21	2.64672e-10	0.580148	0.497	0.356	5.10288e-06	Astrocytes_4	SERPINI2
CDH201	4.22012e-10	0.521301	0.899	0.8	8.13639e-06	Astrocytes_4	CDH20
PRDX6	4.82416e-10	0.612326	0.473	0.337	9.30098e-06	Astrocytes_4	PRDX6
TENM21	5.16346e-10	0.577116	0.674	0.517	9.95515e-06	Astrocytes_4	TENM2
CNKSR2	6.57664e-10	0.581727	0.427	0.271	1.26798e-05	Astrocytes_4	CNKSR2
TNR2	7.22679e-10	0.329288	0.606	0.433	1.39333e-05	Astrocytes_4	TNR
PPM1L	7.75017e-10	0.678729	0.408	0.275	1.49423e-05	Astrocytes_4	PPM1L
NDRG21	8.66528e-10	0.572761	0.783	0.701	1.67067e-05	Astrocytes_4	NDRG2
FREM11	9.18566e-10	0.66353	0.334	0.194	1.771e-05	Astrocytes_4	FREM1
NEBL1	1.00021e-09	0.44862	0.842	0.786	1.9284e-05	Astrocytes_4	NEBL
CASK1	1.02016e-09	0.584442	0.492	0.382	1.96686e-05	Astrocytes_4	CASK
ATP1A21	1.08278e-09	0.609197	0.611	0.527	2.08759e-05	Astrocytes_4	ATP1A2
DGLUCY	1.10696e-09	0.600936	0.391	0.291	2.13422e-05	Astrocytes_4	DGLUCY
DCLK12	1.34772e-09	0.474639	0.761	0.634	2.5984e-05	Astrocytes_4	DCLK1
RETREG1	1.56924e-09	0.513322	0.397	0.249	3.0255e-05	Astrocytes_4	RETREG1
NR2F11	2.13385e-09	0.643171	0.394	0.287	4.11406e-05	Astrocytes_4	NR2F1
HHATL1	2.83201e-09	0.570021	0.562	0.417	5.46012e-05	Astrocytes_4	HHATL
WDR492	2.9377e-09	0.523215	0.644	0.512	5.6639e-05	Astrocytes_4	WDR49
SLC22A15	4.03757e-09	0.557216	0.253	0.145	7.78443e-05	Astrocytes_4	SLC22A15
DCLK22	4.88769e-09	0.41538	0.902	0.836	9.42346e-05	Astrocytes_4	DCLK2
KCNN32	4.89563e-09	0.604847	0.641	0.542	9.43877e-05	Astrocytes_4	KCNN3
MT1X	6.62411e-09	0.542916	0.312	0.181	0.000127713	Astrocytes_4	MT1X
CAMK2B1	7.04757e-09	0.653875	0.34	0.226	0.000135877	Astrocytes_4	CAMK2B
MAP2	8.81979e-09	0.679221	0.356	0.249	0.000170046	Astrocytes_4	MAP2
NTRK31	8.86684e-09	0.54131	0.658	0.547	0.000170953	Astrocytes_4	NTRK3
UNC80	8.9711e-09	0.661263	0.269	0.176	0.000172963	Astrocytes_4	UNC80
PTGDS2	9.1784e-09	0.460297	0.899	0.837	0.00017696	Astrocytes_4	PTGDS
FTO	9.29538e-09	0.531117	0.582	0.488	0.000179215	Astrocytes_4	FTO
SLC25A181	9.38514e-09	0.641669	0.571	0.436	0.000180945	Astrocytes_4	SLC25A18
MKLN12	1.34102e-08	0.362932	0.704	0.664	0.000258548	Astrocytes_4	MKLN1
ERBB41	1.51124e-08	0.285792	0.87	0.806	0.000291368	Astrocytes_4	ERBB4
SNRNP702	1.64906e-08	0.591449	0.682	0.597	0.000317938	Astrocytes_4	SNRNP70
SLC14A12	1.75671e-08	0.47295	0.698	0.585	0.000338694	Astrocytes_4	SLC14A1
NR2F1-AS1	2.06237e-08	0.57625	0.508	0.391	0.000397625	Astrocytes_4	NR2F1-AS1
DPH6-DT	2.72307e-08	0.615286	0.394	0.28	0.000525008	Astrocytes_4	DPH6-DT
STK32A1	2.96191e-08	0.537711	0.462	0.313	0.000571055	Astrocytes_4	STK32A
SSBP2	2.99356e-08	0.481179	0.628	0.556	0.000577158	Astrocytes_4	SSBP2
DGKI1	3.56537e-08	0.634656	0.326	0.194	0.000687403	Astrocytes_4	DGKI
ALDH1L11	5.11611e-08	0.530787	0.413	0.33	0.000986386	Astrocytes_4	ALDH1L1
BCKDHB1	5.39158e-08	0.544465	0.641	0.534	0.0010395	Astrocytes_4	BCKDHB
SNTB1	6.07157e-08	0.56039	0.31	0.197	0.0011706	Astrocytes_4	SNTB1
APCDD1	6.20561e-08	0.604662	0.312	0.227	0.00119644	Astrocytes_4	APCDD1
GABRB11	6.70838e-08	0.519946	0.633	0.507	0.00129338	Astrocytes_4	GABRB1
PKIA	6.73694e-08	0.620936	0.264	0.186	0.00129888	Astrocytes_4	PKIA
MYO161	6.82559e-08	0.798892	0.37	0.261	0.00131597	Astrocytes_4	MYO16
RPS6KA21	7.13864e-08	0.504056	0.69	0.594	0.00137633	Astrocytes_4	RPS6KA2
SLC1A4	7.29226e-08	0.675523	0.291	0.189	0.00140595	Astrocytes_4	SLC1A4
MAGI21	7.97545e-08	0.272869	0.951	0.882	0.00153767	Astrocytes_4	MAGI2
SRGAP3	8.6443e-08	0.791839	0.448	0.393	0.00166662	Astrocytes_4	SRGAP3
C1orf611	9.64629e-08	0.325535	0.832	0.711	0.0018598	Astrocytes_4	C1orf61
GALNT18	1.0259e-07	0.651098	0.408	0.322	0.00197794	Astrocytes_4	GALNT18
ABR2	1.12194e-07	0.490249	0.62	0.521	0.0021631	Astrocytes_4	ABR
SDC41	1.28019e-07	0.503014	0.644	0.499	0.00246821	Astrocytes_4	SDC4
FUT91	1.31425e-07	0.512329	0.755	0.672	0.00253387	Astrocytes_4	FUT9
LINC017482	1.34718e-07	0.535652	0.489	0.37	0.00259736	Astrocytes_4	LINC01748
GAN2	1.426e-07	0.443166	0.47	0.411	0.00274932	Astrocytes_4	GAN
EYA21	1.74984e-07	0.513053	0.489	0.365	0.00337369	Astrocytes_4	EYA2
KIAA19581	2.32508e-07	0.490954	0.497	0.389	0.00448275	Astrocytes_4	KIAA1958
KLF121	2.81405e-07	0.549125	0.435	0.335	0.00542549	Astrocytes_4	KLF12
NCAM21	2.87418e-07	0.393411	0.753	0.668	0.00554142	Astrocytes_4	NCAM2
MAPK10	3.41955e-07	0.502795	0.755	0.719	0.0065929	Astrocytes_4	MAPK10
RHBDL31	3.99042e-07	0.550712	0.356	0.25	0.00769353	Astrocytes_4	RHBDL3
PCDH71	4.45534e-07	0.563442	0.587	0.483	0.00858989	Astrocytes_4	PCDH7
MEIS1	4.84413e-07	0.566157	0.326	0.239	0.00933948	Astrocytes_4	MEIS1
NHSL11	4.92772e-07	0.595779	0.562	0.494	0.00950064	Astrocytes_4	NHSL1
COL21A12	5.42855e-07	0.614264	0.342	0.23	0.0104662	Astrocytes_4	COL21A1
STARD3	6.66851e-07	0.534195	0.296	0.21	0.0128569	Astrocytes_4	STARD3
ANKFN11	7.14042e-07	0.610215	0.598	0.495	0.0137667	Astrocytes_4	ANKFN1
SIDT12	7.51969e-07	0.580369	0.332	0.221	0.014498	Astrocytes_4	SIDT1
ID41	8.41236e-07	0.618392	0.47	0.402	0.016219	Astrocytes_4	ID4
DISP31	9.25797e-07	0.496017	0.25	0.148	0.0178494	Astrocytes_4	DISP3
CACHD1	9.44575e-07	0.452272	0.592	0.481	0.0182114	Astrocytes_4	CACHD1
TMEM161B-AS1	9.94902e-07	0.607343	0.511	0.408	0.0191817	Astrocytes_4	TMEM161B-AS1
ACOT111	1.16814e-06	0.471173	0.44	0.357	0.0225217	Astrocytes_4	ACOT11
NEO1	1.18053e-06	0.509991	0.421	0.371	0.0227605	Astrocytes_4	NEO1
ITGB51	1.37029e-06	0.524929	0.361	0.271	0.0264192	Astrocytes_4	ITGB5
TRAK11	1.41373e-06	0.536336	0.476	0.406	0.0272568	Astrocytes_4	TRAK1
RAVER2	1.47869e-06	0.535768	0.25	0.172	0.0285092	Astrocytes_4	RAVER2
SNX29	1.50227e-06	0.61995	0.367	0.293	0.0289637	Astrocytes_4	SNX29
SIRPA1	1.68212e-06	0.524095	0.432	0.353	0.0324313	Astrocytes_4	SIRPA
LGI11	1.98001e-06	0.550273	0.421	0.31	0.0381745	Astrocytes_4	LGI1
PYGB1	2.01504e-06	0.510474	0.38	0.318	0.03885	Astrocytes_4	PYGB
ATP9A2	2.14146e-06	0.448631	0.427	0.366	0.0412873	Astrocytes_4	ATP9A
COLEC12	2.21466e-06	0.580964	0.386	0.295	0.0426986	Astrocytes_4	COLEC12
ASTN21	2.54476e-06	0.460862	0.731	0.648	0.049063	Astrocytes_4	ASTN2
CSRNP3	3.71002e-06	0.501418	0.299	0.214	0.0715292	Astrocytes_4	CSRNP3
RHPN12	3.88945e-06	0.493558	0.492	0.379	0.0749886	Astrocytes_4	RHPN1
RASL122	4.42454e-06	0.423237	0.38	0.26	0.0853051	Astrocytes_4	RASL12
LHFPL61	4.72892e-06	0.398939	0.641	0.53	0.0911736	Astrocytes_4	LHFPL6
NFIA1	5.04035e-06	0.327627	0.872	0.849	0.097178	Astrocytes_4	NFIA
MYLK3	5.04733e-06	0.497311	0.37	0.271	0.0973125	Astrocytes_4	MYLK
KCNJ31	5.24774e-06	0.453943	0.288	0.178	0.101176	Astrocytes_4	KCNJ3
THSD7A2	5.41212e-06	0.484083	0.402	0.376	0.104346	Astrocytes_4	THSD7A
BMPR1B	5.54039e-06	0.455758	0.582	0.533	0.106819	Astrocytes_4	BMPR1B
ARID1A1	5.63117e-06	0.442824	0.446	0.401	0.108569	Astrocytes_4	ARID1A
PLXDC21	5.64135e-06	0.456845	0.617	0.513	0.108765	Astrocytes_4	PLXDC2
TOB12	5.81495e-06	0.538055	0.323	0.248	0.112112	Astrocytes_4	TOB1
PRDM5	6.91923e-06	0.538223	0.266	0.191	0.133403	Astrocytes_4	PRDM5
POU3F2	6.94075e-06	0.510544	0.315	0.228	0.133818	Astrocytes_4	POU3F2
MTA1	7.05446e-06	0.449923	0.266	0.232	0.13601	Astrocytes_4	MTA1
LCAT1	7.28821e-06	0.563789	0.418	0.326	0.140517	Astrocytes_4	LCAT
TESK2	7.51748e-06	0.564159	0.397	0.3	0.144937	Astrocytes_4	TESK2
INO80D1	8.19229e-06	0.333359	0.587	0.547	0.157947	Astrocytes_4	INO80D
KANSL1L	8.33086e-06	0.494542	0.266	0.228	0.160619	Astrocytes_4	KANSL1L
PNISR	9.06512e-06	0.351604	0.565	0.544	0.174775	Astrocytes_4	PNISR
IL17D1	9.31051e-06	0.555979	0.342	0.249	0.179507	Astrocytes_4	IL17D
MARCH3	9.56076e-06	0.478574	0.587	0.48	0.184331	Astrocytes_4	MARCH3
LAMA41	1.02839e-05	0.493015	0.348	0.236	0.198275	Astrocytes_4	LAMA4
SGK1	1.05731e-05	0.480048	0.353	0.258	0.203849	Astrocytes_4	SGK1
FIGN1	1.15326e-05	0.482971	0.41	0.342	0.222349	Astrocytes_4	FIGN
ADCY82	1.2793e-05	0.27474	0.696	0.608	0.24665	Astrocytes_4	ADCY8
POU2F1	1.33222e-05	0.350114	0.383	0.369	0.256852	Astrocytes_4	POU2F1
CHD91	1.39091e-05	0.435113	0.562	0.486	0.268168	Astrocytes_4	CHD9
ACSS1	1.48529e-05	0.463621	0.459	0.384	0.286363	Astrocytes_4	ACSS1
NFIB1	1.57851e-05	0.373759	0.682	0.627	0.304338	Astrocytes_4	NFIB
ANTXR11	1.66189e-05	0.502715	0.467	0.412	0.320413	Astrocytes_4	ANTXR1
HSPB82	1.71331e-05	0.653586	0.402	0.304	0.330327	Astrocytes_4	HSPB8
NFIC1	1.76241e-05	0.294929	0.302	0.337	0.339793	Astrocytes_4	NFIC
LAMA11	1.78047e-05	0.514898	0.413	0.353	0.343275	Astrocytes_4	LAMA1
NTN11	2.06969e-05	0.550854	0.302	0.209	0.399035	Astrocytes_4	NTN1
AUTS21	2.17618e-05	0.311825	0.793	0.744	0.419568	Astrocytes_4	AUTS2
CALN11	2.44535e-05	0.476331	0.476	0.37	0.471463	Astrocytes_4	CALN1
KIAA12111	2.47795e-05	0.56299	0.375	0.291	0.477749	Astrocytes_4	KIAA1211
ANGPTL41	2.57473e-05	0.669837	0.288	0.232	0.496408	Astrocytes_4	ANGPTL4
WWC11	2.57811e-05	0.441867	0.486	0.447	0.49706	Astrocytes_4	WWC1
STARD131	2.58078e-05	0.402251	0.595	0.503	0.497575	Astrocytes_4	STARD13
UBE2G21	2.77841e-05	0.49603	0.329	0.261	0.535677	Astrocytes_4	UBE2G2
SUGP21	2.78546e-05	0.286522	0.231	0.255	0.537036	Astrocytes_4	SUGP2
ZHX31	2.79684e-05	0.430821	0.505	0.474	0.53923	Astrocytes_4	ZHX3
TTYH11	2.92827e-05	0.477925	0.639	0.562	0.56457	Astrocytes_4	TTYH1
KIF1B1	2.96603e-05	0.270025	0.658	0.668	0.57185	Astrocytes_4	KIF1B
FXYD11	3.7487e-05	0.434152	0.364	0.296	0.722749	Astrocytes_4	FXYD1
TBC1D11	3.75961e-05	0.474176	0.372	0.284	0.724852	Astrocytes_4	TBC1D1
TNRC6A1	3.79728e-05	0.366616	0.747	0.693	0.732116	Astrocytes_4	TNRC6A
ITPKB1	3.827e-05	0.310048	0.772	0.697	0.737845	Astrocytes_4	ITPKB
GAREM12	3.86352e-05	0.463674	0.519	0.461	0.744886	Astrocytes_4	GAREM1
PFKL1	3.93248e-05	0.432628	0.386	0.334	0.758183	Astrocytes_4	PFKL
EPS15L1	3.93321e-05	0.447409	0.372	0.313	0.758323	Astrocytes_4	EPS15L1
FLRT2	4.29714e-05	0.517883	0.383	0.276	0.828489	Astrocytes_4	FLRT2
ABCA12	4.36569e-05	0.396519	0.579	0.486	0.841705	Astrocytes_4	ABCA1
EPHA41	4.48018e-05	0.441061	0.28	0.184	0.863779	Astrocytes_4	EPHA4
LGR41	4.74585e-05	0.447168	0.394	0.372	0.915	Astrocytes_4	LGR4
KCTD11	4.83184e-05	0.558709	0.342	0.273	0.931578	Astrocytes_4	KCTD1
CAMK2G1	5.10887e-05	0.379762	0.677	0.624	0.984989	Astrocytes_4	CAMK2G
NEGR11	5.24523e-05	0.419107	0.459	0.36	1	Astrocytes_4	NEGR1
KSR22	5.30891e-05	0.485802	0.386	0.281	1	Astrocytes_4	KSR2
PHF21B	5.40595e-05	0.49339	0.28	0.257	1	Astrocytes_4	PHF21B
ACAP21	5.48864e-05	0.391535	0.372	0.352	1	Astrocytes_4	ACAP2
TPCN11	5.82811e-05	0.358451	0.457	0.414	1	Astrocytes_4	TPCN1
RFX2	5.91774e-05	0.408322	0.448	0.359	1	Astrocytes_4	RFX2
ADM1	6.15859e-05	0.356389	0.25	0.156	1	Astrocytes_4	ADM
PLCD31	6.26867e-05	0.336447	0.386	0.309	1	Astrocytes_4	PLCD3
TGFB2	6.78383e-05	0.501565	0.326	0.28	1	Astrocytes_4	TGFB2
THADA	6.92498e-05	0.363534	0.269	0.262	1	Astrocytes_4	THADA
GATM	7.06702e-05	0.332199	0.342	0.275	1	Astrocytes_4	GATM
DPY19L3	7.39443e-05	0.409142	0.253	0.182	1	Astrocytes_4	DPY19L3
KIAA17551	7.70841e-05	0.388324	0.402	0.323	1	Astrocytes_4	KIAA1755
CMYA51	8.06401e-05	0.531036	0.312	0.241	1	Astrocytes_4	CMYA5
WDR11-AS12	8.14938e-05	0.307626	0.329	0.349	1	Astrocytes_4	WDR11-AS1
SLC26A31	8.33341e-05	0.324243	0.595	0.525	1	Astrocytes_4	SLC26A3
CRADD	9.33034e-05	0.518017	0.427	0.366	1	Astrocytes_4	CRADD
SLC39A112	9.35595e-05	0.296396	0.652	0.577	1	Astrocytes_4	SLC39A11
PON21	9.49638e-05	0.384169	0.465	0.426	1	Astrocytes_4	PON2
UST	9.76856e-05	0.326286	0.41	0.308	1	Astrocytes_4	UST
LGI41	9.93915e-05	0.389866	0.312	0.29	1	Astrocytes_4	LGI4
DIS3L2	9.99252e-05	0.479008	0.255	0.232	1	Astrocytes_4	DIS3L2
THRB1	0.000104093	0.556904	0.418	0.368	1	Astrocytes_4	THRB
FOXN31	0.000104477	0.415087	0.538	0.477	1	Astrocytes_4	FOXN3
FAM49A1	0.000109787	0.372742	0.315	0.26	1	Astrocytes_4	FAM49A
SASH11	0.000111983	0.305613	0.709	0.645	1	Astrocytes_4	SASH1
SORL12	0.000112834	0.302505	0.557	0.508	1	Astrocytes_4	SORL1
PELI2	0.000117347	0.422489	0.302	0.262	1	Astrocytes_4	PELI2
IQCK	0.000121997	0.379236	0.394	0.364	1	Astrocytes_4	IQCK
PSD21	0.000126646	0.378642	0.492	0.443	1	Astrocytes_4	PSD2
SPTAN12	0.000127001	0.342495	0.522	0.487	1	Astrocytes_4	SPTAN1
APC21	0.000130075	0.336359	0.527	0.511	1	Astrocytes_4	APC2
CMTM4	0.000131742	0.428271	0.269	0.213	1	Astrocytes_4	CMTM4
NPAS22	0.000146022	0.391577	0.546	0.47	1	Astrocytes_4	NPAS2
PLEC2	0.000174282	0.294742	0.541	0.461	1	Astrocytes_4	PLEC
KNDC12	0.000193609	0.34012	0.489	0.433	1	Astrocytes_4	KNDC1
ATN11	0.000196209	0.454778	0.443	0.382	1	Astrocytes_4	ATN1
SLCO3A12	0.000200245	0.58442	0.345	0.268	1	Astrocytes_4	SLCO3A1
CTBP21	0.000207129	0.329396	0.293	0.305	1	Astrocytes_4	CTBP2
VCAN3	0.000213209	0.3724	0.538	0.452	1	Astrocytes_4	VCAN
PLCE12	0.000216091	0.520331	0.274	0.2	1	Astrocytes_4	PLCE1
LIFR1	0.000216299	0.276687	0.658	0.612	1	Astrocytes_4	LIFR
MAPK41	0.000217234	0.33747	0.565	0.475	1	Astrocytes_4	MAPK4
TRPS12	0.000225356	0.304191	0.788	0.756	1	Astrocytes_4	TRPS1
CHD7	0.000234496	0.39984	0.253	0.2	1	Astrocytes_4	CHD7
ARID1B	0.000266744	0.368373	0.543	0.486	1	Astrocytes_4	ARID1B
AC099792.12	0.000276363	0.390952	0.375	0.357	1	Astrocytes_4	AC099792.1
GABRG1	0.000292793	0.438231	0.307	0.248	1	Astrocytes_4	GABRG1
ZNF7042	0.000294016	0.427227	0.364	0.297	1	Astrocytes_4	ZNF704
KIFC2	0.000298026	0.475035	0.266	0.206	1	Astrocytes_4	KIFC2
NT5C21	0.000310907	0.356818	0.451	0.411	1	Astrocytes_4	NT5C2
PTTG1IP1	0.000311666	0.338989	0.337	0.272	1	Astrocytes_4	PTTG1IP
HADHB1	0.000319401	0.456028	0.307	0.249	1	Astrocytes_4	HADHB
ACADVL1	0.00043748	0.349598	0.601	0.551	1	Astrocytes_4	ACADVL
GRIK42	0.000460158	0.452506	0.375	0.32	1	Astrocytes_4	GRIK4
SGCD	0.000475299	0.460316	0.451	0.397	1	Astrocytes_4	SGCD
TCF7L11	0.000513321	0.406904	0.391	0.357	1	Astrocytes_4	TCF7L1
FSTL1	0.000547197	0.438615	0.28	0.219	1	Astrocytes_4	FSTL1
CHL11	0.000550315	0.407273	0.535	0.485	1	Astrocytes_4	CHL1
ZXDC	0.000557747	0.350406	0.269	0.24	1	Astrocytes_4	ZXDC
ALDH1A11	0.00058048	0.410798	0.533	0.452	1	Astrocytes_4	ALDH1A1
FTX1	0.000604187	0.37007	0.698	0.658	1	Astrocytes_4	FTX
AZIN1-AS11	0.000609778	0.253064	0.28	0.295	1	Astrocytes_4	AZIN1-AS1
OTUD7A1	0.000625399	0.4419	0.315	0.289	1	Astrocytes_4	OTUD7A
AMER21	0.000635468	0.283412	0.288	0.252	1	Astrocytes_4	AMER2
SMARCA21	0.000668409	0.285429	0.383	0.381	1	Astrocytes_4	SMARCA2
PALM2	0.000682197	0.387494	0.435	0.413	1	Astrocytes_4	PALM
RNPC3	0.000697783	0.304647	0.283	0.257	1	Astrocytes_4	RNPC3
CTDSPL1	0.000709317	0.428253	0.389	0.338	1	Astrocytes_4	CTDSPL
ST8SIA11	0.000754907	0.370065	0.351	0.265	1	Astrocytes_4	ST8SIA1
NCOA2	0.00077066	0.318867	0.432	0.417	1	Astrocytes_4	NCOA2
VPS13D	0.000773126	0.319733	0.332	0.359	1	Astrocytes_4	VPS13D
PRKX1	0.000784059	0.355132	0.277	0.202	1	Astrocytes_4	PRKX
EPC1	0.000795709	0.402154	0.372	0.331	1	Astrocytes_4	EPC1
NEDD4L	0.000869943	0.432077	0.255	0.24	1	Astrocytes_4	NEDD4L
BNC21	0.000903272	0.407072	0.288	0.229	1	Astrocytes_4	BNC2
DSCAM1	0.00092139	0.627357	0.269	0.192	1	Astrocytes_4	DSCAM
MEF2A1	0.00110908	0.331062	0.356	0.28	1	Astrocytes_4	MEF2A
FAF1	0.00114609	0.325079	0.383	0.388	1	Astrocytes_4	FAF1
SH3PXD2B1	0.00115539	0.348088	0.364	0.356	1	Astrocytes_4	SH3PXD2B
SNX9	0.0011669	0.408101	0.255	0.229	1	Astrocytes_4	SNX9
CELF11	0.00117082	0.339082	0.367	0.364	1	Astrocytes_4	CELF1
SOS1	0.00121612	0.340848	0.321	0.287	1	Astrocytes_4	SOS1
NSD3	0.00123187	0.298246	0.321	0.315	1	Astrocytes_4	NSD3
RASSF41	0.00126635	0.432759	0.391	0.334	1	Astrocytes_4	RASSF4
MCC1	0.00131696	0.34109	0.486	0.413	1	Astrocytes_4	MCC
SMAD1	0.00134081	0.423713	0.253	0.202	1	Astrocytes_4	SMAD1
ITGB8	0.00134504	0.303628	0.505	0.464	1	Astrocytes_4	ITGB8
FAM181B	0.00140933	0.381026	0.283	0.226	1	Astrocytes_4	FAM181B
PLXNB12	0.00144325	0.343108	0.63	0.572	1	Astrocytes_4	PLXNB1
PLSCR41	0.00151722	0.413694	0.337	0.286	1	Astrocytes_4	PLSCR4
FHIT1	0.00175445	0.261478	0.679	0.62	1	Astrocytes_4	FHIT
VPS53	0.0017964	0.302502	0.255	0.252	1	Astrocytes_4	VPS53
DBI	0.00189529	0.40497	0.277	0.201	1	Astrocytes_4	DBI
FARP11	0.00190275	0.285827	0.535	0.498	1	Astrocytes_4	FARP1
BMP7	0.0019389	0.32346	0.307	0.25	1	Astrocytes_4	BMP7
MIR9-3HG2	0.00196685	0.345041	0.307	0.241	1	Astrocytes_4	MIR9-3HG
GPR37L11	0.00201866	0.28496	0.514	0.445	1	Astrocytes_4	GPR37L1
ZNF4231	0.00202251	0.453526	0.28	0.237	1	Astrocytes_4	ZNF423
PPP1R1B	0.00203768	0.314309	0.255	0.19	1	Astrocytes_4	PPP1R1B
EPHX1	0.00206318	0.381498	0.261	0.217	1	Astrocytes_4	EPHX1
PFKFB31	0.00211697	0.256988	0.389	0.383	1	Astrocytes_4	PFKFB3
ABI1	0.00213722	0.334848	0.418	0.393	1	Astrocytes_4	ABI1
KIAA16711	0.00220921	0.331181	0.38	0.364	1	Astrocytes_4	KIAA1671
MSRA	0.00224289	0.370306	0.405	0.371	1	Astrocytes_4	MSRA
PLEKHA7	0.00231644	0.355033	0.318	0.241	1	Astrocytes_4	PLEKHA7
SLC18B11	0.00270771	0.321975	0.321	0.29	1	Astrocytes_4	SLC18B1
SGIP11	0.00312348	0.341248	0.476	0.431	1	Astrocytes_4	SGIP1
BCL21	0.00325749	0.282141	0.668	0.617	1	Astrocytes_4	BCL2
RALYL1	0.00327653	0.346753	0.304	0.225	1	Astrocytes_4	RALYL
PKM1	0.00345459	0.272651	0.489	0.466	1	Astrocytes_4	PKM
TNK22	0.00352929	0.296	0.264	0.254	1	Astrocytes_4	TNK2
CERS62	0.00365273	0.371478	0.427	0.362	1	Astrocytes_4	CERS6
ADAMTS92	0.00375413	0.380666	0.467	0.41	1	Astrocytes_4	ADAMTS9
RAB11B	0.00393681	0.297161	0.253	0.208	1	Astrocytes_4	RAB11B
MOB3B1	0.00399375	0.280819	0.405	0.337	1	Astrocytes_4	MOB3B
PTCHD1-AS1	0.00402869	0.343864	0.462	0.404	1	Astrocytes_4	PTCHD1-AS
CACNA2D1	0.0040568	0.288601	0.288	0.297	1	Astrocytes_4	CACNA2D1
FOS2	0.0042138	0.310003	0.321	0.308	1	Astrocytes_4	FOS
KMT2C	0.00425338	0.254042	0.582	0.576	1	Astrocytes_4	KMT2C
CPQ	0.00442815	0.331105	0.326	0.325	1	Astrocytes_4	CPQ
WDR62	0.00453086	0.291558	0.351	0.333	1	Astrocytes_4	WDR6
ACSS31	0.00472086	0.436335	0.315	0.293	1	Astrocytes_4	ACSS3
LMO31	0.00490165	0.325526	0.375	0.338	1	Astrocytes_4	LMO3
CSGALNACT11	0.00496688	0.287752	0.505	0.438	1	Astrocytes_4	CSGALNACT1
FAM135B1	0.00499716	0.318602	0.372	0.302	1	Astrocytes_4	FAM135B
WFS11	0.00509106	0.253369	0.383	0.352	1	Astrocytes_4	WFS1
ARHGEF62	0.00529539	0.286738	0.359	0.285	1	Astrocytes_4	ARHGEF6
TNS1	0.00536061	0.383685	0.299	0.248	1	Astrocytes_4	TNS1
NOTCH11	0.00564887	0.262273	0.323	0.262	1	Astrocytes_4	NOTCH1
NIPSNAP21	0.00594246	0.30762	0.283	0.261	1	Astrocytes_4	NIPSNAP2
MID1	0.00598995	0.528722	0.25	0.21	1	Astrocytes_4	MID1
PRKN1	0.00621357	0.258673	0.647	0.61	1	Astrocytes_4	PRKN
TOX	0.00666066	0.340388	0.285	0.216	1	Astrocytes_4	TOX
PLXNA21	0.00704366	0.445074	0.345	0.289	1	Astrocytes_4	PLXNA2
SBF21	0.00712042	0.279571	0.457	0.432	1	Astrocytes_4	SBF2
SLC7A21	0.00738136	0.285056	0.261	0.204	1	Astrocytes_4	SLC7A2
ZNF385A	0.00801661	0.290578	0.272	0.206	1	Astrocytes_4	ZNF385A
ARHGEF26	0.00807098	0.363799	0.375	0.337	1	Astrocytes_4	ARHGEF26
PIK3R11	0.00826919	0.34039	0.391	0.341	1	Astrocytes_4	PIK3R1
TSC22D1	0.00831802	0.281919	0.277	0.253	1	Astrocytes_4	TSC22D1
MEGF101	0.00844884	0.313202	0.37	0.32	1	Astrocytes_4	MEGF10
ETV6	0.00865434	0.260946	0.389	0.345	1	Astrocytes_4	ETV6
NAV13	0.00878661	0.29143	0.467	0.456	1	Astrocytes_4	NAV1
SLC6A12	0.00885011	0.255955	0.454	0.403	1	Astrocytes_4	SLC6A1
SF11	0.008874	0.285722	0.304	0.281	1	Astrocytes_4	SF1
LINC02649	0.00892961	0.292255	0.272	0.23	1	Astrocytes_4	LINC02649
MINK12	0.00895001	0.270429	0.37	0.31	1	Astrocytes_4	MINK1
ATP13A41	0.00901955	0.25952	0.592	0.525	1	Astrocytes_4	ATP13A4
GPR158	0.00911337	0.25045	0.274	0.212	1	Astrocytes_4	GPR158
ST5	0.00919783	0.355974	0.342	0.317	1	Astrocytes_4	ST5
SRPX	0.00942467	0.422701	0.253	0.197	1	Astrocytes_4	SRPX
CERS11	0.00947657	0.375905	0.283	0.245	1	Astrocytes_4	CERS1
AKAP8L2	0.00982009	0.261736	0.359	0.332	1	Astrocytes_4	AKAP8L
ITPRID11	5.35662e-181	3.22751	0.844	0.059	1.03276e-176	Astrocytes_7	ITPRID1
PAK3	5.20943e-149	2.53064	0.758	0.051	1.00438e-144	Astrocytes_7	PAK3
GRM51	1.93451e-144	2.81881	0.81	0.085	3.72974e-140	Astrocytes_7	GRM5
CACNB21	4.24509e-122	2.83957	0.922	0.301	8.18454e-118	Astrocytes_7	CACNB2
TRPM32	7.10986e-117	2.26932	1	0.822	1.37078e-112	Astrocytes_7	TRPM3
SLC6A111	1.53235e-115	2.20333	0.931	0.275	2.95438e-111	Astrocytes_7	SLC6A11
VAV3	1.69616e-110	2.36032	0.706	0.079	3.27019e-106	Astrocytes_7	VAV3
GPC51	3.03012e-110	2.21649	0.991	0.739	5.84207e-106	Astrocytes_7	GPC5
PTPRT1	1.80493e-108	2.15567	0.797	0.123	3.47991e-104	Astrocytes_7	PTPRT
FAT32	4.61902e-100	1.8945	0.974	0.573	8.90547e-96	Astrocytes_7	FAT3
LRP1B1	9.40287e-96	1.94408	0.987	0.879	1.81287e-91	Astrocytes_7	LRP1B
AC090809.1	1.9575e-92	1.88781	0.485	0.024	3.77405e-88	Astrocytes_7	AC090809.1
RORA1	9.10422e-92	1.8099	0.996	0.883	1.75529e-87	Astrocytes_7	RORA
CABLES12	5.84995e-91	1.7853	0.835	0.189	1.12787e-86	Astrocytes_7	CABLES1
KCND21	1.47029e-84	1.95857	0.931	0.528	2.83471e-80	Astrocytes_7	KCND2
LRRC4C1	1.03687e-83	1.97837	0.931	0.437	1.99909e-79	Astrocytes_7	LRRC4C
FLRT21	2.08651e-82	2.03245	0.827	0.25	4.0228e-78	Astrocytes_7	FLRT2
NRSN1	2.41595e-82	1.11756	0.381	0.01	4.65794e-78	Astrocytes_7	NRSN1
MIAT	1.68357e-81	1.31339	0.61	0.078	3.24592e-77	Astrocytes_7	MIAT
SLC7A10	4.47448e-81	1.36232	0.632	0.09	8.62681e-77	Astrocytes_7	SLC7A10
GREB1L1	2.5492e-80	1.69648	0.753	0.163	4.91487e-76	Astrocytes_7	GREB1L
ERBB42	3.17083e-80	1.67437	0.974	0.802	6.11336e-76	Astrocytes_7	ERBB4
GRID22	1.10728e-79	2.03246	0.913	0.339	2.13484e-75	Astrocytes_7	GRID2
GUCY1A2	1.19814e-79	1.99323	0.524	0.052	2.31002e-75	Astrocytes_7	GUCY1A2
HPSE21	6.26006e-79	1.6778	0.974	0.552	1.20694e-74	Astrocytes_7	HPSE2
SLC1A21	2.60232e-78	1.74685	0.987	0.715	5.01727e-74	Astrocytes_7	SLC1A2
CA12	4.59644e-78	1.18387	0.45	0.029	8.86194e-74	Astrocytes_7	CA12
NRXN11	3.93962e-77	1.73365	0.957	0.629	7.59558e-73	Astrocytes_7	NRXN1
CADM21	7.72158e-76	1.64686	0.974	0.735	1.48872e-71	Astrocytes_7	CADM2
GJB6	1.37985e-75	1.26226	0.554	0.065	2.66034e-71	Astrocytes_7	GJB6
KCTD8	3.16851e-73	1.83181	0.788	0.226	6.10888e-69	Astrocytes_7	KCTD8
CTNNA21	8.8901e-73	1.62482	0.97	0.696	1.71401e-68	Astrocytes_7	CTNNA2
SEMA3E	4.54185e-68	1.25186	0.554	0.08	8.75669e-64	Astrocytes_7	SEMA3E
UNC5D	5.13469e-68	2.36496	0.597	0.119	9.89969e-64	Astrocytes_7	UNC5D
SDC42	1.44684e-67	1.50707	0.935	0.485	2.7895e-63	Astrocytes_7	SDC4
RYR32	1.92286e-66	1.44947	0.974	0.732	3.70727e-62	Astrocytes_7	RYR3
LGR61	4.65452e-66	1.41484	0.61	0.11	8.97392e-62	Astrocytes_7	LGR6
EGFR1	2.74048e-65	1.58453	0.835	0.316	5.28364e-61	Astrocytes_7	EGFR
DGKZ	7.86229e-64	1.40125	0.545	0.084	1.51585e-59	Astrocytes_7	DGKZ
RGS72	1.30164e-63	1.63096	0.9	0.486	2.50956e-59	Astrocytes_7	RGS7
STK32A2	8.59653e-63	1.50889	0.827	0.294	1.65741e-58	Astrocytes_7	STK32A
FRMD4A1	4.49055e-62	1.55044	0.792	0.261	8.65777e-58	Astrocytes_7	FRMD4A
AMZ1	5.60173e-62	1.0268	0.351	0.019	1.08001e-57	Astrocytes_7	AMZ1
ESRRG1	3.24883e-60	1.46859	0.896	0.395	6.26375e-56	Astrocytes_7	ESRRG
RHBDL32	2.04909e-59	1.36393	0.758	0.227	3.95065e-55	Astrocytes_7	RHBDL3
PDE7B1	5.80097e-59	1.73888	0.848	0.443	1.11843e-54	Astrocytes_7	PDE7B
ADGRB31	8.12359e-59	1.49513	0.948	0.695	1.56623e-54	Astrocytes_7	ADGRB3
ATP1B21	2.39298e-58	1.38498	0.944	0.566	4.61366e-54	Astrocytes_7	ATP1B2
SOX52	6.43825e-58	1.4412	0.948	0.763	1.24129e-53	Astrocytes_7	SOX5
GPR37L12	5.71062e-57	1.36637	0.883	0.423	1.10101e-52	Astrocytes_7	GPR37L1
DSCAM2	1.49579e-55	1.7351	0.649	0.169	2.88389e-51	Astrocytes_7	DSCAM
C1QTNF41	2.23699e-55	1.34645	0.662	0.17	4.31293e-51	Astrocytes_7	C1QTNF4
FAM155A1	9.33043e-55	1.42543	0.948	0.658	1.79891e-50	Astrocytes_7	FAM155A
TOX1	1.8305e-54	1.41663	0.688	0.191	3.52921e-50	Astrocytes_7	TOX
GRK31	7.98636e-53	1.21388	0.797	0.294	1.53977e-48	Astrocytes_7	GRK3
TFCP2L1	8.04305e-53	0.864152	0.342	0.026	1.5507e-48	Astrocytes_7	TFCP2L1
ARHGAP24	3.83152e-52	1.2454	0.532	0.106	7.38718e-48	Astrocytes_7	ARHGAP24
CXCL14	1.03618e-51	0.922777	0.372	0.037	1.99775e-47	Astrocytes_7	CXCL14
SLC1A31	2.24894e-51	1.22112	0.991	0.791	4.33595e-47	Astrocytes_7	SLC1A3
SFXN51	3.62395e-51	1.19543	0.9	0.46	6.98698e-47	Astrocytes_7	SFXN5
C2orf721	4.92428e-51	1.23069	0.788	0.295	9.49401e-47	Astrocytes_7	C2orf72
LHFPL62	9.41795e-51	1.52016	0.896	0.517	1.81578e-46	Astrocytes_7	LHFPL6
CPNE5	6.29389e-50	0.962261	0.446	0.072	1.21346e-45	Astrocytes_7	CPNE5
ITPR1	1.02128e-49	1.16911	0.571	0.131	1.96903e-45	Astrocytes_7	ITPR1
STXBP51	1.60454e-49	1.29318	0.775	0.299	3.09355e-45	Astrocytes_7	STXBP5
CDH23	7.85119e-49	1.01213	0.537	0.117	1.51371e-44	Astrocytes_7	CDH23
SPON12	9.5914e-49	1.2269	0.892	0.44	1.84922e-44	Astrocytes_7	SPON1
GPAM	3.71176e-48	1.15068	0.571	0.136	7.15628e-44	Astrocytes_7	GPAM
GRAMD1C1	3.00797e-47	1.09887	0.701	0.229	5.79936e-43	Astrocytes_7	GRAMD1C
TPD52L11	5.46841e-47	1.43348	0.615	0.173	1.05431e-42	Astrocytes_7	TPD52L1
POU6F2	1.55071e-46	1.21751	0.524	0.114	2.98978e-42	Astrocytes_7	POU6F2
PDE4B	2.9623e-46	1.0242	0.939	0.593	5.71131e-42	Astrocytes_7	PDE4B
PLCB12	3.86967e-46	1.37535	0.892	0.589	7.46072e-42	Astrocytes_7	PLCB1
GPR1581	9.34482e-46	1.02709	0.641	0.189	1.80168e-41	Astrocytes_7	GPR158
FGD41	1.58348e-45	1.37852	0.792	0.365	3.05295e-41	Astrocytes_7	FGD4
PRRX11	2.63226e-45	1.02984	0.654	0.2	5.07501e-41	Astrocytes_7	PRRX1
GLUL1	9.25882e-45	1.06188	0.818	0.35	1.7851e-40	Astrocytes_7	GLUL
SEC14L1	1.37662e-44	1.00942	0.623	0.182	2.65413e-40	Astrocytes_7	SEC14L1
ABCD2	1.68014e-44	0.88718	0.459	0.085	3.2393e-40	Astrocytes_7	ABCD2
COL23A1	3.4046e-44	1.1122	0.45	0.082	6.56407e-40	Astrocytes_7	COL23A1
LINC002991	3.94621e-44	1.19934	0.827	0.379	7.60828e-40	Astrocytes_7	LINC00299
ADGRL31	4.72947e-44	1.28423	0.926	0.59	9.11842e-40	Astrocytes_7	ADGRL3
SLC6A13	1.36579e-43	1.0147	0.827	0.379	2.63324e-39	Astrocytes_7	SLC6A1
SYNE11	1.58522e-43	0.975063	0.909	0.504	3.0563e-39	Astrocytes_7	SYNE1
HIVEP2	1.9211e-43	1.24384	0.71	0.268	3.70387e-39	Astrocytes_7	HIVEP2
DOCK5	2.45237e-43	1.28121	0.71	0.261	4.72817e-39	Astrocytes_7	DOCK5
[truncated: 4,538 more rows]

## Sheet: Microglia_Macrophages
	p_val	avg_log2FC	pct.1	pct.2	p_val_adj	cluster	gene
FRMD4A	6.16e-159	1.03756	0.988	0.931	1.19e-154	Microglia_1	FRMD4A
APBB1IP	3.42e-138	1.12626	0.961	0.807	6.59e-134	Microglia_1	APBB1IP
SYNDIG1	6.15e-129	1.0798	0.947	0.713	1.18e-124	Microglia_1	SYNDIG1
ST6GALNAC3	3.63e-117	1.3527	0.873	0.616	7.01e-113	Microglia_1	ST6GALNAC3
P2RY12	3.59e-114	1.36844	0.802	0.484	6.91e-110	Microglia_1	P2RY12
NAV3	1.65e-113	1.04101	0.894	0.63	3.19e-109	Microglia_1	NAV3
AC008691.1	3.55e-100	1.54328	0.665	0.333	6.83e-96	Microglia_1	AC008691.1
RASGEF1C	3.37e-96	1.38152	0.634	0.303	6.5e-92	Microglia_1	RASGEF1C
CX3CR1	3.18e-92	1.26738	0.764	0.473	6.13e-88	Microglia_1	CX3CR1
ANKRD44	1.45e-91	0.848377	0.952	0.845	2.8e-87	Microglia_1	ANKRD44
SRGAP2	1.79e-90	0.67074	0.96	0.866	3.45e-86	Microglia_1	SRGAP2
ITPR2	2.84e-76	0.809078	0.943	0.862	5.47e-72	Microglia_1	ITPR2
MEF2C	9.59e-73	0.694526	0.956	0.847	1.85e-68	Microglia_1	MEF2C
IPCEF1	2.07e-71	0.938282	0.818	0.575	3.98e-67	Microglia_1	IPCEF1
HS3ST4	6.3e-69	0.848256	0.895	0.701	1.21e-64	Microglia_1	HS3ST4
AP003481.1	2.54e-67	1.08107	0.472	0.184	4.9e-63	Microglia_1	AP003481.1
FOXP2	8.72e-67	0.974784	0.665	0.382	1.68e-62	Microglia_1	FOXP2
ARHGAP22	1.67e-65	0.860523	0.869	0.732	3.21e-61	Microglia_1	ARHGAP22
DOCK8	1.47e-63	0.697234	0.944	0.862	2.84e-59	Microglia_1	DOCK8
ST6GAL1	3.17e-63	0.73228	0.938	0.795	6.12e-59	Microglia_1	ST6GAL1
MEF2A	1.55e-62	0.635708	0.968	0.905	2.99e-58	Microglia_1	MEF2A
SORL1	2.47e-56	0.482683	0.979	0.895	4.76e-52	Microglia_1	SORL1
TLN2	3.46e-56	0.933054	0.625	0.382	6.68e-52	Microglia_1	TLN2
IL6ST	4.38e-56	0.732946	0.819	0.648	8.45e-52	Microglia_1	IL6ST
CPED1	6.34e-56	0.845307	0.713	0.506	1.22e-51	Microglia_1	CPED1
KCNIP1	8.68e-55	0.849777	0.669	0.407	1.67e-50	Microglia_1	KCNIP1
AC244021.1	2.97e-53	1.03663	0.639	0.418	5.73e-49	Microglia_1	AC244021.1
LINC01141	8.1e-51	0.849495	0.584	0.358	1.56e-46	Microglia_1	LINC01141
BLNK	1.85e-48	0.787324	0.748	0.573	3.56e-44	Microglia_1	BLNK
PLXDC2	3.07e-47	0.31263	0.993	0.959	5.93e-43	Microglia_1	PLXDC2
C3	9.25e-47	0.653922	0.84	0.675	1.78e-42	Microglia_1	C3
LHFPL2	9.49e-46	0.704082	0.823	0.638	1.83e-41	Microglia_1	LHFPL2
HSPA1A	9.92e-46	0.747274	0.83	0.657	1.91e-41	Microglia_1	HSPA1A
ABCC4	1.15e-45	0.533963	0.841	0.671	2.22e-41	Microglia_1	ABCC4
INPP5D	4.59e-43	0.612607	0.905	0.806	8.85e-39	Microglia_1	INPP5D
ABR	1.1e-42	0.643851	0.902	0.806	2.11e-38	Microglia_1	ABR
FOXN3	1.12e-42	0.575121	0.941	0.862	2.15e-38	Microglia_1	FOXN3
PALD1	4.51e-42	0.72615	0.803	0.665	8.69e-38	Microglia_1	PALD1
CYFIP1	6.51e-42	0.673226	0.83	0.708	1.25e-37	Microglia_1	CYFIP1
TBXAS1	1.57e-41	0.613249	0.89	0.778	3.03e-37	Microglia_1	TBXAS1
TANC1	2.04e-41	0.902649	0.534	0.32	3.93e-37	Microglia_1	TANC1
KHDRBS3	2.17e-41	0.793888	0.69	0.476	4.18e-37	Microglia_1	KHDRBS3
KCNQ3	6.22e-40	0.510844	0.919	0.795	1.2e-35	Microglia_1	KCNQ3
ARHGAP24	5.23e-39	0.439562	0.981	0.92	1.01e-34	Microglia_1	ARHGAP24
LINC02232	8.75e-39	0.71233	0.626	0.422	1.69e-34	Microglia_1	LINC02232
PCNX2	4.31e-38	0.698912	0.739	0.598	8.31e-34	Microglia_1	PCNX2
FYB1	9.7e-37	0.586982	0.868	0.755	1.87e-32	Microglia_1	FYB1
SFMBT2	1.19e-36	0.46416	0.97	0.903	2.3e-32	Microglia_1	SFMBT2
OXR1	9.88e-36	0.701389	0.803	0.661	1.9e-31	Microglia_1	OXR1
TMEM156	1.76e-35	0.744748	0.519	0.339	3.38e-31	Microglia_1	TMEM156
ATP8B4	4.28e-35	0.556868	0.851	0.741	8.24e-31	Microglia_1	ATP8B4
SRGAP2B	5.35e-33	0.460732	0.835	0.731	1.03e-28	Microglia_1	SRGAP2B
TIAM1	2.23e-32	0.683492	0.614	0.434	4.3e-28	Microglia_1	TIAM1
MCF2L	1.02e-31	0.673027	0.654	0.508	1.97e-27	Microglia_1	MCF2L
PRDM11	1.14e-31	0.617479	0.287	0.129	2.21e-27	Microglia_1	PRDM11
ADGRG1	1.2e-31	0.619913	0.399	0.213	2.32e-27	Microglia_1	ADGRG1
CSF1R	8.41e-31	0.486159	0.829	0.733	1.62e-26	Microglia_1	CSF1R
DSCAM	1.74e-30	0.325466	0.861	0.697	3.36e-26	Microglia_1	DSCAM
LRMDA	2.71e-30	0.360369	0.979	0.934	5.22e-26	Microglia_1	LRMDA
XACT	7.56e-30	0.650873	0.427	0.235	1.46e-25	Microglia_1	XACT
SYK	1.71e-28	0.548416	0.761	0.618	3.29e-24	Microglia_1	SYK
SRGAP2C	2.49e-28	0.502087	0.742	0.632	4.81e-24	Microglia_1	SRGAP2C
ADAM28	1.03e-27	0.439831	0.888	0.795	1.98e-23	Microglia_1	ADAM28
DIAPH2	1.04e-27	0.592329	0.839	0.732	2e-23	Microglia_1	DIAPH2
C12orf75	1.84e-27	0.649418	0.299	0.153	3.56e-23	Microglia_1	C12orf75
RUNX2	2.2e-27	0.639056	0.613	0.464	4.24e-23	Microglia_1	RUNX2
P3H2	5.04e-27	0.792834	0.416	0.253	9.72e-23	Microglia_1	P3H2
EPB41L2	7.09e-27	0.392432	0.945	0.873	1.37e-22	Microglia_1	EPB41L2
MARCH3	1.72e-26	0.643087	0.535	0.379	3.32e-22	Microglia_1	MARCH3
AOAH	2.18e-26	0.486183	0.803	0.657	4.2e-22	Microglia_1	AOAH
MAML3	4.27e-26	0.377987	0.899	0.818	8.23e-22	Microglia_1	MAML3
SLC8A1	4.63e-26	0.363304	0.929	0.851	8.93e-22	Microglia_1	SLC8A1
IGSF21	2.62e-25	0.571951	0.484	0.306	5.05e-21	Microglia_1	IGSF21
ZFP36L2	4.63e-25	0.6249	0.793	0.688	8.92e-21	Microglia_1	ZFP36L2
AC025569.1	6.64e-25	0.665132	0.281	0.138	1.28e-20	Microglia_1	AC025569.1
RASAL2	6.88e-25	0.511734	0.783	0.664	1.33e-20	Microglia_1	RASAL2
ZNF710	1.53e-24	0.53713	0.72	0.616	2.95e-20	Microglia_1	ZNF710
TENM4	1.2e-23	0.580949	0.613	0.468	2.3e-19	Microglia_1	TENM4
FAM149A	1.22e-23	0.463057	0.73	0.595	2.35e-19	Microglia_1	FAM149A
RASSF8	1.85e-23	0.727178	0.573	0.424	3.57e-19	Microglia_1	RASSF8
TGFBR2	2.68e-23	0.526358	0.685	0.558	5.16e-19	Microglia_1	TGFBR2
PRKCA	3.55e-23	0.543632	0.628	0.474	6.84e-19	Microglia_1	PRKCA
JAZF1	3.79e-23	0.530199	0.787	0.713	7.3e-19	Microglia_1	JAZF1
HSPA1B	8.03e-23	0.570514	0.643	0.498	1.55e-18	Microglia_1	HSPA1B
CHST11	1.79e-22	0.313788	0.921	0.847	3.44e-18	Microglia_1	CHST11
PLCG2	2.11e-22	0.538031	0.593	0.456	4.07e-18	Microglia_1	PLCG2
AC087564.1	2.21e-22	0.726937	0.464	0.326	4.26e-18	Microglia_1	AC087564.1
EML1	2.25e-22	0.551677	0.303	0.203	4.33e-18	Microglia_1	EML1
LRRK1	2.29e-22	0.488424	0.733	0.636	4.42e-18	Microglia_1	LRRK1
CACNA1D	2.52e-22	0.58749	0.604	0.474	4.85e-18	Microglia_1	CACNA1D
BIN2	9.4e-22	0.504747	0.4	0.256	1.81e-17	Microglia_1	BIN2
FAM49B	9.98e-22	0.353597	0.932	0.866	1.92e-17	Microglia_1	FAM49B
SLCO2B1	2.17e-21	0.370855	0.838	0.723	4.18e-17	Microglia_1	SLCO2B1
PICALM	2.47e-21	0.445921	0.904	0.884	4.76e-17	Microglia_1	PICALM
LNCAROD	2.84e-21	0.484833	0.748	0.596	5.47e-17	Microglia_1	LNCAROD
ADAMTSL2	2.99e-21	0.551322	0.299	0.161	5.77e-17	Microglia_1	ADAMTSL2
AC080038.1	4.33e-21	0.506238	0.431	0.288	8.35e-17	Microglia_1	AC080038.1
PTPN14	1.82e-20	0.581392	0.258	0.132	3.5e-16	Microglia_1	PTPN14
STK17A	2.87e-20	0.539867	0.307	0.181	5.53e-16	Microglia_1	STK17A
LDLRAD4	3.41e-20	0.265315	0.921	0.876	6.57e-16	Microglia_1	LDLRAD4
MAP4K4	5.53e-20	0.439897	0.838	0.744	1.07e-15	Microglia_1	MAP4K4
AZIN2	1.26e-19	0.539466	0.45	0.352	2.43e-15	Microglia_1	AZIN2
EML4	2.74e-19	0.466964	0.694	0.577	5.28e-15	Microglia_1	EML4
SYT6	2.99e-19	0.539249	0.351	0.229	5.76e-15	Microglia_1	SYT6
MLXIPL	4.48e-19	0.446271	0.438	0.297	8.63e-15	Microglia_1	MLXIPL
TAL1	5.33e-19	0.490793	0.335	0.211	1.03e-14	Microglia_1	TAL1
MYO1F	7.01e-19	0.45537	0.629	0.536	1.35e-14	Microglia_1	MYO1F
AC118754.1	7.34e-19	0.443231	0.342	0.224	1.42e-14	Microglia_1	AC118754.1
S100Z	1.01e-18	0.650769	0.297	0.182	1.94e-14	Microglia_1	S100Z
KIF26B	1.12e-18	0.559035	0.507	0.372	2.17e-14	Microglia_1	KIF26B
ELK3	1.16e-18	0.466285	0.329	0.213	2.24e-14	Microglia_1	ELK3
CHD9	1.16e-18	0.417756	0.79	0.707	2.25e-14	Microglia_1	CHD9
KBTBD12	1.4e-18	0.503389	0.286	0.175	2.71e-14	Microglia_1	KBTBD12
P2RY13	1.8e-18	0.473643	0.31	0.204	3.47e-14	Microglia_1	P2RY13
USP6NL	2.44e-18	0.441082	0.639	0.505	4.71e-14	Microglia_1	USP6NL
DLEU2	3.97e-18	0.489071	0.723	0.648	7.65e-14	Microglia_1	DLEU2
ZFHX3	4.62e-18	0.337448	0.898	0.828	8.9e-14	Microglia_1	ZFHX3
PIP5K1B	4.74e-18	0.513579	0.271	0.152	9.14e-14	Microglia_1	PIP5K1B
SESN3	5.33e-18	0.312465	0.372	0.259	1.03e-13	Microglia_1	SESN3
TRAF3IP3	5.96e-18	0.461944	0.306	0.19	1.15e-13	Microglia_1	TRAF3IP3
ATP2C1	7.21e-18	0.302222	0.62	0.496	1.39e-13	Microglia_1	ATP2C1
IFNGR1	8e-18	0.459789	0.769	0.684	1.54e-13	Microglia_1	IFNGR1
MTHFD1L	8.32e-18	0.368647	0.769	0.662	1.6e-13	Microglia_1	MTHFD1L
LY86	9.05e-18	0.451467	0.705	0.593	1.75e-13	Microglia_1	LY86
ENTPD1	9.28e-18	0.448691	0.71	0.591	1.79e-13	Microglia_1	ENTPD1
TBC1D4	1.03e-17	0.51349	0.605	0.493	1.99e-13	Microglia_1	TBC1D4
RGS10	1.13e-17	0.416443	0.632	0.546	2.18e-13	Microglia_1	RGS10
CSF3R	1.14e-17	0.4034	0.532	0.446	2.2e-13	Microglia_1	CSF3R
SPRED1	1.45e-17	0.385412	0.694	0.594	2.8e-13	Microglia_1	SPRED1
B3GNT5	2.36e-17	0.465337	0.456	0.324	4.55e-13	Microglia_1	B3GNT5
RYR1	3.14e-17	0.506154	0.607	0.498	6.05e-13	Microglia_1	RYR1
PTPRE	3.92e-17	0.422637	0.694	0.592	7.56e-13	Microglia_1	PTPRE
SH3KBP1	4.35e-17	0.394229	0.8	0.733	8.38e-13	Microglia_1	SH3KBP1
OSBPL6	4.35e-17	0.453429	0.265	0.161	8.38e-13	Microglia_1	OSBPL6
FMNL3	4.72e-17	0.35825	0.813	0.721	9.1e-13	Microglia_1	FMNL3
PKN2	5.92e-17	0.427906	0.695	0.612	1.14e-12	Microglia_1	PKN2
GCNT2	6.92e-17	0.517995	0.428	0.316	1.33e-12	Microglia_1	GCNT2
SUSD3	7.42e-17	0.376351	0.275	0.164	1.43e-12	Microglia_1	SUSD3
PGM5	8.3e-17	0.365183	0.483	0.391	1.6e-12	Microglia_1	PGM5
IKZF1	9.93e-17	0.309447	0.657	0.562	1.91e-12	Microglia_1	IKZF1
APPL2	1.22e-16	0.451888	0.552	0.457	2.35e-12	Microglia_1	APPL2
SPECC1	2.16e-16	0.528077	0.527	0.415	4.16e-12	Microglia_1	SPECC1
USP53	2.51e-16	0.419917	0.496	0.359	4.84e-12	Microglia_1	USP53
TMIGD3	5.23e-16	0.503404	0.302	0.198	1.01e-11	Microglia_1	TMIGD3
TBC1D22A	8.07e-16	0.394555	0.829	0.783	1.56e-11	Microglia_1	TBC1D22A
SERPINB9	8.64e-16	0.537583	0.429	0.3	1.67e-11	Microglia_1	SERPINB9
PTEN	1.04e-15	0.390744	0.441	0.395	2.01e-11	Microglia_1	PTEN
BHLHE41	1.6e-15	0.361889	0.736	0.642	3.09e-11	Microglia_1	BHLHE41
TBC1D1	1.96e-15	0.454842	0.592	0.497	3.79e-11	Microglia_1	TBC1D1
MAP3K5	1.99e-15	0.39568	0.772	0.697	3.84e-11	Microglia_1	MAP3K5
NRIP1	2.15e-15	0.505287	0.511	0.404	4.15e-11	Microglia_1	NRIP1
RCSD1	2.58e-15	0.395768	0.55	0.467	4.96e-11	Microglia_1	RCSD1
SDK1	2.64e-15	0.483303	0.515	0.387	5.08e-11	Microglia_1	SDK1
FLI1	2.71e-15	0.359505	0.724	0.63	5.22e-11	Microglia_1	FLI1
LINC02642	2.87e-15	0.558781	0.268	0.173	5.53e-11	Microglia_1	LINC02642
UBE2E2	3.1e-15	0.368526	0.86	0.802	5.98e-11	Microglia_1	UBE2E2
MIR646HG	3.43e-15	0.516963	0.539	0.425	6.61e-11	Microglia_1	MIR646HG
CAMK1D	4.03e-15	0.385878	0.79	0.709	7.77e-11	Microglia_1	CAMK1D
ATM	5.9e-15	0.359744	0.73	0.643	1.14e-10	Microglia_1	ATM
ZNRF2	1.3e-14	0.425426	0.525	0.443	2.5e-10	Microglia_1	ZNRF2
SDCCAG8	1.77e-14	0.416161	0.726	0.645	3.41e-10	Microglia_1	SDCCAG8
SLC2A5	1.89e-14	0.415724	0.513	0.394	3.65e-10	Microglia_1	SLC2A5
GAK	1.9e-14	0.44489	0.438	0.344	3.65e-10	Microglia_1	GAK
ARHGAP31	2.47e-14	0.476623	0.466	0.364	4.77e-10	Microglia_1	ARHGAP31
IL18	3.13e-14	0.462189	0.521	0.436	6.04e-10	Microglia_1	IL18
SIPA1L2	3.14e-14	0.440128	0.547	0.436	6.05e-10	Microglia_1	SIPA1L2
ARMH4	3.86e-14	0.437479	0.292	0.222	7.45e-10	Microglia_1	ARMH4
ARHGAP15	4.39e-14	0.34373	0.863	0.795	8.46e-10	Microglia_1	ARHGAP15
DOCK10	4.44e-14	0.319227	0.887	0.811	8.57e-10	Microglia_1	DOCK10
IL17RA	4.78e-14	0.428025	0.51	0.421	9.22e-10	Microglia_1	IL17RA
PTPRJ	4.87e-14	0.320857	0.831	0.749	9.38e-10	Microglia_1	PTPRJ
CTBP2	5.07e-14	0.408087	0.63	0.559	9.78e-10	Microglia_1	CTBP2
ARHGAP12	5.08e-14	0.463427	0.599	0.537	9.79e-10	Microglia_1	ARHGAP12
KCNK13	5.5e-14	0.466421	0.454	0.34	1.06e-09	Microglia_1	KCNK13
MICOS10	5.87e-14	0.540553	0.255	0.154	1.13e-09	Microglia_1	MICOS10
ARHGEF6	6.5e-14	0.451047	0.483	0.405	1.25e-09	Microglia_1	ARHGEF6
CARD11	7.14e-14	0.424785	0.387	0.282	1.38e-09	Microglia_1	CARD11
KANSL1	8.87e-14	0.388896	0.777	0.711	1.71e-09	Microglia_1	KANSL1
LRMP	1.08e-13	0.364828	0.48	0.377	2.08e-09	Microglia_1	LRMP
DISC1	1.22e-13	0.318194	0.822	0.742	2.35e-09	Microglia_1	DISC1
DOCK2	1.33e-13	0.289138	0.829	0.745	2.57e-09	Microglia_1	DOCK2
DIP2A	1.82e-13	0.36863	0.528	0.455	3.51e-09	Microglia_1	DIP2A
AL163541.1	2.06e-13	0.610332	0.429	0.332	3.97e-09	Microglia_1	AL163541.1
SAMSN1	2.85e-13	0.30878	0.658	0.548	5.5e-09	Microglia_1	SAMSN1
RASAL3	4.09e-13	0.385862	0.256	0.173	7.88e-09	Microglia_1	RASAL3
VAV1	4.32e-13	0.432287	0.469	0.386	8.33e-09	Microglia_1	VAV1
ZNF846	6.07e-13	0.429987	0.348	0.267	1.17e-08	Microglia_1	ZNF846
GUCY1A1	6.23e-13	0.479638	0.294	0.196	1.2e-08	Microglia_1	GUCY1A1
HIVEP3	6.49e-13	0.448292	0.585	0.502	1.25e-08	Microglia_1	HIVEP3
RUBCNL	7.14e-13	0.378053	0.41	0.304	1.38e-08	Microglia_1	RUBCNL
ATF7IP2	1.09e-12	0.441181	0.3	0.22	2.1e-08	Microglia_1	ATF7IP2
LST1	1.18e-12	0.319314	0.288	0.235	2.27e-08	Microglia_1	LST1
KLHL5	1.23e-12	0.405428	0.526	0.444	2.36e-08	Microglia_1	KLHL5
KLHL18	1.24e-12	0.376139	0.256	0.165	2.39e-08	Microglia_1	KLHL18
ITGAM	1.55e-12	0.39277	0.502	0.427	2.99e-08	Microglia_1	ITGAM
MKNK1	2.19e-12	0.400224	0.482	0.397	4.23e-08	Microglia_1	MKNK1
ZFP36L1	2.26e-12	0.407707	0.882	0.836	4.35e-08	Microglia_1	ZFP36L1
PACSIN2	3.05e-12	0.389112	0.415	0.342	5.88e-08	Microglia_1	PACSIN2
VASH1	3.32e-12	0.302124	0.549	0.472	6.39e-08	Microglia_1	VASH1
UPF2	3.89e-12	0.340398	0.325	0.284	7.49e-08	Microglia_1	UPF2
HTRA1	4.13e-12	0.344095	0.516	0.432	7.97e-08	Microglia_1	HTRA1
ITGAX	4.17e-12	0.322567	0.68	0.583	8.05e-08	Microglia_1	ITGAX
PANK2	5.2e-12	0.357841	0.368	0.3	1e-07	Microglia_1	PANK2
CTNND1	5.28e-12	0.279973	0.395	0.377	1.02e-07	Microglia_1	CTNND1
ARHGAP25	6.2e-12	0.426995	0.533	0.451	1.19e-07	Microglia_1	ARHGAP25
LPAR1	6.46e-12	0.366919	0.514	0.397	1.24e-07	Microglia_1	LPAR1
SP140	6.87e-12	0.411355	0.257	0.18	1.32e-07	Microglia_1	SP140
UVRAG	7.06e-12	0.322174	0.738	0.663	1.36e-07	Microglia_1	UVRAG
ADAM10	7.53e-12	0.393169	0.662	0.598	1.45e-07	Microglia_1	ADAM10
DEF6	8.86e-12	0.378143	0.314	0.229	1.71e-07	Microglia_1	DEF6
LPIN2	9.58e-12	0.33592	0.578	0.504	1.85e-07	Microglia_1	LPIN2
AZIN1-AS1	9.59e-12	0.409679	0.282	0.205	1.85e-07	Microglia_1	AZIN1-AS1
SLC7A6	1.13e-11	0.326872	0.307	0.234	2.19e-07	Microglia_1	SLC7A6
SUSD6	1.37e-11	0.29272	0.65	0.594	2.64e-07	Microglia_1	SUSD6
TNRC18	1.45e-11	0.313765	0.616	0.557	2.8e-07	Microglia_1	TNRC18
NCK1	1.66e-11	0.369828	0.313	0.248	3.2e-07	Microglia_1	NCK1
MYOF	1.9e-11	0.389121	0.511	0.438	3.66e-07	Microglia_1	MYOF
OSBPL11	2.04e-11	0.407755	0.401	0.322	3.92e-07	Microglia_1	OSBPL11
AC006978.2	2.75e-11	0.344385	0.477	0.404	5.3e-07	Microglia_1	AC006978.2
PMEPA1	2.84e-11	0.402181	0.293	0.224	5.48e-07	Microglia_1	PMEPA1
BOD1L1	3.56e-11	0.328216	0.559	0.475	6.86e-07	Microglia_1	BOD1L1
PLCB2	3.58e-11	0.298693	0.376	0.324	6.9e-07	Microglia_1	PLCB2
EVL	3.96e-11	0.314088	0.561	0.477	7.64e-07	Microglia_1	EVL
SLC25A37	4.05e-11	0.321394	0.465	0.368	7.81e-07	Microglia_1	SLC25A37
MYCBP2	4.74e-11	0.317641	0.82	0.752	9.14e-07	Microglia_1	MYCBP2
PLCL2	4.96e-11	0.387113	0.585	0.503	9.57e-07	Microglia_1	PLCL2
PRAM1	5.66e-11	0.418025	0.372	0.298	1.09e-06	Microglia_1	PRAM1
FNBP1L	7.72e-11	0.389778	0.334	0.249	1.49e-06	Microglia_1	FNBP1L
IRAK3	8.92e-11	0.31867	0.458	0.348	1.72e-06	Microglia_1	IRAK3
ALOX5	1.24e-10	0.349577	0.484	0.395	2.4e-06	Microglia_1	ALOX5
KIAA1147	1.27e-10	0.289101	0.395	0.35	2.45e-06	Microglia_1	KIAA1147
SMURF1	1.41e-10	0.383562	0.459	0.382	2.73e-06	Microglia_1	SMURF1
PHACTR4	1.51e-10	0.321685	0.35	0.322	2.91e-06	Microglia_1	PHACTR4
ZNF148	1.73e-10	0.357494	0.581	0.519	3.33e-06	Microglia_1	ZNF148
WASF2	1.78e-10	0.334704	0.587	0.536	3.43e-06	Microglia_1	WASF2
UBAC2	2.13e-10	0.280518	0.524	0.49	4.11e-06	Microglia_1	UBAC2
TRANK1	2.27e-10	0.346037	0.286	0.21	4.38e-06	Microglia_1	TRANK1
PIK3CD	2.28e-10	0.419583	0.421	0.348	4.4e-06	Microglia_1	PIK3CD
NLRP1	2.35e-10	0.334476	0.35	0.262	4.53e-06	Microglia_1	NLRP1
LPAR5	2.36e-10	0.291995	0.306	0.265	4.55e-06	Microglia_1	LPAR5
ITPR1	2.41e-10	0.343903	0.474	0.391	4.64e-06	Microglia_1	ITPR1
UBE2K	3.57e-10	0.294538	0.595	0.565	6.89e-06	Microglia_1	UBE2K
CDYL	4.45e-10	0.355185	0.454	0.372	8.58e-06	Microglia_1	CDYL
HCK	4.6e-10	0.321564	0.402	0.319	8.87e-06	Microglia_1	HCK
SKI	5.24e-10	0.318112	0.574	0.505	1.01e-05	Microglia_1	SKI
STAMBPL1	6.02e-10	0.373796	0.32	0.243	1.16e-05	Microglia_1	STAMBPL1
AC124319.1	7.22e-10	0.322625	0.616	0.557	1.39e-05	Microglia_1	AC124319.1
SH3RF3	8.95e-10	0.267588	0.721	0.635	1.73e-05	Microglia_1	SH3RF3
OTULINL	9.04e-10	0.371583	0.398	0.316	1.74e-05	Microglia_1	OTULINL
EPC2	9.71e-10	0.325331	0.314	0.278	1.87e-05	Microglia_1	EPC2
CCDC146	9.78e-10	0.298419	0.267	0.241	1.89e-05	Microglia_1	CCDC146
ADAMTS10	1.05e-09	0.350892	0.265	0.195	2.03e-05	Microglia_1	ADAMTS10
SHTN1	1.15e-09	0.286929	0.799	0.734	2.23e-05	Microglia_1	SHTN1
NCK2	1.21e-09	0.410452	0.483	0.4	2.33e-05	Microglia_1	NCK2
NFATC3	1.24e-09	0.313327	0.454	0.402	2.4e-05	Microglia_1	NFATC3
DIP2B	1.27e-09	0.331413	0.754	0.702	2.46e-05	Microglia_1	DIP2B
IL13RA1	1.34e-09	0.340316	0.598	0.523	2.59e-05	Microglia_1	IL13RA1
AC011462.1	1.4e-09	0.292381	0.351	0.273	2.7e-05	Microglia_1	AC011462.1
ADCY7	1.75e-09	0.294369	0.468	0.441	3.38e-05	Microglia_1	ADCY7
LPXN	2.62e-09	0.327469	0.301	0.218	5.06e-05	Microglia_1	LPXN
EIF4G3	3.89e-09	0.306912	0.737	0.698	7.51e-05	Microglia_1	EIF4G3
POU2F2	3.94e-09	0.37652	0.434	0.36	7.59e-05	Microglia_1	POU2F2
PPP6R2	4.06e-09	0.315977	0.549	0.483	7.83e-05	Microglia_1	PPP6R2
TNS3	4.36e-09	0.320643	0.597	0.52	8.4e-05	Microglia_1	TNS3
NR3C2	5.18e-09	0.3752	0.315	0.258	9.98e-05	Microglia_1	NR3C2
TM6SF1	5.39e-09	0.307774	0.343	0.267	0.00010397	Microglia_1	TM6SF1
RABGAP1L	5.41e-09	0.332445	0.67	0.645	0.0001043	Microglia_1	RABGAP1L
TAB2	5.74e-09	0.35456	0.727	0.687	0.00011073	Microglia_1	TAB2
PKD2	5.98e-09	0.31786	0.408	0.365	0.00011533	Microglia_1	PKD2
VSIR	6.11e-09	0.260801	0.54	0.463	0.00011784	Microglia_1	VSIR
FGD2	6.77e-09	0.309714	0.422	0.346	0.00013059	Microglia_1	FGD2
TTC28	6.99e-09	0.387769	0.537	0.461	0.0001347	Microglia_1	TTC28
ARID1A	7.94e-09	0.250736	0.517	0.472	0.00015308	Microglia_1	ARID1A
PRKCD	8.13e-09	0.273803	0.342	0.279	0.00015678	Microglia_1	PRKCD
SSH1	8.5e-09	0.26134	0.522	0.461	0.00016389	Microglia_1	SSH1
LYST	8.61e-09	0.290068	0.634	0.579	0.00016592	Microglia_1	LYST
ZNF652	9.12e-09	0.330441	0.487	0.416	0.00017579	Microglia_1	ZNF652
GALNT10	1.02e-08	0.313248	0.375	0.307	0.00019712	Microglia_1	GALNT10
NSD1	1.05e-08	0.304755	0.519	0.474	0.00020306	Microglia_1	NSD1
NCKAP1L	1.11e-08	0.307741	0.55	0.513	0.0002135	Microglia_1	NCKAP1L
GPBP1L1	1.38e-08	0.282228	0.352	0.328	0.0002663	Microglia_1	GPBP1L1
FBXO11	1.38e-08	0.256195	0.625	0.575	0.00026685	Microglia_1	FBXO11
LTC4S	1.5e-08	0.26944	0.28	0.232	0.00028925	Microglia_1	LTC4S
LRIG1	1.6e-08	0.341908	0.276	0.207	0.00030811	Microglia_1	LRIG1
MEF2C-AS1	1.6e-08	0.440314	0.471	0.398	0.0003085	Microglia_1	MEF2C-AS1
NOL4L	1.81e-08	0.315257	0.318	0.261	0.00034991	Microglia_1	NOL4L
SLC15A2	1.84e-08	0.323738	0.253	0.183	0.00035433	Microglia_1	SLC15A2
ADK	1.88e-08	0.276732	0.6	0.546	0.00036329	Microglia_1	ADK
ETV5	1.95e-08	0.289379	0.436	0.361	0.00037602	Microglia_1	ETV5
MAST3	2.05e-08	0.265845	0.253	0.209	0.00039543	Microglia_1	MAST3
ST3GAL6	2.07e-08	0.255613	0.508	0.466	0.00039886	Microglia_1	ST3GAL6
GPR34	2.76e-08	0.279942	0.395	0.36	0.00053227	Microglia_1	GPR34
PSMA1	3.28e-08	0.342859	0.37	0.287	0.00063241	Microglia_1	PSMA1
RBM6	3.47e-08	0.267199	0.618	0.584	0.00066979	Microglia_1	RBM6
MOB1B	3.51e-08	0.379665	0.386	0.315	0.00067759	Microglia_1	MOB1B
ULK2	3.53e-08	0.297855	0.271	0.24	0.00068091	Microglia_1	ULK2
UTP6	3.67e-08	0.271165	0.311	0.262	0.00070808	Microglia_1	UTP6
SPATA5	4.05e-08	0.289835	0.366	0.349	0.00078177	Microglia_1	SPATA5
PRPF38B	4.7e-08	0.250841	0.401	0.333	0.00090554	Microglia_1	PRPF38B
BACH1	5.14e-08	0.256498	0.571	0.516	0.00099095	Microglia_1	BACH1
APMAP	5.81e-08	0.268392	0.462	0.395	0.00112056	Microglia_1	APMAP
FBXL4	5.82e-08	0.270302	0.285	0.245	0.00112154	Microglia_1	FBXL4
RNASET2	6.04e-08	0.284726	0.556	0.48	0.00116461	Microglia_1	RNASET2
MPZL1	7.19e-08	0.283059	0.268	0.206	0.00138707	Microglia_1	MPZL1
MAP2K1	8.25e-08	0.304661	0.309	0.267	0.00159155	Microglia_1	MAP2K1
PDS5A	8.38e-08	0.259349	0.51	0.514	0.00161648	Microglia_1	PDS5A
EPB41	1e-07	0.288219	0.41	0.361	0.00193678	Microglia_1	EPB41
KRCC1	1.11e-07	0.279332	0.263	0.216	0.00213795	Microglia_1	KRCC1
ARHGAP17	1.12e-07	0.300707	0.464	0.435	0.00216805	Microglia_1	ARHGAP17
CLASP1	1.13e-07	0.264742	0.531	0.51	0.00217486	Microglia_1	CLASP1
CSK	1.32e-07	0.257649	0.271	0.235	0.00255017	Microglia_1	CSK
CHD7	1.82e-07	0.252435	0.604	0.534	0.00351369	Microglia_1	CHD7
ZNF592	1.95e-07	0.272861	0.255	0.203	0.003752	Microglia_1	ZNF592
HIST1H2AC	2.14e-07	0.256519	0.449	0.366	0.00412027	Microglia_1	HIST1H2AC
SENP6	2.17e-07	0.274418	0.643	0.594	0.00417886	Microglia_1	SENP6
C2CD5	2.6e-07	0.265502	0.417	0.38	0.00502162	Microglia_1	C2CD5
SUCLG2	2.68e-07	0.29425	0.475	0.448	0.00516889	Microglia_1	SUCLG2
TMEM131L	2.83e-07	0.31115	0.308	0.236	0.00545892	Microglia_1	TMEM131L
WDFY2	2.96e-07	0.252685	0.579	0.544	0.00571235	Microglia_1	WDFY2
PIK3AP1	3.27e-07	0.30091	0.476	0.413	0.00630567	Microglia_1	PIK3AP1
PCED1B	3.35e-07	0.301246	0.304	0.242	0.00646712	Microglia_1	PCED1B
ASXL2	3.37e-07	0.255363	0.372	0.341	0.00650124	Microglia_1	ASXL2
LINC01094	3.44e-07	0.307517	0.28	0.229	0.00662318	Microglia_1	LINC01094
JAK2	3.79e-07	0.265101	0.604	0.534	0.00729857	Microglia_1	JAK2
PACS1	4.2e-07	0.262953	0.483	0.456	0.00809393	Microglia_1	PACS1
GLCE	5.01e-07	0.308382	0.325	0.293	0.00965127	Microglia_1	GLCE
SIPA1	5.06e-07	0.261734	0.28	0.227	0.00975793	Microglia_1	SIPA1
TMC8	5.77e-07	0.310381	0.349	0.289	0.0111155	Microglia_1	TMC8
ST8SIA4	6.4e-07	0.265056	0.43	0.393	0.0123392	Microglia_1	ST8SIA4
PHC2	7.14e-07	0.279158	0.437	0.395	0.0137651	Microglia_1	PHC2
PIK3R5	7.85e-07	0.259372	0.512	0.459	0.0151437	Microglia_1	PIK3R5
SETBP1	8.96e-07	0.343368	0.372	0.333	0.0172822	Microglia_1	SETBP1
NRF1	9.13e-07	0.281574	0.342	0.306	0.0175974	Microglia_1	NRF1
CHST15	9.27e-07	0.280677	0.365	0.296	0.0178728	Microglia_1	CHST15
PLPP1	1.18e-06	0.287581	0.335	0.276	0.0228169	Microglia_1	PLPP1
R3HDM1	1.3e-06	0.260778	0.331	0.305	0.0250219	Microglia_1	R3HDM1
RIN2	1.39e-06	0.288276	0.591	0.533	0.0268539	Microglia_1	RIN2
R3HDM2	1.49e-06	0.25447	0.432	0.395	0.0287467	Microglia_1	R3HDM2
TMCC3	1.6e-06	0.314125	0.449	0.406	0.0307548	Microglia_1	TMCC3
RAP1GAP2	2.06e-06	0.25982	0.329	0.261	0.0396574	Microglia_1	RAP1GAP2
CCND3	2.18e-06	0.281814	0.408	0.39	0.0420142	Microglia_1	CCND3
WIPF1	2.24e-06	0.260117	0.52	0.51	0.0432142	Microglia_1	WIPF1
TET3	2.9e-06	0.273586	0.428	0.381	0.0558381	Microglia_1	TET3
RCBTB2	3.12e-06	0.263132	0.392	0.347	0.0601326	Microglia_1	RCBTB2
CNTRL	3.59e-06	0.265249	0.442	0.409	0.0692347	Microglia_1	CNTRL
NCOA3	3.68e-06	0.25377	0.554	0.519	0.0709751	Microglia_1	NCOA3
BICRAL	5.65e-06	0.254741	0.397	0.349	0.108879	Microglia_1	BICRAL
BTG2	7.04e-06	0.281697	0.334	0.288	0.135722	Microglia_1	BTG2
IRF8	1.18e-05	0.251455	0.368	0.309	0.227076	Microglia_1	IRF8
BMPR1A	1.21e-05	0.25258	0.291	0.254	0.234114	Microglia_1	BMPR1A
AIG1	1.53e-05	0.29314	0.374	0.318	0.294633	Microglia_1	AIG1
AL158071.4	3.83e-05	0.292391	0.28	0.243	0.738641	Microglia_1	AL158071.4
NEDD4L	4.58e-05	0.255521	0.408	0.365	0.88341	Microglia_1	NEDD4L
PHACTR2	5.34e-05	0.301038	0.275	0.228	1	Microglia_1	PHACTR2
FOXO1	6.4e-05	0.270457	0.286	0.253	1	Microglia_1	FOXO1
COMMD10	9.04e-05	0.258541	0.466	0.442	1	Microglia_1	COMMD10
UMAD1	0.00039566	0.264367	0.347	0.304	1	Microglia_1	UMAD1
RNF150	0.00049698	0.286054	0.436	0.379	1	Microglia_1	RNF150
PDE4D	0.0038627	0.265002	0.304	0.294	1	Microglia_1	PDE4D
GPNMB	2.62e-173	3.31907	0.765	0.115	5.05e-169	Microglia_2	GPNMB
APOE	8.68e-82	2.7316	0.926	0.633	1.67e-77	Microglia_2	APOE
MITF	2.94e-75	1.74367	0.697	0.237	5.68e-71	Microglia_2	MITF
FTL	3.09e-64	2.81542	0.947	0.733	5.96e-60	Microglia_2	FTL
LIPA	1.37e-63	1.42516	0.694	0.294	2.64e-59	Microglia_2	LIPA
ASAH1	2.76e-62	1.43681	0.747	0.354	5.31e-58	Microglia_2	ASAH1
APOC1	4.7e-62	2.29122	0.606	0.195	9.07e-58	Microglia_2	APOC1
MAFB	4.52e-57	1.07914	0.515	0.126	8.71e-53	Microglia_2	MAFB
NUPR1	2.44e-54	1.47854	0.371	0.06	4.7e-50	Microglia_2	NUPR1
ATG7	3.23e-54	1.24527	0.865	0.578	6.22e-50	Microglia_2	ATG7
STARD13	2.4e-51	1.39436	0.685	0.305	4.62e-47	Microglia_2	STARD13
NPL	3.73e-51	1.26394	0.782	0.444	7.19e-47	Microglia_2	NPL
LGALS3	1.99e-50	1.22411	0.271	0.026	3.83e-46	Microglia_2	LGALS3
PTPRG	2.92e-47	2.89878	0.347	0.091	5.64e-43	Microglia_2	PTPRG
NHSL1	3.27e-47	1.68957	0.685	0.36	6.3e-43	Microglia_2	NHSL1
MYO1E	6.07e-45	1.53855	0.612	0.26	1.17e-40	Microglia_2	MYO1E
SLC1A3	6.45e-44	1.01257	0.979	0.874	1.24e-39	Microglia_2	SLC1A3
GAS7	6.57e-44	1.33185	0.682	0.321	1.27e-39	Microglia_2	GAS7
SAMD4A	1.65e-43	1.35434	0.638	0.284	3.18e-39	Microglia_2	SAMD4A
ZNF804A	3.53e-43	1.30904	0.482	0.143	6.81e-39	Microglia_2	ZNF804A
PLA2G7	1.63e-42	1.06517	0.362	0.078	3.15e-38	Microglia_2	PLA2G7
PSAP	5.89e-41	1.32683	0.947	0.778	1.14e-36	Microglia_2	PSAP
ACER3	2.35e-40	1.0979	0.703	0.39	4.53e-36	Microglia_2	ACER3
SPIRE1	3.19e-40	0.89999	0.582	0.226	6.15e-36	Microglia_2	SPIRE1
EYA2	3.58e-40	1.08409	0.321	0.062	6.9e-36	Microglia_2	EYA2
CPM	2.48e-39	1.513	0.45	0.154	4.78e-35	Microglia_2	CPM
ABCA1	9.96e-37	0.805963	0.482	0.163	1.92e-32	Microglia_2	ABCA1
IQGAP2	1.3e-36	0.906924	0.432	0.13	2.51e-32	Microglia_2	IQGAP2
CD63	6.01e-36	1.31263	0.591	0.264	1.16e-31	Microglia_2	CD63
TREM2	2.36e-35	1.01423	0.626	0.299	4.56e-31	Microglia_2	TREM2
SCIN	3.67e-34	1.03582	0.756	0.447	7.08e-30	Microglia_2	SCIN
CD9	3.3e-33	0.674488	0.385	0.112	6.35e-29	Microglia_2	CD9
KCNMA1	8.31e-33	1.0931	0.874	0.655	1.6e-28	Microglia_2	KCNMA1
TNFAIP2	4.24e-31	0.743213	0.55	0.237	8.17e-27	Microglia_2	TNFAIP2
GLDN	5.15e-31	2.05711	0.571	0.353	9.92e-27	Microglia_2	GLDN
FRMD4B	4.05e-30	0.79142	0.809	0.505	7.81e-26	Microglia_2	FRMD4B
CD81	5.27e-29	1.17637	0.709	0.426	1.02e-24	Microglia_2	CD81
CD68	1.72e-28	0.958964	0.471	0.21	3.32e-24	Microglia_2	CD68
SOCS6	3.86e-28	1.02914	0.832	0.609	7.44e-24	Microglia_2	SOCS6
DPYD	4.34e-28	1.48261	0.721	0.417	8.38e-24	Microglia_2	DPYD
KCNJ5	1.8e-27	0.64572	0.329	0.095	3.47e-23	Microglia_2	KCNJ5
SUSD1	1.88e-27	0.861127	0.359	0.115	3.63e-23	Microglia_2	SUSD1
CXCR4	2.17e-26	0.396883	0.415	0.163	4.19e-22	Microglia_2	CXCR4
PRKCE	1.87e-25	0.873668	0.556	0.272	3.6e-21	Microglia_2	PRKCE
LTA4H	2.17e-25	0.675745	0.326	0.101	4.19e-21	Microglia_2	LTA4H
TPRG1	2.7e-25	1.6865	0.256	0.084	5.2e-21	Microglia_2	TPRG1
LGMN	2.94e-25	0.994504	0.391	0.149	5.67e-21	Microglia_2	LGMN
CADM1	5.96e-24	0.925421	0.379	0.139	1.15e-19	Microglia_2	CADM1
VIM	7.19e-24	1.41524	0.253	0.064	1.39e-19	Microglia_2	VIM
AC008957.2	1.86e-23	0.535234	0.362	0.129	3.59e-19	Microglia_2	AC008957.2
RPS28	4.84e-23	1.13676	0.691	0.443	9.33e-19	Microglia_2	RPS28
PPARG	5.97e-23	0.851247	0.447	0.193	1.15e-18	Microglia_2	PPARG
C1QC	8.42e-23	0.794708	0.629	0.38	1.62e-18	Microglia_2	C1QC
LGALS1	1.05e-22	1.21508	0.271	0.076	2.03e-18	Microglia_2	LGALS1
GPD2	2.24e-22	0.591035	0.615	0.338	4.32e-18	Microglia_2	GPD2
SDCBP	5.8e-22	0.601033	0.506	0.243	1.12e-17	Microglia_2	SDCBP
UGCG	6.37e-21	0.286368	0.632	0.363	1.23e-16	Microglia_2	UGCG
GYPC	1e-19	0.688485	0.412	0.181	1.93e-15	Microglia_2	GYPC
MGAT1	2.12e-19	0.686594	0.526	0.278	4.08e-15	Microglia_2	MGAT1
NOTCH2	9.49e-19	0.729454	0.515	0.274	1.83e-14	Microglia_2	NOTCH2
RTTN	1.02e-18	0.77138	0.815	0.586	1.96e-14	Microglia_2	RTTN
XYLT1	1.02e-18	0.82522	0.576	0.335	1.97e-14	Microglia_2	XYLT1
RBM47	2.99e-18	0.63244	0.824	0.634	5.76e-14	Microglia_2	RBM47
CEBPA	4.18e-18	0.592263	0.621	0.37	8.07e-14	Microglia_2	CEBPA
SH3PXD2A	4.77e-18	0.627591	0.256	0.085	9.19e-14	Microglia_2	SH3PXD2A
FNIP2	5.38e-18	0.523136	0.671	0.427	1.04e-13	Microglia_2	FNIP2
DMXL2	1.33e-17	0.655776	0.471	0.246	2.56e-13	Microglia_2	DMXL2
GM2A	3.03e-17	0.557051	0.282	0.102	5.84e-13	Microglia_2	GM2A
AXL	4.29e-17	0.622872	0.568	0.33	8.27e-13	Microglia_2	AXL
CAPG	4.37e-17	0.887571	0.362	0.159	8.42e-13	Microglia_2	CAPG
SNX24	4.51e-17	0.568246	0.474	0.244	8.7e-13	Microglia_2	SNX24
FARP1	4.71e-17	0.572767	0.421	0.203	9.07e-13	Microglia_2	FARP1
RPS19	5.01e-17	1.47142	0.712	0.488	9.66e-13	Microglia_2	RPS19
TMEM51	7.61e-17	0.580247	0.432	0.212	1.47e-12	Microglia_2	TMEM51
C1QB	2.17e-16	0.523153	0.679	0.469	4.19e-12	Microglia_2	C1QB
FMN1	2.86e-16	0.539276	0.703	0.467	5.52e-12	Microglia_2	FMN1
HLA-A	1.27e-15	0.758566	0.582	0.374	2.46e-11	Microglia_2	HLA-A
GNB4	1.36e-15	0.567985	0.809	0.618	2.63e-11	Microglia_2	GNB4
CTSL	3.72e-15	0.488076	0.332	0.146	7.17e-11	Microglia_2	CTSL
RPL11	3.84e-15	0.544202	0.626	0.397	7.41e-11	Microglia_2	RPL11
SLC15A3	4.81e-15	0.439375	0.312	0.132	9.28e-11	Microglia_2	SLC15A3
FTH1	5.88e-15	0.548738	0.471	0.256	1.13e-10	Microglia_2	FTH1
LITAF	1.21e-14	0.509623	0.4	0.2	2.34e-10	Microglia_2	LITAF
ANKUB1	2.3e-14	0.399474	0.256	0.097	4.43e-10	Microglia_2	ANKUB1
B2M	2.76e-14	1.21891	0.553	0.374	5.33e-10	Microglia_2	B2M
RASGRP3	3.79e-14	0.64675	0.303	0.131	7.31e-10	Microglia_2	RASGRP3
FAU	4.03e-14	0.322667	0.471	0.262	7.78e-10	Microglia_2	FAU
RPS2	7.04e-14	0.753489	0.6	0.39	1.36e-09	Microglia_2	RPS2
GRN	9.71e-14	0.722096	0.556	0.352	1.87e-09	Microglia_2	GRN
ARID5B	1.15e-13	0.762859	0.391	0.204	2.22e-09	Microglia_2	ARID5B
CXCL16	1.16e-13	0.474109	0.529	0.316	2.23e-09	Microglia_2	CXCL16
ABCC5	2.68e-13	0.507757	0.321	0.148	5.16e-09	Microglia_2	ABCC5
LGALS9	2.85e-13	0.601279	0.512	0.304	5.5e-09	Microglia_2	LGALS9
NAP1L1	3.03e-13	0.504587	0.641	0.435	5.83e-09	Microglia_2	NAP1L1
TGFBR1	3.54e-13	0.551032	0.806	0.665	6.82e-09	Microglia_2	TGFBR1
SCPEP1	3.72e-13	0.509568	0.374	0.188	7.17e-09	Microglia_2	SCPEP1
ALCAM	4.25e-13	0.812875	0.659	0.461	8.2e-09	Microglia_2	ALCAM
HPSE	4.5e-13	0.452504	0.279	0.119	8.68e-09	Microglia_2	HPSE
SGK1	5.44e-13	0.315924	0.712	0.502	1.05e-08	Microglia_2	SGK1
ANOS1	6.31e-13	0.590835	0.597	0.393	1.22e-08	Microglia_2	ANOS1
NEAT1	6.71e-13	0.463909	0.959	0.933	1.29e-08	Microglia_2	NEAT1
FNDC3B	7.52e-13	0.442557	0.644	0.434	1.45e-08	Microglia_2	FNDC3B
TTC7B	1.23e-12	0.390971	0.468	0.27	2.38e-08	Microglia_2	TTC7B
MSR1	1.6e-12	0.534927	0.594	0.392	3.09e-08	Microglia_2	MSR1
EEF2	1.69e-12	0.439944	0.488	0.289	3.26e-08	Microglia_2	EEF2
NRP2	2.45e-12	0.513667	0.388	0.205	4.72e-08	Microglia_2	NRP2
C20orf194	2.49e-12	0.455982	0.668	0.467	4.8e-08	Microglia_2	C20orf194
PLXDC21	2.52e-12	0.468285	0.994	0.983	4.86e-08	Microglia_2	PLXDC2
CYBA	5e-12	0.587822	0.688	0.493	9.64e-08	Microglia_2	CYBA
A2M	6.3e-12	0.581314	0.844	0.727	1.22e-07	Microglia_2	A2M
S100A11	6.39e-12	0.753513	0.353	0.182	1.23e-07	Microglia_2	S100A11
SCARB2	7.22e-12	0.282522	0.415	0.234	1.39e-07	Microglia_2	SCARB2
RPS27A	7.57e-12	0.430444	0.497	0.302	1.46e-07	Microglia_2	RPS27A
TMEM144	8.11e-12	0.375392	0.365	0.193	1.56e-07	Microglia_2	TMEM144
TANC2	1.01e-11	0.52024	0.738	0.565	1.96e-07	Microglia_2	TANC2
RASSF3	1.03e-11	0.567966	0.538	0.34	1.98e-07	Microglia_2	RASSF3
MARCKS	1.37e-11	0.442889	0.747	0.56	2.64e-07	Microglia_2	MARCKS
TIMP2	1.63e-11	0.41482	0.618	0.418	3.13e-07	Microglia_2	TIMP2
PPT1	1.86e-11	0.483037	0.468	0.279	3.58e-07	Microglia_2	PPT1
RPS9	1.94e-11	0.577132	0.415	0.234	3.75e-07	Microglia_2	RPS9
RNF13	2.45e-11	0.429587	0.697	0.505	4.72e-07	Microglia_2	RNF13
PDGFC	3.93e-11	0.514176	0.506	0.317	7.57e-07	Microglia_2	PDGFC
HLA-DMB	4.33e-11	0.281742	0.494	0.308	8.35e-07	Microglia_2	HLA-DMB
CTSZ	4.59e-11	0.452123	0.576	0.392	8.85e-07	Microglia_2	CTSZ
DENND4C	5.4e-11	0.496985	0.524	0.336	1.04e-06	Microglia_2	DENND4C
DPP7	5.73e-11	0.259063	0.441	0.267	1.11e-06	Microglia_2	DPP7
HLA-C	6.3e-11	0.678667	0.394	0.222	1.21e-06	Microglia_2	HLA-C
MAP3K2	9.47e-11	0.340314	0.706	0.518	1.83e-06	Microglia_2	MAP3K2
CD84	9.97e-11	0.466011	0.512	0.326	1.92e-06	Microglia_2	CD84
TMSB4X	1.06e-10	0.560368	0.95	0.873	2.04e-06	Microglia_2	TMSB4X
ARAP1	1.14e-10	0.363791	0.515	0.331	2.19e-06	Microglia_2	ARAP1
P2RX7	1.2e-10	0.305407	0.524	0.337	2.31e-06	Microglia_2	P2RX7
SQSTM1	1.41e-10	0.398488	0.297	0.146	2.72e-06	Microglia_2	SQSTM1
RASGEF1B	1.48e-10	0.402889	0.75	0.57	2.86e-06	Microglia_2	RASGEF1B
SPATS2L	1.52e-10	0.27808	0.297	0.152	2.93e-06	Microglia_2	SPATS2L
GSAP	1.57e-10	0.460109	0.662	0.48	3.04e-06	Microglia_2	GSAP
TSPO	1.61e-10	0.286209	0.279	0.136	3.11e-06	Microglia_2	TSPO
NAGK	2.62e-10	0.359419	0.362	0.199	5.05e-06	Microglia_2	NAGK
SLC17A5	3.02e-10	0.268896	0.276	0.139	5.83e-06	Microglia_2	SLC17A5
BMP2K	3.17e-10	0.45676	0.935	0.871	6.11e-06	Microglia_2	BMP2K
GALNT1	3.25e-10	0.588505	0.529	0.352	6.27e-06	Microglia_2	GALNT1
RPL3	3.37e-10	0.897774	0.535	0.365	6.51e-06	Microglia_2	RPL3
PRDX1	3.93e-10	0.522892	0.265	0.126	7.59e-06	Microglia_2	PRDX1
RPLP2	4.39e-10	0.343558	0.515	0.333	8.46e-06	Microglia_2	RPLP2
RPL28	4.71e-10	0.458694	0.521	0.34	9.08e-06	Microglia_2	RPL28
RPL18	5.78e-10	0.623705	0.544	0.368	1.11e-05	Microglia_2	RPL18
TMBIM6	5.8e-10	0.508253	0.615	0.432	1.12e-05	Microglia_2	TMBIM6
SOAT1	6.37e-10	0.388363	0.571	0.39	1.23e-05	Microglia_2	SOAT1
MGAT4A	7.1e-10	0.461453	0.882	0.772	1.37e-05	Microglia_2	MGAT4A
AL078590.3	7.17e-10	0.437257	0.335	0.18	1.38e-05	Microglia_2	AL078590.3
MAN1A1	8.45e-10	0.367108	0.497	0.319	1.63e-05	Microglia_2	MAN1A1
IGF2R	8.74e-10	0.371107	0.279	0.138	1.69e-05	Microglia_2	IGF2R
SIRPA	8.87e-10	0.771579	0.562	0.382	1.71e-05	Microglia_2	SIRPA
SH3BGRL	1.25e-09	0.453293	0.659	0.483	2.4e-05	Microglia_2	SH3BGRL
HLA-DQB1	1.43e-09	0.357828	0.391	0.228	2.75e-05	Microglia_2	HLA-DQB1
MTSS1	1.44e-09	0.39545	0.629	0.452	2.78e-05	Microglia_2	MTSS1
TPP1	1.79e-09	0.3515	0.259	0.125	3.45e-05	Microglia_2	TPP1
RPLP1	3.47e-09	0.432768	0.568	0.398	6.68e-05	Microglia_2	RPLP1
RHOQ	3.92e-09	0.268421	0.612	0.439	7.57e-05	Microglia_2	RHOQ
TXNRD1	4.05e-09	0.319008	0.318	0.174	7.81e-05	Microglia_2	TXNRD1
RPL7A	4.62e-09	0.535007	0.438	0.273	8.91e-05	Microglia_2	RPL7A
HLA-DPA1	4.82e-09	0.379265	0.653	0.479	9.29e-05	Microglia_2	HLA-DPA1
ANXA5	4.9e-09	0.760508	0.388	0.232	9.44e-05	Microglia_2	ANXA5
SLC18B1	4.95e-09	0.496871	0.359	0.211	9.54e-05	Microglia_2	SLC18B1
SCARB1	5.2e-09	0.314212	0.494	0.324	0.00010021	Microglia_2	SCARB1
TPCN1	5.3e-09	0.315189	0.524	0.351	0.00010211	Microglia_2	TPCN1
ATP6V0B	8.45e-09	0.381426	0.368	0.215	0.00016301	Microglia_2	ATP6V0B
SNX30	1.02e-08	0.303171	0.394	0.239	0.00019751	Microglia_2	SNX30
TAGAP	1.14e-08	0.484347	0.321	0.177	0.00022071	Microglia_2	TAGAP
ACTG1	1.15e-08	0.637576	0.512	0.344	0.00022235	Microglia_2	ACTG1
RPL19	1.17e-08	0.275301	0.503	0.336	0.00022642	Microglia_2	RPL19
IQGAP1	1.26e-08	0.321948	0.279	0.146	0.00024217	Microglia_2	IQGAP1
LAMP1	1.29e-08	0.356806	0.479	0.314	0.00024837	Microglia_2	LAMP1
RPS27	1.52e-08	0.662245	0.571	0.416	0.00029382	Microglia_2	RPS27
HLA-DRA	1.54e-08	0.339702	0.876	0.754	0.00029602	Microglia_2	HLA-DRA
ASAP1	1.57e-08	0.505411	0.55	0.384	0.00030326	Microglia_2	ASAP1
GAS6	1.96e-08	0.280318	0.374	0.224	0.00037832	Microglia_2	GAS6
CPEB4	2.14e-08	0.254678	0.468	0.308	0.00041199	Microglia_2	CPEB4
GRINA	3.13e-08	0.251489	0.25	0.128	0.00060443	Microglia_2	GRINA
C3AR1	3.43e-08	0.297473	0.394	0.243	0.00066102	Microglia_2	C3AR1
PLD3	3.85e-08	0.264562	0.279	0.152	0.00074252	Microglia_2	PLD3
SLC2A13	3.92e-08	0.374328	0.497	0.336	0.00075553	Microglia_2	SLC2A13
TFEC	3.96e-08	0.423077	0.591	0.427	0.00076381	Microglia_2	TFEC
OSBPL3	4.38e-08	0.376683	0.715	0.554	0.0008437	Microglia_2	OSBPL3
EIF1	4.39e-08	0.55566	0.541	0.378	0.00084587	Microglia_2	EIF1
CHSY3	4.41e-08	0.28194	0.506	0.347	0.00085019	Microglia_2	CHSY3
RPLP0	4.82e-08	0.369169	0.306	0.171	0.00092859	Microglia_2	RPLP0
MYO5A	5.31e-08	0.314326	0.565	0.401	0.00102372	Microglia_2	MYO5A
SARAF	5.63e-08	0.401293	0.512	0.351	0.00108546	Microglia_2	SARAF
KCTD12	6.67e-08	0.307759	0.635	0.476	0.0012854	Microglia_2	KCTD12
SGPP1	7.03e-08	0.302189	0.453	0.299	0.00135468	Microglia_2	SGPP1
RNF130	8e-08	0.386399	0.759	0.611	0.00154237	Microglia_2	RNF130
AC018682.1	1.08e-07	0.396913	0.271	0.148	0.00208329	Microglia_2	AC018682.1
RPL10	1.1e-07	0.482003	0.456	0.308	0.00211369	Microglia_2	RPL10
GOLIM4	1.14e-07	0.377654	0.303	0.171	0.00219214	Microglia_2	GOLIM4
RPA1	1.21e-07	0.261002	0.253	0.134	0.0023243	Microglia_2	RPA1
WIPF3	1.21e-07	0.332743	0.3	0.171	0.0023286	Microglia_2	WIPF3
NR3C1	1.22e-07	0.437505	0.674	0.52	0.00234544	Microglia_2	NR3C1
SNX29	1.23e-07	0.293275	0.882	0.789	0.00236438	Microglia_2	SNX29
TUBA1B	1.55e-07	0.679891	0.638	0.48	0.00298944	Microglia_2	TUBA1B
RPL37A	1.87e-07	0.366683	0.532	0.377	0.00360921	Microglia_2	RPL37A
RPL27A	2.02e-07	0.309025	0.426	0.279	0.00389572	Microglia_2	RPL27A
RPS8	2.22e-07	0.286201	0.365	0.237	0.00428021	Microglia_2	RPS8
DSCAM1	2.72e-07	0.391841	0.912	0.807	0.0052368	Microglia_2	DSCAM
DHRS3	3.21e-07	0.327056	0.45	0.302	0.00619188	Microglia_2	DHRS3
HEXB	3.37e-07	0.292308	0.274	0.152	0.00649642	Microglia_2	HEXB
ARL5A	4.97e-07	0.287927	0.479	0.331	0.0095811	Microglia_2	ARL5A
ATP6V1C1	5.24e-07	0.324935	0.344	0.211	0.0100937	Microglia_2	ATP6V1C1
NCOA7	5.3e-07	0.282512	0.456	0.31	0.0102266	Microglia_2	NCOA7
OSBPL8	5.55e-07	0.290466	0.538	0.388	0.0106987	Microglia_2	OSBPL8
AP003086.2	5.89e-07	0.28511	0.394	0.255	0.0113629	Microglia_2	AP003086.2
FGGY	6.82e-07	0.276273	0.276	0.157	0.0131517	Microglia_2	FGGY
ABHD2	7.05e-07	0.362539	0.359	0.225	0.0135949	Microglia_2	ABHD2
RPL13	7.18e-07	0.334677	0.585	0.445	0.0138406	Microglia_2	RPL13
RPL14	7.27e-07	0.388616	0.447	0.303	0.0140104	Microglia_2	RPL14
UQCRB	7.53e-07	0.470117	0.3	0.176	0.0145107	Microglia_2	UQCRB
TMSB10	8.88e-07	0.40136	0.538	0.39	0.0171273	Microglia_2	TMSB10
RPS5	1.08e-06	0.394082	0.276	0.16	0.020862	Microglia_2	RPS5
ATXN1	1.1e-06	0.367808	0.741	0.613	0.0212242	Microglia_2	ATXN1
APLP2	1.25e-06	0.321835	0.418	0.28	0.0241408	Microglia_2	APLP2
RPS7	1.26e-06	0.545249	0.321	0.197	0.0242631	Microglia_2	RPS7
EFR3A	1.3e-06	0.43482	0.344	0.241	0.024998	Microglia_2	EFR3A
HLA-E	1.34e-06	0.292362	0.521	0.375	0.0257752	Microglia_2	HLA-E
RALGAPA2	1.47e-06	0.468625	0.574	0.433	0.0283368	Microglia_2	RALGAPA2
RPL4	1.68e-06	0.316372	0.359	0.231	0.0322972	Microglia_2	RPL4
OSTM1	1.75e-06	0.32795	0.262	0.148	0.0337191	Microglia_2	OSTM1
GSDME	1.86e-06	0.335225	0.262	0.15	0.0358974	Microglia_2	GSDME
RPL13A	1.89e-06	0.656387	0.609	0.471	0.0363899	Microglia_2	RPL13A
CYTH3	1.91e-06	0.268452	0.462	0.322	0.0368673	Microglia_2	CYTH3
ATP6AP1	2.2e-06	0.277155	0.297	0.178	0.0424876	Microglia_2	ATP6AP1
MGLL	2.4e-06	0.339115	0.368	0.24	0.0463553	Microglia_2	MGLL
RPS3	2.68e-06	0.406504	0.403	0.269	0.0517531	Microglia_2	RPS3
TYROBP	2.85e-06	0.631681	0.5	0.359	0.0549484	Microglia_2	TYROBP
COLGALT1	3.09e-06	0.366137	0.391	0.26	0.0596576	Microglia_2	COLGALT1
PPP1R21	3.13e-06	0.360107	0.482	0.346	0.0603645	Microglia_2	PPP1R21
GNAI2	3.26e-06	0.440072	0.562	0.424	0.0628157	Microglia_2	GNAI2
PLA2G15	3.43e-06	0.344485	0.326	0.204	0.0660911	Microglia_2	PLA2G15
XPR1	3.47e-06	0.283236	0.485	0.347	0.0669849	Microglia_2	XPR1
LYPLAL1	3.82e-06	0.257103	0.371	0.247	0.0736769	Microglia_2	LYPLAL1
P2RX4	4.41e-06	0.374346	0.391	0.261	0.0850738	Microglia_2	P2RX4
ADK1	4.48e-06	0.309943	0.709	0.574	0.0864219	Microglia_2	ADK
HADHB	5.7e-06	0.280444	0.3	0.184	0.109913	Microglia_2	HADHB
RPS21	6.4e-06	0.251275	0.326	0.209	0.123467	Microglia_2	RPS21
ARHGEF10L	6.42e-06	0.266795	0.382	0.258	0.123802	Microglia_2	ARHGEF10L
SPP1	6.81e-06	2.31151	0.835	0.758	0.131301	Microglia_2	SPP1
ITGB2	7.94e-06	0.257595	0.562	0.425	0.152989	Microglia_2	ITGB2
CD74	9.1e-06	0.426925	0.932	0.878	0.175383	Microglia_2	CD74
MERTK	9.37e-06	0.394293	0.488	0.356	0.180599	Microglia_2	MERTK
COL4A3BP	9.78e-06	0.364906	0.397	0.272	0.18858	Microglia_2	COL4A3BP
SLC25A6	1.43e-05	0.561799	0.274	0.166	0.274851	Microglia_2	SLC25A6
STX7	1.64e-05	0.251242	0.738	0.612	0.315551	Microglia_2	STX7
RPSA	1.66e-05	0.553912	0.335	0.22	0.320734	Microglia_2	RPSA
TMEM117	1.76e-05	0.341051	0.529	0.398	0.339821	Microglia_2	TMEM117
TANGO2	1.83e-05	0.256558	0.326	0.212	0.352637	Microglia_2	TANGO2
EEF1A1	2.1e-05	0.374186	0.312	0.2	0.40563	Microglia_2	EEF1A1
DOP1B	2.13e-05	0.327179	0.371	0.251	0.411343	Microglia_2	DOP1B
TRPM7	2.26e-05	0.427296	0.506	0.377	0.435478	Microglia_2	TRPM7
RACK1	2.31e-05	0.275342	0.326	0.215	0.446327	Microglia_2	RACK1
LRCH1	2.37e-05	0.457638	0.768	0.698	0.456445	Microglia_2	LRCH1
MAP4K3	3.08e-05	0.26895	0.579	0.45	0.593666	Microglia_2	MAP4K3
CORO1C	3.13e-05	0.256865	0.385	0.267	0.603083	Microglia_2	CORO1C
TUT7	4.23e-05	0.433544	0.453	0.338	0.815965	Microglia_2	TUT7
RPL23	4.69e-05	0.335909	0.403	0.284	0.903646	Microglia_2	RPL23
RPL37	5.51e-05	0.374102	0.538	0.413	1	Microglia_2	RPL37
IFI44L	5.61e-05	0.296628	0.382	0.267	1	Microglia_2	IFI44L
BICD1	5.71e-05	0.283839	0.347	0.235	1	Microglia_2	BICD1
ACTB	5.82e-05	0.593717	0.835	0.734	1	Microglia_2	ACTB
RPS16	6.87e-05	0.457484	0.4	0.288	1	Microglia_2	RPS16
GPX4	7.5e-05	0.292673	0.3	0.197	1	Microglia_2	GPX4
TMCC1	7.53e-05	0.259854	0.594	0.474	1	Microglia_2	TMCC1
RPS20	7.54e-05	0.414489	0.382	0.272	1	Microglia_2	RPS20
RPL6	8.43e-05	0.296292	0.309	0.204	1	Microglia_2	RPL6
RPL9	0.00010221	0.351223	0.394	0.281	1	Microglia_2	RPL9
FCHO2	0.00010787	0.3286	0.412	0.298	1	Microglia_2	FCHO2
RTN4	0.00013119	0.288647	0.797	0.699	1	Microglia_2	RTN4
RPS24	0.00014681	0.524803	0.535	0.421	1	Microglia_2	RPS24
ZC3H12C	0.00014986	0.272511	0.285	0.187	1	Microglia_2	ZC3H12C
ARL6IP4	0.00015475	0.269517	0.279	0.199	1	Microglia_2	ARL6IP4
BNC2	0.00017863	0.304726	0.803	0.721	1	Microglia_2	BNC2
RPL36	0.00018751	0.262409	0.391	0.284	1	Microglia_2	RPL36
RPL38	0.00018802	0.288438	0.332	0.229	1	Microglia_2	RPL38
ID2	0.00030402	0.317635	0.282	0.197	1	Microglia_2	ID2
ZEB2	0.00032232	0.285714	0.859	0.776	1	Microglia_2	ZEB2
CANX	0.00051698	0.3268	0.394	0.291	1	Microglia_2	CANX
NUAK1	0.0005205	0.286084	0.524	0.415	1	Microglia_2	NUAK1
LAPTM5	0.0006605	0.43853	0.756	0.659	1	Microglia_2	LAPTM5
DLEU7	0.00067298	0.312051	0.385	0.288	1	Microglia_2	DLEU7
GDAP2	0.0007728	0.299289	0.268	0.185	1	Microglia_2	GDAP2
ANO6	0.00079576	0.551364	0.324	0.229	1	Microglia_2	ANO6
WARS	0.00100017	0.322073	0.271	0.185	1	Microglia_2	WARS
NLK	0.00118909	0.293027	0.459	0.368	1	Microglia_2	NLK
LIMS1	0.00158125	0.346122	0.665	0.567	1	Microglia_2	LIMS1
PDE3B	0.00159536	0.27315	0.553	0.451	1	Microglia_2	PDE3B
LINC00278	0.00188874	0.457467	0.344	0.263	1	Microglia_2	LINC00278
EPSTI1	0.00189432	0.260314	0.406	0.311	1	Microglia_2	EPSTI1
NCKAP5	0.00228878	0.284775	0.629	0.539	1	Microglia_2	NCKAP5
PARP4	0.00293203	0.252078	0.453	0.363	1	Microglia_2	PARP4
BMT2	0.00359343	0.265819	0.262	0.189	1	Microglia_2	BMT2
EIF4G2	0.00394808	0.30317	0.276	0.198	1	Microglia_2	EIF4G2
TRAF3	0.00441983	0.329852	0.344	0.264	1	Microglia_2	TRAF3
CCDC66	0.00614934	0.274771	0.297	0.219	1	Microglia_2	CCDC66
HDAC9	0.00658502	0.578163	0.829	0.788	1	Microglia_2	HDAC9
WWP2	0.00735219	0.360842	0.341	0.276	1	Microglia_2	WWP2
R3HCC1L	0.00850561	0.278316	0.356	0.276	1	Microglia_2	R3HCC1L
RAD51B	0.0091809	0.302038	0.703	0.621	1	Microglia_2	RAD51B
SELENOF	0.00960771	0.275173	0.259	0.188	1	Microglia_2	SELENOF
PLP1	1.48e-292	5.47376	0.886	0.388	2.86e-288	Microglia_3	PLP1
PCDH9	3.82e-168	5.14484	0.665	0.094	7.36e-164	Microglia_3	PCDH9
EDIL3	1.12e-167	3.32905	0.64	0.039	2.17e-163	Microglia_3	EDIL3
TF	1.29e-162	3.52466	0.691	0.094	2.49e-158	Microglia_3	TF
PTPRD	1.08e-155	3.83789	0.603	0.045	2.08e-151	Microglia_3	PTPRD
IL1RAPL1	3.35e-141	4.43558	0.537	0.044	6.45e-137	Microglia_3	IL1RAPL1
SCD	4.68e-141	3.12091	0.739	0.144	9.03e-137	Microglia_3	SCD
MAGI2	1.49e-137	3.83556	0.548	0.06	2.88e-133	Microglia_3	MAGI2
CADM2	7.37e-135	3.91192	0.607	0.081	1.42e-130	Microglia_3	CADM2
SLC24A2	1.3e-131	3.31583	0.515	0.026	2.5e-127	Microglia_3	SLC24A2
PEX5L	3.62e-128	3.0531	0.504	0.023	6.97e-124	Microglia_3	PEX5L
FRMD5	1.09e-125	2.76566	0.485	0.025	2.11e-121	Microglia_3	FRMD5
NKAIN2	1.51e-124	3.43482	0.489	0.038	2.91e-120	Microglia_3	NKAIN2
GPM6B	1.76e-124	2.64229	0.574	0.051	3.38e-120	Microglia_3	GPM6B
SPOCK3	1.42e-123	2.86685	0.507	0.027	2.73e-119	Microglia_3	SPOCK3
APLP1	1.54e-123	2.3287	0.555	0.034	2.96e-119	Microglia_3	APLP1
MAP7	1.99e-122	2.58458	0.515	0.034	3.84e-118	Microglia_3	MAP7
NCAM1	2.22e-116	2.20535	0.485	0.022	4.29e-112	Microglia_3	NCAM1
RNF220	6.97e-116	3.02996	0.504	0.082	1.34e-111	Microglia_3	RNF220
PTGDS	1.05e-114	2.45762	0.588	0.06	2.03e-110	Microglia_3	PTGDS
CNTN2	1.27e-114	1.8697	0.46	0.016	2.45e-110	Microglia_3	CNTN2
UGT8	1.59e-114	2.11378	0.496	0.028	3.07e-110	Microglia_3	UGT8
ENPP2	3.22e-114	2.38971	0.485	0.024	6.21e-110	Microglia_3	ENPP2
ABCA2	1.28e-113	2.29927	0.522	0.051	2.47e-109	Microglia_3	ABCA2
TRIM2	2.71e-113	2.37238	0.555	0.06	5.22e-109	Microglia_3	TRIM2
LIMCH1	5.63e-113	2.34973	0.482	0.025	1.08e-108	Microglia_3	LIMCH1
MOBP	1.33e-112	3.29284	0.555	0.061	2.56e-108	Microglia_3	MOBP
NTM	3.25e-112	2.79141	0.511	0.036	6.28e-108	Microglia_3	NTM
CNP	1.84e-111	2.83288	0.57	0.085	3.55e-107	Microglia_3	CNP
FGFR2	8.87e-111	1.64485	0.438	0.014	1.71e-106	Microglia_3	FGFR2
TTLL7	4.88e-110	2.43584	0.463	0.024	9.41e-106	Microglia_3	TTLL7
NCAM2	2.43e-109	2.78369	0.496	0.032	4.69e-105	Microglia_3	NCAM2
RAPGEF5	1.51e-108	2.40432	0.482	0.03	2.91e-104	Microglia_3	RAPGEF5
PPP2R2B	9.43e-108	3.72411	0.496	0.045	1.82e-103	Microglia_3	PPP2R2B
ANKS1B	2.05e-107	2.11338	0.46	0.022	3.96e-103	Microglia_3	ANKS1B
SH3GL3	1.27e-105	1.9714	0.401	0.01	2.46e-101	Microglia_3	SH3GL3
BCAS1	4.94e-104	1.46399	0.393	0.008	9.53e-100	Microglia_3	BCAS1
APBB2	5.77e-104	1.93483	0.463	0.025	1.11e-99	Microglia_3	APBB2
SPOCK1	1.09e-103	1.85455	0.445	0.019	2.11e-99	Microglia_3	SPOCK1
AATK	2.26e-103	1.67643	0.471	0.026	4.37e-99	Microglia_3	AATK
PRUNE2	8.1e-103	2.38102	0.43	0.019	1.56e-98	Microglia_3	PRUNE2
DPYSL5	5.3e-102	1.61539	0.404	0.011	1.02e-97	Microglia_3	DPYSL5
PTPRK	8.31e-102	2.23503	0.43	0.019	1.6e-97	Microglia_3	PTPRK
FA2H	1.43e-100	1.49217	0.408	0.013	2.77e-96	Microglia_3	FA2H
C10orf90	3.35e-100	1.72755	0.375	0.009	6.45e-96	Microglia_3	C10orf90
LSAMP	3.82e-100	2.65899	0.529	0.052	7.36e-96	Microglia_3	LSAMP
SCD5	1.2e-99	1.87571	0.5	0.043	2.3e-95	Microglia_3	SCD5
MAG	3.9e-99	1.79521	0.423	0.017	7.52e-95	Microglia_3	MAG
ST18	8.8e-99	3.28399	0.507	0.069	1.7e-94	Microglia_3	ST18
CTNNA3	1.87e-98	3.28189	0.581	0.139	3.6e-94	Microglia_3	CTNNA3
ANLN	1.33e-97	1.70466	0.434	0.022	2.57e-93	Microglia_3	ANLN
DSCAML1	1.51e-97	1.72691	0.342	0.004	2.91e-93	Microglia_3	DSCAML1
PDE1C	1.37e-96	1.79129	0.364	0.009	2.64e-92	Microglia_3	PDE1C
UNC5C	1.05e-95	3.03594	0.449	0.033	2.03e-91	Microglia_3	UNC5C
NRXN3	3.96e-95	3.07666	0.467	0.068	7.63e-91	Microglia_3	NRXN3
CDH20	2.88e-94	1.96821	0.419	0.019	5.54e-90	Microglia_3	CDH20
AK5	1.24e-93	1.54037	0.371	0.011	2.39e-89	Microglia_3	AK5
FAM13C	1.43e-93	1.41162	0.368	0.009	2.77e-89	Microglia_3	FAM13C
MAP1B	3.78e-93	2.37784	0.574	0.094	7.3e-89	Microglia_3	MAP1B
ARFGEF3	4.04e-93	1.1856	0.368	0.01	7.79e-89	Microglia_3	ARFGEF3
DNAJC6	4.23e-93	1.87573	0.434	0.024	8.16e-89	Microglia_3	DNAJC6
SRCIN1	1.02e-92	1.39054	0.386	0.013	1.97e-88	Microglia_3	SRCIN1
MYRF	1.26e-92	1.50967	0.39	0.015	2.43e-88	Microglia_3	MYRF
CARNS1	2.58e-92	1.66752	0.438	0.026	4.97e-88	Microglia_3	CARNS1
GRM3	8.1e-92	1.81997	0.364	0.01	1.56e-87	Microglia_3	GRM3
SYNJ2	1.85e-90	1.69816	0.393	0.018	3.57e-86	Microglia_3	SYNJ2
SLCO1A2	5.56e-90	1.20219	0.342	0.007	1.07e-85	Microglia_3	SLCO1A2
PCSK6	1.41e-89	1.45568	0.338	0.008	2.72e-85	Microglia_3	PCSK6
COBL	1.8e-89	1.16093	0.335	0.006	3.46e-85	Microglia_3	COBL
PLEKHH1	3.95e-89	1.70251	0.445	0.037	7.61e-85	Microglia_3	PLEKHH1
ANK3	5.18e-89	1.88048	0.467	0.035	9.99e-85	Microglia_3	ANK3
MOG	8.05e-89	0.991571	0.335	0.006	1.55e-84	Microglia_3	MOG
NALCN	9.29e-89	1.325	0.349	0.009	1.79e-84	Microglia_3	NALCN
KCNH8	2.32e-88	1.57634	0.349	0.009	4.47e-84	Microglia_3	KCNH8
SASH1	3.26e-86	1.47895	0.404	0.021	6.28e-82	Microglia_3	SASH1
SHROOM4	4.13e-86	1.15623	0.305	0.004	7.96e-82	Microglia_3	SHROOM4
TMTC2	1.95e-85	2.49192	0.452	0.051	3.77e-81	Microglia_3	TMTC2
DLG2	2.98e-85	2.96807	0.636	0.232	5.74e-81	Microglia_3	DLG2
FBXL7	4.97e-85	1.94419	0.368	0.014	9.58e-81	Microglia_3	FBXL7
LINC00609	6.78e-85	1.45875	0.324	0.007	1.31e-80	Microglia_3	LINC00609
AC026316.4	1.87e-84	1.73792	0.316	0.006	3.6e-80	Microglia_3	AC026316.4
CLMN	2.59e-84	1.16899	0.32	0.006	5e-80	Microglia_3	CLMN
MBP	3.52e-84	5.404	0.864	0.669	6.79e-80	Microglia_3	MBP
TMEFF2	3.81e-84	1.78059	0.346	0.011	7.35e-80	Microglia_3	TMEFF2
ELAVL3	1.17e-83	1.34117	0.357	0.012	2.25e-79	Microglia_3	ELAVL3
ZNF536	7.06e-83	1.69985	0.36	0.015	1.36e-78	Microglia_3	ZNF536
CORO2B	1.11e-82	0.800107	0.305	0.005	2.15e-78	Microglia_3	CORO2B
PHACTR3	1.16e-82	1.11395	0.338	0.009	2.23e-78	Microglia_3	PHACTR3
DLC1	1.52e-82	2.10899	0.408	0.034	2.92e-78	Microglia_3	DLC1
MARCKSL1	1.81e-82	1.74112	0.423	0.032	3.49e-78	Microglia_3	MARCKSL1
DHCR24	1.06e-81	2.22846	0.434	0.038	2.04e-77	Microglia_3	DHCR24
LRP2	1.23e-80	0.932564	0.301	0.005	2.38e-76	Microglia_3	LRP2
DAAM2	2.73e-80	1.46616	0.386	0.022	5.27e-76	Microglia_3	DAAM2
KCTD8	1.68e-79	1.63443	0.324	0.011	3.24e-75	Microglia_3	KCTD8
ATP10B	2.09e-79	1.41007	0.316	0.008	4.03e-75	Microglia_3	ATP10B
SEPT4	2.95e-79	1.2343	0.39	0.022	5.69e-75	Microglia_3	SEPT4
ENOX1	3.07e-79	1.32579	0.324	0.009	5.93e-75	Microglia_3	ENOX1
CNTNAP2	4.23e-79	2.26814	0.404	0.035	8.15e-75	Microglia_3	CNTNAP2
CNDP1	5.27e-79	1.4279	0.36	0.016	1.02e-74	Microglia_3	CNDP1
HECW2	6.93e-79	1.04479	0.298	0.005	1.34e-74	Microglia_3	HECW2
NKX6-2	2.52e-78	1.36343	0.338	0.012	4.85e-74	Microglia_3	NKX6-2
PPP1R9A	8.25e-78	1.02301	0.335	0.012	1.59e-73	Microglia_3	PPP1R9A
SLC44A1	1.04e-77	2.22567	0.533	0.204	2e-73	Microglia_3	SLC44A1
CNTNAP4	1.31e-77	2.14064	0.338	0.016	2.53e-73	Microglia_3	CNTNAP4
DOCK9	3.14e-77	1.27373	0.382	0.024	6.05e-73	Microglia_3	DOCK9
FEZ1	5.05e-77	1.52337	0.43	0.04	9.73e-73	Microglia_3	FEZ1
HAPLN2	6.06e-77	1.66697	0.393	0.03	1.17e-72	Microglia_3	HAPLN2
FAM171A1	6.3e-77	0.983443	0.342	0.014	1.21e-72	Microglia_3	FAM171A1
STMN4	8.33e-77	1.23654	0.342	0.014	1.61e-72	Microglia_3	STMN4
LDB3	8.44e-77	1.0937	0.298	0.006	1.63e-72	Microglia_3	LDB3
GRID1	1.59e-76	1.2702	0.346	0.015	3.06e-72	Microglia_3	GRID1
PPP1R16B	2.23e-76	0.97876	0.29	0.005	4.3e-72	Microglia_3	PPP1R16B
B3GAT1	2.7e-76	0.847746	0.294	0.006	5.21e-72	Microglia_3	B3GAT1
GALNT13	3.2e-76	1.33023	0.327	0.012	6.18e-72	Microglia_3	GALNT13
KLHL32	1.97e-75	1.60079	0.353	0.019	3.8e-71	Microglia_3	KLHL32
TUBB4A	5.7e-75	1.66708	0.401	0.03	1.1e-70	Microglia_3	TUBB4A
AKAP6	1.03e-74	1.71432	0.412	0.041	1.98e-70	Microglia_3	AKAP6
PHLDB1	2.63e-74	0.930879	0.32	0.011	5.07e-70	Microglia_3	PHLDB1
NFASC	2.99e-74	1.01949	0.327	0.012	5.76e-70	Microglia_3	NFASC
ERBB4	3.19e-74	2.39916	0.382	0.031	6.14e-70	Microglia_3	ERBB4
ADGRL3	4.18e-74	1.71409	0.375	0.027	8.05e-70	Microglia_3	ADGRL3
NLGN1	7.83e-74	2.24147	0.353	0.023	1.51e-69	Microglia_3	NLGN1
HHATL	9.28e-74	1.44821	0.353	0.02	1.79e-69	Microglia_3	HHATL
CERCAM	1.79e-73	1.77582	0.404	0.039	3.45e-69	Microglia_3	CERCAM
COL4A5	2.33e-73	1.30554	0.305	0.01	4.48e-69	Microglia_3	COL4A5
FAM124A	3.55e-73	0.93475	0.265	0.003	6.85e-69	Microglia_3	FAM124A
ERMN	1.68e-72	1.59205	0.449	0.05	3.24e-68	Microglia_3	ERMN
CDK18	2.01e-72	1.4296	0.471	0.065	3.87e-68	Microglia_3	CDK18
APP	3.3e-72	1.76531	0.625	0.2	6.36e-68	Microglia_3	APP
PMP22	4.23e-72	1.17174	0.353	0.02	8.15e-68	Microglia_3	PMP22
PDE1A	5.18e-72	1.61118	0.32	0.015	9.99e-68	Microglia_3	PDE1A
PRR5L	7.67e-72	1.03373	0.312	0.011	1.48e-67	Microglia_3	PRR5L
TMEM151A	2.1e-71	1.03676	0.283	0.006	4.06e-67	Microglia_3	TMEM151A
SLAIN1	2.72e-71	1.80514	0.467	0.074	5.24e-67	Microglia_3	SLAIN1
MAPK8IP1	5.2e-71	1.15563	0.346	0.019	1e-66	Microglia_3	MAPK8IP1
RFTN2	2.32e-70	0.902811	0.294	0.009	4.48e-66	Microglia_3	RFTN2
RBFOX1	3.08e-70	2.87523	0.39	0.079	5.93e-66	Microglia_3	RBFOX1
ABCA8	1.24e-69	0.865175	0.287	0.008	2.39e-65	Microglia_3	ABCA8
PREX2	3.41e-69	1.61592	0.327	0.016	6.58e-65	Microglia_3	PREX2
DNM3	9.4e-69	2.04933	0.588	0.178	1.81e-64	Microglia_3	DNM3
TPPP	1.09e-68	1.0227	0.298	0.01	2.11e-64	Microglia_3	TPPP
OLIG1	1.15e-68	1.03768	0.346	0.02	2.21e-64	Microglia_3	OLIG1
GPR37	4.23e-68	1.05531	0.312	0.014	8.15e-64	Microglia_3	GPR37
SOX8	2.57e-67	0.725366	0.287	0.009	4.96e-63	Microglia_3	SOX8
ITGA2	2.93e-67	1.06064	0.257	0.005	5.66e-63	Microglia_3	ITGA2
RASGRF2	6.96e-67	1.18485	0.283	0.009	1.34e-62	Microglia_3	RASGRF2
AGAP1	1.04e-66	1.85536	0.577	0.172	2.01e-62	Microglia_3	AGAP1
TUBA1A	1.06e-66	1.93287	0.577	0.168	2.04e-62	Microglia_3	TUBA1A
LINC00639	1.22e-66	1.13395	0.301	0.012	2.34e-62	Microglia_3	LINC00639
BOK	1.96e-66	0.824574	0.279	0.008	3.78e-62	Microglia_3	BOK
AL359091.1	2.3e-66	0.963074	0.279	0.008	4.43e-62	Microglia_3	AL359091.1
SEMA3B	3.48e-66	0.916885	0.287	0.01	6.71e-62	Microglia_3	SEMA3B
MEGF10	3.9e-66	0.937648	0.268	0.007	7.53e-62	Microglia_3	MEGF10
SOBP	4.34e-66	1.03708	0.287	0.01	8.36e-62	Microglia_3	SOBP
GNAO1	4.75e-66	0.974172	0.301	0.013	9.16e-62	Microglia_3	GNAO1
DOCK1	1.42e-65	1.20146	0.426	0.047	2.74e-61	Microglia_3	DOCK1
ATP8A1	2.29e-65	1.85517	0.522	0.151	4.42e-61	Microglia_3	ATP8A1
SGIP1	2.32e-65	0.776428	0.283	0.009	4.47e-61	Microglia_3	SGIP1
CACNA2D1	1.4e-64	1.21984	0.301	0.015	2.69e-60	Microglia_3	CACNA2D1
HEPACAM	2.37e-64	1.04684	0.305	0.015	4.58e-60	Microglia_3	HEPACAM
NOVA1	2.68e-64	1.1156	0.316	0.017	5.17e-60	Microglia_3	NOVA1
FOLH1	3.47e-64	0.874595	0.265	0.007	6.68e-60	Microglia_3	FOLH1
GRIA4	4.19e-64	1.51226	0.312	0.017	8.09e-60	Microglia_3	GRIA4
KIF5C	9.83e-64	1.05427	0.338	0.023	1.89e-59	Microglia_3	KIF5C
LRP1B	1.76e-63	2.2075	0.445	0.097	3.4e-59	Microglia_3	LRP1B
HCN2	2.07e-63	0.799063	0.261	0.007	3.98e-59	Microglia_3	HCN2
HHIP	4.13e-63	1.23869	0.261	0.008	7.97e-59	Microglia_3	HHIP
AMER2	2.42e-62	1.04633	0.276	0.011	4.67e-58	Microglia_3	AMER2
LANCL1	2.96e-62	1.50931	0.46	0.09	5.7e-58	Microglia_3	LANCL1
S100B	8.04e-62	2.56527	0.485	0.11	1.55e-57	Microglia_3	S100B
ATP1B1	2.09e-61	1.83657	0.562	0.173	4.04e-57	Microglia_3	ATP1B1
SLC5A11	2.14e-61	1.08818	0.261	0.009	4.13e-57	Microglia_3	SLC5A11
PCBP4	4.91e-61	0.591014	0.268	0.01	9.46e-57	Microglia_3	PCBP4
HS3ST5	6.72e-61	1.28923	0.268	0.01	1.3e-56	Microglia_3	HS3ST5
LIFR	7.88e-61	0.863666	0.276	0.011	1.52e-56	Microglia_3	LIFR
TTYH1	1.57e-60	0.786323	0.287	0.013	3.03e-56	Microglia_3	TTYH1
OTUD7B	5.21e-60	0.685227	0.268	0.011	1e-55	Microglia_3	OTUD7B
PKP4	6.41e-60	1.80483	0.496	0.122	1.24e-55	Microglia_3	PKP4
CRYAB	9.1e-60	1.86514	0.393	0.056	1.76e-55	Microglia_3	CRYAB
HSPA2	1.22e-59	0.900852	0.261	0.009	2.34e-55	Microglia_3	HSPA2
CDC42BPA	1.22e-59	1.36517	0.401	0.05	2.34e-55	Microglia_3	CDC42BPA
APOD	1.58e-59	0.656721	0.346	0.03	3.04e-55	Microglia_3	APOD
PPP1R14A	3.36e-59	0.749439	0.298	0.017	6.47e-55	Microglia_3	PPP1R14A
LDLRAD3	3.71e-59	0.902264	0.327	0.025	7.16e-55	Microglia_3	LDLRAD3
GRIA2	4.29e-59	1.06778	0.268	0.011	8.28e-55	Microglia_3	GRIA2
ZNF704	6.46e-59	0.828233	0.312	0.02	1.25e-54	Microglia_3	ZNF704
SH3D19	7.58e-59	1.0219	0.305	0.019	1.46e-54	Microglia_3	SH3D19
NEGR1	1.24e-58	1.11074	0.338	0.028	2.4e-54	Microglia_3	NEGR1
NECAB1	1.27e-58	1.00756	0.272	0.012	2.44e-54	Microglia_3	NECAB1
NPAS3	2.65e-58	2.21023	0.57	0.163	5.1e-54	Microglia_3	NPAS3
MAPT	2.94e-58	0.969975	0.32	0.023	5.66e-54	Microglia_3	MAPT
CREB5	3.33e-58	1.46214	0.415	0.054	6.41e-54	Microglia_3	CREB5
EFHD1	4.19e-58	0.926098	0.276	0.013	8.09e-54	Microglia_3	EFHD1
MPDZ	4.58e-58	0.976095	0.301	0.018	8.82e-54	Microglia_3	MPDZ
LINC01170	6.2e-58	1.28264	0.276	0.013	1.19e-53	Microglia_3	LINC01170
MAL	7.58e-58	0.692813	0.265	0.011	1.46e-53	Microglia_3	MAL
FAIM2	1.27e-57	1.13287	0.301	0.019	2.45e-53	Microglia_3	FAIM2
SLC12A2	2.05e-57	1.38252	0.401	0.053	3.95e-53	Microglia_3	SLC12A2
CMTM5	2.89e-57	0.73615	0.254	0.009	5.57e-53	Microglia_3	CMTM5
RETREG1	5.59e-57	0.877373	0.265	0.011	1.08e-52	Microglia_3	RETREG1
GPRC5B	5.89e-57	0.804786	0.268	0.012	1.14e-52	Microglia_3	GPRC5B
TMEM1441	6.43e-57	1.75233	0.551	0.182	1.24e-52	Microglia_3	TMEM144
MT-CO2	7.08e-57	2.17472	0.978	0.834	1.36e-52	Microglia_3	MT-CO2
SLC13A3	8.29e-57	0.716511	0.265	0.011	1.6e-52	Microglia_3	SLC13A3
POLR2F	1.66e-56	1.13599	0.346	0.034	3.19e-52	Microglia_3	POLR2F
KIF21A	2.99e-56	0.869561	0.298	0.02	5.77e-52	Microglia_3	KIF21A
CD22	3.58e-55	0.730246	0.254	0.01	6.91e-51	Microglia_3	CD22
SLCO3A1	4.59e-55	1.38237	0.375	0.045	8.85e-51	Microglia_3	SLCO3A1
ADARB2	5.18e-55	1.26274	0.283	0.018	9.98e-51	Microglia_3	ADARB2
ATP9A	5.12e-54	0.700388	0.265	0.013	9.87e-50	Microglia_3	ATP9A
ITGB8	6.15e-54	0.843589	0.265	0.013	1.19e-49	Microglia_3	ITGB8
CSRP1	1.68e-53	1.03609	0.32	0.028	3.23e-49	Microglia_3	CSRP1
OTUD7A	1.68e-53	1.1888	0.353	0.039	3.25e-49	Microglia_3	OTUD7A
SELENOP	2.38e-53	1.70981	0.434	0.074	4.59e-49	Microglia_3	SELENOP
MBOAT2	2.44e-53	0.679762	0.279	0.017	4.7e-49	Microglia_3	MBOAT2
MDGA2	5.4e-53	1.3699	0.287	0.022	1.04e-48	Microglia_3	MDGA2
PLEKHB1	7.13e-53	1.46097	0.357	0.043	1.37e-48	Microglia_3	PLEKHB1
PLXNB1	1.59e-52	0.572812	0.25	0.012	3.06e-48	Microglia_3	PLXNB1
MAP1A	2.31e-52	0.945588	0.29	0.021	4.45e-48	Microglia_3	MAP1A
PHLPP1	3.7e-52	1.81496	0.449	0.11	7.13e-48	Microglia_3	PHLPP1
DPP6	3.85e-52	1.25016	0.301	0.025	7.43e-48	Microglia_3	DPP6
RAB30	7.18e-52	0.907689	0.301	0.024	1.39e-47	Microglia_3	RAB30
PHYHIPL	8.31e-52	1.22468	0.268	0.016	1.6e-47	Microglia_3	PHYHIPL
SGCD	8.51e-52	1.4539	0.25	0.012	1.64e-47	Microglia_3	SGCD
DNER	1.67e-51	1.05772	0.316	0.03	3.21e-47	Microglia_3	DNER
KIF1A	1.39e-50	0.957856	0.29	0.023	2.69e-46	Microglia_3	KIF1A
NDRG1	1.42e-50	1.12687	0.382	0.056	2.73e-46	Microglia_3	NDRG1
USP54	2.83e-50	1.0648	0.401	0.063	5.45e-46	Microglia_3	USP54
KIRREL3	3.12e-50	1.75518	0.408	0.065	6.02e-46	Microglia_3	KIRREL3
SESTD1	4.58e-50	1.16688	0.32	0.032	8.83e-46	Microglia_3	SESTD1
AL589740.1	6.12e-50	0.94788	0.254	0.014	1.18e-45	Microglia_3	AL589740.1
GNAI1	7.25e-50	0.952543	0.331	0.036	1.4e-45	Microglia_3	GNAI1
SEMA6A	1.14e-49	1.05657	0.301	0.027	2.19e-45	Microglia_3	SEMA6A
SEPT7	7.36e-49	1.47559	0.643	0.357	1.42e-44	Microglia_3	SEPT7
PPFIA2	8.37e-49	0.897407	0.257	0.016	1.61e-44	Microglia_3	PPFIA2
AGPAT4	3.62e-48	1.31804	0.415	0.085	6.98e-44	Microglia_3	AGPAT4
PIEZO2	4.55e-48	0.810063	0.254	0.016	8.78e-44	Microglia_3	PIEZO2
RCAN2	1.86e-47	0.66434	0.268	0.02	3.59e-43	Microglia_3	RCAN2
PRRG1	3.36e-47	1.0787	0.276	0.023	6.49e-43	Microglia_3	PRRG1
SPTBN1	4.73e-47	0.801335	0.364	0.053	9.12e-43	Microglia_3	SPTBN1
TJP1	8.84e-47	1.48324	0.515	0.177	1.7e-42	Microglia_3	TJP1
FYN	1.07e-45	0.786728	0.29	0.03	2.06e-41	Microglia_3	FYN
STK39	1.27e-45	1.07143	0.364	0.055	2.45e-41	Microglia_3	STK39
SPARC	3.06e-45	1.42588	0.327	0.048	5.9e-41	Microglia_3	SPARC
CAMK2N1	1.06e-44	1.076	0.357	0.053	2.04e-40	Microglia_3	CAMK2N1
SYT11	1.47e-44	0.962604	0.415	0.083	2.84e-40	Microglia_3	SYT11
PEBP1	9.9e-43	1.32181	0.526	0.169	1.91e-38	Microglia_3	PEBP1
LINC01505	4.27e-42	1.39196	0.254	0.022	8.24e-38	Microglia_3	LINC01505
INF2	4.29e-42	0.8113	0.316	0.042	8.26e-38	Microglia_3	INF2
DNAJB2	6.19e-41	0.89332	0.397	0.08	1.19e-36	Microglia_3	DNAJB2
ANK2	8.48e-41	1.75814	0.529	0.195	1.64e-36	Microglia_3	ANK2
MT-CO1	4.06e-40	1.96037	0.915	0.771	7.83e-36	Microglia_3	MT-CO1
CDKN1C	4.66e-40	0.942472	0.294	0.037	8.99e-36	Microglia_3	CDKN1C
RHOU	6.6e-40	0.715563	0.254	0.024	1.27e-35	Microglia_3	RHOU
DMD	8.03e-40	1.02747	0.29	0.038	1.55e-35	Microglia_3	DMD
BACE1	1.42e-39	1.02562	0.375	0.074	2.74e-35	Microglia_3	BACE1
MAN2A1	1.9e-39	1.77965	0.658	0.51	3.66e-35	Microglia_3	MAN2A1
PXK	5.54e-39	1.42468	0.419	0.122	1.07e-34	Microglia_3	PXK
APBB1	1.4e-38	0.59085	0.261	0.028	2.7e-34	Microglia_3	APBB1
NFIX	3.51e-38	0.703786	0.257	0.027	6.77e-34	Microglia_3	NFIX
MT-ND4	5.07e-38	1.81062	0.945	0.777	9.78e-34	Microglia_3	MT-ND4
CLU	2.58e-37	1.62545	0.393	0.088	4.97e-33	Microglia_3	CLU
CLASP2	3.35e-37	1.31382	0.669	0.439	6.45e-33	Microglia_3	CLASP2
NEO1	3.48e-37	1.07315	0.368	0.075	6.72e-33	Microglia_3	NEO1
PAQR6	1.62e-36	2.20476	0.298	0.049	3.13e-32	Microglia_3	PAQR6
MT-CO3	1.65e-36	1.83647	0.974	0.88	3.19e-32	Microglia_3	MT-CO3
MYO1D	2.85e-36	1.06057	0.379	0.082	5.5e-32	Microglia_3	MYO1D
PIP4K2A	7e-36	1.30553	0.695	0.532	1.35e-31	Microglia_3	PIP4K2A
MT-ND3	1.27e-35	1.85366	0.978	0.871	2.45e-31	Microglia_3	MT-ND3
MT-ATP6	1.57e-35	1.79996	0.945	0.816	3.04e-31	Microglia_3	MT-ATP6
JAM3	4.73e-35	0.817714	0.346	0.068	9.12e-31	Microglia_3	JAM3
ADD3	4.86e-35	0.684639	0.294	0.047	9.37e-31	Microglia_3	ADD3
NRXN1	6.41e-35	1.73051	0.265	0.044	1.24e-30	Microglia_3	NRXN1
MT-ND2	1.17e-34	2.14953	0.904	0.683	2.26e-30	Microglia_3	MT-ND2
HIP1	1.52e-34	0.900228	0.346	0.069	2.92e-30	Microglia_3	HIP1
CALM1	1.55e-34	1.28595	0.577	0.231	2.99e-30	Microglia_3	CALM1
DST	8.39e-34	1.21378	0.805	0.673	1.62e-29	Microglia_3	DST
KIAA1324L	9.36e-34	0.757621	0.283	0.044	1.8e-29	Microglia_3	KIAA1324L
KIF1B	2.16e-33	1.0958	0.5	0.193	4.16e-29	Microglia_3	KIF1B
SIRT2	5.54e-33	1.04247	0.364	0.087	1.07e-28	Microglia_3	SIRT2
PLCL1	8.23e-33	1.48534	0.551	0.237	1.59e-28	Microglia_3	PLCL1
KCNQ1OT1	1.84e-32	0.722166	0.287	0.048	3.55e-28	Microglia_3	KCNQ1OT1
PEA15	3.57e-32	1.41249	0.496	0.194	6.89e-28	Microglia_3	PEA15
FUT8	4.31e-32	1.32741	0.507	0.22	8.31e-28	Microglia_3	FUT8
SNAP25	6.99e-32	1.89923	0.279	0.073	1.35e-27	Microglia_3	SNAP25
KAZN	1.09e-31	1.31093	0.268	0.042	2.09e-27	Microglia_3	KAZN
GLTP	1.5e-31	0.645225	0.272	0.043	2.9e-27	Microglia_3	GLTP
ROBO1	2.5e-31	0.96231	0.338	0.074	4.81e-27	Microglia_3	ROBO1
FAM107B	6.44e-31	1.26774	0.415	0.128	1.24e-26	Microglia_3	FAM107B
TSPAN5	9.28e-31	1.02604	0.349	0.081	1.79e-26	Microglia_3	TSPAN5
C4orf48	1.25e-30	0.984149	0.342	0.083	2.41e-26	Microglia_3	C4orf48
ASTN2	3.11e-30	0.894754	0.309	0.063	5.99e-26	Microglia_3	ASTN2
CTNND2	1.29e-29	0.994037	0.272	0.047	2.48e-25	Microglia_3	CTNND2
RTN1	1.98e-28	0.430622	0.29	0.065	3.81e-24	Microglia_3	RTN1
BACH2	2.02e-28	0.690475	0.257	0.046	3.9e-24	Microglia_3	BACH2
DOCK3	4.24e-28	1.03477	0.353	0.095	8.18e-24	Microglia_3	DOCK3
PGRMC1	7.62e-28	0.664979	0.283	0.056	1.47e-23	Microglia_3	PGRMC1
DDR1	1.17e-27	0.772893	0.294	0.063	2.25e-23	Microglia_3	DDR1
FRYL	5.7e-27	1.11606	0.621	0.507	1.1e-22	Microglia_3	FRYL
TMEM165	5.91e-27	1.03898	0.57	0.319	1.14e-22	Microglia_3	TMEM165
MAPK10	2.41e-26	0.601572	0.254	0.046	4.65e-22	Microglia_3	MAPK10
RTN3	4.63e-26	1.03494	0.537	0.239	8.92e-22	Microglia_3	RTN3
MT-ND5	4.81e-26	1.62591	0.71	0.452	9.27e-22	Microglia_3	MT-ND5
MT-ND4L	1.98e-25	1.27486	0.603	0.315	3.82e-21	Microglia_3	MT-ND4L
LGALS3BP	2.24e-25	0.572837	0.272	0.057	4.32e-21	Microglia_3	LGALS3BP
RTN41	3.04e-25	0.950238	0.842	0.697	5.87e-21	Microglia_3	RTN4
SELENOW	3.04e-25	0.969855	0.331	0.095	5.87e-21	Microglia_3	SELENOW
BTBD3	1.07e-24	0.545248	0.294	0.071	2.06e-20	Microglia_3	BTBD3
LMCD1-AS1	4.73e-24	1.23445	0.397	0.132	9.12e-20	Microglia_3	LMCD1-AS1
PRNP	7.73e-24	0.957195	0.426	0.163	1.49e-19	Microglia_3	PRNP
ARL8A	7.74e-24	0.630564	0.335	0.094	1.49e-19	Microglia_3	ARL8A
UCHL1	1.02e-23	0.903667	0.25	0.052	1.97e-19	Microglia_3	UCHL1
PDE4B	1.17e-23	1.37189	0.702	0.566	2.26e-19	Microglia_3	PDE4B
NT5DC1	2.03e-23	0.795605	0.349	0.105	3.92e-19	Microglia_3	NT5DC1
MXI1	1.3e-22	0.561303	0.254	0.057	2.5e-18	Microglia_3	MXI1
SAMD12	3.45e-22	1.06411	0.504	0.228	6.64e-18	Microglia_3	SAMD12
SIK3	5.55e-22	1.18444	0.618	0.5	1.07e-17	Microglia_3	SIK3
DIP2C	5.8e-22	1.00289	0.423	0.18	1.12e-17	Microglia_3	DIP2C
MIR181A1HG	6.24e-22	0.720268	0.331	0.099	1.2e-17	Microglia_3	MIR181A1HG
TTYH2	6.52e-22	0.645922	0.357	0.115	1.26e-17	Microglia_3	TTYH2
DOCK5	3.41e-21	1.15447	0.478	0.233	6.57e-17	Microglia_3	DOCK5
MT-ATP8	4.55e-21	1.18987	0.518	0.255	8.77e-17	Microglia_3	MT-ATP8
ZCCHC24	4.9e-21	0.726102	0.346	0.113	9.45e-17	Microglia_3	ZCCHC24
MICAL3	5.07e-21	0.564346	0.305	0.089	9.78e-17	Microglia_3	MICAL3
TBCB	1.01e-20	0.709976	0.283	0.079	1.95e-16	Microglia_3	TBCB
ELOVL1	1.56e-20	0.617391	0.268	0.072	3.02e-16	Microglia_3	ELOVL1
DLG1	1.69e-20	1.01843	0.537	0.353	3.26e-16	Microglia_3	DLG1
CLIC4	1.87e-20	0.707398	0.268	0.07	3.61e-16	Microglia_3	CLIC4
LRRC4C	2.15e-20	0.605316	0.349	0.126	4.14e-16	Microglia_3	LRRC4C
ACTN4	2.94e-20	0.722971	0.364	0.127	5.67e-16	Microglia_3	ACTN4
PPM1H	4.94e-20	0.471694	0.265	0.073	9.52e-16	Microglia_3	PPM1H
MYO6	6.03e-20	0.72711	0.43	0.175	1.16e-15	Microglia_3	MYO6
SCARB21	7.39e-20	0.916013	0.489	0.232	1.42e-15	Microglia_3	SCARB2
ANKRD28	7.48e-20	0.647733	0.287	0.082	1.44e-15	Microglia_3	ANKRD28
TTLL11	1.1e-19	0.612379	0.29	0.085	2.13e-15	Microglia_3	TTLL11
MOB3B	1.61e-19	0.70354	0.39	0.147	3.1e-15	Microglia_3	MOB3B
HIPK2	1.98e-19	0.973806	0.533	0.292	3.81e-15	Microglia_3	HIPK2
NRBP2	2.73e-19	0.528594	0.272	0.075	5.26e-15	Microglia_3	NRBP2
DYNLL1	3.16e-19	0.804201	0.312	0.101	6.09e-15	Microglia_3	DYNLL1
GAPDH	3.86e-19	1.35346	0.493	0.279	7.44e-15	Microglia_3	GAPDH
RASGRP31	4.28e-19	0.629767	0.36	0.13	8.25e-15	Microglia_3	RASGRP3
NORAD	4.9e-19	0.969556	0.412	0.178	9.45e-15	Microglia_3	NORAD
PTMA	7.76e-19	1.00963	0.592	0.377	1.5e-14	Microglia_3	PTMA
TNRC6C	9.27e-19	0.534933	0.346	0.122	1.79e-14	Microglia_3	TNRC6C
MVB12B	1.67e-18	0.869053	0.621	0.445	3.23e-14	Microglia_3	MVB12B
MBNL2	1.77e-18	0.788885	0.61	0.399	3.42e-14	Microglia_3	MBNL2
REPS2	2.33e-18	0.424235	0.257	0.073	4.49e-14	Microglia_3	REPS2
MAP7D1	2.62e-18	0.705204	0.305	0.099	5.05e-14	Microglia_3	MAP7D1
CADM11	3.45e-18	0.452596	0.368	0.145	6.66e-14	Microglia_3	CADM1
MAP4K5	3.58e-18	0.844625	0.522	0.28	6.9e-14	Microglia_3	MAP4K5
APBA2	5.38e-18	0.374941	0.298	0.106	1.04e-13	Microglia_3	APBA2
SH3PXD2A1	6.46e-18	0.351494	0.272	0.087	1.25e-13	Microglia_3	SH3PXD2A
PRKACB	6.62e-18	0.851509	0.426	0.193	1.28e-13	Microglia_3	PRKACB
FIS1	9.18e-18	0.464002	0.257	0.073	1.77e-13	Microglia_3	FIS1
ZDHHC20	9.52e-18	0.845948	0.419	0.184	1.83e-13	Microglia_3	ZDHHC20
MT-ND1	1.21e-17	1.78762	0.849	0.684	2.33e-13	Microglia_3	MT-ND1
EPN2	1.27e-17	0.800449	0.43	0.193	2.46e-13	Microglia_3	EPN2
ADGRB3	1.91e-17	0.675696	0.57	0.303	3.69e-13	Microglia_3	ADGRB3
DYNLRB1	3.49e-17	0.412149	0.272	0.085	6.74e-13	Microglia_3	DYNLRB1
NAV1	8.55e-17	0.805125	0.364	0.145	1.65e-12	Microglia_3	NAV1
SECISBP2L	1.06e-16	0.51621	0.404	0.174	2.05e-12	Microglia_3	SECISBP2L
CKB	1.09e-16	0.831583	0.404	0.178	2.1e-12	Microglia_3	CKB
USP31	1.96e-16	0.456513	0.261	0.08	3.77e-12	Microglia_3	USP31
FNBP1	3.3e-16	0.753682	0.57	0.355	6.37e-12	Microglia_3	FNBP1
DYNC1LI2	9.38e-16	0.746509	0.379	0.161	1.81e-11	Microglia_3	DYNC1LI2
SYPL1	9.62e-16	0.857102	0.301	0.114	1.85e-11	Microglia_3	SYPL1
RBFOX2	1.69e-15	0.476981	0.279	0.096	3.26e-11	Microglia_3	RBFOX2
SUN2	1.83e-15	0.644717	0.335	0.134	3.54e-11	Microglia_3	SUN2
TMEM59	1.96e-15	0.512824	0.393	0.172	3.78e-11	Microglia_3	TMEM59
TECPR2	2.27e-15	0.435174	0.257	0.084	4.37e-11	Microglia_3	TECPR2
TARSL2	2.38e-15	0.426009	0.272	0.093	4.6e-11	Microglia_3	TARSL2
KIF13A	3.85e-15	0.853288	0.438	0.217	7.42e-11	Microglia_3	KIF13A
GUK1	4.25e-15	0.579605	0.279	0.096	8.19e-11	Microglia_3	GUK1
HDAC2-AS2	6.13e-15	0.808712	0.283	0.099	1.18e-10	Microglia_3	HDAC2-AS2
PSEN1	6.24e-15	0.740701	0.54	0.334	1.2e-10	Microglia_3	PSEN1
AGTPBP1	6.54e-15	0.818092	0.452	0.244	1.26e-10	Microglia_3	AGTPBP1
CD99L2	6.75e-15	0.408836	0.279	0.099	1.3e-10	Microglia_3	CD99L2
CPEB2	8.4e-15	0.678989	0.386	0.174	1.62e-10	Microglia_3	CPEB2
SORT1	1.81e-14	0.686126	0.614	0.441	3.49e-10	Microglia_3	SORT1
CSMD1	1.83e-14	1.22013	0.338	0.18	3.52e-10	Microglia_3	CSMD1
FANCL	2.19e-14	0.286182	0.301	0.126	4.22e-10	Microglia_3	FANCL
ZFYVE16	2.21e-14	0.702306	0.493	0.282	4.27e-10	Microglia_3	ZFYVE16
PDE8A	6.22e-14	0.799283	0.551	0.361	1.2e-09	Microglia_3	PDE8A
LRRC8B	6.39e-14	0.27592	0.276	0.11	1.23e-09	Microglia_3	LRRC8B
IQGAP11	8.53e-14	0.472315	0.338	0.144	1.64e-09	Microglia_3	IQGAP1
GPHN	1.03e-13	0.735281	0.526	0.299	1.99e-09	Microglia_3	GPHN
UBB	1.19e-13	0.652307	0.301	0.121	2.3e-09	Microglia_3	UBB
ARAP2	1.27e-13	0.832051	0.434	0.237	2.45e-09	Microglia_3	ARAP2
NCKAP51	1.81e-13	0.814114	0.651	0.54	3.49e-09	Microglia_3	NCKAP5
CD47	2.5e-13	0.43242	0.415	0.203	4.83e-09	Microglia_3	CD47
PSD3	4.37e-13	0.410575	0.511	0.287	8.43e-09	Microglia_3	PSD3
ATP5ME	5.56e-13	0.788834	0.335	0.161	1.07e-08	Microglia_3	ATP5ME
RYBP	5.63e-13	0.461892	0.426	0.217	1.09e-08	Microglia_3	RYBP
SEMA4D	9.53e-13	0.809733	0.489	0.283	1.84e-08	Microglia_3	SEMA4D
PDE4D1	1.16e-12	0.407255	0.5	0.286	2.23e-08	Microglia_3	PDE4D
CD91	1.71e-12	0.376424	0.29	0.124	3.3e-08	Microglia_3	CD9
GAB1	1.96e-12	0.827379	0.548	0.346	3.78e-08	Microglia_3	GAB1
SPART	2.41e-12	0.452457	0.324	0.143	4.65e-08	Microglia_3	SPART
WBP2	2.47e-12	0.47569	0.298	0.123	4.77e-08	Microglia_3	WBP2
MTUS1	2.86e-12	0.67762	0.515	0.339	5.52e-08	Microglia_3	MTUS1
SERINC1	2.97e-12	0.752736	0.485	0.284	5.73e-08	Microglia_3	SERINC1
REEP3	3.19e-12	0.401603	0.382	0.193	6.16e-08	Microglia_3	REEP3
CYP27A1	3.22e-12	0.269306	0.283	0.137	6.2e-08	Microglia_3	CYP27A1
GDI1	3.53e-12	0.534328	0.276	0.108	6.81e-08	Microglia_3	GDI1
C9orf3	4.35e-12	0.667297	0.463	0.254	8.39e-08	Microglia_3	C9orf3
CCDC88A	4.56e-12	0.581768	0.724	0.619	8.8e-08	Microglia_3	CCDC88A
FBXO7	5.06e-12	0.606143	0.305	0.131	9.75e-08	Microglia_3	FBXO7
MAGI1	7.06e-12	0.52884	0.39	0.195	1.36e-07	Microglia_3	MAGI1
PLA2G16	1.41e-11	0.583952	0.393	0.201	2.72e-07	Microglia_3	PLA2G16
YWHAQ	1.49e-11	0.432542	0.331	0.152	2.88e-07	Microglia_3	YWHAQ
EID1	1.68e-11	0.376206	0.25	0.098	3.24e-07	Microglia_3	EID1
EIF11	1.93e-11	0.682916	0.588	0.377	3.72e-07	Microglia_3	EIF1
MEGF9	1.93e-11	0.573059	0.265	0.105	3.73e-07	Microglia_3	MEGF9
NUCKS1	2.52e-11	0.647016	0.551	0.363	4.85e-07	Microglia_3	NUCKS1
TUBA1B1	2.75e-11	0.912473	0.651	0.483	5.3e-07	Microglia_3	TUBA1B
ARPP19	2.97e-11	0.611667	0.312	0.141	5.73e-07	Microglia_3	ARPP19
CLCN3	4.02e-11	0.348485	0.412	0.224	7.76e-07	Microglia_3	CLCN3
AES	5.06e-11	0.656016	0.272	0.119	9.76e-07	Microglia_3	AES
LPGAT1	5.59e-11	0.731884	0.438	0.255	1.08e-06	Microglia_3	LPGAT1
RDX	6.69e-11	0.452918	0.43	0.236	1.29e-06	Microglia_3	RDX
CANX1	7.11e-11	0.822826	0.482	0.287	1.37e-06	Microglia_3	CANX
PCGF5	7.79e-11	0.381596	0.335	0.162	1.5e-06	Microglia_3	PCGF5
ENOSF1	1.08e-10	0.269376	0.265	0.123	2.08e-06	Microglia_3	ENOSF1
SERINC5	1.1e-10	0.263643	0.32	0.162	2.13e-06	Microglia_3	SERINC5
RALGPS1	1.35e-10	0.268918	0.254	0.11	2.59e-06	Microglia_3	RALGPS1
MORF4L2	1.36e-10	0.452443	0.305	0.139	2.62e-06	Microglia_3	MORF4L2
PRDX11	1.59e-10	0.579585	0.287	0.127	3.07e-06	Microglia_3	PRDX1
INSR	1.66e-10	0.499269	0.382	0.199	3.19e-06	Microglia_3	INSR
GATM	2.56e-10	0.591625	0.364	0.188	4.93e-06	Microglia_3	GATM
TSC22D1	2.57e-10	0.402881	0.25	0.105	4.96e-06	Microglia_3	TSC22D1
LAMP2	2.72e-10	0.277161	0.276	0.129	5.24e-06	Microglia_3	LAMP2
TULP4	3.12e-10	0.68934	0.5	0.337	6.01e-06	Microglia_3	TULP4
MTX2	3.2e-10	0.375869	0.331	0.17	6.17e-06	Microglia_3	MTX2
NDRG2	4.12e-10	0.730539	0.279	0.138	7.95e-06	Microglia_3	NDRG2
KIZ	4.77e-10	0.374158	0.331	0.163	9.2e-06	Microglia_3	KIZ
C1QTNF3-AMACR	6.05e-10	0.250972	0.283	0.141	1.17e-05	Microglia_3	C1QTNF3-AMACR
SPATA6	7.67e-10	0.292314	0.335	0.177	1.48e-05	Microglia_3	SPATA6
ACTG11	7.7e-10	0.740367	0.518	0.346	1.48e-05	Microglia_3	ACTG1
SPAG9	7.85e-10	0.580553	0.562	0.386	1.51e-05	Microglia_3	SPAG9
FMNL2	9.84e-10	0.437009	0.875	0.828	1.9e-05	Microglia_3	FMNL2
TOM1L2	1.18e-09	0.295212	0.309	0.156	2.27e-05	Microglia_3	TOM1L2
LRRFIP2	1.21e-09	0.58029	0.375	0.2	2.33e-05	Microglia_3	LRRFIP2
KCTD3	1.33e-09	0.284632	0.254	0.115	2.57e-05	Microglia_3	KCTD3
PACS2	1.37e-09	0.447653	0.489	0.299	2.64e-05	Microglia_3	PACS2
GLUL	1.67e-09	0.645363	0.511	0.32	3.22e-05	Microglia_3	GLUL
AHI1	2.05e-09	0.359294	0.371	0.201	3.95e-05	Microglia_3	AHI1
JUND	2.28e-09	0.420191	0.482	0.294	4.4e-05	Microglia_3	JUND
GAS71	2.88e-09	0.290305	0.522	0.34	5.55e-05	Microglia_3	GAS7
PPP2R1A	3.76e-09	0.516583	0.257	0.115	7.25e-05	Microglia_3	PPP2R1A
RASSF2	3.92e-09	0.654912	0.419	0.255	7.56e-05	Microglia_3	RASSF2
COL9A2	4.61e-09	0.432045	0.29	0.139	8.89e-05	Microglia_3	COL9A2
PPP1R12B	5.09e-09	0.665625	0.419	0.255	9.82e-05	Microglia_3	PPP1R12B
AC006059.1	5.73e-09	0.41805	0.268	0.124	0.00011039	Microglia_3	AC006059.1
ABHD17A	5.98e-09	0.435053	0.261	0.118	0.00011539	Microglia_3	ABHD17A
AFDN	6.89e-09	0.298048	0.353	0.198	0.00013293	Microglia_3	AFDN
STRN	6.94e-09	0.3124	0.397	0.228	0.00013389	Microglia_3	STRN
SYNE1	9.11e-09	0.406235	0.331	0.173	0.00017556	Microglia_3	SYNE1
MPP5	9.8e-09	0.302849	0.257	0.123	0.00018901	Microglia_3	MPP5
ATG13	1.03e-08	0.282835	0.254	0.125	0.00019842	Microglia_3	ATG13
STAT2	1.3e-08	0.387052	0.301	0.15	0.00025017	Microglia_3	STAT2
APPBP2	1.32e-08	0.369346	0.375	0.215	0.00025411	Microglia_3	APPBP2
EEF21	1.76e-08	0.63515	0.471	0.294	0.00034017	Microglia_3	EEF2
RBX1	2.16e-08	0.347777	0.364	0.205	0.00041614	Microglia_3	RBX1
TMEM135	2.29e-08	0.428006	0.276	0.136	0.00044173	Microglia_3	TMEM135
HBS1L	2.5e-08	0.382766	0.29	0.148	0.00048124	Microglia_3	HBS1L
ACACA	3.22e-08	0.377992	0.43	0.262	0.00062109	Microglia_3	ACACA
ST13	3.59e-08	0.30174	0.298	0.163	0.00069312	Microglia_3	ST13
PARD3B	3.97e-08	0.565262	0.287	0.144	0.00076616	Microglia_3	PARD3B
DPYSL2	4.65e-08	0.563824	0.57	0.43	0.00089694	Microglia_3	DPYSL2
GSN	5.24e-08	0.430242	0.699	0.55	0.00101049	Microglia_3	GSN
TMBIM61	5.95e-08	0.711896	0.588	0.437	0.00114639	Microglia_3	TMBIM6
ADIPOR2	7.78e-08	0.410676	0.441	0.273	0.00150004	Microglia_3	ADIPOR2
PTK2	8.5e-08	0.934174	0.544	0.376	0.00163818	Microglia_3	PTK2
LAMP11	8.71e-08	0.678543	0.482	0.317	0.00167864	Microglia_3	LAMP1
FRMD4B1	9.63e-08	0.655328	0.647	0.523	0.0018561	Microglia_3	FRMD4B
MAPRE2	1e-07	0.505717	0.467	0.298	0.00193048	Microglia_3	MAPRE2
SLC20A2	1.12e-07	0.353596	0.338	0.19	0.00216291	Microglia_3	SLC20A2
KIF2A	1.43e-07	0.683664	0.393	0.237	0.00275161	Microglia_3	KIF2A
SLC22A23	2.04e-07	0.504528	0.36	0.21	0.00393204	Microglia_3	SLC22A23
RBPJ	2.05e-07	0.42892	0.511	0.345	0.00396182	Microglia_3	RBPJ
ANKIB1	2.14e-07	0.389444	0.482	0.314	0.00411855	Microglia_3	ANKIB1
QKI	2.29e-07	0.540108	0.908	0.921	0.00442041	Microglia_3	QKI
DICER1	3.05e-07	0.375114	0.518	0.35	0.00587819	Microglia_3	DICER1
DYNC1H1	3.06e-07	0.283232	0.456	0.294	0.00590127	Microglia_3	DYNC1H1
COL18A1	3.09e-07	0.546344	0.272	0.158	0.00596108	Microglia_3	COL18A1
NCOA71	3.95e-07	0.365723	0.471	0.312	0.00761919	Microglia_3	NCOA7
ARHGAP5	4.52e-07	0.318748	0.386	0.237	0.00871042	Microglia_3	ARHGAP5
AKAP11	4.53e-07	0.259674	0.419	0.27	0.00873619	Microglia_3	AKAP11
KAT2B	4.66e-07	0.419652	0.434	0.275	0.00898704	Microglia_3	KAT2B
ZKSCAN1	6.8e-07	0.255335	0.349	0.209	0.0131063	Microglia_3	ZKSCAN1
ZBTB38	1.03e-06	0.42698	0.335	0.195	0.0197981	Microglia_3	ZBTB38
C12orf76	1.05e-06	0.292529	0.305	0.175	0.0202191	Microglia_3	C12orf76
SRP14	1.07e-06	0.391306	0.265	0.139	0.0206038	Microglia_3	SRP14
CDK19	1.22e-06	0.640402	0.562	0.438	0.0235169	Microglia_3	CDK19
ATG2B	1.4e-06	0.262432	0.254	0.141	0.0269791	Microglia_3	ATG2B
SRRM1	1.59e-06	0.365379	0.478	0.322	0.0306908	Microglia_3	SRRM1
ATP5F1B	1.65e-06	0.485602	0.265	0.154	0.0318728	Microglia_3	ATP5F1B
FAR1	1.68e-06	0.517256	0.507	0.363	0.032407	Microglia_3	FAR1
DTNB	1.74e-06	0.495224	0.522	0.365	0.0335536	Microglia_3	DTNB
CDC14B	1.77e-06	0.357626	0.379	0.235	0.0341921	Microglia_3	CDC14B
KLHL2	1.79e-06	0.254656	0.324	0.201	0.0345387	Microglia_3	KLHL2
SKP1	1.8e-06	0.293483	0.283	0.155	0.0346824	Microglia_3	SKP1
WNK1	2.08e-06	0.483136	0.71	0.579	0.0400416	Microglia_3	WNK1
ANKH	2.09e-06	0.296773	0.434	0.284	0.0403729	Microglia_3	ANKH
TLE4	3e-06	0.312691	0.456	0.309	0.0579001	Microglia_3	TLE4
ACYP2	3.06e-06	0.314352	0.463	0.316	0.0589423	Microglia_3	ACYP2
FOXN2	3.74e-06	0.28531	0.382	0.259	0.0720982	Microglia_3	FOXN2
LIPA1	5.84e-06	0.341354	0.467	0.319	0.112687	Microglia_3	LIPA
YWHAB	7.81e-06	0.535921	0.393	0.255	0.15061	Microglia_3	YWHAB
TMEM87A	8.58e-06	0.398821	0.371	0.235	0.165431	Microglia_3	TMEM87A
NBEAL1	8.63e-06	0.275999	0.298	0.184	0.166449	Microglia_3	NBEAL1
ACTB1	9.5e-06	0.855546	0.824	0.737	0.183193	Microglia_3	ACTB
SET	1.06e-05	0.408509	0.254	0.139	0.203412	Microglia_3	SET
YPEL2	1.14e-05	0.383977	0.397	0.26	0.219243	Microglia_3	YPEL2
RAB6A	1.41e-05	0.460052	0.393	0.257	0.271018	Microglia_3	RAB6A
YWHAE	1.59e-05	0.447896	0.485	0.341	0.307338	Microglia_3	YWHAE
RPS27A1	1.87e-05	0.940597	0.39	0.313	0.360351	Microglia_3	RPS27A
NAP1L4	2.11e-05	0.2723	0.441	0.314	0.406729	Microglia_3	NAP1L4
DPYD1	2.17e-05	0.387326	0.562	0.435	0.417826	Microglia_3	DPYD
ALCAM1	3.21e-05	0.271615	0.607	0.469	0.61855	Microglia_3	ALCAM
FAM50A	4.11e-05	0.414698	0.257	0.153	0.792605	Microglia_3	FAM50A
NCL	4.52e-05	0.296713	0.25	0.143	0.871143	Microglia_3	NCL
RPL21	4.86e-05	0.525822	0.353	0.249	0.936221	Microglia_3	RPL21
USP14	5.87e-05	0.31698	0.257	0.153	1	Microglia_3	USP14
ATP5F1E	6.26e-05	0.375505	0.272	0.168	1	Microglia_3	ATP5F1E
CAMTA1	6.66e-05	0.393825	0.467	0.333	1	Microglia_3	CAMTA1
HSP90AB1	9.28e-05	0.263788	0.504	0.371	1	Microglia_3	HSP90AB1
C6orf89	0.00010265	0.351532	0.254	0.151	1	Microglia_3	C6orf89
DNAJC1	0.00010306	0.344009	0.298	0.192	1	Microglia_3	DNAJC1
MTCH1	0.00012948	0.442591	0.423	0.298	1	Microglia_3	MTCH1
ARHGAP21	0.00013374	0.307191	0.691	0.644	1	Microglia_3	ARHGAP21
RPL37A1	0.00013784	1.14618	0.471	0.384	1	Microglia_3	RPL37A
GTDC1	0.0001441	0.32701	0.46	0.332	1	Microglia_3	GTDC1
RPL91	0.00015484	0.67363	0.349	0.287	1	Microglia_3	RPL9
SLC26A3	0.00015518	0.434382	0.577	0.452	1	Microglia_3	SLC26A3
CIRBP	0.00017391	0.423895	0.452	0.338	1	Microglia_3	CIRBP
MTURN	0.00017613	1.08514	0.36	0.272	1	Microglia_3	MTURN
CEP290	0.0001849	0.322749	0.305	0.198	1	Microglia_3	CEP290
ACSL3	0.00020261	0.309248	0.346	0.232	1	Microglia_3	ACSL3
PURA	0.00029778	0.306471	0.364	0.253	1	Microglia_3	PURA
SHTN11	0.00031566	0.296672	0.783	0.781	1	Microglia_3	SHTN1
MINDY2	0.00033657	0.360747	0.357	0.254	1	Microglia_3	MINDY2
RPL32	0.00039518	0.67281	0.438	0.326	1	Microglia_3	RPL32
POGZ	0.00040832	0.338539	0.537	0.417	1	Microglia_3	POGZ
MECP2	0.0004163	0.276946	0.342	0.236	1	Microglia_3	MECP2
TMC6	0.0004418	0.368283	0.312	0.207	1	Microglia_3	TMC6
PTBP2	0.00046623	0.304796	0.504	0.386	1	Microglia_3	PTBP2
RNF131	0.00047523	0.283589	0.625	0.514	1	Microglia_3	RNF13
LPAR11	0.00050326	0.322225	0.596	0.474	1	Microglia_3	LPAR1
HMGB1	0.00052846	0.268084	0.559	0.437	1	Microglia_3	HMGB1
SARAF1	0.00054976	0.294554	0.471	0.357	1	Microglia_3	SARAF
SEC62	0.00055447	0.445002	0.36	0.259	1	Microglia_3	SEC62
EXOC6B	0.00056731	0.450384	0.54	0.425	1	Microglia_3	EXOC6B
MORF4L1	0.00059059	0.411314	0.401	0.288	1	Microglia_3	MORF4L1
RPL101	0.00068459	0.659049	0.401	0.315	1	Microglia_3	RPL10
ATF4	0.00074273	0.283605	0.272	0.178	1	Microglia_3	ATF4
FTH11	0.00079412	0.329748	0.375	0.267	1	Microglia_3	FTH1
CERS6	0.00082953	0.755521	0.243	0.258	1	Microglia_3	CERS6
DENND5A	0.00102851	0.296538	0.588	0.488	1	Microglia_3	DENND5A
RPL31	0.00131141	0.598718	0.474	0.373	1	Microglia_3	RPL3
ERBIN	0.00159684	0.475007	0.614	0.559	1	Microglia_3	ERBIN
GOLGB1	0.001649	0.26659	0.463	0.359	1	Microglia_3	GOLGB1
BBX	0.00174075	0.322186	0.544	0.433	1	Microglia_3	BBX
AC013394.1	0.00189359	0.263686	0.397	0.293	1	Microglia_3	AC013394.1
YWHAG	0.00194557	0.50676	0.283	0.196	1	Microglia_3	YWHAG
RPL361	0.00201033	0.519432	0.379	0.287	1	Microglia_3	RPL36
RPL8	0.00209789	0.523891	0.434	0.328	1	Microglia_3	RPL8
VRK2	0.00241005	0.34864	0.36	0.266	1	Microglia_3	VRK2
PFN1	0.00244131	0.430267	0.254	0.167	1	Microglia_3	PFN1
RPL141	0.0024424	0.617005	0.382	0.311	1	Microglia_3	RPL14
RPS18	0.0024497	0.713419	0.382	0.313	1	Microglia_3	RPS18
RPS12	0.00276328	0.543456	0.301	0.276	1	Microglia_3	RPS12
TSPAN3	0.00290541	0.315945	0.276	0.187	1	Microglia_3	TSPAN3
RPL381	0.00296708	0.491312	0.32	0.232	1	Microglia_3	RPL38
RPL191	0.00356012	0.492957	0.43	0.345	1	Microglia_3	RPL19
YY1	0.00385839	0.253344	0.316	0.256	1	Microglia_3	YY1
LARP1	0.00417009	0.271602	0.375	0.286	1	Microglia_3	LARP1
RPSA1	0.00495712	0.368813	0.305	0.225	1	Microglia_3	RPSA
ZBTB7A	0.00532539	0.295162	0.279	0.195	1	Microglia_3	ZBTB7A
KIF13B	0.0054305	0.285782	0.426	0.331	1	Microglia_3	KIF13B
RPL30	0.00545515	0.453975	0.279	0.202	1	Microglia_3	RPL30
RPS211	0.00596219	0.486956	0.283	0.215	1	Microglia_3	RPS21
KIDINS220	0.00627023	0.462926	0.423	0.327	1	Microglia_3	KIDINS220
USP47	0.00692413	0.275927	0.426	0.331	1	Microglia_3	USP47
ARF1	0.00742919	0.390127	0.279	0.197	1	Microglia_3	ARF1
APOE1	0.00810941	0.59649	0.592	0.664	1	Microglia_3	APOE
SGMS1	0.00813613	0.277268	0.515	0.428	1	Microglia_3	SGMS1
NSD3	0.00842701	0.28079	0.449	0.365	1	Microglia_3	NSD3
MARCH1	0.00917984	0.384079	0.691	0.613	1	Microglia_3	MARCH1
FAU1	0.00959801	0.692169	0.342	0.276	1	Microglia_3	FAU
HIF1A	1.94841806529313e-314	5.85314	0.97	0.392	3.75655002988515e-310	Microglia_4	HIF1A
GNA13	4.06e-233	3.86983	0.915	0.357	7.83e-229	Microglia_4	GNA13
RGS1	1.74e-162	3.2985	0.97	0.382	3.36e-158	Microglia_4	RGS1
PADI2	1.49e-146	3.05177	0.906	0.559	2.88e-142	Microglia_4	PADI2
RANBP2	6.29e-145	4.40245	0.786	0.315	1.21e-140	Microglia_4	RANBP2
ACSL1	1.26e-138	3.2745	0.786	0.256	2.42e-134	Microglia_4	ACSL1
SRGN	1.68e-124	2.9203	0.957	0.501	3.24e-120	Microglia_4	SRGN
HERPUD1	5.06e-124	2.66736	0.842	0.359	9.75e-120	Microglia_4	HERPUD1
HIF1A-AS2	6.8e-123	3.99813	0.632	0.09	1.31e-118	Microglia_4	HIF1A-AS2
ZNF331	1.77e-118	4.53483	0.611	0.143	3.4e-114	Microglia_4	ZNF331
H3F3B	1.13e-116	3.58636	0.726	0.314	2.17e-112	Microglia_4	H3F3B
REL	3.02e-116	2.47055	0.803	0.363	5.83e-112	Microglia_4	REL
NR4A2	3.7e-113	2.94537	0.628	0.075	7.13e-109	Microglia_4	NR4A2
SGK11	1.15e-110	2.50827	0.897	0.497	2.23e-106	Microglia_4	SGK1
CXCR41	9.76e-110	2.75971	0.765	0.148	1.88e-105	Microglia_4	CXCR4
PSAP1	4.47e-108	2.10808	0.979	0.78	8.61e-104	Microglia_4	PSAP
NAMPT	3.19e-104	3.61777	0.624	0.091	6.15e-100	Microglia_4	NAMPT
UGCG1	1.16e-103	3.28453	0.761	0.362	2.23e-99	Microglia_4	UGCG
FAM110B	1e-101	3.31282	0.603	0.151	1.93e-97	Microglia_4	FAM110B
DUSP1	2.73e-95	2.29969	0.944	0.451	5.26e-91	Microglia_4	DUSP1
RAPGEF1	3.3e-94	2.34872	0.88	0.707	6.35e-90	Microglia_4	RAPGEF1
TNFRSF1B	4.58e-90	2.22186	0.829	0.424	8.82e-86	Microglia_4	TNFRSF1B
CTSB	1.26e-85	2.13066	0.812	0.488	2.42e-81	Microglia_4	CTSB
ELL2	3.46e-85	3.10459	0.833	0.553	6.67e-81	Microglia_4	ELL2
MB21D2	3.81e-82	2.7429	0.556	0.099	7.34e-78	Microglia_4	MB21D2
AC129492.1	3.54e-80	1.78635	0.547	0.075	6.83e-76	Microglia_4	AC129492.1
CD83	5.12e-80	2.61043	0.859	0.443	9.88e-76	Microglia_4	CD83
FTH12	5.94e-78	2.51435	0.726	0.246	1.14e-73	Microglia_4	FTH1
GRASP	1.34e-75	1.51943	0.363	0.014	2.58e-71	Microglia_4	GRASP
GPR183	1.13e-72	2.8846	0.714	0.239	2.18e-68	Microglia_4	GPR183
MALT1	9.68e-72	2.68896	0.564	0.23	1.87e-67	Microglia_4	MALT1
PAPOLG	3.27e-70	2.65814	0.556	0.145	6.3e-66	Microglia_4	PAPOLG
CTNNB1	9.72e-70	2.14435	0.718	0.293	1.87e-65	Microglia_4	CTNNB1
NEAT11	4.6e-66	1.44966	0.996	0.932	8.86e-62	Microglia_4	NEAT1
SLC2A3	1.36e-64	3.08317	0.496	0.091	2.62e-60	Microglia_4	SLC2A3
USP36	1.71e-64	2.3453	0.509	0.137	3.3e-60	Microglia_4	USP36
SLC7A5	7.03e-64	2.21744	0.577	0.139	1.36e-59	Microglia_4	SLC7A5
CYTH1	1.48e-63	1.96708	0.744	0.37	2.86e-59	Microglia_4	CYTH1
CREM	2.38e-62	2.13624	0.474	0.114	4.58e-58	Microglia_4	CREM
GLUL1	1.83e-61	1.99277	0.718	0.309	3.53e-57	Microglia_4	GLUL
SSH2	2.99e-61	1.75345	0.957	0.871	5.76e-57	Microglia_4	SSH2
NR4A1	1.72e-59	1.62747	0.312	0.015	3.31e-55	Microglia_4	NR4A1
FAM49A	1.83e-58	1.89664	0.675	0.36	3.52e-54	Microglia_4	FAM49A
CEBPD	9.67e-58	2.20486	0.684	0.206	1.86e-53	Microglia_4	CEBPD
PPP1CB	1.11e-56	1.92292	0.534	0.163	2.14e-52	Microglia_4	PPP1CB
NR4A3	2.8e-56	1.86283	0.308	0.016	5.4e-52	Microglia_4	NR4A3
ZSWIM6	3.41e-56	1.79678	0.906	0.824	6.58e-52	Microglia_4	ZSWIM6
SWAP70	2.03e-55	1.76963	0.714	0.447	3.91e-51	Microglia_4	SWAP70
DNM2	6.75e-55	1.87453	0.624	0.33	1.3e-50	Microglia_4	DNM2
AC084871.2	3.39e-54	1.29764	0.312	0.023	6.53e-50	Microglia_4	AC084871.2
SDCBP1	6.85e-54	1.86927	0.62	0.244	1.32e-49	Microglia_4	SDCBP
ADAM9	6.94e-54	1.96943	0.671	0.323	1.34e-49	Microglia_4	ADAM9
TFRC	2.95e-52	3.4964	0.278	0.044	5.69e-48	Microglia_4	TFRC
MAT2A	3.98e-52	1.75875	0.504	0.172	7.67e-48	Microglia_4	MAT2A
P4HA1	2.33e-51	2.43966	0.658	0.391	4.49e-47	Microglia_4	P4HA1
VEGFA	2.73e-51	2.22098	0.278	0.027	5.26e-47	Microglia_4	VEGFA
DOCK4	3.21e-51	1.45634	0.97	0.982	6.19e-47	Microglia_4	DOCK4
FMNL21	1.5e-49	2.54079	0.927	0.825	2.89e-45	Microglia_4	FMNL2
AD000864.1	2.41e-49	1.46607	0.432	0.081	4.65e-45	Microglia_4	AD000864.1
HLA-DRB1	2.86e-49	1.85056	0.855	0.518	5.52e-45	Microglia_4	HLA-DRB1
INSIG1	3.15e-49	2.48289	0.38	0.087	6.08e-45	Microglia_4	INSIG1
MAP3K8	6.36e-49	2.17693	0.462	0.154	1.23e-44	Microglia_4	MAP3K8
RAB1A	9.08e-48	1.75762	0.761	0.505	1.75e-43	Microglia_4	RAB1A
HLA-DPB1	1.38e-47	1.48024	0.829	0.486	2.66e-43	Microglia_4	HLA-DPB1
BASP1	1.77e-47	2.38633	0.479	0.246	3.41e-43	Microglia_4	BASP1
JUNB	1.8e-47	2.08222	0.671	0.335	3.47e-43	Microglia_4	JUNB
ETV6	2.7e-46	1.60991	0.906	0.781	5.21e-42	Microglia_4	ETV6
FNIP21	9.94e-46	1.9552	0.731	0.43	1.92e-41	Microglia_4	FNIP2
RAB20	8.69e-43	1.31992	0.466	0.114	1.68e-38	Microglia_4	RAB20
C5AR1	9.4e-43	1.29135	0.406	0.076	1.81e-38	Microglia_4	C5AR1
CELF2	1e-41	1.21619	0.962	0.917	1.93e-37	Microglia_4	CELF2
RHOB	2.14e-41	2.06336	0.474	0.135	4.12e-37	Microglia_4	RHOB
AC016831.7	7.77e-41	1.61027	0.855	0.744	1.5e-36	Microglia_4	AC016831.7
PRDM1	2.42e-40	1.53227	0.466	0.151	4.66e-36	Microglia_4	PRDM1
H3F3A	1.34e-39	1.42835	0.444	0.122	2.58e-35	Microglia_4	H3F3A
SIPA1L1	1.41e-39	2.09334	0.65	0.42	2.72e-35	Microglia_4	SIPA1L1
RIPK2	5.04e-39	1.3282	0.423	0.113	9.71e-35	Microglia_4	RIPK2
ATF3	3.15e-38	1.34936	0.274	0.03	6.08e-34	Microglia_4	ATF3
HLA-DRA1	1.17e-37	1.6549	0.919	0.755	2.26e-33	Microglia_4	HLA-DRA
OLR1	1.31e-36	1.37423	0.868	0.66	2.52e-32	Microglia_4	OLR1
CD92	1.35e-36	1.31294	0.432	0.117	2.61e-32	Microglia_4	CD9
BCAS2	1.37e-36	1.82618	0.355	0.083	2.65e-32	Microglia_4	BCAS2
ATP13A3	5.74e-36	2.3258	0.53	0.302	1.11e-31	Microglia_4	ATP13A3
DUSP10	8.54e-36	1.32981	0.393	0.103	1.65e-31	Microglia_4	DUSP10
SAT1	9.23e-36	1.75272	0.885	0.736	1.78e-31	Microglia_4	SAT1
NKD1	1.29e-35	1.61891	0.291	0.056	2.5e-31	Microglia_4	NKD1
MCL1	8.47e-35	1.12934	0.449	0.126	1.63e-30	Microglia_4	MCL1
PIK3R1	3.99e-34	1.65414	0.761	0.606	7.68e-30	Microglia_4	PIK3R1
VPS26A	7.98e-34	1.28111	0.491	0.179	1.54e-29	Microglia_4	VPS26A
FOS	1.39e-33	1.53124	0.744	0.396	2.68e-29	Microglia_4	FOS
LPCAT1	2.24e-33	1.17402	0.282	0.046	4.32e-29	Microglia_4	LPCAT1
ATP1B3	2.39e-33	1.53758	0.436	0.19	4.61e-29	Microglia_4	ATP1B3
SYAP1	5.21e-33	1.32746	0.376	0.095	1e-28	Microglia_4	SYAP1
ZC3HAV1	7.2e-33	1.83956	0.491	0.308	1.39e-28	Microglia_4	ZC3HAV1
DDIT4	1.62e-32	1.67756	0.325	0.063	3.11e-28	Microglia_4	DDIT4
GABARAPL1	3.79e-32	1.01118	0.346	0.077	7.31e-28	Microglia_4	GABARAPL1
NFIL3	4e-32	1.05641	0.265	0.038	7.72e-28	Microglia_4	NFIL3
ZFP36	6.25e-32	1.41836	0.658	0.336	1.21e-27	Microglia_4	ZFP36
CYCS	6.6e-32	1.40812	0.252	0.052	1.27e-27	Microglia_4	CYCS
CHD1	1.14e-31	1.65575	0.667	0.487	2.19e-27	Microglia_4	CHD1
PAG1	2.09e-31	1.46886	0.726	0.678	4.02e-27	Microglia_4	PAG1
MAP3K21	3.79e-31	1.61758	0.671	0.526	7.31e-27	Microglia_4	MAP3K2
SH3TC1	1.02e-30	1.34066	0.564	0.333	1.96e-26	Microglia_4	SH3TC1
PFKFB3	2.88e-30	1.4116	0.684	0.418	5.55e-26	Microglia_4	PFKFB3
PDE8A1	4.15e-30	1.71474	0.581	0.361	8e-26	Microglia_4	PDE8A
CYTIP	1.76e-29	1.29765	0.368	0.115	3.39e-25	Microglia_4	CYTIP
PPARD	3.89e-29	1.13866	0.709	0.448	7.5e-25	Microglia_4	PPARD
ARHGAP26	4.07e-29	1.18193	0.923	0.856	7.84e-25	Microglia_4	ARHGAP26
CMTM6	4.41e-29	1.16972	0.594	0.307	8.5e-25	Microglia_4	CMTM6
PLEKHA2	5.1e-29	1.22064	0.662	0.416	9.83e-25	Microglia_4	PLEKHA2
GRB2	1.87e-28	1.4185	0.667	0.563	3.61e-24	Microglia_4	GRB2
RGS2	2.16e-28	1.4368	0.329	0.068	4.16e-24	Microglia_4	RGS2
SERINC51	2.18e-28	1.48057	0.397	0.159	4.21e-24	Microglia_4	SERINC5
ABHD15-AS1	2.5e-28	1.38543	0.521	0.253	4.81e-24	Microglia_4	ABHD15-AS1
SOAT11	8.3e-28	1.3978	0.632	0.391	1.6e-23	Microglia_4	SOAT1
SLC43A2	2.92e-27	1.37088	0.526	0.254	5.62e-23	Microglia_4	SLC43A2
HSPH1	4.73e-27	2.00085	0.521	0.271	9.11e-23	Microglia_4	HSPH1
RASSF21	1.39e-26	1.37202	0.5	0.252	2.67e-22	Microglia_4	RASSF2
GPD21	1.46e-26	1.48317	0.615	0.346	2.82e-22	Microglia_4	GPD2
RNF144B	2.02e-26	1.23971	0.427	0.187	3.89e-22	Microglia_4	RNF144B
CD69	4.96e-26	1.38129	0.466	0.167	9.56e-22	Microglia_4	CD69
PLAUR	6.07e-26	0.957197	0.282	0.056	1.17e-21	Microglia_4	PLAUR
MFSD1	8.51e-26	1.15782	0.517	0.293	1.64e-21	Microglia_4	MFSD1
INPP5F	8.97e-26	1.53125	0.355	0.212	1.73e-21	Microglia_4	INPP5F
HLA-DQB11	1.86e-25	1.17231	0.521	0.224	3.58e-21	Microglia_4	HLA-DQB1
TENT4B	9.69e-25	1.28054	0.41	0.169	1.87e-20	Microglia_4	TENT4B
LITAF1	1.01e-24	1.11639	0.474	0.201	1.94e-20	Microglia_4	LITAF
PDK3	1.35e-24	1.1822	0.444	0.196	2.61e-20	Microglia_4	PDK3
UBXN2B	2.08e-24	1.10863	0.462	0.194	4.01e-20	Microglia_4	UBXN2B
PELI1	2.25e-24	1.39027	0.675	0.541	4.34e-20	Microglia_4	PELI1
AMPD2	2.71e-24	0.951781	0.274	0.08	5.22e-20	Microglia_4	AMPD2
IFRD1	3.65e-24	1.65675	0.368	0.127	7.03e-20	Microglia_4	IFRD1
AC013394.11	8.36e-24	1.37579	0.479	0.289	1.61e-19	Microglia_4	AC013394.1
TBC1D8	9.52e-24	1.31474	0.299	0.091	1.84e-19	Microglia_4	TBC1D8
RLF	1.48e-23	1.16242	0.53	0.331	2.86e-19	Microglia_4	RLF
SYTL3	2.89e-23	1.4816	0.487	0.265	5.57e-19	Microglia_4	SYTL3
THEMIS2	3.77e-23	0.727394	0.402	0.129	7.26e-19	Microglia_4	THEMIS2
SLC11A1	4.79e-23	1.13374	0.504	0.226	9.24e-19	Microglia_4	SLC11A1
UBE2D3	4.83e-23	1.14325	0.628	0.396	9.32e-19	Microglia_4	UBE2D3
TPM4	1.1e-22	1.05106	0.295	0.099	2.13e-18	Microglia_4	TPM4
ETF1	1.79e-22	0.829779	0.389	0.132	3.45e-18	Microglia_4	ETF1
B2M1	3.34e-22	0.992556	0.658	0.373	6.45e-18	Microglia_4	B2M
RNF149	3.76e-22	1.14768	0.667	0.443	7.24e-18	Microglia_4	RNF149
EZR	8.69e-22	1.35186	0.286	0.098	1.68e-17	Microglia_4	EZR
QKI1	1.24e-21	1.11956	0.949	0.918	2.39e-17	Microglia_4	QKI
TTYH3	2.75e-21	0.941584	0.402	0.153	5.29e-17	Microglia_4	TTYH3
JDP2	3.5e-21	1.4963	0.444	0.238	6.75e-17	Microglia_4	JDP2
APOE2	3.87e-21	0.742288	0.855	0.646	7.46e-17	Microglia_4	APOE
RASSF31	5.06e-21	1.57808	0.462	0.351	9.75e-17	Microglia_4	RASSF3
ESYT2	5.85e-21	1.40744	0.376	0.161	1.13e-16	Microglia_4	ESYT2
MSR11	5.98e-21	1.40655	0.628	0.396	1.15e-16	Microglia_4	MSR1
HSPA5	8.31e-21	1.96977	0.333	0.153	1.6e-16	Microglia_4	HSPA5
GNB41	2.05e-20	1.19781	0.769	0.626	3.95e-16	Microglia_4	GNB4
SPP11	5.18e-20	1.45684	0.799	0.763	9.99e-16	Microglia_4	SPP1
NAPA	6.96e-20	0.942062	0.274	0.089	1.34e-15	Microglia_4	NAPA
RAB31	8.38e-20	1.34297	0.714	0.567	1.62e-15	Microglia_4	RAB31
APAF1	1.66e-19	1.14134	0.577	0.369	3.2e-15	Microglia_4	APAF1
TRA2B	2.01e-19	1.03872	0.603	0.4	3.87e-15	Microglia_4	TRA2B
INAFM2	2.57e-19	0.581582	0.252	0.058	4.96e-15	Microglia_4	INAFM2
INPP4A	2.66e-19	1.14477	0.551	0.379	5.13e-15	Microglia_4	INPP4A
RASGEF1B1	3.06e-19	0.741446	0.791	0.573	5.9e-15	Microglia_4	RASGEF1B
SLC16A3	5.23e-19	0.791944	0.312	0.11	1.01e-14	Microglia_4	SLC16A3
AP003086.21	6.23e-19	1.22638	0.491	0.252	1.2e-14	Microglia_4	AP003086.2
ARHGEF7	6.26e-19	1.06048	0.538	0.36	1.21e-14	Microglia_4	ARHGEF7
NFE2L2	7.01e-19	1.00312	0.645	0.469	1.35e-14	Microglia_4	NFE2L2
HLA-DPA11	7.13e-19	0.920344	0.692	0.482	1.37e-14	Microglia_4	HLA-DPA1
BTG1	2.09e-18	0.845712	0.496	0.248	4.03e-14	Microglia_4	BTG1
CTTNBP2NL	2.61e-18	1.1968	0.688	0.511	5.04e-14	Microglia_4	CTTNBP2NL
PRKCH	3.85e-18	1.16272	0.517	0.367	7.42e-14	Microglia_4	PRKCH
AC011933.4	5.57e-18	1.17616	0.333	0.166	1.07e-13	Microglia_4	AC011933.4
MARCH6	6.09e-18	0.923742	0.547	0.313	1.17e-13	Microglia_4	MARCH6
SPAG91	6.16e-18	1.1163	0.603	0.385	1.19e-13	Microglia_4	SPAG9
MALAT1	1.07e-17	0.623528	1	0.998	2.07e-13	Microglia_4	MALAT1
OGFRL1	1.43e-17	1.00817	0.697	0.49	2.76e-13	Microglia_4	OGFRL1
HSPA9	1.84e-17	0.892003	0.385	0.174	3.55e-13	Microglia_4	HSPA9
EPB41L3	2.03e-17	1.41824	0.594	0.495	3.92e-13	Microglia_4	EPB41L3
SEC14L1	3.55e-17	1.01052	0.474	0.261	6.84e-13	Microglia_4	SEC14L1
RASSF5	6.34e-17	0.640757	0.325	0.11	1.22e-12	Microglia_4	RASSF5
SNX8	9.17e-17	0.921615	0.256	0.096	1.77e-12	Microglia_4	SNX8
MEF2D	1.2e-16	0.727762	0.372	0.142	2.32e-12	Microglia_4	MEF2D
GRAMD4	1.24e-16	0.882865	0.252	0.081	2.4e-12	Microglia_4	GRAMD4
STRBP	1.76e-16	1.07428	0.624	0.512	3.39e-12	Microglia_4	STRBP
PGK1	2.29e-16	0.950318	0.368	0.174	4.42e-12	Microglia_4	PGK1
B4GALT1	2.91e-16	1.10021	0.491	0.275	5.61e-12	Microglia_4	B4GALT1
WIPI2	4.4e-16	1.00004	0.389	0.182	8.49e-12	Microglia_4	WIPI2
VMP1	4.69e-16	0.851057	0.641	0.427	9.04e-12	Microglia_4	VMP1
GOLGA4	5.07e-16	1.02424	0.628	0.454	9.78e-12	Microglia_4	GOLGA4
COPA	8.97e-16	1.13811	0.504	0.337	1.73e-11	Microglia_4	COPA
FOXK2	1.14e-15	0.973921	0.393	0.219	2.2e-11	Microglia_4	FOXK2
HLA-A1	1.26e-15	0.744793	0.628	0.377	2.43e-11	Microglia_4	HLA-A
DCTN4	1.94e-15	1.10057	0.436	0.282	3.74e-11	Microglia_4	DCTN4
ANKRD11	3.59e-15	1.0104	0.761	0.693	6.93e-11	Microglia_4	ANKRD11
HSPD1	3.86e-15	1.0094	0.372	0.182	7.44e-11	Microglia_4	HSPD1
ATP6V1B2	4.49e-15	0.875922	0.325	0.148	8.66e-11	Microglia_4	ATP6V1B2
PRRC2C	5.96e-15	0.948968	0.718	0.599	1.15e-10	Microglia_4	PRRC2C
TOP1	2.52e-14	0.809666	0.607	0.403	4.86e-10	Microglia_4	TOP1
UST	3.71e-14	1.29728	0.487	0.318	7.15e-10	Microglia_4	UST
PLXNC1	4.56e-14	0.539979	0.291	0.1	8.8e-10	Microglia_4	PLXNC1
TTC7A	5.43e-14	1.05619	0.701	0.56	1.05e-09	Microglia_4	TTC7A
CXCL161	5.43e-14	0.653307	0.56	0.321	1.05e-09	Microglia_4	CXCL16
KLHL6	8.2e-14	1.02933	0.389	0.215	1.58e-09	Microglia_4	KLHL6
ARL8B	9.76e-14	0.932397	0.41	0.279	1.88e-09	Microglia_4	ARL8B
FMNL1	1.13e-13	0.778878	0.462	0.26	2.19e-09	Microglia_4	FMNL1
MYO1E1	1.25e-13	1.87562	0.436	0.282	2.41e-09	Microglia_4	MYO1E
GUK11	1.55e-13	0.638997	0.269	0.099	2.99e-09	Microglia_4	GUK1
EDEM1	1.68e-13	0.595715	0.256	0.103	3.25e-09	Microglia_4	EDEM1
FAM102B	1.69e-13	0.907379	0.479	0.306	3.25e-09	Microglia_4	FAM102B
CD741	1.98e-13	0.880347	0.949	0.878	3.82e-09	Microglia_4	CD74
NEDD9	2.71e-13	0.741828	0.35	0.151	5.23e-09	Microglia_4	NEDD9
VAPA	3.28e-13	0.798911	0.427	0.268	6.33e-09	Microglia_4	VAPA
MYO9B	3.42e-13	1.0588	0.641	0.497	6.59e-09	Microglia_4	MYO9B
CDKN1A	3.8e-13	0.492943	0.299	0.111	7.33e-09	Microglia_4	CDKN1A
MAP4K31	4.27e-13	0.974185	0.603	0.453	8.23e-09	Microglia_4	MAP4K3
YTHDC1	4.71e-13	0.779881	0.479	0.32	9.08e-09	Microglia_4	YTHDC1
HMOX1	5.46e-13	0.897285	0.346	0.159	1.05e-08	Microglia_4	HMOX1
HLA-DQA1	8.19e-13	0.894474	0.389	0.189	1.58e-08	Microglia_4	HLA-DQA1
ZFAND5	8.2e-13	0.866652	0.363	0.171	1.58e-08	Microglia_4	ZFAND5
ID21	1.01e-12	0.963398	0.397	0.192	1.94e-08	Microglia_4	ID2
PPP1R15A	1.04e-12	0.758791	0.265	0.091	2e-08	Microglia_4	PPP1R15A
WSB1	1.12e-12	0.822988	0.778	0.676	2.17e-08	Microglia_4	WSB1
MGAT11	1.18e-12	0.756127	0.487	0.288	2.28e-08	Microglia_4	MGAT1
DNAJB6	1.21e-12	0.911154	0.5	0.293	2.33e-08	Microglia_4	DNAJB6
HNRNPA3	1.71e-12	0.789489	0.654	0.46	3.3e-08	Microglia_4	HNRNPA3
GNA12	1.78e-12	1.08457	0.286	0.184	3.43e-08	Microglia_4	GNA12
CLK1	1.83e-12	0.802684	0.603	0.427	3.53e-08	Microglia_4	CLK1
PPP2R2A	2.25e-12	0.795059	0.538	0.33	4.35e-08	Microglia_4	PPP2R2A
PTP4A2	3.1e-12	0.728245	0.329	0.159	5.97e-08	Microglia_4	PTP4A2
RILPL2	3.18e-12	0.643111	0.265	0.105	6.13e-08	Microglia_4	RILPL2
PRKAG2	3.91e-12	0.83405	0.697	0.499	7.54e-08	Microglia_4	PRKAG2
DENND5A1	5.45e-12	0.844334	0.667	0.484	1.05e-07	Microglia_4	DENND5A
IRAK2	5.56e-12	0.937952	0.282	0.126	1.07e-07	Microglia_4	IRAK2
DYRK1A	7.95e-12	0.789546	0.697	0.581	1.53e-07	Microglia_4	DYRK1A
GALNT2	9.34e-12	0.906767	0.744	0.634	1.8e-07	Microglia_4	GALNT2
AKAP13	1.22e-11	0.619192	0.863	0.847	2.34e-07	Microglia_4	AKAP13
ZBTB16	1.32e-11	0.752316	0.269	0.104	2.55e-07	Microglia_4	ZBTB16
PABPC1	1.48e-11	0.611637	0.658	0.451	2.86e-07	Microglia_4	PABPC1
ATL2	2.13e-11	0.638394	0.415	0.213	4.11e-07	Microglia_4	ATL2
USP9X	2.17e-11	0.826921	0.56	0.378	4.18e-07	Microglia_4	USP9X
CCNL1	3.08e-11	0.738634	0.406	0.225	5.93e-07	Microglia_4	CCNL1
JUND1	3.69e-11	0.886293	0.47	0.296	7.12e-07	Microglia_4	JUND
FDFT1	4.27e-11	1.08391	0.256	0.191	8.22e-07	Microglia_4	FDFT1
TSC22D2	5.14e-11	0.798978	0.543	0.39	9.9e-07	Microglia_4	TSC22D2
IRS2	5.27e-11	0.807455	0.504	0.353	1.02e-06	Microglia_4	IRS2
NUP98	5.56e-11	0.605468	0.436	0.236	1.07e-06	Microglia_4	NUP98
AZIN1	6.8e-11	0.701795	0.299	0.14	1.31e-06	Microglia_4	AZIN1
ARHGAP6	7.72e-11	1.25901	0.538	0.395	1.49e-06	Microglia_4	ARHGAP6
RHBDF2	8.53e-11	0.608753	0.808	0.619	1.64e-06	Microglia_4	RHBDF2
MIR181A1HG1	9.26e-11	0.702025	0.261	0.106	1.79e-06	Microglia_4	MIR181A1HG
GNS	9.67e-11	0.59783	0.325	0.15	1.87e-06	Microglia_4	GNS
UBC	1.15e-10	0.908529	0.667	0.475	2.22e-06	Microglia_4	UBC
HSP90AA1	1.3e-10	2.06231	0.774	0.682	2.51e-06	Microglia_4	HSP90AA1
ARHGAP211	1.37e-10	0.990708	0.739	0.641	2.65e-06	Microglia_4	ARHGAP21
WAC	1.5e-10	0.664782	0.735	0.554	2.9e-06	Microglia_4	WAC
GPBP1	1.61e-10	0.927779	0.624	0.453	3.1e-06	Microglia_4	GPBP1
TAGAP1	1.67e-10	1.03299	0.333	0.181	3.22e-06	Microglia_4	TAGAP
APOC11	1.91e-10	0.625753	0.406	0.22	3.68e-06	Microglia_4	APOC1
ACOT9	1.92e-10	0.714537	0.265	0.125	3.7e-06	Microglia_4	ACOT9
FARP2	2.74e-10	0.689439	0.376	0.204	5.28e-06	Microglia_4	FARP2
NUMB	3.99e-10	0.683096	0.701	0.608	7.7e-06	Microglia_4	NUMB
RPS6KA3	4.73e-10	0.976594	0.62	0.521	9.11e-06	Microglia_4	RPS6KA3
RPS91	5.78e-10	0.644733	0.415	0.239	1.11e-05	Microglia_4	RPS9
RANBP9	5.87e-10	0.921469	0.5	0.424	1.13e-05	Microglia_4	RANBP9
HIST1H2AC1	9.04e-10	1.086	0.513	0.421	1.74e-05	Microglia_4	HIST1H2AC
ASAH11	9.13e-10	0.691566	0.56	0.378	1.76e-05	Microglia_4	ASAH1
CALR	1.03e-09	0.58276	0.376	0.202	1.99e-05	Microglia_4	CALR
HLA-C1	1.11e-09	0.602041	0.415	0.226	2.14e-05	Microglia_4	HLA-C
UBASH3B	1.16e-09	0.935666	0.261	0.212	2.24e-05	Microglia_4	UBASH3B
ATP2B1	1.18e-09	0.843075	0.564	0.418	2.27e-05	Microglia_4	ATP2B1
PTK2B	1.25e-09	0.76721	0.346	0.204	2.41e-05	Microglia_4	PTK2B
AGFG1	1.5e-09	1.12999	0.444	0.309	2.89e-05	Microglia_4	AGFG1
USPL1	1.73e-09	0.607614	0.338	0.167	3.33e-05	Microglia_4	USPL1
SIK31	1.97e-09	0.738421	0.624	0.5	3.81e-05	Microglia_4	SIK3
STAT3	2.32e-09	0.743288	0.509	0.321	4.47e-05	Microglia_4	STAT3
KDM4B	2.39e-09	0.724269	0.41	0.252	4.61e-05	Microglia_4	KDM4B
RHEB	2.55e-09	0.655684	0.385	0.224	4.91e-05	Microglia_4	RHEB
ILF3	3.85e-09	0.617424	0.346	0.197	7.41e-05	Microglia_4	ILF3
MIDN	4.14e-09	0.547688	0.282	0.136	7.99e-05	Microglia_4	MIDN
IER3	4.6e-09	0.539193	0.38	0.201	8.87e-05	Microglia_4	IER3
DENND3	4.88e-09	0.894211	0.615	0.483	9.41e-05	Microglia_4	DENND3
RAPH1	6.2e-09	0.692108	0.509	0.405	0.00011948	Microglia_4	RAPH1
GRID2	6.56e-09	1.0268	0.624	0.464	0.00012653	Microglia_4	GRID2
HSP90AB11	7.01e-09	0.730628	0.526	0.371	0.00013506	Microglia_4	HSP90AB1
JARID2	7.45e-09	0.948382	0.568	0.445	0.00014366	Microglia_4	JARID2
RBM39	8.07e-09	0.649416	0.667	0.532	0.00015555	Microglia_4	RBM39
ARRDC2	8.55e-09	0.467888	0.333	0.168	0.0001648	Microglia_4	ARRDC2
SMS	1.07e-08	0.84138	0.35	0.212	0.0002054	Microglia_4	SMS
CACUL1	1.1e-08	0.574526	0.453	0.269	0.0002115	Microglia_4	CACUL1
RAP1B	1.11e-08	0.63554	0.543	0.405	0.00021333	Microglia_4	RAP1B
BCL2	1.14e-08	0.92274	0.615	0.493	0.00021894	Microglia_4	BCL2
PTGES3	1.18e-08	0.547706	0.526	0.337	0.00022782	Microglia_4	PTGES3
ZNF277	1.33e-08	0.667967	0.359	0.202	0.00025559	Microglia_4	ZNF277
EIF1AX	1.48e-08	0.552937	0.282	0.134	0.0002845	Microglia_4	EIF1AX
YTHDF3	1.52e-08	0.621575	0.38	0.24	0.00029351	Microglia_4	YTHDF3
DDX21	1.65e-08	0.507591	0.303	0.149	0.000318	Microglia_4	DDX21
LDLRAD41	1.65e-08	0.821185	0.962	0.906	0.00031868	Microglia_4	LDLRAD4
PLA2G4A	1.65e-08	1.11854	0.594	0.488	0.00031894	Microglia_4	PLA2G4A
CCNH	1.85e-08	0.705095	0.632	0.464	0.00035686	Microglia_4	CCNH
ARIH1	1.91e-08	0.586077	0.573	0.438	0.00036891	Microglia_4	ARIH1
TCF4	2.15e-08	0.778953	0.726	0.603	0.00041457	Microglia_4	TCF4
AFF4	2.42e-08	0.5935	0.432	0.313	0.00046714	Microglia_4	AFF4
C1QB1	3.05e-08	0.969154	0.607	0.48	0.00058735	Microglia_4	C1QB
ELOVL5	3.23e-08	0.628825	0.419	0.257	0.00062345	Microglia_4	ELOVL5
LAPTM4A	3.25e-08	0.600163	0.363	0.202	0.00062624	Microglia_4	LAPTM4A
IQGAP21	3.26e-08	0.745875	0.299	0.148	0.00062771	Microglia_4	IQGAP2
WDR45B	4e-08	0.572625	0.295	0.165	0.00077215	Microglia_4	WDR45B
PTBP3	4.09e-08	0.878479	0.577	0.457	0.00078912	Microglia_4	PTBP3
MORF4L21	4.26e-08	0.616791	0.265	0.143	0.00082129	Microglia_4	MORF4L2
ATF6	4.28e-08	0.697869	0.547	0.48	0.00082529	Microglia_4	ATF6
CTSH	5.1e-08	0.522511	0.462	0.287	0.00098261	Microglia_4	CTSH
SPPL3	5.5e-08	0.620432	0.662	0.537	0.00106034	Microglia_4	SPPL3
BRWD1	6.59e-08	0.566492	0.65	0.503	0.00127097	Microglia_4	BRWD1
MSN	6.94e-08	1.04774	0.564	0.47	0.00133832	Microglia_4	MSN
CADM12	7.36e-08	1.00652	0.295	0.152	0.00141837	Microglia_4	CADM1
G3BP2	8.63e-08	0.551453	0.299	0.173	0.00166462	Microglia_4	G3BP2
ST3GAL1	9.86e-08	0.756314	0.462	0.327	0.00190174	Microglia_4	ST3GAL1
UBR5	9.95e-08	0.626224	0.645	0.496	0.00191837	Microglia_4	UBR5
PAFAH1B1	1.3e-07	0.594887	0.615	0.475	0.00250812	Microglia_4	PAFAH1B1
ARID4B	1.34e-07	0.707865	0.645	0.53	0.0025922	Microglia_4	ARID4B
BTAF1	1.46e-07	0.703038	0.564	0.446	0.00280628	Microglia_4	BTAF1
GAS72	1.49e-07	0.719188	0.5	0.344	0.00286408	Microglia_4	GAS7
GPCPD1	1.56e-07	0.656699	0.568	0.501	0.0030055	Microglia_4	GPCPD1
DPYD2	1.77e-07	0.462377	0.615	0.433	0.00341649	Microglia_4	DPYD
ZFAS1	1.87e-07	0.426539	0.261	0.123	0.00360923	Microglia_4	ZFAS1
HNRNPH1	2.32e-07	0.466613	0.645	0.472	0.00447674	Microglia_4	HNRNPH1
HNRNPU	2.35e-07	0.553963	0.483	0.313	0.00452785	Microglia_4	HNRNPU
MTMR3	2.53e-07	0.722588	0.47	0.429	0.00488163	Microglia_4	MTMR3
CAPZA1	2.55e-07	0.506155	0.521	0.381	0.00492412	Microglia_4	CAPZA1
C22orf34	2.9e-07	0.486155	0.402	0.236	0.00559698	Microglia_4	C22orf34
SLC26A31	2.97e-07	0.350524	0.628	0.45	0.00573552	Microglia_4	SLC26A3
IQGAP12	3.13e-07	0.438357	0.295	0.149	0.00602907	Microglia_4	IQGAP1
SMCHD1	3.2e-07	0.615032	0.611	0.457	0.0061608	Microglia_4	SMCHD1
GPRIN3	3.33e-07	0.845264	0.568	0.441	0.00642068	Microglia_4	GPRIN3
RAB21	4.23e-07	0.600806	0.299	0.177	0.00814735	Microglia_4	RAB21
DNAJB1	4.55e-07	0.765379	0.282	0.165	0.00877892	Microglia_4	DNAJB1
DGKD	4.82e-07	0.551445	0.252	0.139	0.00929581	Microglia_4	DGKD
RPS11	5.3e-07	0.719008	0.534	0.399	0.0102113	Microglia_4	RPS11
OSBPL31	5.41e-07	0.900614	0.658	0.563	0.0104214	Microglia_4	OSBPL3
REV3L	5.71e-07	0.73703	0.44	0.343	0.0110091	Microglia_4	REV3L
PHF20	5.8e-07	0.622971	0.534	0.399	0.0111767	Microglia_4	PHF20
KCNMA11	6.73e-07	0.754269	0.765	0.668	0.01297	Microglia_4	KCNMA1
DHX34	8.62e-07	0.362888	0.252	0.121	0.0166246	Microglia_4	DHX34
KMT2E	8.69e-07	0.52834	0.752	0.617	0.0167451	Microglia_4	KMT2E
SARAF2	9e-07	0.421928	0.513	0.356	0.0173531	Microglia_4	SARAF
ARF11	1.05e-06	0.561296	0.316	0.196	0.0201795	Microglia_4	ARF1
SRGAP1	1.05e-06	0.707811	0.56	0.417	0.0202464	Microglia_4	SRGAP1
IPO7	1.17e-06	0.502748	0.342	0.198	0.0224701	Microglia_4	IPO7
NFKB1	1.18e-06	0.711116	0.397	0.278	0.022845	Microglia_4	NFKB1
RGS16	1.25e-06	0.725759	0.274	0.138	0.0240538	Microglia_4	RGS16
MANBA	1.29e-06	0.683397	0.679	0.594	0.0248775	Microglia_4	MANBA
AC120193.1	1.41e-06	0.642455	0.534	0.396	0.0271729	Microglia_4	AC120193.1
CYLD	1.67e-06	0.51345	0.308	0.193	0.0321329	Microglia_4	CYLD
RCOR1	1.84e-06	0.621751	0.402	0.305	0.0355361	Microglia_4	RCOR1
HBP1	1.94e-06	0.443796	0.35	0.204	0.0374734	Microglia_4	HBP1
LIMS11	1.97e-06	0.898024	0.658	0.57	0.0379193	Microglia_4	LIMS1
LGMN1	1.99e-06	0.695993	0.286	0.163	0.0383579	Microglia_4	LGMN
ITPKB	2.06e-06	0.705826	0.415	0.378	0.0396735	Microglia_4	ITPKB
PUM2	2.13e-06	0.634668	0.718	0.604	0.0410103	Microglia_4	PUM2
SERP1	2.14e-06	0.26927	0.312	0.171	0.0413504	Microglia_4	SERP1
RREB1	2.45e-06	0.655107	0.581	0.521	0.0472827	Microglia_4	RREB1
ITGB1	2.45e-06	0.729821	0.321	0.2	0.0473316	Microglia_4	ITGB1
CYTH31	2.49e-06	0.673761	0.432	0.328	0.04803	Microglia_4	CYTH3
PUM1	2.8e-06	0.774959	0.718	0.601	0.053998	Microglia_4	PUM1
GAB2	2.85e-06	0.652464	0.799	0.768	0.0549401	Microglia_4	GAB2
SMAP2	2.88e-06	0.631837	0.692	0.652	0.0555547	Microglia_4	SMAP2
PPP6R3	2.99e-06	0.457587	0.709	0.569	0.0575985	Microglia_4	PPP6R3
TPT1	3.15e-06	0.474366	0.731	0.6	0.0607163	Microglia_4	TPT1
ZMIZ1	3.18e-06	0.547137	0.389	0.248	0.0612629	Microglia_4	ZMIZ1
SAT2	3.29e-06	0.417899	0.269	0.149	0.0634849	Microglia_4	SAT2
PLSCR1	3.96e-06	0.447662	0.406	0.269	0.0764247	Microglia_4	PLSCR1
HNRNPM	4.33e-06	0.615207	0.53	0.427	0.0834562	Microglia_4	HNRNPM
TLR2	4.37e-06	0.460339	0.479	0.324	0.084276	Microglia_4	TLR2
TOP2B	4.66e-06	0.615329	0.406	0.287	0.0898477	Microglia_4	TOP2B
MAPKAPK2	4.66e-06	0.440438	0.269	0.143	0.0898963	Microglia_4	MAPKAPK2
ARID5B1	4.93e-06	0.607121	0.329	0.214	0.0949567	Microglia_4	ARID5B
RAP1A	5.18e-06	0.586378	0.722	0.697	0.099783	Microglia_4	RAP1A
MAPRE21	5.95e-06	0.72645	0.385	0.306	0.114792	Microglia_4	MAPRE2
ARFGAP3	6.3e-06	0.446037	0.252	0.133	0.121433	Microglia_4	ARFGAP3
TBC1D2B	6.37e-06	0.573951	0.415	0.304	0.122881	Microglia_4	TBC1D2B
C1QA	7.12e-06	0.733016	0.457	0.329	0.13731	Microglia_4	C1QA
BIRC6	7.6e-06	0.488467	0.726	0.696	0.14646	Microglia_4	BIRC6
HLA-DMA	8.92e-06	0.41483	0.368	0.228	0.171896	Microglia_4	HLA-DMA
ERGIC1	9.14e-06	0.380547	0.338	0.201	0.176134	Microglia_4	ERGIC1
ATP6AP11	9.19e-06	0.472737	0.303	0.181	0.177184	Microglia_4	ATP6AP1
PRKCE1	1.09e-05	0.52944	0.423	0.289	0.209854	Microglia_4	PRKCE
EIF4B	1.14e-05	0.416607	0.316	0.195	0.219041	Microglia_4	EIF4B
HLA-DMB1	1.17e-05	0.356795	0.47	0.315	0.22595	Microglia_4	HLA-DMB
FGL2	1.18e-05	0.469877	0.449	0.337	0.22723	Microglia_4	FGL2
LAMP12	1.19e-05	0.260764	0.474	0.32	0.229313	Microglia_4	LAMP1
BTBD1	1.33e-05	0.411559	0.402	0.26	0.257066	Microglia_4	BTBD1
TIMP21	1.37e-05	0.409245	0.56	0.428	0.264664	Microglia_4	TIMP2
CMTM7	1.47e-05	0.526301	0.44	0.309	0.283297	Microglia_4	CMTM7
NAA50	1.5e-05	0.513284	0.278	0.162	0.289599	Microglia_4	NAA50
HK2	1.51e-05	0.949402	0.385	0.33	0.291961	Microglia_4	HK2
ATP6V0A1	1.53e-05	0.464162	0.436	0.347	0.294112	Microglia_4	ATP6V0A1
MAN2A11	1.54e-05	0.54952	0.598	0.516	0.296492	Microglia_4	MAN2A1
KLHL24	1.59e-05	0.519114	0.432	0.31	0.307222	Microglia_4	KLHL24
PIAS1	1.78e-05	0.409239	0.735	0.689	0.34261	Microglia_4	PIAS1
DAGLB	2.18e-05	0.734373	0.427	0.307	0.419641	Microglia_4	DAGLB
CCNY	2.35e-05	0.766176	0.684	0.611	0.453047	Microglia_4	CCNY
CD14	2.38e-05	0.43191	0.41	0.266	0.459227	Microglia_4	CD14
LRMDA1	2.38e-05	0.300566	0.979	0.966	0.459282	Microglia_4	LRMDA
ADAM17	2.55e-05	0.434802	0.462	0.361	0.492402	Microglia_4	ADAM17
CSF2RA	2.78e-05	0.506074	0.756	0.658	0.53542	Microglia_4	CSF2RA
EFR3A1	2.92e-05	0.633259	0.359	0.243	0.563146	Microglia_4	EFR3A
TTC7B1	3.09e-05	0.608251	0.359	0.283	0.594989	Microglia_4	TTC7B
SKIL	3.12e-05	0.387212	0.615	0.471	0.600689	Microglia_4	SKIL
MAN1A11	3.21e-05	0.632113	0.44	0.328	0.618431	Microglia_4	MAN1A1
HSPB1	3.9e-05	0.867269	0.261	0.192	0.751093	Microglia_4	HSPB1
PDXK	3.98e-05	0.403339	0.291	0.17	0.768276	Microglia_4	PDXK
PDE4B1	4.02e-05	0.362711	0.709	0.567	0.774647	Microglia_4	PDE4B
PCBP1	4.03e-05	0.398828	0.355	0.222	0.777486	Microglia_4	PCBP1
MCF2L2	4.09e-05	0.509067	0.269	0.216	0.787945	Microglia_4	MCF2L2
KAT6A	4.16e-05	0.400031	0.509	0.463	0.802398	Microglia_4	KAT6A
AC007950.1	4.78e-05	0.509983	0.534	0.412	0.921707	Microglia_4	AC007950.1
PABPC4	5.09e-05	0.505142	0.423	0.304	0.981854	Microglia_4	PABPC4
TACC1	5.27e-05	0.596163	0.504	0.398	1	Microglia_4	TACC1
CAPG1	5.4e-05	0.284666	0.291	0.17	1	Microglia_4	CAPG
VSIR1	5.64e-05	0.49085	0.598	0.514	1	Microglia_4	VSIR
AKR1B1	5.98e-05	0.301	0.274	0.158	1	Microglia_4	AKR1B1
HLA-E1	6.16e-05	0.321279	0.521	0.38	1	Microglia_4	HLA-E
ZMYM2	6.24e-05	0.644842	0.585	0.507	1	Microglia_4	ZMYM2
RBM471	6.33e-05	0.797208	0.697	0.648	1	Microglia_4	RBM47
ELF1	6.43e-05	0.494044	0.624	0.523	1	Microglia_4	ELF1
CSDE1	6.7e-05	0.565451	0.432	0.314	1	Microglia_4	CSDE1
CORO1C1	6.8e-05	0.448881	0.402	0.269	1	Microglia_4	CORO1C
HPCAL1	7.07e-05	0.46687	0.299	0.179	1	Microglia_4	HPCAL1
CCDC93	7.11e-05	0.562671	0.308	0.222	1	Microglia_4	CCDC93
RPL102	7.14e-05	0.356106	0.444	0.313	1	Microglia_4	RPL10
TCF12	7.43e-05	0.403313	0.782	0.8	1	Microglia_4	TCF12
C9orf72	7.76e-05	0.413598	0.368	0.251	1	Microglia_4	C9orf72
PDS5B	8e-05	0.584743	0.449	0.372	1	Microglia_4	PDS5B
ZFAND3	8e-05	0.477901	0.85	0.811	1	Microglia_4	ZFAND3
YWHAZ	9.04e-05	0.466653	0.299	0.229	1	Microglia_4	YWHAZ
SH2B3	9.2e-05	0.400942	0.466	0.368	1	Microglia_4	SH2B3
TANC21	9.24e-05	0.630552	0.628	0.578	1	Microglia_4	TANC2
C1QC1	9.51e-05	0.574211	0.504	0.395	1	Microglia_4	C1QC
RPL27A1	0.00010343	0.294682	0.419	0.283	1	Microglia_4	RPL27A
B3GNT51	0.00010601	0.483679	0.372	0.423	1	Microglia_4	B3GNT5
RPS181	0.00011429	0.364098	0.444	0.309	1	Microglia_4	RPS18
HNRNPH3	0.00011663	0.372692	0.419	0.294	1	Microglia_4	HNRNPH3
GLS	0.00011785	0.546398	0.564	0.461	1	Microglia_4	GLS
VPS37B	0.00011928	0.392199	0.291	0.181	1	Microglia_4	VPS37B
SRSF3	0.0001194	0.389389	0.359	0.242	1	Microglia_4	SRSF3
S100A111	0.00014624	0.413144	0.295	0.191	1	Microglia_4	S100A11
MRTFA	0.0001482	0.534313	0.538	0.438	1	Microglia_4	MRTFA
AKT3	0.00014836	0.47649	0.825	0.749	1	Microglia_4	AKT3
KMT2C	0.00014856	0.390556	0.808	0.732	1	Microglia_4	KMT2C
RBPJ1	0.00016246	0.412532	0.393	0.354	1	Microglia_4	RBPJ
CEP170	0.00019603	0.658144	0.748	0.669	1	Microglia_4	CEP170
TYROBP1	0.00020393	0.321654	0.487	0.364	1	Microglia_4	TYROBP
HEXB1	0.00020587	0.367696	0.252	0.157	1	Microglia_4	HEXB
SSR3	0.00021279	0.289461	0.256	0.149	1	Microglia_4	SSR3
DHX9	0.00022081	0.370801	0.423	0.295	1	Microglia_4	DHX9
ARAP11	0.00022496	0.357961	0.457	0.34	1	Microglia_4	ARAP1
ABI1	0.00025906	0.508964	0.615	0.534	1	Microglia_4	ABI1
PSME4	0.0002682	0.419342	0.491	0.375	1	Microglia_4	PSME4
OGA	0.00027358	0.387294	0.496	0.386	1	Microglia_4	OGA
IL10RA	0.00029949	0.33383	0.274	0.166	1	Microglia_4	IL10RA
CNBP	0.00033749	0.299458	0.355	0.237	1	Microglia_4	CNBP
PDGFB	0.00036111	0.482053	0.316	0.229	1	Microglia_4	PDGFB
AMD1	0.00036438	0.451206	0.346	0.242	1	Microglia_4	AMD1
ACSL31	0.00038528	0.424961	0.295	0.237	1	Microglia_4	ACSL3
ATP11A	0.00039757	0.480423	0.41	0.328	1	Microglia_4	ATP11A
ZEB1	0.00040808	0.559204	0.432	0.328	1	Microglia_4	ZEB1
SRGAP2B1	0.00046429	0.460855	0.829	0.805	1	Microglia_4	SRGAP2B
CHSY1	0.00047438	0.660986	0.346	0.31	1	Microglia_4	CHSY1
SESN1	0.00048827	0.424699	0.402	0.312	1	Microglia_4	SESN1
CD811	0.00049976	0.438586	0.538	0.445	1	Microglia_4	CD81
IL3RA	0.00050827	0.329896	0.252	0.152	1	Microglia_4	IL3RA
USP9Y	0.00053444	0.279605	0.346	0.233	1	Microglia_4	USP9Y
RUBCN	0.0005891	0.352035	0.312	0.21	1	Microglia_4	RUBCN
ITGAV	0.00061545	0.567418	0.449	0.396	1	Microglia_4	ITGAV
AUTS2	0.00065792	0.820141	0.658	0.675	1	Microglia_4	AUTS2
NINJ1	0.00075293	0.256011	0.312	0.203	1	Microglia_4	NINJ1
KLF3	0.00076002	0.346678	0.346	0.236	1	Microglia_4	KLF3
CD164	0.00076568	0.298801	0.312	0.203	1	Microglia_4	CD164
DENND4A	0.00077298	0.405187	0.573	0.521	1	Microglia_4	DENND4A
CABLES1	0.00078174	0.714802	0.295	0.223	1	Microglia_4	CABLES1
UBE2B	0.00078276	0.487955	0.389	0.291	1	Microglia_4	UBE2B
ZBTB46	0.00078673	0.427123	0.274	0.183	1	Microglia_4	ZBTB46
RIC1	0.00090944	0.341536	0.453	0.343	1	Microglia_4	RIC1
ZFAND6	0.00093765	0.393381	0.509	0.4	1	Microglia_4	ZFAND6
ANXA51	0.0009654	0.25928	0.35	0.239	1	Microglia_4	ANXA5
RNMT	0.00096656	0.345508	0.278	0.178	1	Microglia_4	RNMT
LYN	0.00097993	0.509695	0.782	0.716	1	Microglia_4	LYN
ITGB21	0.00103634	0.315673	0.547	0.43	1	Microglia_4	ITGB2
CEBPB	0.00105715	0.569517	0.346	0.296	1	Microglia_4	CEBPB
MAP3K1	0.00106123	0.42885	0.487	0.377	1	Microglia_4	MAP3K1
SERF2	0.00106555	0.274416	0.321	0.213	1	Microglia_4	SERF2
SSBP2	0.00110231	0.564789	0.62	0.584	1	Microglia_4	SSBP2
PEAK1	0.00110978	0.534282	0.53	0.422	1	Microglia_4	PEAK1
SEPT6	0.00112213	0.290419	0.312	0.206	1	Microglia_4	SEPT6
LRRFIP1	0.00113014	0.304669	0.44	0.339	1	Microglia_4	LRRFIP1
SND1	0.00122019	0.53965	0.517	0.445	1	Microglia_4	SND1
SUCO	0.00124075	0.39686	0.295	0.208	1	Microglia_4	SUCO
HNRNPA1	0.00127032	0.291236	0.286	0.185	1	Microglia_4	HNRNPA1
RPLP21	0.00127609	0.259292	0.462	0.342	1	Microglia_4	RPLP2
MORC3	0.00128793	0.328746	0.44	0.328	1	Microglia_4	MORC3
RERE	0.00133698	0.378885	0.816	0.788	1	Microglia_4	RERE
STAU1	0.00150469	0.383262	0.295	0.224	1	Microglia_4	STAU1
DNAJA1	0.0015369	0.501599	0.256	0.18	1	Microglia_4	DNAJA1
CUX1	0.00168536	0.407031	0.675	0.59	1	Microglia_4	CUX1
BCAT1	0.00172711	0.535895	0.316	0.306	1	Microglia_4	BCAT1
TMED10	0.00175326	0.404237	0.329	0.237	1	Microglia_4	TMED10
CAPN7	0.00175574	0.392315	0.338	0.244	1	Microglia_4	CAPN7
MSI2	0.00188301	0.489836	0.509	0.445	1	Microglia_4	MSI2
LARP4B	0.00191099	0.372456	0.466	0.431	1	Microglia_4	LARP4B
NOP58	0.00201574	0.402535	0.282	0.189	1	Microglia_4	NOP58
RAB8B	0.00212451	0.532728	0.295	0.228	1	Microglia_4	RAB8B
CAST	0.00220555	0.427481	0.44	0.342	1	Microglia_4	CAST
ZRANB1	0.00226838	0.592734	0.278	0.2	1	Microglia_4	ZRANB1
NT5C2	0.00232919	0.413499	0.504	0.403	1	Microglia_4	NT5C2
SERINC11	0.00234786	0.273274	0.402	0.292	1	Microglia_4	SERINC1
NEK7	0.00236459	0.394835	0.487	0.419	1	Microglia_4	NEK7
TENT2	0.00237203	0.299613	0.662	0.576	1	Microglia_4	TENT2
RPL33	0.00274175	0.313159	0.483	0.373	1	Microglia_4	RPL3
PTBP21	0.00294323	0.355454	0.479	0.389	1	Microglia_4	PTBP2
SCPEP11	0.00298169	0.482912	0.269	0.2	1	Microglia_4	SCPEP1
NOTCH21	0.00298297	0.370314	0.389	0.289	1	Microglia_4	NOTCH2
BCLAF1	0.00300071	0.369287	0.402	0.343	1	Microglia_4	BCLAF1
DARS	0.0031551	0.429223	0.346	0.272	1	Microglia_4	DARS
CMIP	0.00332459	0.426286	0.786	0.726	1	Microglia_4	CMIP
RAD21	0.00346061	0.457539	0.282	0.208	1	Microglia_4	RAD21
ATP11B	0.003796	0.390808	0.355	0.275	1	Microglia_4	ATP11B
SREBF2	0.00393107	0.440075	0.453	0.412	1	Microglia_4	SREBF2
TBK1	0.00397308	0.317004	0.278	0.201	1	Microglia_4	TBK1
RAB11A	0.00401505	0.45255	0.359	0.282	1	Microglia_4	RAB11A
BMP2K1	0.00414511	0.290305	0.855	0.878	1	Microglia_4	BMP2K
CCDC91	0.00414552	0.3811	0.521	0.475	1	Microglia_4	CCDC91
CAMTA11	0.00421408	0.360172	0.355	0.342	1	Microglia_4	CAMTA1
HSPA4	0.00437564	0.278876	0.282	0.192	1	Microglia_4	HSPA4
BRD4	0.00451768	0.299436	0.491	0.385	1	Microglia_4	BRD4
HAVCR2	0.00456214	0.359463	0.547	0.47	1	Microglia_4	HAVCR2
PREX1	0.00465826	0.579865	0.744	0.762	1	Microglia_4	PREX1
HMGN1	0.00471227	0.265571	0.316	0.228	1	Microglia_4	HMGN1
FAM13A	0.0048087	0.664129	0.427	0.378	1	Microglia_4	FAM13A
TMBIM62	0.00491643	0.316913	0.547	0.441	1	Microglia_4	TMBIM6
EEF22	0.00511543	0.294818	0.38	0.302	1	Microglia_4	EEF2
PPP2R2D	0.00548014	0.307666	0.329	0.237	1	Microglia_4	PPP2R2D
ATP6V1A	0.00569178	0.325002	0.252	0.17	1	Microglia_4	ATP6V1A
TENT4A	0.00608348	0.285156	0.261	0.176	1	Microglia_4	TENT4A
RPS271	0.00629558	0.406669	0.53	0.423	1	Microglia_4	RPS27
FNDC3A	0.00650622	0.430297	0.457	0.414	1	Microglia_4	FNDC3A
RCC2	0.00682199	0.386708	0.402	0.312	1	Microglia_4	RCC2
DHX36	0.00695709	0.380978	0.38	0.283	1	Microglia_4	DHX36
EIF3A	0.00711891	0.31734	0.397	0.298	1	Microglia_4	EIF3A
AL078590.31	0.00735573	0.431979	0.265	0.189	1	Microglia_4	AL078590.3
LAPTM51	0.00744356	0.292451	0.748	0.662	1	Microglia_4	LAPTM5
STK4	0.00834471	0.407177	0.538	0.454	1	Microglia_4	STK4
TRPC4AP	0.0083648	0.415854	0.368	0.289	1	Microglia_4	TRPC4AP
PDCD4	0.00840078	0.387527	0.325	0.24	1	Microglia_4	PDCD4
UBE2H	0.00858225	0.293422	0.449	0.353	1	Microglia_4	UBE2H
PTMA1	0.00881233	0.306943	0.457	0.388	1	Microglia_4	PTMA
BNC21	0.00896582	0.930481	0.756	0.727	1	Microglia_4	BNC2
DDX6	0.00899927	0.409115	0.415	0.36	1	Microglia_4	DDX6
IMMP2L	0.00917712	0.537531	0.658	0.63	1	Microglia_4	IMMP2L
HSP90B1	0.0091891	0.336295	0.265	0.192	1	Microglia_4	HSP90B1
CCDC26	0.00920588	0.253539	0.368	0.275	1	Microglia_4	CCDC26
SLMAP	0.00933587	0.272714	0.385	0.293	1	Microglia_4	SLMAP
ADGRB31	0.00956912	0.378003	0.41	0.316	1	Microglia_4	ADGRB3
RPL23A	0.00976889	0.253793	0.363	0.27	1	Microglia_4	RPL23A
F13A1	5.01e-111	3.53146	0.59	0.016	9.66e-107	BAM	F13A1
CD163	2.56e-110	2.67757	0.596	0.015	4.93e-106	BAM	CD163
LYVE1	2.37e-88	3.19123	0.441	0.007	4.58e-84	BAM	LYVE1
MRC1	9.13e-84	3.18508	0.491	0.024	1.76e-79	BAM	MRC1
AFF3	6.62e-69	3.53529	0.441	0.029	1.28e-64	BAM	AFF3
KCNAB1	1.33e-60	2.37538	0.379	0.015	2.57e-56	BAM	KCNAB1
DAPK1	2.62e-59	1.95856	0.441	0.03	5.05e-55	BAM	DAPK1
PID1	6.62e-59	2.66396	0.447	0.055	1.28e-54	BAM	PID1
VAV3	7.61e-59	2.05714	0.323	0.007	1.47e-54	BAM	VAV3
ADGRG6	8.31e-59	1.601	0.429	0.03	1.6e-54	BAM	ADGRG6
SELENOP1	1.99e-55	2.38282	0.534	0.08	3.84e-51	BAM	SELENOP
STAB1	3.21e-55	2.20331	0.571	0.232	6.2e-51	BAM	STAB1
MS4A4E	6.18e-52	1.92907	0.41	0.033	1.19e-47	BAM	MS4A4E
ITSN1	6.59e-51	2.22748	0.559	0.16	1.27e-46	BAM	ITSN1
SIGLEC1	8.92e-50	1.74039	0.373	0.022	1.72e-45	BAM	SIGLEC1
TGFBI	8.25e-49	1.528	0.435	0.043	1.59e-44	BAM	TGFBI
MCTP1	9.77e-45	1.99583	0.491	0.072	1.88e-40	BAM	MCTP1
RGL1	8.27e-43	2.20335	0.41	0.073	1.59e-38	BAM	RGL1
MAMDC2	2.47e-41	1.4681	0.354	0.031	4.76e-37	BAM	MAMDC2
IQGAP22	3.35e-39	2.1955	0.547	0.14	6.47e-35	BAM	IQGAP2
ABCA11	8.45e-37	1.96579	0.516	0.177	1.63e-32	BAM	ABCA1
COLEC12	1.65e-36	1.87804	0.255	0.013	3.18e-32	BAM	COLEC12
DPYD3	1.16e-33	1.44526	0.795	0.429	2.24e-29	BAM	DPYD
PEAK11	6.68e-33	1.71957	0.64	0.419	1.29e-28	BAM	PEAK1
NRP1	7.06e-33	2.16459	0.441	0.167	1.36e-28	BAM	NRP1
CCSER1	2.2e-31	2.25949	0.273	0.029	4.25e-27	BAM	CCSER1
CD141	3.09e-31	1.63783	0.565	0.262	5.95e-27	BAM	CD14
SLC9A9	4.82e-31	1.52139	0.82	0.819	9.29e-27	BAM	SLC9A9
ARHGAP18	2.07e-29	1.86916	0.547	0.236	3.99e-25	BAM	ARHGAP18
MS4A4A	7.56e-29	1.48484	0.323	0.059	1.46e-24	BAM	MS4A4A
FRMD4B2	2.7e-28	1.60769	0.795	0.52	5.21e-24	BAM	FRMD4B
IQGAP13	6.09e-28	1.22589	0.509	0.143	1.17e-23	BAM	IQGAP1
RNF144B1	2.62e-27	2.33582	0.503	0.189	5.05e-23	BAM	RNF144B
DENND1A	7.37e-27	1.44667	0.764	0.545	1.42e-22	BAM	DENND1A
STARD131	8.36e-27	1.7747	0.652	0.325	1.61e-22	BAM	STARD13
SLC38A6	5.18e-26	1.23594	0.311	0.054	9.98e-22	BAM	SLC38A6
TRPS1	2.59e-25	1.62585	0.702	0.382	4.99e-21	BAM	TRPS1
RNASE1	5.35e-25	1.36387	0.255	0.034	1.03e-20	BAM	RNASE1
NAMPT1	1.82e-24	2.05417	0.41	0.111	3.52e-20	BAM	NAMPT
MAN1A12	8.41e-24	1.88571	0.602	0.323	1.62e-19	BAM	MAN1A1
HLA-DRA2	8.08e-23	1.88369	0.752	0.766	1.56e-18	BAM	HLA-DRA
THRB	2.41e-22	1.14133	0.28	0.044	4.65e-18	BAM	THRB
UTRN	2.99e-22	1.38	0.708	0.505	5.76e-18	BAM	UTRN
CPNE8	3.24e-22	0.973981	0.255	0.036	6.25e-18	BAM	CPNE8
C1QA1	4.51e-20	1.42072	0.59	0.326	8.69e-16	BAM	C1QA
LGMN2	1.01e-19	2.24249	0.348	0.163	1.94e-15	BAM	LGMN
MS4A6A	3.85e-19	1.14375	0.553	0.292	7.43e-15	BAM	MS4A6A
STK17B	4.84e-19	1.22077	0.329	0.082	9.34e-15	BAM	STK17B
WWP1	2.62e-18	1.50587	0.366	0.19	5.05e-14	BAM	WWP1
RPL131	2.45e-17	1.73792	0.59	0.451	4.72e-13	BAM	RPL13
EPS15	2.71e-17	1.09416	0.609	0.384	5.23e-13	BAM	EPS15
FMN11	8.3e-17	1.32405	0.609	0.483	1.6e-12	BAM	FMN1
RBPJ2	8.65e-17	1.34251	0.528	0.349	1.67e-12	BAM	RBPJ
FNBP11	1.39e-16	1.10224	0.602	0.36	2.67e-12	BAM	FNBP1
CDK14	1.48e-16	0.970902	0.298	0.073	2.84e-12	BAM	CDK14
HLA-DRB11	1.63e-16	2.17147	0.683	0.533	3.13e-12	BAM	HLA-DRB1
PSAP2	1.77e-16	0.783814	0.857	0.79	3.41e-12	BAM	PSAP
RTN11	2.66e-16	1.33844	0.292	0.072	5.13e-12	BAM	RTN1
CD742	3.94e-16	1.22176	0.807	0.886	7.61e-12	BAM	CD74
MTSS11	4.59e-16	1.42019	0.584	0.463	8.84e-12	BAM	MTSS1
MYO5A1	1.32e-15	1.05099	0.596	0.408	2.54e-11	BAM	MYO5A
TXNIP	3.98e-15	1.40287	0.596	0.398	7.67e-11	BAM	TXNIP
AP1S2	4.47e-15	0.793341	0.311	0.094	8.62e-11	BAM	AP1S2
RBM472	1.22e-14	1.16543	0.789	0.645	2.36e-10	BAM	RBM47
ASAP11	1.7e-14	1.38805	0.627	0.389	3.28e-10	BAM	ASAP1
TLR21	3.15e-14	1.03598	0.565	0.324	6.07e-10	BAM	TLR2
FCGR2A	3.24e-14	0.758167	0.329	0.102	6.24e-10	BAM	FCGR2A
SPATS2L1	5.76e-14	1.1743	0.379	0.155	1.11e-09	BAM	SPATS2L
MSR12	7.34e-14	1.03487	0.634	0.401	1.42e-09	BAM	MSR1
C5AR11	9.33e-14	0.940149	0.298	0.088	1.8e-09	BAM	C5AR1
CST3	1.69e-13	1.35697	0.354	0.197	3.25e-09	BAM	CST3
SNX6	1.84e-13	1.01097	0.497	0.256	3.55e-09	BAM	SNX6
HLA-DPB11	3.67e-13	1.72594	0.609	0.502	7.07e-09	BAM	HLA-DPB1
VMP11	4.48e-13	1.11027	0.609	0.432	8.64e-09	BAM	VMP1
CEBPD1	6e-13	1.06107	0.491	0.224	1.16e-08	BAM	CEBPD
EPB41L31	1.11e-12	1.16007	0.609	0.496	2.15e-08	BAM	EPB41L3
FNDC3B1	1.13e-12	0.939161	0.646	0.444	2.18e-08	BAM	FNDC3B
ARHGAP51	1.13e-12	0.941922	0.447	0.239	2.18e-08	BAM	ARHGAP5
SNX9	2.28e-12	1.06938	0.528	0.351	4.39e-08	BAM	SNX9
SRGAP11	2.5e-12	1.12157	0.609	0.418	4.83e-08	BAM	SRGAP1
RPLP11	4.29e-12	2.18927	0.534	0.407	8.27e-08	BAM	RPLP1
MGAT12	8.24e-12	0.838223	0.534	0.29	1.59e-07	BAM	MGAT1
EDA	8.32e-12	1.08528	0.385	0.163	1.6e-07	BAM	EDA
WDFY4	1.03e-11	0.642571	0.398	0.673	1.98e-07	BAM	WDFY4
RPL321	1.03e-11	1.47567	0.491	0.327	1.99e-07	BAM	RPL32
PLXND1	1.17e-11	0.868919	0.286	0.1	2.25e-07	BAM	PLXND1
ATP1B31	1.84e-11	1.27039	0.422	0.195	3.55e-07	BAM	ATP1B3
RPS14	2.33e-11	2.4319	0.484	0.341	4.49e-07	BAM	RPS14
RPL211	2.54e-11	1.43842	0.354	0.252	4.89e-07	BAM	RPL21
BST2	2.85e-11	0.776935	0.36	0.162	5.5e-07	BAM	BST2
MS4A7	3.66e-11	0.87528	0.304	0.14	7.05e-07	BAM	MS4A7
FCHO21	4.16e-11	0.893065	0.46	0.301	8.02e-07	BAM	FCHO2
RPS22	4.56e-11	1.36044	0.453	0.407	8.8e-07	BAM	RPS2
CYBB	5.53e-11	0.777562	0.646	0.531	1.07e-06	BAM	CYBB
RPS161	5.58e-11	1.13879	0.422	0.293	1.08e-06	BAM	RPS16
RPS6	6.16e-11	1.38135	0.484	0.373	1.19e-06	BAM	RPS6
RPLP22	1.19e-10	0.987152	0.472	0.344	2.29e-06	BAM	RPLP2
DOCK51	1.44e-10	0.887304	0.484	0.24	2.77e-06	BAM	DOCK5
FKBP5	1.84e-10	1.15178	0.602	0.429	3.55e-06	BAM	FKBP5
TPT11	2.14e-10	1.33157	0.683	0.605	4.13e-06	BAM	TPT1
DENND1B	2.8e-10	0.88851	0.348	0.16	5.39e-06	BAM	DENND1B
LIMD1	3e-10	0.905408	0.28	0.121	5.79e-06	BAM	LIMD1
AES1	3.43e-10	0.600243	0.317	0.122	6.61e-06	BAM	AES
ZBTB161	4.82e-10	1.09577	0.286	0.107	9.29e-06	BAM	ZBTB16
RPL81	5.46e-10	1.21045	0.466	0.33	1.05e-05	BAM	RPL8
ESR1	5.73e-10	0.86966	0.298	0.114	1.1e-05	BAM	ESR1
HLA-DPA12	7.93e-10	1.52071	0.609	0.489	1.53e-05	BAM	HLA-DPA1
RPS272	8.25e-10	1.14873	0.472	0.428	1.59e-05	BAM	RPS27
HDAC91	1.22e-09	0.467701	0.689	0.796	2.35e-05	BAM	HDAC9
MT-CO21	1.39e-09	1.1394	0.882	0.843	2.69e-05	BAM	MT-CO2
MAP3K81	1.46e-09	1.15126	0.348	0.165	2.82e-05	BAM	MAP3K8
RPS81	1.5e-09	1.5636	0.379	0.243	2.9e-05	BAM	RPS8
TNFRSF1B1	1.66e-09	0.833189	0.59	0.443	3.21e-05	BAM	TNFRSF1B
TCF41	1.73e-09	0.866545	0.627	0.61	3.34e-05	BAM	TCF4
RPL37A2	1.94e-09	0.849027	0.516	0.385	3.74e-05	BAM	RPL37A
SRGN1	2.64e-09	0.680547	0.702	0.521	5.09e-05	BAM	SRGN
SAT11	2.7e-09	0.972155	0.77	0.744	5.21e-05	BAM	SAT1
TMEM123	2.71e-09	0.692888	0.317	0.139	5.23e-05	BAM	TMEM123
RPL35	2.84e-09	1.6463	0.503	0.388	5.48e-05	BAM	RPL35
RPL35A	3.09e-09	1.23244	0.342	0.211	5.95e-05	BAM	RPL35A
VSIG4	5.72e-09	0.648262	0.261	0.098	0.00011019	BAM	VSIG4
KYNU	6.71e-09	0.976642	0.466	0.294	0.00012929	BAM	KYNU
TMSB101	7.76e-09	2.13244	0.484	0.399	0.00014953	BAM	TMSB10
SIPA1L11	8.63e-09	1.50366	0.559	0.428	0.00016645	BAM	SIPA1L1
EFR3A2	8.81e-09	0.744736	0.447	0.241	0.00016985	BAM	EFR3A
RNF1491	1.34e-08	0.871065	0.565	0.452	0.00025803	BAM	RNF149
RPL12	1.61e-08	2.13039	0.385	0.264	0.00031059	BAM	RPL12
C20orf1941	1.7e-08	0.784961	0.571	0.481	0.00032764	BAM	C20orf194
RPS212	1.74e-08	0.831639	0.348	0.214	0.00033487	BAM	RPS21
SH2B31	1.76e-08	0.867073	0.534	0.367	0.00033996	BAM	SH2B3
ACSL11	2.06e-08	1.47821	0.435	0.282	0.00039664	BAM	ACSL1
RPL371	2.75e-08	0.9001	0.522	0.42	0.000531	BAM	RPL37
HERPUD11	2.86e-08	0.794138	0.528	0.382	0.00055071	BAM	HERPUD1
RPS182	3.01e-08	1.6487	0.422	0.313	0.00058028	BAM	RPS18
RPS31	3.35e-08	1.16049	0.348	0.278	0.00064508	BAM	RPS3
TMCC11	4.04e-08	0.898959	0.516	0.483	0.00077918	BAM	TMCC1
RPS51	4.12e-08	0.955947	0.311	0.164	0.00079443	BAM	RPS5
ST7	4.88e-08	0.673131	0.273	0.106	0.00094151	BAM	ST7
RASA2	5.17e-08	0.751341	0.466	0.294	0.00099724	BAM	RASA2
RPS121	5.78e-08	1.89936	0.373	0.274	0.00111373	BAM	RPS12
RPS111	5.89e-08	1.51713	0.497	0.403	0.00113489	BAM	RPS11
RPS29	6.2e-08	0.896547	0.317	0.236	0.00119589	BAM	RPS29
PARP9	6.52e-08	0.811111	0.335	0.191	0.00125635	BAM	PARP9
CTSL1	8.57e-08	0.92511	0.273	0.157	0.00165297	BAM	CTSL
AP2A2	8.95e-08	0.712232	0.304	0.202	0.00172479	BAM	AP2A2
ACTG12	1.01e-07	1.35805	0.447	0.355	0.00194597	BAM	ACTG1
RPS15A	1.09e-07	1.53825	0.273	0.167	0.00210048	BAM	RPS15A
RPL13A1	1.23e-07	0.686395	0.596	0.478	0.00237417	BAM	RPL13A
FGL21	1.32e-07	0.898011	0.497	0.337	0.0025483	BAM	FGL2
MT-CO11	1.41e-07	0.900416	0.851	0.779	0.00271854	BAM	MT-CO1
ST3GAL11	1.5e-07	0.552245	0.323	0.336	0.00288672	BAM	ST3GAL1
SAMD4A1	1.72e-07	0.909913	0.491	0.308	0.00331486	BAM	SAMD4A
C1QB2	2.26e-07	0.707604	0.571	0.484	0.00435913	BAM	C1QB
FCGRT	2.73e-07	0.683021	0.478	0.314	0.00527183	BAM	FCGRT
IRS21	2.74e-07	0.835363	0.472	0.357	0.0052797	BAM	IRS2
RPL111	2.98e-07	0.960402	0.547	0.412	0.00573904	BAM	RPL11
NEDD91	3.23e-07	0.850638	0.323	0.156	0.00622041	BAM	NEDD9
NFE2L21	3.55e-07	0.686594	0.621	0.473	0.00684462	BAM	NFE2L2
FTL1	3.57e-07	0.58576	0.776	0.75	0.00688604	BAM	FTL
NACA	3.63e-07	1.51685	0.366	0.33	0.00700123	BAM	NACA
FNDC3A1	3.96e-07	0.691744	0.522	0.412	0.00763458	BAM	FNDC3A
NFKB11	4.88e-07	1.65157	0.311	0.284	0.00939911	BAM	NFKB1
RPS241	5.61e-07	0.87659	0.466	0.429	0.0108144	BAM	RPS24
MBNL1	5.78e-07	0.544294	0.839	0.882	0.0111514	BAM	MBNL1
LRP1	5.88e-07	0.662415	0.571	0.439	0.011346	BAM	LRP1
RAB201	5.94e-07	0.514667	0.292	0.128	0.0114546	BAM	RAB20
GAS61	6.13e-07	0.717496	0.366	0.232	0.0118109	BAM	GAS6
RPL281	6.4e-07	1.09991	0.472	0.351	0.0123432	BAM	RPL28
RPL34	6.66e-07	1.55867	0.466	0.446	0.0128476	BAM	RPL34
RPL10A	6.71e-07	1.14676	0.261	0.182	0.0129297	BAM	RPL10A
RPS191	6.99e-07	1.20576	0.59	0.504	0.0134731	BAM	RPS19
FCHSD2	7e-07	0.719952	0.801	0.804	0.0135037	BAM	FCHSD2
RPL362	7.21e-07	0.997077	0.46	0.286	0.013896	BAM	RPL36
IL15	7.61e-07	0.740834	0.261	0.116	0.0146696	BAM	IL15
GPR155	7.98e-07	0.751131	0.342	0.19	0.0153849	BAM	GPR155
ITGB5	8.06e-07	0.633402	0.422	0.293	0.0155346	BAM	ITGB5
RPL92	8.52e-07	0.927802	0.366	0.288	0.0164317	BAM	RPL9
RRBP1	8.82e-07	0.719002	0.28	0.18	0.0170114	BAM	RRBP1
HLA-DQB12	1.02e-06	0.751241	0.379	0.237	0.0197148	BAM	HLA-DQB1
GNA131	1.08e-06	0.490203	0.534	0.385	0.0207424	BAM	GNA13
RBMS1	1.08e-06	0.72621	0.422	0.314	0.0208005	BAM	RBMS1
GNG2	1.16e-06	0.785589	0.329	0.182	0.0224258	BAM	GNG2
DMXL21	1.25e-06	1.01104	0.354	0.262	0.0241619	BAM	DMXL2
[truncated: 606 more rows]

## Sheet: vascular_cells
	p_val	avg_log2FC	pct.1	pct.2	p_val_adj	cluster	gene
SLC39A10	0	2.16164	0.92	0.5	0	EC_cap_1	SLC39A10
ATP10A	0	2.15586	0.916	0.474	0	EC_cap_1	ATP10A
ABCB1	4.34919977378387e-311	1.80668	0.96	0.556	8.38526e-307	EC_cap_1	ABCB1
FLT1	5.09009e-283	1.91109	0.967	0.582	9.8137e-279	EC_cap_1	FLT1
ABCG2	6.82834e-267	1.55766	0.923	0.513	1.3165e-262	EC_cap_1	ABCG2
SLC7A5	2.274e-255	1.57666	0.892	0.446	4.38427e-251	EC_cap_1	SLC7A5
GPCPD1	7.73373e-249	1.90942	0.906	0.552	1.49106e-244	EC_cap_1	GPCPD1
CGNL1	3.55892e-244	1.69311	0.828	0.401	6.8616e-240	EC_cap_1	CGNL1
PTPRB	1.90056e-233	1.38415	0.901	0.478	3.66428e-229	EC_cap_1	PTPRB
ST6GALNAC3	3.23207e-233	1.6953	0.911	0.517	6.23142e-229	EC_cap_1	ST6GALNAC3
MECOM	1.70092e-231	1.66636	0.918	0.503	3.27938e-227	EC_cap_1	MECOM
FLI1	5.64585e-221	1.49981	0.874	0.454	1.08852e-216	EC_cap_1	FLI1
TBC1D4	1.2939e-216	1.59571	0.866	0.474	2.49464e-212	EC_cap_1	TBC1D4
MYRIP	3.0236e-215	1.65086	0.815	0.382	5.82949e-211	EC_cap_1	MYRIP
SLC7A1	7.02834e-213	1.65393	0.829	0.41	1.35506e-208	EC_cap_1	SLC7A1
ST6GAL1	2.00233e-211	1.72787	0.808	0.41	3.86049e-207	EC_cap_1	ST6GAL1
THSD4	7.58804e-210	1.69943	0.854	0.448	1.46297e-205	EC_cap_1	THSD4
CLDN5	1.23173e-201	1.10714	0.96	0.61	2.37477e-197	EC_cap_1	CLDN5
ELOVL7	6.30663e-199	1.30373	0.899	0.479	1.21592e-194	EC_cap_1	ELOVL7
IGF1R	1.33949e-197	1.62033	0.848	0.539	2.58253e-193	EC_cap_1	IGF1R
ST8SIA6	1.84031e-194	1.54677	0.752	0.331	3.54812e-190	EC_cap_1	ST8SIA6
SLCO1A2	1.66177e-192	1.61562	0.753	0.352	3.20389e-188	EC_cap_1	SLCO1A2
SLCO2B1	3.14664e-188	1.19841	0.834	0.431	6.06672e-184	EC_cap_1	SLCO2B1
BTNL9	4.30897e-182	1.30073	0.664	0.251	8.3077e-178	EC_cap_1	BTNL9
SLC2A1	6.37449e-178	1.17827	0.865	0.477	1.229e-173	EC_cap_1	SLC2A1
ITGA6	5.05147e-173	1.25466	0.831	0.451	9.73923e-169	EC_cap_1	ITGA6
RUNDC3B	9.89528e-171	1.35326	0.72	0.321	1.90781e-166	EC_cap_1	RUNDC3B
GPR85	2.54004e-170	1.40354	0.685	0.277	4.8972e-166	EC_cap_1	GPR85
MFSD2A	5.04565e-170	1.13327	0.749	0.335	9.72802e-166	EC_cap_1	MFSD2A
SPOCK2	2.3271e-166	1.17502	0.775	0.373	4.48666e-162	EC_cap_1	SPOCK2
ADGRF5	6.08583e-166	1.06606	0.904	0.569	1.17335e-161	EC_cap_1	ADGRF5
LEF1	1.99761e-165	1.43342	0.835	0.497	3.8514e-161	EC_cap_1	LEF1
PODXL	3.15659e-163	0.893304	0.869	0.485	6.08591e-159	EC_cap_1	PODXL
LIMCH1	1.85346e-162	1.25868	0.826	0.464	3.57347e-158	EC_cap_1	LIMCH1
SYNE1	9.86894e-161	1.36886	0.882	0.606	1.90273e-156	EC_cap_1	SYNE1
A2M	1.0204e-156	1.04827	0.946	0.684	1.96734e-152	EC_cap_1	A2M
SPOCK3	3.19028e-156	1.77057	0.68	0.313	6.15086e-152	EC_cap_1	SPOCK3
CEMIP2	7.10198e-151	1.17766	0.747	0.367	1.36926e-146	EC_cap_1	CEMIP2
ADIPOR2	1.21157e-150	1.34865	0.809	0.45	2.33591e-146	EC_cap_1	ADIPOR2
STXBP6	1.07079e-148	1.41291	0.716	0.35	2.06448e-144	EC_cap_1	STXBP6
VWF	3.16286e-145	0.873629	0.865	0.487	6.09799e-141	EC_cap_1	VWF
ITM2A	1.24048e-141	1.02071	0.855	0.506	2.39164e-137	EC_cap_1	ITM2A
ABLIM1	6.31679e-141	1.00265	0.857	0.535	1.21788e-136	EC_cap_1	ABLIM1
ANO2	2.59612e-138	1.3159	0.705	0.332	5.00533e-134	EC_cap_1	ANO2
SORBS2	3.19724e-138	1.10589	0.844	0.503	6.16427e-134	EC_cap_1	SORBS2
HEG1	4.08276e-138	0.960893	0.829	0.467	7.87155e-134	EC_cap_1	HEG1
SAMD12	6.06085e-138	1.35742	0.688	0.33	1.16853e-133	EC_cap_1	SAMD12
DOCK9	3.13296e-137	1.10412	0.883	0.608	6.04036e-133	EC_cap_1	DOCK9
ADGRL4	8.33888e-137	1.30367	0.678	0.312	1.60774e-132	EC_cap_1	ADGRL4
BSG	1.49305e-136	1.14933	0.906	0.652	2.8786e-132	EC_cap_1	BSG
CCDC85A	3.79922e-136	1.37505	0.593	0.238	7.32489e-132	EC_cap_1	CCDC85A
DNM3	1.12219e-135	1.24667	0.774	0.436	2.16358e-131	EC_cap_1	DNM3
HLA-E	5.60913e-135	0.862488	0.868	0.544	1.08144e-130	EC_cap_1	HLA-E
SLC38A5	3.20069e-131	0.970755	0.702	0.327	6.17093e-127	EC_cap_1	SLC38A5
ESYT2	1.36802e-129	0.799807	0.892	0.603	2.63754e-125	EC_cap_1	ESYT2
CDH2	3.76709e-129	1.26263	0.664	0.307	7.26295e-125	EC_cap_1	CDH2
MYO10	6.95002e-129	1.34717	0.724	0.4	1.33996e-124	EC_cap_1	MYO10
RAPGEF2	1.30307e-128	1.16333	0.851	0.592	2.51232e-124	EC_cap_1	RAPGEF2
SLC1A1	5.77351e-128	1.09808	0.636	0.29	1.11313e-123	EC_cap_1	SLC1A1
TSPAN5	9.33656e-128	1.43581	0.728	0.394	1.80009e-123	EC_cap_1	TSPAN5
INPP5D	3.11905e-127	1.25371	0.592	0.244	6.01354e-123	EC_cap_1	INPP5D
EMCN	8.99676e-127	1.15781	0.744	0.402	1.73457e-122	EC_cap_1	EMCN
CDYL2	1.5011e-126	1.11084	0.555	0.221	2.89412e-122	EC_cap_1	CDYL2
ERG	1.73611e-126	1.00708	0.748	0.395	3.34722e-122	EC_cap_1	ERG
PRKCH	2.50012e-120	1.18719	0.785	0.471	4.82023e-116	EC_cap_1	PRKCH
ACVR1	9.3001e-120	1.19848	0.732	0.423	1.79306e-115	EC_cap_1	ACVR1
LRP8	2.66472e-119	0.910609	0.498	0.182	5.13758e-115	EC_cap_1	LRP8
EPAS1	3.02644e-119	0.854058	0.963	0.751	5.83498e-115	EC_cap_1	EPAS1
EGFL7	3.42277e-118	0.767262	0.82	0.475	6.59911e-114	EC_cap_1	EGFL7
AGFG1	8.33818e-117	1.05986	0.768	0.459	1.6076e-112	EC_cap_1	AGFG1
PLPPR4	2.32741e-116	1.13367	0.543	0.214	4.48724e-112	EC_cap_1	PLPPR4
AFDN	4.341e-116	0.983547	0.763	0.425	8.36946e-112	EC_cap_1	AFDN
CYYR1	6.67018e-116	0.995404	0.636	0.292	1.28601e-111	EC_cap_1	CYYR1
SGPP2	1.53381e-115	1.0882	0.639	0.295	2.95719e-111	EC_cap_1	SGPP2
ANKS1A	6.84071e-115	1.08692	0.729	0.409	1.31889e-110	EC_cap_1	ANKS1A
TFRC	3.63177e-114	1.04167	0.497	0.188	7.00205e-110	EC_cap_1	TFRC
HMCN1	4.59816e-114	1.46202	0.5	0.181	8.86524e-110	EC_cap_1	HMCN1
ID1	1.18162e-113	0.740626	0.829	0.489	2.27817e-109	EC_cap_1	ID1
PPARD	2.57322e-113	0.988635	0.646	0.329	4.96117e-109	EC_cap_1	PPARD
PALMD	4.84985e-112	0.926608	0.72	0.386	9.35052e-108	EC_cap_1	PALMD
GALNT18	1.42559e-111	1.18188	0.724	0.421	2.74853e-107	EC_cap_1	GALNT18
SRGAP2	2.51808e-111	0.986081	0.68	0.362	4.85487e-107	EC_cap_1	SRGAP2
USP54	4.56926e-111	0.608399	0.705	0.367	8.80954e-107	EC_cap_1	USP54
PTPRG	8.52913e-111	1.06626	0.94	0.778	1.64442e-106	EC_cap_1	PTPRG
SEC14L1	1.54391e-109	0.999318	0.756	0.462	2.97666e-105	EC_cap_1	SEC14L1
RNF144B	4.07541e-109	1.00715	0.666	0.33	7.85739e-105	EC_cap_1	RNF144B
NFIB	4.76577e-109	1.01241	0.806	0.515	9.18841e-105	EC_cap_1	NFIB
PROM1	4.54188e-108	0.810148	0.412	0.127	8.75674e-104	EC_cap_1	PROM1
LMBR1	7.61306e-108	1.02424	0.704	0.389	1.4678e-103	EC_cap_1	LMBR1
USP6NL	1.68663e-106	1.05506	0.667	0.363	3.25182e-102	EC_cap_1	USP6NL
CCNY	3.35155e-105	1.14975	0.797	0.53	6.46179e-101	EC_cap_1	CCNY
SLC39A8	8.21029e-105	1.02069	0.521	0.22	1.58294e-100	EC_cap_1	SLC39A8
EML1	1.46565e-103	0.9415	0.539	0.228	2.82578e-99	EC_cap_1	EML1
SLC30A1	1.77265e-102	0.826066	0.653	0.328	3.41766e-98	EC_cap_1	SLC30A1
LMO2	6.44021e-102	0.807609	0.748	0.426	1.24167e-97	EC_cap_1	LMO2
PPFIBP1	7.96133e-102	1.06426	0.84	0.614	1.53494e-97	EC_cap_1	PPFIBP1
TMEM123	2.43705e-101	0.845479	0.753	0.451	4.69864e-97	EC_cap_1	TMEM123
EPHA4	9.07175e-100	0.852754	0.605	0.28	1.74903e-95	EC_cap_1	EPHA4
RASGRP3	1.28291e-99	1.1401	0.458	0.174	2.47346e-95	EC_cap_1	RASGRP3
ZNF385B	6.42964e-99	1.52338	0.568	0.269	1.23964e-94	EC_cap_1	ZNF385B
CMTM8	3.40908e-98	1.11311	0.545	0.25	6.5727e-94	EC_cap_1	CMTM8
TIE1	3.69025e-98	0.682941	0.583	0.261	7.1148e-94	EC_cap_1	TIE1
ROBO4	4.69077e-98	0.668507	0.574	0.255	9.04381e-94	EC_cap_1	ROBO4
SRGN	1.37868e-97	0.806093	0.765	0.444	2.6581e-93	EC_cap_1	SRGN
SEMA6A	6.9444e-97	1.07518	0.559	0.249	1.33888e-92	EC_cap_1	SEMA6A
ARHGAP31	9.04665e-96	0.806754	0.699	0.389	1.74419e-91	EC_cap_1	ARHGAP31
PRTG	1.0883e-95	0.855786	0.489	0.198	2.09823e-91	EC_cap_1	PRTG
NOSTRIN	1.09162e-95	0.930049	0.701	0.398	2.10464e-91	EC_cap_1	NOSTRIN
SLC16A14	2.39736e-95	0.956452	0.519	0.226	4.62212e-91	EC_cap_1	SLC16A14
SGMS1	5.68184e-95	1.01296	0.773	0.528	1.09546e-90	EC_cap_1	SGMS1
NPIPB5	7.06313e-95	0.83632	0.403	0.157	1.36177e-90	EC_cap_1	NPIPB5
NET1	7.92435e-95	0.708656	0.694	0.377	1.52781e-90	EC_cap_1	NET1
EFR3B	8.59956e-95	0.812641	0.549	0.243	1.658e-90	EC_cap_1	EFR3B
DIPK2B	1.15506e-94	0.869485	0.542	0.233	2.22696e-90	EC_cap_1	DIPK2B
MRTFB	1.15702e-93	0.842655	0.749	0.454	2.23074e-89	EC_cap_1	MRTFB
ZNF366	1.49015e-93	1.11154	0.521	0.232	2.87301e-89	EC_cap_1	ZNF366
PTPRM	2.37206e-93	0.880733	0.845	0.613	4.57334e-89	EC_cap_1	PTPRM
JCAD	2.53224e-93	0.730059	0.752	0.448	4.88217e-89	EC_cap_1	JCAD
KLHL5	2.79645e-93	0.94975	0.639	0.362	5.39156e-89	EC_cap_1	KLHL5
SHANK3	1.70888e-90	0.731592	0.54	0.243	3.29473e-86	EC_cap_1	SHANK3
SOS1	5.5369e-90	0.85317	0.771	0.502	1.06751e-85	EC_cap_1	SOS1
TMCC3	8.63374e-90	0.967328	0.515	0.235	1.66458e-85	EC_cap_1	TMCC3
THSD7A	7.26614e-89	1.06619	0.622	0.318	1.40091e-84	EC_cap_1	THSD7A
PLEKHG1	4.18979e-88	1.19099	0.708	0.426	8.07791e-84	EC_cap_1	PLEKHG1
BBS9	7.31435e-88	1.13811	0.729	0.482	1.41021e-83	EC_cap_1	BBS9
ACER2	1.29195e-87	1.11287	0.413	0.157	2.49088e-83	EC_cap_1	ACER2
SLC19A3	1.29698e-87	0.748122	0.412	0.149	2.50057e-83	EC_cap_1	SLC19A3
EXOC6	1.56394e-87	0.953538	0.646	0.356	3.01527e-83	EC_cap_1	EXOC6
SORBS1	2.31963e-87	0.805459	0.768	0.479	4.47225e-83	EC_cap_1	SORBS1
GNAQ	1.3783e-86	0.839643	0.816	0.572	2.65736e-82	EC_cap_1	GNAQ
COBLL1	1.72785e-86	1.00124	0.869	0.641	3.3313e-82	EC_cap_1	COBLL1
PRICKLE2	3.06946e-86	1.20081	0.657	0.392	5.91792e-82	EC_cap_1	PRICKLE2
IFI27	5.47077e-86	0.294604	0.866	0.581	1.05476e-81	EC_cap_1	IFI27
SRGAP2B	7.06705e-86	0.777046	0.49	0.227	1.36253e-81	EC_cap_1	SRGAP2B
XPR1	1.47265e-85	0.893088	0.606	0.334	2.83926e-81	EC_cap_1	XPR1
ARL15	2.6461e-85	0.968063	0.812	0.525	5.10169e-81	EC_cap_1	ARL15
SCARB1	6.72199e-85	0.903887	0.653	0.376	1.296e-80	EC_cap_1	SCARB1
PECAM1	1.3886e-84	0.345184	0.729	0.414	2.67723e-80	EC_cap_1	PECAM1
LIMS2	2.46196e-84	0.620209	0.666	0.36	4.74667e-80	EC_cap_1	LIMS2
DUSP1	6.12952e-84	0.761132	0.783	0.492	1.18177e-79	EC_cap_1	DUSP1
ICA1	1.32119e-83	0.757968	0.452	0.184	2.54726e-79	EC_cap_1	ICA1
[truncated: 7,580 more rows]

## Sheet: Neurons
	p_val	avg_log2FC	pct.1	pct.2	p_val_adj	cluster	gene
[truncated: 10,500 more rows]
