# Supplementary material for: Brain matters: unveiling the distinct contributions of region, age, and sex to glia diversity and CNS function
Source: Acta Neuropathol Commun. 2023 May 22;11:84. doi: 10.1186/s40478-023-01568-z (PMC10204264; doi:10.1186/s40478-023-01568-z)
Supplement: Supplementary file 3 — Additional file 3: Table of cluster gene ontology terms for all cell lineages. [file 40478_2023_1568_MOESM3_ESM.xlsx]

## Sheet: Oligo_ALL
	ID	Description	GeneRatio	BgRatio	pvalue	p.adjust	qvalue	geneID	Count	cluster
GO:0050808	GO:0050808	synapse organization	81/810	387/13319	1.69e-23	7.72e-20	6.49e-20	1826/7143/57689/4897/9378/2823/2915/4983/63827/22871/1496/9723/2895/57502/1501/23284/57633/120892/40/347731/22854/10082/84966/11122/9423/27185/66000/145581/22829/4915/2562/2066/23024/577/10882/2904/575/6547/3556/92737/1607/91752/8404/23768/5063/5764/4038/10611/4774/10160/26059/783/2534/2743/8499/27253/6529/4208/55209/4628/1000/22883/26050/55607/54413/8997/10810/9806/54674/83992/7074/9379/84631/22…	81	OPC_A
GO:0050804	GO:0050804	modulation of chemical synaptic transmission	77/810	372/13319	4.65e-22	8.43e-19	7.09e-19	7143/57689/2259/9378/2897/2917/2915/2898/4983/10718/23236/773/1630/9229/22871/729993/2895/57502/120892/27092/22986/9699/22854/5270/10675/27185/66000/22829/1956/9515/5332/5530/148/4915/6505/22999/2904/575/6547/9162/152330/1607/79772/5764/41/114/107/2900/57282/6616/26059/783/2534/590/2899/8499/9590/22839/27253/57616/23228/4208/81832/477/1000/22883/29/55607/5581/54413/613/84502/2648/9145/57555/72995…	77	OPC_A
GO:0099177	GO:0099177	regulation of trans-synaptic signaling	77/810	373/13319	5.53e-22	8.43e-19	7.09e-19	7143/57689/2259/9378/2897/2917/2915/2898/4983/10718/23236/773/1630/9229/22871/729993/2895/57502/120892/27092/22986/9699/22854/5270/10675/27185/66000/22829/1956/9515/5332/5530/148/4915/6505/22999/2904/575/6547/9162/152330/1607/79772/5764/41/114/107/2900/57282/6616/26059/783/2534/590/2899/8499/9590/22839/27253/57616/23228/4208/81832/477/1000/22883/29/55607/5581/54413/613/84502/2648/9145/57555/72995…	77	OPC_A
GO:0010975	GO:0010975	regulation of neuron projection development	75/810	397/13319	4.64e-19	5.31e-16	4.46e-16	1826/7143/57689/114788/1272/5793/4133/4916/1608/10090/4035/1630/22871/1496/9723/7422/2895/9037/238/9760/1600/120892/23072/5396/22854/9423/27185/5587/129807/6014/5530/4915/223117/577/91752/1809/5063/57554/5764/4038/23043/10611/81618/7070/116983/6616/57118/2534/163404/51761/4504/8499/482/5800/4139/659/1000/655/55607/23271/8997/54437/1002/7074/257194/23189/153090/4734/567/26115/6091/2889/411/51199/1…	75	OPC_A
GO:0007610	GO:0007610	behavior	78/810	446/13319	9.82e-18	8.99e-15	7.56e-15	1826/5803/7143/3751/9378/2915/2257/2898/23236/4857/22871/57502/238/1600/120892/22986/6335/460/22829/1956/57626/7068/4915/6505/577/10882/2904/6547/6326/5764/41/114/107/57282/6616/18/2534/590/285382/2743/51761/482/80243/814/1620/4862/7060/27253/6529/53616/4208/285671/81832/477/26050/5581/54413/8997/2571/55515/257194/8648/55074/9379/221935/2648/463/57555/23230/4212/567/3725/729956/55636/10499/3091/8…	78	OPC_A
GO:0050807	GO:0050807	regulation of synapse organization	45/810	191/13319	1.59e-15	1.21e-12	1.02e-12	9378/2823/22871/1496/2895/57633/120892/40/347731/10082/11122/9423/27185/145581/4915/577/2904/575/3556/1607/91752/23768/5063/5764/4038/10611/2534/8499/4208/55209/1000/22883/26050/55607/54413/8997/54674/83992/7074/84631/153090/57555/4734/26115/1760	45	OPC_A
GO:0007416	GO:0007416	synapse assembly	41/810	164/13319	3.28e-15	2.15e-12	1.81e-12	1826/4897/9378/2823/22871/2895/57502/23284/57633/40/347731/10082/9423/145581/22829/4915/2562/2066/577/575/3556/92737/23768/4038/10611/10160/27253/4208/55209/1000/22883/26050/55607/54413/9806/54674/9379/84631/221935/2596/57555	41	OPC_A
GO:0050803	GO:0050803	regulation of synapse structure or activity	45/810	201/13319	1.19e-14	6.82e-12	5.74e-12	9378/2823/22871/1496/2895/57633/120892/40/347731/10082/11122/9423/27185/145581/4915/577/2904/575/3556/1607/91752/23768/5063/5764/4038/10611/2534/8499/4208/55209/1000/22883/26050/55607/54413/8997/54674/83992/7074/84631/153090/57555/4734/26115/1760	45	OPC_A
GO:0007409	GO:0007409	axonogenesis	69/810	421/13319	2.48e-14	1.26e-11	1.06e-11	1826/7143/57689/4897/9378/10752/4133/4983/10090/4035/1630/1496/9723/7422/9037/53358/1600/22854/4781/56288/23022/9423/27185/7204/220164/5295/4915/223117/575/152330/59277/23768/2674/5063/5578/4038/107/7070/2534/51761/9890/4504/6709/4853/5800/5909/659/5797/1000/26050/55816/655/5727/57688/54413/8997/54437/1002/7074/84631/9331/23077/2596/2817/6091/6654/51199/6152/1123	69	OPC_A
GO:0061564	GO:0061564	axon development	72/810	461/13319	8.16e-14	3.74e-11	3.14e-11	1826/7143/57689/4897/9378/10752/4133/4983/10090/4035/1630/1496/9723/7422/9037/53358/1600/22854/4781/56288/23022/9423/27185/7204/220164/5295/4915/223117/575/152330/59277/23768/2674/5063/5578/5764/4038/107/7070/2534/51761/9890/4504/6709/4853/5800/347/5909/659/5797/1000/26050/55816/655/5727/57688/54413/23271/8997/54437/1002/7074/84631/9331/23077/2596/2817/6091/6654/51199/6152/1123	72	OPC_A
GO:0042391	GO:0042391	regulation of membrane potential	61/810	378/13319	1.7e-12	7.08e-10	5.95e-10	3751/2259/9378/2897/2915/2257/2898/6323/6546/3778/773/22871/55022/2895/57502/120892/27092/6328/9699/40/6335/66000/2892/5530/148/4915/2562/22999/2904/6547/6326/2560/5764/41/775/2900/776/1756/783/3752/2899/2743/482/4208/81832/477/30845/55607/54413/2273/6334/6717/57555/4734/11060/3725/1760/27068/9481/149111/817	61	OPC_A
GO:0035249	GO:0035249	synaptic transmission, glutamatergic	25/810	82/13319	7.59e-12	2.76e-09	2.32e-09	7143/9378/2897/2917/2915/2898/4983/22871/2895/120892/27092/2891/5270/27185/1956/9162/2900/2899/57616/4208/477/1000/54413/57555/149111	25	OPC_A
GO:0007411	GO:0007411	axon guidance	46/810	248/13319	7.83e-12	2.76e-09	2.32e-09	1826/7143/4897/9378/10752/4983/4035/1630/9723/7422/9037/53358/1600/4781/23022/9423/7204/220164/5295/223117/152330/59277/23768/2674/5578/2534/6709/4853/5800/5909/659/5797/55816/655/5727/57688/8997/54437/1002/23077/2596/2817/6091/6654/6152/1123	46	OPC_A
GO:0097485	GO:0097485	neuron projection guidance	46/810	249/13319	9.06e-12	2.96e-09	2.49e-09	1826/7143/4897/9378/10752/4983/4035/1630/9723/7422/9037/53358/1600/4781/23022/9423/7204/220164/5295/223117/152330/59277/23768/2674/5578/2534/6709/4853/5800/5909/659/5797/55816/655/5727/57688/8997/54437/1002/23077/2596/2817/6091/6654/6152/1123	46	OPC_A
GO:0016358	GO:0016358	dendrite development	43/810	223/13319	1.01e-11	3.08e-09	2.59e-09	1826/114788/4133/1608/1630/22871/1496/238/1501/1600/120892/23072/9423/27185/50807/57626/5530/577/5063/5764/4038/23043/10611/10160/57118/2534/23426/8499/80243/4139/4208/23543/26050/655/55607/23271/8997/7074/221935/153090/4734/26115/9922	43	OPC_A
GO:0034329	GO:0034329	cell junction assembly	59/810	376/13319	1.32e-11	3.78e-09	3.18e-09	1826/4897/9378/2823/4983/4035/22871/7422/2895/57502/1008/1501/23284/57633/40/347731/10082/56288/9423/1016/145581/22829/4915/2562/2066/577/4088/575/3556/92737/23768/5578/4038/10611/7070/10160/5795/5800/27253/347/4208/55209/1000/22883/26050/55607/54413/613/10580/9806/54674/9379/84631/221935/2596/324/57555/79834/2889	59	OPC_A
GO:0044057	GO:0044057	regulation of system process	67/810	459/13319	1.49e-11	4e-09	3.36e-09	7143/3751/80333/9378/2257/6546/3778/10659/9229/22871/729993/57502/55799/30820/120892/27092/9699/40/10203/56288/66000/3709/1956/5530/7068/148/493/6505/22999/4088/6547/9026/143872/5578/30818/775/776/11343/1756/51196/783/3752/482/4842/2778/491/22839/3488/5800/444/57616/659/490/81832/58494/477/6786/30845/2587/54413/10810/8604/340481/6717/57555/1760/817	67	OPC_A
GO:0051960	GO:0051960	regulation of nervous system development	59/810	378/13319	1.65e-11	4.2e-09	3.53e-09	1826/5803/7143/9378/4133/4035/1630/22871/9723/7422/2895/9037/1600/57633/40/347731/56288/5270/9423/27185/9283/5530/4915/10215/223117/577/575/3556/23768/429/5063/5764/4038/7070/4504/1620/2119/659/58494/22883/26050/655/54413/8997/54437/10810/54674/1002/30812/7074/8604/84631/28514/57555/567/6091/55636/51199/3091	59	OPC_A
GO:0051966	GO:0051966	regulation of synaptic transmission, glutamatergic	21/810	62/13319	3.85e-11	9.28e-09	7.8e-09	7143/9378/2897/2917/2915/2898/4983/22871/120892/27092/5270/27185/1956/9162/2899/57616/4208/477/1000/54413/57555	21	OPC_A
GO:0034765	GO:0034765	regulation of ion transmembrane transport	65/810	468/13319	2.64e-10	6.05e-08	5.08e-08	3751/80333/2259/2915/2893/1804/2257/6323/6546/57628/3778/773/22871/55022/729993/55799/30820/27092/23072/6328/40/2891/6335/2892/146395/5295/493/196527/2904/6326/57554/30818/775/7070/776/1756/783/2534/3752/3785/7881/482/4842/4208/81832/477/6786/30845/3773/5581/54413/10580/2273/84502/6334/6717/57555/4734/11060/729956/55636/9481/149111/9847/817	65	OPC_A
GO:0051963	GO:0051963	regulation of synapse assembly	24/810	89/13319	3.44e-10	7.24e-08	6.09e-08	9378/22871/2895/57633/40/347731/10082/9423/145581/4915/577/575/3556/23768/10611/4208/55209/22883/26050/55607/54413/54674/84631/57555	24	OPC_A
GO:0007158	GO:0007158	neuron cell-cell adhesion	11/810	17/13319	3.48e-10	7.24e-08	6.09e-08	7143/9378/22871/57502/23245/460/22829/152330/54413/9379/57555	11	OPC_A
GO:0034762	GO:0034762	regulation of transmembrane transport	65/810	473/13319	4.15e-10	8.26e-08	6.94e-08	3751/80333/2259/2915/2893/1804/2257/6323/6546/57628/3778/773/22871/55022/729993/55799/30820/27092/23072/6328/40/2891/6335/2892/146395/5295/493/196527/2904/6326/57554/30818/775/7070/776/1756/783/2534/3752/3785/7881/482/4842/4208/81832/477/6786/30845/3773/5581/54413/10580/2273/84502/6334/6717/57555/4734/11060/729956/55636/9481/149111/9847/817	65	OPC_A
GO:0097104	GO:0097104	postsynaptic membrane assembly	9/810	11/13319	5.37e-10	9.91e-08	8.33e-08	9378/22871/57502/22829/4038/1000/54413/9379/57555	9	OPC_A
GO:0007611	GO:0007611	learning or memory	38/810	205/13319	5.41e-10	9.91e-08	8.33e-08	5803/7143/9378/2915/23236/57502/22986/22829/1956/4915/6505/577/10882/2904/6547/6326/5764/41/114/107/6616/2534/590/814/1620/6529/4208/81832/477/54413/8997/9379/2648/4212/567/3725/729956/3091	38	OPC_A
GO:0007626	GO:0007626	locomotory behavior	29/810	130/13319	7.15e-10	1.26e-07	1.06e-07	1826/7143/3751/2915/2257/4857/238/1600/120892/460/57626/10882/114/57282/6616/2743/80243/53616/477/5581/8997/2571/257194/55074/463/57555/23230/55636/10499	29	OPC_A
GO:0050890	GO:0050890	cognition	41/810	236/13319	8.74e-10	1.47e-07	1.24e-07	5803/7143/9378/2915/23236/57502/22986/22829/1956/4915/6505/577/10882/2904/6547/6326/5764/41/114/107/6616/2534/590/814/1620/151556/6529/4208/55209/81832/477/54413/8997/9379/2648/4212/567/3725/729956/55636/3091	41	OPC_A
GO:0035637	GO:0035637	multicellular organismal signaling	34/810	173/13319	8.99e-10	1.47e-07	1.24e-07	7143/3751/80333/2257/2898/6323/6546/55799/30820/27092/6328/6335/3709/4915/493/6547/6326/30818/775/776/783/3752/482/4842/491/444/490/477/6786/30845/6334/6717/1760/817	34	OPC_A
GO:1904062	GO:1904062	regulation of cation transmembrane transport	46/810	289/13319	1.58e-09	2.47e-07	2.07e-07	80333/2259/2893/1804/2257/6546/57628/22871/729993/30820/27092/23072/2891/2892/146395/493/196527/2904/57554/30818/775/7070/776/1756/783/2534/7881/482/4842/4208/81832/477/6786/30845/5581/54413/2273/84502/6717/57555/4734/11060/729956/55636/149111/817	46	OPC_A
GO:0006029	GO:0006029	proteoglycan metabolic process	22/810	81/13319	1.62e-09	2.47e-07	2.07e-07	1462/50515/1301/266722/63827/10090/64131/55959/55790/83539/10675/1464/90161/633/135152/659/6934/9806/7358/2817/92126/411	22	OPC_A
GO:0060078	GO:0060078	regulation of postsynaptic membrane potential	27/810	121/13319	2.75e-09	4.05e-07	3.41e-07	3751/2259/9378/2897/2915/2898/22871/2895/57502/120892/9699/66000/2892/5530/22999/2904/6547/2560/2900/2899/2743/4208/81832/55607/54413/57555/1760	27	OPC_A
GO:0048167	GO:0048167	regulation of synaptic plasticity	32/810	167/13319	5.41e-09	7.74e-07	6.51e-07	7143/2259/2915/2898/22871/729993/2895/22986/9699/5270/4915/6505/22999/2904/575/6547/152330/79772/5764/114/107/57282/6616/26059/57616/4208/81832/55607/84502/2648/9145/729956	32	OPC_A
GO:0045664	GO:0045664	regulation of neuron differentiation	31/810	159/13319	6.09e-09	8.44e-07	7.1e-07	4897/339479/6935/22871/238/1600/120892/9283/7068/10215/152330/429/375567/2260/57795/1620/2119/4208/6925/22882/655/604/30812/7074/8648/221938/28514/463/567/5087/6657	31	OPC_A
GO:0098742	GO:0098742	cell-cell adhesion via plasma-membrane adhesion molecules	35/810	197/13319	8.29e-09	1.12e-06	9.38e-07	1826/65217/57689/5099/22871/2895/1008/23284/1600/1012/22854/10082/84966/11122/23022/1016/145581/3556/152330/8404/10178/120114/27328/27253/5797/1000/22883/57863/1002/84631/25945/221935/23705/6091/5310	35	OPC_A
GO:0099173	GO:0099173	postsynapse organization	30/810	154/13319	1.09e-08	1.43e-06	1.2e-06	9378/4983/22871/2895/57502/1501/120892/66000/22829/2904/3556/1607/91752/5063/5764/4038/10611/2534/2743/8499/1000/55607/54413/8997/7074/9379/2596/57555/26115/729956	30	OPC_A
GO:0051965	GO:0051965	positive regulation of synapse assembly	17/810	55/13319	1.38e-08	1.75e-06	1.47e-06	9378/22871/2895/57633/40/347731/4915/577/575/3556/23768/22883/26050/54413/54674/84631/57555	17	OPC_A
GO:0006814	GO:0006814	sodium ion transport	33/810	185/13319	2e-08	2.47e-06	2.08e-06	2259/1272/2257/6323/6546/286183/57419/23072/6328/40/5270/6335/493/196527/6547/6326/41/57282/1756/482/4842/84679/128414/6529/81832/477/5581/81539/55515/6334/4734/1760/817	33	OPC_A
GO:1901888	GO:1901888	regulation of cell junction assembly	32/810	177/13319	2.35e-08	2.72e-06	2.29e-06	9378/4035/22871/7422/2895/57633/40/347731/10082/9423/145581/4915/577/4088/575/3556/23768/10611/7070/5795/347/4208/55209/22883/26050/55607/54413/54674/84631/57555/79834/2889	32	OPC_A
GO:0001764	GO:0001764	neuron migration	27/810	133/13319	2.38e-08	2.72e-06	2.29e-06	4897/2823/10718/1630/1496/7422/23284/1600/89796/22854/23245/9423/27185/460/4915/2066/9289/92737/23768/429/2260/116983/2534/4139/4208/57178/153090	27	OPC_A
GO:0035725	GO:0035725	sodium ion transmembrane transport	27/810	133/13319	2.38e-08	2.72e-06	2.29e-06	2259/2257/6323/6546/57419/23072/6328/40/6335/493/196527/6547/6326/41/57282/1756/482/4842/84679/6529/81832/477/5581/55515/6334/4734/817	27	OPC_A
GO:1901890	GO:1901890	positive regulation of cell junction assembly	21/810	87/13319	3.71e-08	4.15e-06	3.48e-06	9378/22871/7422/2895/57633/40/347731/4915/577/4088/575/3556/23768/7070/5795/22883/26050/54413/54674/84631/57555	21	OPC_A
GO:0050654	GO:0050654	chondroitin sulfate proteoglycan metabolic process	14/810	40/13319	4.45e-08	4.85e-06	4.08e-06	1462/50515/63827/64131/55790/83539/10675/1464/633/135152/9806/7358/92126/411	14	OPC_A
GO:0010976	GO:0010976	positive regulation of neuron projection development	27/810	137/13319	4.58e-08	4.87e-06	4.1e-06	1272/4916/4035/238/9760/27185/5587/6014/4915/91752/1809/5063/57554/5764/57118/2534/163404/51761/482/655/55607/8997/7074/257194/153090/2889/411	27	OPC_A
GO:0003013	GO:0003013	circulatory system process	61/810	486/13319	4.69e-08	4.88e-06	4.1e-06	3751/80333/2257/6323/6506/6546/3778/10659/4035/7422/55799/30820/57419/27092/40/9283/3709/1956/7068/148/1285/493/6505/6581/4088/6547/143872/114134/23576/30818/775/776/29953/1756/783/2534/3752/482/4842/491/5795/9590/11214/6444/5800/444/6529/659/490/5125/477/6786/30845/81539/5919/340481/28514/6717/1760/55636/817	61	OPC_A
GO:0051962	GO:0051962	positive regulation of nervous system development	38/810	240/13319	4.9e-08	4.99e-06	4.19e-06	1826/5803/9378/4035/22871/7422/2895/9037/57633/40/347731/5270/9423/27185/4915/10215/577/575/3556/23768/429/5063/5764/2119/659/22883/26050/54413/8997/54674/1002/30812/7074/84631/57555/6091/51199/3091	38	OPC_A
GO:0030166	GO:0030166	proteoglycan biosynthetic process	17/810	60/13319	5.86e-08	5.82e-06	4.89e-06	1462/50515/266722/63827/10090/64131/55790/83539/10675/1464/90161/633/135152/659/6934/7358/92126	17	OPC_A
GO:0030204	GO:0030204	chondroitin sulfate metabolic process	13/810	35/13319	5.98e-08	5.82e-06	4.89e-06	1462/50515/63827/64131/55790/83539/10675/1464/633/9806/7358/92126/411	13	OPC_A
GO:0099068	GO:0099068	postsynapse assembly	12/810	30/13319	7.37e-08	7.03e-06	5.91e-06	9378/22871/2895/57502/22829/3556/4038/1000/54413/9379/2596/57555	12	OPC_A
GO:0035235	GO:0035235	ionotropic glutamate receptor signaling pathway	11/810	25/13319	7.98e-08	7.45e-06	6.27e-06	2897/2893/2898/2895/2891/2892/2904/2900/2899/7074/80315	11	OPC_A
GO:0050806	GO:0050806	positive regulation of synaptic transmission	26/810	132/13319	8.21e-08	7.52e-06	6.32e-06	7143/9378/2898/22871/27092/9699/5270/1956/148/4915/6505/22999/2904/6547/5764/114/107/6616/783/57616/22883/55607/5581/54413/57555/729956	26	OPC_A
GO:0023061	GO:0023061	signal release	52/810	393/13319	8.75e-08	7.84e-06	6.59e-06	9378/773/4035/22871/120892/9699/11069/114088/10675/3709/8573/1956/9515/5530/148/22999/51760/8618/5799/5578/79772/41/114/107/775/776/6616/26059/783/8499/2778/6854/4208/5125/6934/55607/5581/2587/90007/387597/79971/8997/2571/7074/9379/19/5991/6717/57555/55636/25924/3091	52	OPC_A
GO:0031346	GO:0031346	positive regulation of cell projection organization	44/810	307/13319	8.9e-08	7.84e-06	6.59e-06	1826/1272/2823/4916/4035/22871/7422/9037/238/9760/9423/27185/5587/6014/5295/4915/91752/1809/5063/10178/57554/5764/22873/57118/51196/2534/163404/51761/23426/482/659/655/55607/8997/1002/7074/257194/2648/153090/324/6091/2889/411/51199	44	OPC_A
GO:0007612	GO:0007612	learning	24/810	118/13319	1.37e-07	1.18e-05	9.95e-06	7143/9378/2915/57502/22986/22829/4915/577/10882/6547/5764/41/6616/2534/590/6529/81832/477/54413/8997/9379/4212/3725/3091	24	OPC_A
GO:0061337	GO:0061337	cardiac conduction	25/810	127/13319	1.47e-07	1.25e-05	1.05e-05	3751/80333/6546/55799/30820/27092/3709/493/6547/30818/775/776/783/3752/482/4842/491/444/490/477/6786/30845/6717/1760/817	25	OPC_A
GO:0050770	GO:0050770	regulation of axonogenesis	27/810	145/13319	1.56e-07	1.28e-05	1.08e-05	1826/7143/57689/4133/10090/4035/1630/9723/7422/9037/1600/9423/27185/4915/223117/5063/4038/7070/4504/659/1000/54437/1002/7074/6091/51199/1123	27	OPC_A
GO:0030900	GO:0030900	forebrain development	44/810	313/13319	1.57e-07	1.28e-05	1.08e-05	7143/4983/6546/10718/23236/63827/4035/9037/238/9760/1600/120892/4781/27185/66000/4915/10215/493/2066/9289/6547/429/5764/10579/57282/2534/482/55970/477/1000/26050/57688/57178/8648/80055/2648/153090/567/6091/79659/55636/51199/3091/6657	44	OPC_A
GO:0042063	GO:0042063	gliogenesis	37/810	243/13319	2.05e-07	1.6e-05	1.35e-05	5803/55553/4035/1600/4781/56288/5270/10675/27185/9283/116448/1464/1956/4915/10215/9289/6547/92737/429/5764/2840/4504/482/2119/53616/1000/9580/57178/10810/30812/7074/9331/28514/2596/153090/2817/6657	37	OPC_A
GO:0007215	GO:0007215	glutamate receptor signaling pathway	15/810	51/13319	2.05e-07	1.6e-05	1.35e-05	2897/2917/2915/2893/2898/23236/2895/2891/2892/2904/2900/2534/2899/7074/80315	15	OPC_A
GO:0032412	GO:0032412	regulation of ion transmembrane transporter activity	35/810	223/13319	2.06e-07	1.6e-05	1.35e-05	2259/2915/2893/2257/22871/729993/27092/23072/2891/2892/146395/2904/57554/776/1756/783/7881/482/4842/4208/81832/477/6786/30845/5581/54413/2273/84502/6717/57555/4734/11060/729956/149111/817	35	OPC_A
GO:0007156	GO:0007156	homophilic cell adhesion via plasma membrane adhesion molecules	23/810	114/13319	2.9e-07	2.22e-05	1.86e-05	1826/65217/5099/1008/1012/84966/11122/23022/1016/152330/120114/27328/27253/5797/1000/22883/57863/1002/25945/221935/23705/6091/5310	23	OPC_A
GO:0002028	GO:0002028	regulation of sodium ion transport	18/810	74/13319	3.08e-07	2.31e-05	1.94e-05	2259/1272/2257/6546/286183/23072/5270/493/1756/482/4842/128414/81832/477/5581/4734/1760/817	18	OPC_A
GO:0008015	GO:0008015	blood circulation	52/810	409/13319	3.16e-07	2.33e-05	1.96e-05	3751/80333/2257/6323/6546/3778/10659/7422/55799/30820/27092/40/9283/3709/1956/7068/148/1285/493/6505/4088/6547/143872/23576/30818/775/776/29953/1756/783/3752/482/4842/491/5795/9590/6444/5800/444/659/490/5125/477/6786/30845/5919/340481/28514/6717/1760/55636/817	52	OPC_A
GO:0021537	GO:0021537	telencephalon development	33/810	208/13319	3.56e-07	2.58e-05	2.17e-05	7143/6546/10718/23236/63827/4035/238/1600/120892/4781/27185/66000/4915/493/2066/9289/6547/429/10579/482/55970/477/1000/26050/57688/57178/8648/2648/153090/6091/55636/51199/3091	33	OPC_A
GO:0048813	GO:0048813	dendrite morphogenesis	25/810	133/13319	3.72e-07	2.66e-05	2.24e-05	1826/4133/22871/1496/1501/120892/23072/5530/577/5063/5764/4038/23043/10611/10160/2534/8499/80243/23543/26050/55607/8997/7074/4734/26115	25	OPC_A
GO:0099003	GO:0099003	vesicle-mediated transport in synapse	30/810	180/13319	4.1e-07	2.89e-05	2.43e-05	2259/4983/22871/57502/120892/9699/11069/114088/10675/22829/146395/9515/148/22999/8618/107/6616/26059/5874/783/23426/8499/9892/6854/27253/273/1000/22883/54413/57555	30	OPC_A
GO:0022898	GO:0022898	regulation of transmembrane transporter activity	35/810	231/13319	4.92e-07	3.33e-05	2.8e-05	2259/2915/2893/2257/22871/729993/27092/23072/2891/2892/146395/2904/57554/776/1756/783/7881/482/4842/4208/81832/477/6786/30845/5581/54413/2273/84502/6717/57555/4734/11060/729956/149111/817	35	OPC_A
GO:1903522	GO:1903522	regulation of blood circulation	35/810	231/13319	4.92e-07	3.33e-05	2.8e-05	3751/80333/6546/10659/55799/30820/27092/40/3709/1956/7068/148/493/6505/6547/143872/30818/775/776/1756/783/3752/482/4842/491/444/659/490/477/6786/30845/340481/6717/1760/817	35	OPC_A
GO:0050650	GO:0050650	chondroitin sulfate proteoglycan biosynthetic process	11/810	29/13319	4.95e-07	3.33e-05	2.8e-05	1462/50515/63827/64131/55790/83539/10675/1464/633/135152/7358	11	OPC_A
GO:0099172	GO:0099172	presynapse organization	14/810	48/13319	5.86e-07	3.84e-05	3.23e-05	22871/57502/347731/10082/145581/22829/3556/4038/8499/27253/26050/54413/84631/57555	14	OPC_A
GO:0030206	GO:0030206	chondroitin sulfate biosynthetic process	10/810	24/13319	5.88e-07	3.84e-05	3.23e-05	1462/50515/63827/64131/55790/83539/10675/1464/633/7358	10	OPC_A
GO:0001941	GO:0001941	postsynaptic membrane organization	12/810	36/13319	7.6e-07	4.9e-05	4.12e-05	9378/22871/57502/22829/5764/4038/2743/1000/54413/9379/57555/729956	12	OPC_A
GO:0050651	GO:0050651	dermatan sulfate proteoglycan biosynthetic process	8/810	15/13319	7.93e-07	5e-05	4.2e-05	1462/63827/10090/55790/10675/1464/633/92126	8	OPC_A
GO:0035641	GO:0035641	locomotory exploration behavior	7/810	11/13319	7.98e-07	5e-05	4.2e-05	7143/120892/57282/477/5581/2571/57555	7	OPC_A
GO:0003015	GO:0003015	heart process	35/810	236/13319	8.26e-07	5.11e-05	4.3e-05	3751/80333/2257/6323/6546/10659/55799/30820/27092/3709/7068/148/493/6505/6547/30818/775/776/1756/783/2534/3752/482/4842/491/11214/6444/444/490/477/6786/30845/6717/1760/817	35	OPC_A
GO:0060079	GO:0060079	excitatory postsynaptic potential	19/810	87/13319	8.75e-07	5.32e-05	4.47e-05	9378/2898/22871/2895/57502/120892/9699/66000/5530/22999/2904/6547/2743/4208/81832/55607/54413/57555/1760	19	OPC_A
GO:0031644	GO:0031644	regulation of nervous system process	23/810	121/13319	8.83e-07	5.32e-05	4.47e-05	7143/9378/2257/9229/22871/729993/57502/120892/27092/9699/56288/66000/22999/6547/11343/22839/81832/58494/54413/10810/8604/57555/1760	23	OPC_A
GO:0060042	GO:0060042	retina morphogenesis in camera-type eye	14/810	50/13319	1.02e-06	6.04e-05	5.08e-05	1826/84465/7068/4915/6505/5764/7070/51761/5797/22882/30812/28514/25945/221935	14	OPC_A
GO:0099601	GO:0099601	regulation of neurotransmitter receptor activity	17/810	72/13319	1.03e-06	6.04e-05	5.08e-05	2893/9229/22871/729993/27092/2891/2892/146395/2904/57554/22839/4208/81832/54413/57555/729956/149111	17	OPC_A
GO:0021953	GO:0021953	central nervous system neuron differentiation	26/810	150/13319	1.12e-06	6.49e-05	5.45e-05	4133/4983/6095/1630/2895/9760/161357/4781/27185/4915/10215/2066/84871/429/2560/57282/5727/57688/57178/9331/23077/567/6091/79659/51199/8543	26	OPC_A
GO:0030534	GO:0030534	adult behavior	20/810	97/13319	1.2e-06	6.84e-05	5.75e-05	9378/2257/57502/238/1600/57626/18/2743/80243/27253/53616/285671/477/26050/54413/8997/55074/9379/221935/55636	20	OPC_A
GO:0003407	GO:0003407	neural retina development	15/810	58/13319	1.28e-06	7.25e-05	6.09e-05	1826/84465/2823/7068/4915/493/6505/5764/7070/51761/490/5797/22882/30812/221935	15	OPC_A
GO:0007189	GO:0007189	adenylate cyclase-activating G protein-coupled receptor signaling pathway	20/810	98/13319	1.42e-06	7.92e-05	6.66e-05	23284/10203/6014/148/493/577/9289/575/108/5578/114/107/10267/2778/11214/54331/2587/2774/19/115	20	OPC_A
GO:0032409	GO:0032409	regulation of transporter activity	35/810	242/13319	1.5e-06	8.09e-05	6.8e-05	2259/2915/2893/2257/22871/729993/27092/23072/2891/2892/146395/2904/57554/776/1756/783/7881/482/4842/4208/81832/477/6786/30845/5581/54413/2273/84502/6717/57555/4734/11060/729956/149111/817	35	OPC_A
GO:0035640	GO:0035640	exploration behavior	8/810	16/13319	1.5e-06	8.09e-05	6.8e-05	7143/120892/57282/1620/477/5581/2571/57555	8	OPC_A
GO:0050655	GO:0050655	dermatan sulfate proteoglycan metabolic process	8/810	16/13319	1.5e-06	8.09e-05	6.8e-05	1462/63827/10090/55790/10675/1464/633/92126	8	OPC_A
GO:0099054	GO:0099054	presynapse assembly	13/810	45/13319	1.67e-06	8.91e-05	7.49e-05	22871/57502/347731/10082/145581/22829/3556/4038/27253/26050/54413/84631/57555	13	OPC_A
GO:0099565	GO:0099565	chemical synaptic transmission, postsynaptic	19/810	91/13319	1.8e-06	9.42e-05	7.92e-05	9378/2898/22871/2895/57502/120892/9699/66000/5530/22999/2904/6547/2743/4208/81832/55607/54413/57555/1760	19	OPC_A
GO:0030208	GO:0030208	dermatan sulfate biosynthetic process	7/810	12/13319	1.81e-06	9.42e-05	7.92e-05	1462/63827/10090/10675/1464/633/92126	7	OPC_A
GO:0010977	GO:0010977	negative regulation of neuron projection development	23/810	126/13319	1.84e-06	9.42e-05	7.92e-05	7143/5793/4133/4035/1630/22871/9723/9037/1600/120892/9423/129807/6014/223117/1809/4038/81618/7070/4504/5800/54437/23189/567	23	OPC_A
GO:0010001	GO:0010001	glial cell differentiation	29/810	183/13319	1.85e-06	9.42e-05	7.92e-05	5803/55553/4035/1600/4781/56288/5270/10675/9283/116448/1956/4915/10215/6547/92737/429/5764/2840/4504/53616/1000/9580/10810/30812/9331/28514/2596/2817/6657	29	OPC_A
GO:0007188	GO:0007188	adenylate cyclase-modulating G protein-coupled receptor signaling pathway	27/810	164/13319	1.97e-06	9.82e-05	8.25e-05	2917/23284/10203/9283/6014/148/493/577/9289/575/108/5578/114/107/10267/776/2899/7434/2778/9590/11214/54331/2587/2774/19/115/2768	27	OPC_A
GO:0031345	GO:0031345	negative regulation of cell projection organization	27/810	164/13319	1.97e-06	9.82e-05	8.25e-05	7143/5793/4133/4035/1630/22871/9723/9037/1600/120892/9423/129807/6014/5530/223117/2904/1809/4038/81618/7070/2534/4504/5800/5909/54437/23189/567	27	OPC_A
GO:0009100	GO:0009100	glycoprotein metabolic process	44/810	343/13319	2.03e-06	0.0001	8.4e-05	1462/50515/23236/1301/266722/63827/10090/64131/55959/55790/83539/6489/10675/22822/1464/129807/114805/84620/79158/10267/81618/55568/6480/90161/1471/4504/633/135152/9215/283417/659/147991/6934/10402/9806/22906/9331/7358/2817/29906/92126/10905/411/3091	44	OPC_A
GO:0099504	GO:0099504	synaptic vesicle cycle	27/810	165/13319	2.23e-06	0.000108385	9.11e-05	2259/4983/22871/57502/120892/9699/11069/114088/10675/22829/9515/148/22999/8618/107/6616/26059/5874/783/8499/9892/6854/27253/273/1000/54413/57555	27	OPC_A
GO:0007507	GO:0007507	heart development	54/810	460/13319	2.33e-06	0.000112135	9.43e-05	55553/23414/2257/6546/1301/4916/5156/7422/10529/10203/8470/1956/8850/148/2066/1363/4088/144165/23768/429/5066/5764/11174/10611/10409/775/51196/677/7881/80206/11214/4853/6444/161742/1848/4208/659/5125/655/9734/5727/57178/28514/2648/6717/6091/79659/6654/9686/55636/4086/3091/5310/8543	54	OPC_A
GO:2001257	GO:2001257	regulation of cation channel activity	26/810	156/13319	2.4e-06	0.000114661	9.64e-05	2259/2893/2257/22871/729993/27092/2891/2892/146395/2904/57554/1756/783/7881/4842/4208/81832/6786/30845/54413/84502/6717/57555/729956/149111/817	26	OPC_A
GO:0060047	GO:0060047	heart contraction	33/810	227/13319	2.66e-06	0.000125386	0.000105398	3751/80333/2257/6323/6546/10659/55799/30820/27092/3709/7068/148/493/6505/6547/30818/775/776/1756/783/3752/482/4842/491/6444/444/490/477/6786/30845/6717/1760/817	33	OPC_A
GO:1903779	GO:1903779	regulation of cardiac conduction	13/810	47/13319	2.88e-06	0.000133961	0.000112606	6546/3709/493/6547/482/4842/491/444/490/477/6786/30845/1760	13	OPC_A
GO:0006836	GO:0006836	neurotransmitter transport	29/810	187/13319	2.9e-06	0.000133961	0.000112606	9378/22871/120892/9699/114088/10675/8573/9515/148/6581/22999/8618/5799/79772/41/107/6616/26059/783/8499/4842/6854/6529/4208/477/55607/2571/81539/9379	29	OPC_A
GO:0045596	GO:0045596	negative regulation of cell differentiation	57/810	500/13319	3.07e-06	0.000140526	0.000118124	7143/55553/23414/4133/6095/6935/1630/9723/7422/9037/1600/9423/9283/862/1956/7204/5295/5530/7068/10215/223117/4088/595/753/144165/152330/200734/429/5764/4038/7070/677/4504/3488/1620/81848/161742/8994/28951/22882/655/5727/54437/604/30812/23189/19/28514/51232/153090/4212/4054/567/23240/5087/6657/6431	57	OPC_A
GO:0001505	GO:0001505	regulation of neurotransmitter levels	29/810	188/13319	3.23e-06	0.000146469	0.00012312	9378/22871/120892/9699/114088/10675/8573/9515/148/6581/22999/8618/5799/79772/41/107/6616/26059/18/783/8499/4842/6854/4208/477/55607/2571/81539/9379	29	OPC_A
GO:0051899	GO:0051899	membrane depolarization	17/810	78/13319	3.37e-06	0.000151354	0.000127226	2257/6323/6546/773/120892/27092/6328/6335/6326/775/776/783/477/2273/6334/3725/817	17	OPC_A
GO:0051056	GO:0051056	regulation of small GTPase mediated signal transduction	39/810	294/13319	3.42e-06	0.000152183	0.000127923	4983/57514/7204/6014/148/9289/10144/50649/143872/79658/51196/2840/9459/11214/4853/81848/5909/55103/9743/57569/29/613/8997/604/7074/221938/7410/84249/23189/19/9826/153090/23365/6091/6654/2889/23094/9922/1123	39	OPC_A
GO:0030205	GO:0030205	dermatan sulfate metabolic process	7/810	13/13319	3.72e-06	0.000163892	0.000137765	1462/63827/10090/10675/1464/633/92126	7	OPC_A
GO:0060041	GO:0060041	retina development in camera-type eye	22/810	122/13319	3.79e-06	0.000165167	0.000138838	1826/84465/2823/5156/7068/4915/493/6505/5764/7070/51761/659/490/5797/22882/30812/28514/25945/221935/55636/3091/6152	22	OPC_A
GO:0008016	GO:0008016	regulation of heart contraction	30/810	201/13319	4.38e-06	0.000188913	0.000158798	3751/80333/6546/10659/55799/30820/27092/3709/7068/148/493/6505/6547/30818/775/776/1756/783/3752/482/4842/491/444/490/477/6786/30845/6717/1760/817	30	OPC_A
GO:0007269	GO:0007269	neurotransmitter secretion	24/810	142/13319	4.54e-06	0.000192356	0.000161692	9378/22871/120892/9699/114088/10675/8573/9515/148/22999/8618/5799/79772/41/107/6616/26059/783/8499/6854/4208/55607/2571/9379	24	OPC_A
GO:0099643	GO:0099643	signal release from synapse	24/810	142/13319	4.54e-06	0.000192356	0.000161692	9378/22871/120892/9699/114088/10675/8573/9515/148/22999/8618/5799/79772/41/107/6616/26059/783/8499/6854/4208/55607/2571/9379	24	OPC_A
GO:0098815	GO:0098815	modulation of excitatory postsynaptic potential	12/810	42/13319	4.78e-06	0.000200921	0.000168892	9378/22871/57502/120892/9699/66000/22999/6547/81832/54413/57555/1760	12	OPC_A
GO:0048514	GO:0048514	blood vessel morphogenesis	56/810	496/13319	5.04e-06	0.000209706	0.000176277	4897/23414/6095/5156/4035/9723/7422/9037/1012/221981/5396/22905/10203/1464/5587/4915/1285/493/6505/577/9289/575/64344/23576/5578/5764/10267/7070/54453/677/168667/4853/7060/347/161742/659/5797/1000/6786/9734/57178/5315/10000/7410/6303/28514/91010/153090/23452/6091/3725/6654/55636/4086/8038/3091	56	OPC_A
GO:0006024	GO:0006024	glycosaminoglycan biosynthetic process	19/810	98/13319	5.75e-06	0.000237254	0.000199433	1462/50515/63827/10090/64131/55790/83539/10082/10675/1464/9672/90161/633/9957/10402/9331/7358/2817/92126	19	OPC_A
GO:0060284	GO:0060284	regulation of cell development	49/810	417/13319	6.68e-06	0.000273173	0.000229626	1826/5803/7143/4133/23236/4035/1630/9723/7422/9037/1600/120892/5270/9423/10675/27185/9283/5530/7068/4915/10215/223117/429/5063/5764/4038/7070/4504/1620/4853/81848/2119/659/655/9734/8997/54437/1002/30812/7074/23189/340481/28514/5991/567/6091/55636/51199/3091	49	OPC_A
GO:0048008	GO:0048008	platelet-derived growth factor receptor signaling pathway	13/810	51/13319	7.78e-06	0.000314988	0.000264775	5156/4035/7422/1464/9026/56034/5795/347/613/5327/3092/2889/2241	13	OPC_A
GO:0097105	GO:0097105	presynaptic membrane assembly	6/810	10/13319	8.44e-06	0.000339018	0.000284974	22871/57502/22829/4038/54413/57555	6	OPC_A
GO:0050773	GO:0050773	regulation of dendrite development	18/810	92/13319	8.83e-06	0.000351398	0.00029538	114788/1608/1630/238/23072/5530/577/5063/5764/23043/57118/4139/655/23271/8997/7074/153090/4734	18	OPC_A
GO:0099084	GO:0099084	postsynaptic specialization organization	10/810	31/13319	9e-06	0.000354999	0.000298407	9378/4983/22871/2895/66000/3556/1000/9379/2596/57555	10	OPC_A
GO:0099560	GO:0099560	synaptic membrane adhesion	9/810	25/13319	9.18e-06	0.000356081	0.000299318	57689/22871/22854/10082/145581/3556/8404/27253/84631	9	OPC_A
GO:2000311	GO:2000311	regulation of AMPA receptor activity	9/810	25/13319	9.18e-06	0.000356081	0.000299318	22871/729993/27092/146395/4208/54413/57555/729956/149111	9	OPC_A
GO:0050767	GO:0050767	regulation of neurogenesis	39/810	309/13319	1.13e-05	0.00043624	0.000366698	1826/5803/7143/4133/4035/1630/9723/7422/9037/1600/5270/9423/27185/9283/5530/4915/10215/223117/429/5063/5764/4038/7070/4504/1620/2119/659/655/8997/54437/1002/30812/7074/28514/567/6091/55636/51199/3091	39	OPC_A
GO:0006023	GO:0006023	aminoglycan biosynthetic process	19/810	103/13319	1.22e-05	0.000466625	0.000392239	1462/50515/63827/10090/64131/55790/83539/10082/10675/1464/9672/90161/633/9957/10402/9331/7358/2817/92126	19	OPC_A
GO:0086010	GO:0086010	membrane depolarization during action potential	10/810	33/13319	1.68e-05	0.000635471	0.000534169	6323/6546/6328/6335/6326/775/776/783/477/6334	10	OPC_A
GO:0030902	GO:0030902	hindbrain development	21/810	124/13319	1.71e-05	0.000643077	0.000540562	1272/4983/6095/1496/2895/57502/1600/5270/9283/57626/429/5764/482/23543/23026/655/23090/8648/28514/2648/4086	21	OPC_A
GO:0045666	GO:0045666	positive regulation of neuron differentiation	16/810	79/13319	1.75e-05	0.000650351	0.000546677	4897/339479/6935/1600/429/375567/2260/57795/1620/2119/4208/6925/655/604/8648/221938	16	OPC_A
GO:0097090	GO:0097090	presynaptic membrane organization	6/810	11/13319	1.76e-05	0.000650351	0.000546677	22871/57502/22829/4038/54413/57555	6	OPC_A
GO:0048593	GO:0048593	camera-type eye morphogenesis	18/810	100/13319	2.91e-05	0.00106137	0.000892178	1826/84465/7422/7068/4915/6505/5764/7070/51761/4853/5797/22882/655/30812/28514/25945/221935/3091	18	OPC_A
GO:0007264	GO:0007264	small GTPase mediated signal transduction	51/810	465/13319	2.94e-05	0.00106137	0.000892178	4983/10188/53358/1600/1012/57514/11069/9423/5587/7204/6014/148/9289/10144/50649/143872/79658/283455/54453/25759/51196/2840/9459/11214/4853/81848/5909/55103/9743/57569/29/613/8997/604/7074/221938/7410/84249/23189/19/9826/153090/2768/23365/6091/3725/6654/2889/23094/9922/1123	51	OPC_A
GO:0070588	GO:0070588	calcium ion transmembrane transport	33/810	254/13319	2.95e-05	0.00106137	0.000892178	728215/2259/2823/6546/773/55799/57419/27092/3709/493/196527/2904/6547/41/9914/775/7070/776/1756/783/2534/4842/491/490/477/6786/30845/5581/84502/6717/55636/5310/817	33	OPC_A
GO:0030203	GO:0030203	glycosaminoglycan metabolic process	22/810	139/13319	3.25e-05	0.00116037	0.000975394	1462/50515/63827/10090/64131/55790/83539/10082/10675/1464/9672/90161/633/9957/135152/10402/9806/9331/7358/2817/92126/411	22	OPC_A
GO:0099175	GO:0099175	regulation of postsynapse organization	16/810	83/13319	3.34e-05	0.00117874	0.000990835	22871/2895/120892/2904/3556/1607/91752/5063/10611/2534/8499/1000/55607/8997/7074/26115	16	OPC_A
GO:0043113	GO:0043113	receptor clustering	12/810	50/13319	3.35e-05	0.00117874	0.000990835	9378/2898/22871/57554/5764/4038/7070/2743/1000/975/9379/729956	12	OPC_A
GO:0097106	GO:0097106	postsynaptic density organization	9/810	29/13319	3.61e-05	0.00126119	0.00106014	9378/4983/22871/2895/66000/3556/1000/9379/57555	9	OPC_A
GO:0035418	GO:0035418	protein localization to synapse	15/810	75/13319	3.73e-05	0.0012929	0.00108679	9378/22871/27092/40/10082/57554/6616/5874/23426/53616/81832/22883/9379/57555/56899	15	OPC_A
GO:0090287	GO:0090287	regulation of cellular response to growth factor stimulus	31/810	235/13319	3.79e-05	0.00130547	0.00109737	50515/4916/55612/55959/22905/66000/8573/493/4088/753/200734/375567/2260/168667/4504/4853/81848/5654/161742/659/55816/4052/23090/28514/51232/153090/2817/4734/83891/6091/3091	31	OPC_A
GO:0061061	GO:0061061	muscle structure development	52/810	482/13319	3.83e-05	0.00130961	0.00110084	55553/23414/6095/6546/23236/1301/5156/1496/7422/10529/4217/93145/8470/5530/148/577/4088/575/92737/144165/5077/10611/10409/1756/677/7881/4842/80206/9215/11214/3488/6444/64754/4208/23345/58494/1000/6934/9734/30812/2273/975/28514/2648/463/2817/57496/6717/56261/1760/55636/8038	52	OPC_A
GO:0048638	GO:0048638	regulation of developmental growth	34/810	269/13319	3.97e-05	0.00134274	0.00112869	1826/7143/4897/23414/4133/23236/4035/1630/9723/7422/9037/9699/9423/27185/2066/223117/22999/51760/2690/10409/51761/4504/1848/4208/659/2261/5727/54437/57699/1002/28514/9686/55636/55777	34	OPC_A
GO:0048588	GO:0048588	developmental cell growth	28/810	203/13319	3.99e-05	0.00134274	0.00112869	1826/7143/4897/4133/4035/1630/9723/7422/9037/9699/9423/27185/8470/66000/148/223117/22999/51760/10611/4504/11214/659/54413/54437/57699/1002/7074/51199	28	OPC_A
GO:0072503	GO:0072503	cellular divalent inorganic cation homeostasis	43/810	374/13319	4.12e-05	0.00137774	0.00115811	728215/2915/2898/6546/773/5156/4035/57419/27185/3709/148/493/6505/4088/84239/2904/6547/114/9914/775/7070/1756/51196/783/2534/4502/2840/4504/4842/491/4493/490/477/6786/5581/2587/84502/6717/1760/55636/9481/5310/817	43	OPC_A
GO:0009101	GO:0009101	glycoprotein biosynthetic process	35/810	283/13319	4.85e-05	0.00160786	0.00135155	1462/50515/23236/266722/63827/10090/64131/55790/83539/6489/10675/22822/1464/114805/84620/10267/81618/55568/6480/90161/4504/633/135152/9215/283417/659/147991/6934/10402/22906/9331/7358/29906/92126/10905	35	OPC_A
GO:0072507	GO:0072507	divalent inorganic cation homeostasis	44/810	389/13319	4.99e-05	0.00163121	0.00137118	728215/2915/2898/6546/773/5156/4035/57419/27185/3709/1956/148/493/6505/4088/84239/2904/6547/114/9914/775/7070/1756/51196/783/2534/4502/2840/4504/4842/491/4493/490/477/6786/5581/2587/84502/6717/1760/55636/9481/5310/817	44	OPC_A
GO:0031589	GO:0031589	cell-substrate adhesion	38/810	318/13319	4.99e-05	0.00163121	0.00137118	26033/4035/55612/9723/7422/1012/22854/10675/27185/8573/84168/5295/4088/59277/375567/5764/7070/54453/8499/482/59339/5795/81848/5800/347/50509/4289/5581/613/55966/10580/9806/604/7074/23189/79834/2241/5310	38	OPC_A
GO:0048639	GO:0048639	positive regulation of developmental growth	21/810	133/13319	5.05e-05	0.00163969	0.0013783	1826/23414/23236/4035/7422/9037/9699/9423/27185/2066/22999/51760/2690/10409/51761/4208/659/57699/1002/28514/55636	21	OPC_A
GO:0043547	GO:0043547	positive regulation of GTPase activity	41/810	354/13319	5.24e-05	0.0016905	0.00142102	4983/23236/4916/120892/57514/6000/50807/9515/577/10144/143872/79658/7070/116983/54453/9459/80243/55531/5909/9743/57569/29/613/8997/26575/163486/7074/23216/116987/9826/153090/57533/23365/3725/6654/2889/23094/10297/9922/1123/64744	41	OPC_A
GO:0043410	GO:0043410	positive regulation of MAPK cascade	46/810	415/13319	5.56e-05	0.00178099	0.00149708	23236/4916/5156/4035/7422/238/120892/4217/9283/1464/1956/6014/148/4915/2066/56034/5063/5578/2690/2260/10178/23043/51347/25759/51196/168667/5602/4504/5795/9590/11214/4853/1848/9618/1000/2261/55816/5581/57161/7074/975/5610/153090/6091/2889/6657	46	OPC_A
GO:0030207	GO:0030207	chondroitin sulfate catabolic process	6/810	13/13319	5.89e-05	0.00187155	0.0015732	1462/63827/10675/1464/633/411	6	OPC_A
GO:0030198	GO:0030198	extracellular matrix organization	39/810	333/13319	6.23e-05	0.00196517	0.0016519	1462/7143/4325/1301/63827/5156/4035/55612/1297/55959/170691/64093/55790/22854/3680/84168/1285/3910/4088/59277/23768/85301/11174/83716/1471/1286/633/4326/1291/5654/50509/58494/7982/7837/9806/1299/1298/4054/8038	39	OPC_A
GO:0043062	GO:0043062	extracellular structure organization	39/810	334/13319	6.65e-05	0.00207017	0.00174016	1462/7143/4325/1301/63827/5156/4035/55612/1297/55959/170691/64093/55790/22854/3680/84168/1285/3910/4088/59277/23768/85301/11174/83716/1471/1286/633/4326/1291/5654/50509/58494/7982/7837/9806/1299/1298/4054/8038	39	OPC_A
GO:0045229	GO:0045229	external encapsulating structure organization	39/810	334/13319	6.65e-05	0.00207017	0.00174016	1462/7143/4325/1301/63827/5156/4035/55612/1297/55959/170691/64093/55790/22854/3680/84168/1285/3910/4088/59277/23768/85301/11174/83716/1471/1286/633/4326/1291/5654/50509/58494/7982/7837/9806/1299/1298/4054/8038	39	OPC_A
GO:0001654	GO:0001654	eye development	35/810	288/13319	6.96e-05	0.00215114	0.00180822	1826/84465/2823/5156/7422/64093/7068/4915/493/6505/4088/200734/5764/775/7070/51761/4853/161742/659/490/5797/22882/655/30812/28514/25945/221935/4212/6654/23094/55636/5087/3091/6152/6657	35	OPC_A
GO:0051588	GO:0051588	regulation of neurotransmitter transport	16/810	88/13319	7.04e-05	0.0021623	0.0018176	22871/120892/9699/10675/9515/148/22999/79772/41/107/783/8499/4842/4208/477/55607	16	OPC_A
GO:1902305	GO:1902305	regulation of sodium ion transmembrane transport	12/810	55/13319	9.14e-05	0.00278809	0.00234363	2259/2257/23072/493/1756/482/4842/81832/477/5581/4734/817	12	OPC_A
GO:0150063	GO:0150063	visual system development	35/810	292/13319	9.21e-05	0.00279043	0.0023456	1826/84465/2823/5156/7422/64093/7068/4915/493/6505/4088/200734/5764/775/7070/51761/4853/161742/659/490/5797/22882/655/30812/28514/25945/221935/4212/6654/23094/55636/5087/3091/6152/6657	35	OPC_A
GO:0051668	GO:0051668	localization within membrane	14/810	72/13319	9.29e-05	0.00279745	0.0023515	9378/2898/22871/1012/27092/57554/5764/4038/7070/2743/1000/975/9379/729956	14	OPC_A
GO:0006022	GO:0006022	aminoglycan metabolic process	22/810	149/13319	9.51e-05	0.0028451	0.00239155	1462/50515/63827/10090/64131/55790/83539/10082/10675/1464/9672/90161/633/9957/135152/10402/9806/9331/7358/2817/92126/411	22	OPC_A
GO:0043087	GO:0043087	regulation of GTPase activity	46/810	425/13319	9.87e-05	0.00293469	0.00246687	4983/23236/4916/10188/120892/57514/6000/50807/9515/4915/577/10144/143872/5799/79658/7070/116983/54453/9459/80243/55531/5909/9743/57569/29/613/8997/26575/163486/604/7074/23216/116987/7410/9826/153090/57533/23365/3725/6654/2889/23094/10297/9922/1123/64744	46	OPC_A
GO:0051146	GO:0051146	striated muscle cell differentiation	27/810	203/13319	0.00010249	0.00302644	0.00254399	55553/6546/5156/7422/10529/8470/5530/148/577/575/92737/10611/1756/4842/80206/11214/3488/64754/4208/58494/1000/9734/975/28514/2648/1760/8038	27	OPC_A
GO:1903530	GO:1903530	regulation of secretion by cell	49/810	463/13319	0.000103256	0.00302951	0.00254657	2917/773/4035/22871/120892/9699/11069/114088/10675/3709/1956/9515/5530/148/22999/51760/8618/5066/5578/79772/41/114/107/775/776/6616/5874/783/8499/2778/115827/4208/4628/6934/55607/5581/2587/90007/79971/55691/8997/7074/5991/6717/57555/55636/25924/3091/2241	49	OPC_A
GO:0016049	GO:0016049	cell growth	45/810	415/13319	0.000112362	0.00327468	0.00275265	1826/7143/4897/4133/10718/4035/1630/9723/7422/9037/9699/5270/9423/27185/8470/66000/1956/148/223117/22999/51760/4088/55384/10611/51196/4504/5795/11214/3488/659/22883/54413/6197/56994/54437/57699/55540/1002/604/7074/2273/9826/9686/51199/817	45	OPC_A
GO:0048880	GO:0048880	sensory system development	35/810	295/13319	0.000113043	0.00327468	0.00275265	1826/84465/2823/5156/7422/64093/7068/4915/493/6505/4088/200734/5764/775/7070/51761/4853/161742/659/490/5797/22882/655/30812/28514/25945/221935/4212/6654/23094/55636/5087/3091/6152/6657	35	OPC_A
GO:0090066	GO:0090066	regulation of anatomical structure size	45/810	416/13319	0.000118833	0.00340448	0.00286177	1826/7143/4897/4133/6546/3778/4035/1630/1496/9723/7422/9037/120892/40/9423/27185/1956/148/130271/196527/223117/9873/9026/143872/5063/10178/26999/4504/4842/80206/6709/659/490/477/55607/5581/54437/10810/1002/10000/7410/23189/340481/23406/2241	45	OPC_A
GO:0050678	GO:0050678	regulation of epithelial cell proliferation	32/810	261/13319	0.000119012	0.00340448	0.00286177	7422/9037/55959/1012/4781/8573/5587/1956/1285/4088/595/5578/2260/5764/9788/677/4853/5654/7060/4208/659/5797/6934/5727/10000/9500/153090/567/6091/3091/6657/6431	32	OPC_A
GO:0001508	GO:0001508	action potential	19/810	121/13319	0.000122542	0.00348368	0.00292834	3751/2257/2898/6323/6546/6328/6335/148/4915/6326/775/776/1756/783/3752/477/6334/6717/817	19	OPC_A
GO:0021954	GO:0021954	central nervous system neuron development	14/810	74/13319	0.0001266	0.00357685	0.00300665	4133/1630/4781/27185/4915/84871/429/2560/57282/57178/9331/23077/6091/51199	14	OPC_A
GO:0010721	GO:0010721	negative regulation of cell development	22/810	152/13319	0.000128307	0.00360284	0.0030285	7143/4133/1630/9723/7422/9037/1600/9423/9283/5530/7068/223117/5764/4038/7070/4504/1620/81848/655/54437/23189/567	22	OPC_A
GO:0006874	GO:0006874	cellular calcium ion homeostasis	39/810	345/13319	0.000133613	0.00372893	0.00313449	728215/2915/2898/6546/773/5156/4035/57419/27185/3709/148/493/4088/84239/2904/6547/114/9914/775/7070/1756/51196/783/2534/2840/4842/491/490/477/6786/5581/2587/84502/6717/1760/55636/9481/5310/817	39	OPC_A
GO:0045165	GO:0045165	cell fate commitment	24/810	174/13319	0.00013905	0.00385717	0.00324229	6660/55553/9760/5396/11281/116448/10215/2066/429/23040/4853/4208/9580/6934/5727/25925/30812/28514/2596/324/10297/4086/6657/8543	24	OPC_A
GO:0051968	GO:0051968	positive regulation of synaptic transmission, glutamatergic	8/810	27/13319	0.000142227	0.00392152	0.00329638	7143/9378/22871/27092/1956/57616/54413/57555	8	OPC_A
GO:0010766	GO:0010766	negative regulation of sodium ion transport	6/810	15/13319	0.00015456	0.00423605	0.00356077	23072/5270/477/5581/4734/817	6	OPC_A
GO:0033555	GO:0033555	multicellular organismal response to stress	12/810	58/13319	0.00015698	0.00425146	0.00357372	2898/6335/5530/6505/41/4842/1620/4862/7060/4208/477/55515	12	OPC_A
GO:0050805	GO:0050805	negative regulation of synaptic transmission	12/810	58/13319	0.00015698	0.00425146	0.00357372	7143/2898/2895/57502/120892/22986/41/114/590/2899/27253/55607	12	OPC_A
GO:0002087	GO:0002087	regulation of respiratory gaseous exchange by nervous system process	5/810	10/13319	0.000160139	0.00427691	0.00359512	22871/57616/477/54413/57555	5	OPC_A
GO:2000650	GO:2000650	negative regulation of sodium ion transmembrane transporter activity	5/810	10/13319	0.000160139	0.00427691	0.00359512	23072/477/5581/4734/817	5	OPC_A
GO:0006816	GO:0006816	calcium ion transport	38/810	336/13319	0.000160723	0.00427691	0.00359512	728215/2259/2823/6546/773/55799/57419/27092/10203/3709/5530/148/493/196527/2904/6547/196051/41/9914/10267/775/7070/776/1756/783/2534/4842/491/490/477/6786/30845/5581/84502/6717/55636/5310/817	38	OPC_A
GO:0098698	GO:0098698	postsynaptic specialization assembly	7/810	21/13319	0.000164126	0.00434223	0.00365002	9378/22871/2895/3556/9379/2596/57555	7	OPC_A
GO:0007423	GO:0007423	sensory organ development	45/810	422/13319	0.000165288	0.00434784	0.00365474	1826/65217/84465/2823/1301/5156/7422/64093/5396/9423/1956/7068/4915/493/6505/4088/200734/429/5764/775/7070/168667/51761/9890/4853/161742/659/490/5797/22882/10194/655/30812/28514/25945/221935/4212/6654/23094/55636/5087/3091/6152/6657/9481	45	OPC_A
GO:0046928	GO:0046928	regulation of neurotransmitter secretion	14/810	76/13319	0.000170404	0.0044568	0.00374633	22871/120892/9699/10675/9515/148/22999/79772/41/107/783/8499/4208/55607	14	OPC_A
GO:1990138	GO:1990138	neuron projection extension	22/810	155/13319	0.0001714	0.00445737	0.00374681	1826/7143/4897/4133/4035/9723/7422/9037/9699/9423/27185/66000/223117/22999/51760/4504/659/54413/54437/57699/1002/7074	22	OPC_A
GO:0019932	GO:0019932	second-messenger-mediated signaling	30/810	244/13319	0.000182806	0.0047059	0.00395572	2915/6546/27115/7422/120892/1012/9699/11069/3709/1956/6014/5530/493/2977/2904/108/23576/79772/107/775/283455/1756/51196/4842/5795/477/55607/23261/1760/817	30	OPC_A
GO:0071709	GO:0071709	membrane assembly	9/810	35/13319	0.000183013	0.0047059	0.00395572	9378/22871/57502/22829/4038/1000/54413/9379/57555	9	OPC_A
GO:0006875	GO:0006875	cellular metal ion homeostasis	47/810	449/13319	0.000184232	0.00471078	0.00395982	728215/2915/2898/6546/3778/773/5156/4035/57419/27185/3709/148/493/6505/4088/84239/2904/6547/114/9914/775/7070/51310/1756/51196/783/2534/4502/2840/4504/482/4842/491/4493/490/477/6786/5581/2587/84502/6717/1760/55636/3091/9481/5310/817	47	OPC_A
GO:0019228	GO:0019228	neuronal action potential	8/810	28/13319	0.000188596	0.00479558	0.0040311	3751/2257/2898/6323/6328/6335/6326/6334	8	OPC_A
GO:0097306	GO:0097306	cellular response to alcohol	14/810	77/13319	0.000196829	0.00497728	0.00418384	3709/57476/108/114/107/490/54331/54762/641/5727/5581/3157/5563/23514	14	OPC_A
GO:0045665	GO:0045665	negative regulation of neuron differentiation	11/810	51/13319	0.000198762	0.00499853	0.0042017	9283/10215/152330/429/22882/655/30812/28514/567/5087/6657	11	OPC_A
GO:0030001	GO:0030001	metal ion transport	43/810	402/13319	0.000214528	0.00534005	0.00448878	728215/2259/2823/6546/773/55799/57419/27092/10203/343450/3709/5530/148/493/196527/2904/6547/196051/41/9914/10267/775/7070/776/1756/783/2534/3752/4504/482/4842/491/490/477/6786/30845/5581/81615/84502/6717/55636/5310/817	43	OPC_A
GO:0030072	GO:0030072	peptide hormone secretion	26/810	201/13319	0.000215524	0.00534005	0.00448878	773/4035/9699/11069/3709/1956/9515/5530/5799/5578/114/775/776/6616/6934/5581/90007/387597/8997/7074/5991/6717/57555/55636/25924/3091	26	OPC_A
GO:0055074	GO:0055074	calcium ion homeostasis	39/810	353/13319	0.000215842	0.00534005	0.00448878	728215/2915/2898/6546/773/5156/4035/57419/27185/3709/148/493/4088/84239/2904/6547/114/9914/775/7070/1756/51196/783/2534/2840/4842/491/490/477/6786/5581/2587/84502/6717/1760/55636/9481/5310/817	39	OPC_A
GO:0060291	GO:0060291	long-term synaptic potentiation	14/810	78/13319	0.000226711	0.00557879	0.00468946	7143/22871/5270/4915/6505/2904/6547/5764/114/107/6616/57616/55607/729956	14	OPC_A
GO:0010810	GO:0010810	regulation of cell-substrate adhesion	25/810	191/13319	0.000235326	0.00575983	0.00484164	4035/55612/9723/7422/1012/10675/27185/8573/5295/4088/375567/5764/7070/54453/59339/5795/81848/5800/347/5581/55966/9806/604/23189/79834	25	OPC_A
GO:0072006	GO:0072006	nephron development	18/810	117/13319	0.000238344	0.00580266	0.00487765	5156/7422/55959/55083/1285/9788/10409/51196/1286/4853/5800/4208/655/5727/30812/28514/5087/5310	18	OPC_A
GO:0050673	GO:0050673	epithelial cell proliferation	35/810	307/13319	0.000247002	0.00597502	0.00502253	55612/7422/9037/55959/1012/4781/8573/5587/1956/1285/4088/595/5578/2260/5764/9788/677/168667/3488/4853/5654/7060/4208/659/5797/6934/5727/10000/9500/153090/567/6091/3091/6657/6431	35	OPC_A
GO:0030516	GO:0030516	regulation of axon extension	15/810	88/13319	0.000248035	0.00597502	0.00502253	1826/7143/4897/4133/4035/9723/7422/9037/9423/27185/223117/4504/659/54437/1002	15	OPC_A
GO:0050768	GO:0050768	negative regulation of neurogenesis	18/810	118/13319	0.000265625	0.00636526	0.00535056	7143/4133/1630/9723/9037/1600/9423/9283/5530/223117/5764/4038/7070/4504/1620/655/54437/567	18	OPC_A
GO:0090276	GO:0090276	regulation of peptide hormone secretion	23/810	171/13319	0.000276665	0.00659529	0.00554392	773/4035/11069/3709/1956/9515/5530/5578/114/775/776/6616/6934/5581/90007/8997/7074/5991/6717/57555/55636/25924/3091	23	OPC_A
GO:1902306	GO:1902306	negative regulation of sodium ion transmembrane transport	5/810	11/13319	0.000278905	0.00661425	0.00555985	23072/477/5581/4734/817	5	OPC_A
GO:0051046	GO:0051046	regulation of secretion	50/810	496/13319	0.000287887	0.0067828	0.00570153	2917/773/4035/22871/120892/9699/11069/114088/10675/3709/1956/9515/5530/148/22999/51760/8618/9026/5066/5578/79772/41/114/107/775/776/6616/5874/783/8499/2778/115827/4208/4628/6934/55607/5581/2587/90007/79971/55691/8997/7074/5991/6717/57555/55636/25924/3091/2241	50	OPC_A
GO:0007157	GO:0007157	heterophilic cell-cell adhesion via plasma membrane cell adhesion molecules	9/810	37/13319	0.000288977	0.0067828	0.00570153	22871/2895/84966/10178/1000/57863/1002/25945/23705	9	OPC_A
GO:0061387	GO:0061387	regulation of extent of cell growth	16/810	99/13319	0.000293914	0.00686349	0.00576937	1826/7143/4897/4133/4035/1630/9723/7422/9037/9423/27185/223117/4504/659/54437/1002	16	OPC_A
GO:0048592	GO:0048592	eye morphogenesis	18/810	119/13319	0.000295585	0.00686618	0.00577162	1826/84465/7422/7068/4915/6505/5764/7070/51761/4853/5797/22882/655/30812/28514/25945/221935/3091	18	OPC_A
GO:1990778	GO:1990778	protein localization to cell periphery	34/810	298/13319	0.000297029	0.00686618	0.00577162	80333/1804/57628/4035/55022/27092/11031/10082/1956/5295/493/6505/57512/30818/23043/9914/10267/6616/783/63971/23426/5593/115827/53616/1000/30845/22883/5727/5581/10580/975/25945/55690/9847	34	OPC_A
GO:0016055	GO:0016055	Wnt signaling pathway	47/810	459/13319	0.000305804	0.00699119	0.0058767	23236/4035/55612/9037/55959/1501/120892/23072/10082/27185/1956/5530/5218/1363/4088/595/144165/4038/23043/147495/166336/5800/8994/4139/27303/54331/27327/1000/9580/6934/26108/79971/7074/23189/4300/5563/80319/153090/324/23002/23240/9686/2889/10297/8658/6657/5310	47	OPC_A
GO:0051480	GO:0051480	regulation of cytosolic calcium ion concentration	31/810	263/13319	0.000306865	0.00699119	0.0058767	728215/2915/6546/773/5156/4035/3709/148/493/4088/2904/6547/114/775/7070/1756/51196/783/2534/2840/4842/491/490/477/5581/2587/84502/6717/55636/5310/817	31	OPC_A
GO:2000177	GO:2000177	regulation of neural precursor cell proliferation	13/810	71/13319	0.00030702	0.00699119	0.0058767	5803/7422/9760/120892/27185/9283/9289/429/5764/1000/23090/2889/3091	13	OPC_A
GO:0030201	GO:0030201	heparan sulfate proteoglycan metabolic process	8/810	30/13319	0.000318649	0.00722009	0.00606911	266722/64131/55959/55790/90161/6934/7358/2817	8	OPC_A
GO:0043010	GO:0043010	camera-type eye development	30/810	252/13319	0.000321553	0.00724999	0.00609425	1826/84465/2823/5156/7422/7068/4915/493/6505/4088/200734/5764/775/7070/51761/4853/161742/659/490/5797/22882/655/30812/28514/25945/221935/6654/55636/3091/6152	30	OPC_A
GO:0040013	GO:0040013	negative regulation of locomotion	31/810	264/13319	0.000328067	0.00736061	0.00618724	5793/10718/23236/4035/9723/9037/11057/89795/11122/493/2066/223117/9289/575/753/1809/79772/5764/7070/482/5795/3488/5800/347/161742/4208/5797/54437/23189/153090/6091	31	OPC_A
GO:0001952	GO:0001952	regulation of cell-matrix adhesion	17/810	110/13319	0.000332913	0.00739681	0.00621767	4035/55612/9723/7422/1012/27185/8573/5295/4088/7070/54453/59339/5795/347/55966/604/79834	17	OPC_A
GO:0097553	GO:0097553	calcium ion transmembrane import into cytosol	17/810	110/13319	0.000332913	0.00739681	0.00621767	728215/6546/3709/493/2904/6547/775/7070/1756/2534/4842/477/5581/84502/6717/55636/817	17	OPC_A
GO:0198738	GO:0198738	cell-cell signaling by wnt	47/810	461/13319	0.00033741	0.00743954	0.00625358	23236/4035/55612/9037/55959/1501/120892/23072/10082/27185/1956/5530/5218/1363/4088/595/144165/4038/23043/147495/166336/5800/8994/4139/27303/54331/27327/1000/9580/6934/26108/79971/7074/23189/4300/5563/80319/153090/324/23002/23240/9686/2889/10297/8658/6657/5310	47	OPC_A
GO:0032835	GO:0032835	glomerulus development	11/810	54/13319	0.000338087	0.00743954	0.00625358	5156/55959/1285/9788/10409/51196/1286/4853/5800/4208/655	11	OPC_A
GO:0071625	GO:0071625	vocalization behavior	6/810	17/13319	0.000344042	0.00753435	0.00633328	9378/57502/22829/1620/54413/9379	6	OPC_A
GO:1901379	GO:1901379	regulation of potassium ion transmembrane transport	13/810	72/13319	0.000354198	0.00766049	0.00643932	80333/1804/57628/30820/196527/30818/776/7881/482/81832/2273/4734/11060	13	OPC_A
GO:0001525	GO:0001525	angiogenesis	44/810	424/13319	0.000354231	0.00766049	0.00643932	4897/6095/5156/9723/7422/9037/1012/221981/22905/10203/1464/5587/1285/493/577/9289/575/64344/23576/5578/5764/10267/7070/168667/4853/7060/347/161742/5797/6786/9734/5315/10000/7410/6303/28514/91010/153090/23452/6091/3725/4086/8038/3091	44	OPC_A
GO:0042692	GO:0042692	muscle cell differentiation	32/810	277/13319	0.000354823	0.00766049	0.00643932	55553/6095/6546/5156/1496/7422/10529/93145/8470/5530/148/577/575/92737/10611/1756/4842/80206/11214/3488/64754/4208/23345/58494/1000/9734/975/28514/2648/57496/1760/8038	32	OPC_A
GO:0071692	GO:0071692	protein localization to extracellular region	34/810	301/13319	0.000357836	0.00766725	0.00644499	773/4035/9699/11069/93145/3709/1956/9515/5530/5799/5066/79158/5578/114/775/776/6616/115827/5125/4628/6934/5581/90007/387597/79971/55691/4052/7074/19/5991/6717/57555/25924/3091	34	OPC_A
GO:0070839	GO:0070839	metal ion export	9/810	38/13319	0.000358486	0.00766725	0.00644499	6546/343450/493/196527/6547/3752/482/490/477	9	OPC_A
GO:1902414	GO:1902414	protein localization to cell junction	16/810	101/13319	0.000371109	0.00786374	0.00661016	9378/22871/27092/40/10082/57554/6616/5874/23426/53616/81832/22883/9379/25945/57555/56899	16	OPC_A
GO:1903510	GO:1903510	mucopolysaccharide metabolic process	16/810	101/13319	0.000371109	0.00786374	0.00661016	1462/50515/63827/10090/64131/55790/83539/10675/1464/633/10402/9806/9331/7358/92126/411	16	OPC_A
GO:0030073	GO:0030073	insulin secretion	23/810	175/13319	0.000388064	0.00818511	0.0068803	773/4035/9699/11069/3709/9515/5530/5799/5578/114/775/776/6616/6934/5581/90007/387597/7074/5991/6717/57555/25924/3091	23	OPC_A
GO:0051961	GO:0051961	negative regulation of nervous system development	18/810	122/13319	0.000403776	0.00843874	0.0070935	7143/4133/1630/9723/9037/1600/9423/9283/5530/223117/5764/4038/7070/4504/1620/655/54437/567	18	OPC_A
GO:0060402	GO:0060402	calcium ion transport into cytosol	18/810	122/13319	0.000403776	0.00843874	0.0070935	728215/6546/3709/148/493/2904/6547/775/7070/1756/2534/4842/477/5581/84502/6717/55636/817	18	OPC_A
GO:0001662	GO:0001662	behavioral fear response	8/810	31/13319	0.000406844	0.0084642	0.0071149	2898/6505/41/1620/4862/4208/477/55515	8	OPC_A
GO:0060074	GO:0060074	synapse maturation	7/810	24/13319	0.000416093	0.00858005	0.00721228	9378/63827/84966/27185/4774/22883/153090	7	OPC_A
GO:0051216	GO:0051216	cartilage development	21/810	154/13319	0.000416162	0.00858005	0.00721228	6660/55553/50515/1301/55959/55790/5396/4781/4088/85301/633/2778/4208/659/2261/655/2648/4054/4086/3091/5310	21	OPC_A
GO:0035176	GO:0035176	social behavior	9/810	39/13319	0.000441221	0.00905592	0.00761229	9378/57502/22829/1620/54413/8997/2571/9379/23230	9	OPC_A
GO:0044065	GO:0044065	regulation of respiratory system process	5/810	12/13319	0.000454249	0.00924043	0.00776739	22871/57616/477/54413/57555	5	OPC_A
GO:0060080	GO:0060080	inhibitory postsynaptic potential	5/810	12/13319	0.000454249	0.00924043	0.00776739	2898/9699/22999/54413/57555	5	OPC_A
GO:0071805	GO:0071805	potassium ion transmembrane transport	23/810	177/13319	0.000457241	0.00926014	0.00778395	3751/80333/1804/57628/3778/30820/57419/343450/196527/30818/776/6616/3752/3785/7881/482/84679/81832/477/3773/2273/4734/11060	23	OPC_A
GO:0003018	GO:0003018	vascular process in circulatory system	25/810	200/13319	0.000477853	0.00962159	0.00808779	6506/6546/3778/4035/7422/57419/40/1956/148/493/6505/6581/143872/114134/23576/482/4842/5795/9590/6529/659/490/477/81539/340481	25	OPC_A
GO:0050771	GO:0050771	negative regulation of axonogenesis	12/810	65/13319	0.000479293	0.00962159	0.00808779	7143/4133/1630/9723/9037/1600/9423/223117/4038/7070/4504/54437	12	OPC_A
GO:0018209	GO:0018209	peptidyl-serine modification	32/810	282/13319	0.000486805	0.00972971	0.00817867	4916/7422/120892/55351/202374/5587/1956/4915/493/6505/114805/5578/10178/1756/57118/633/4842/5593/814/64754/4139/23228/5581/6197/9806/10000/375449/5563/8658/1760/5310/817	32	OPC_A
GO:0002209	GO:0002209	behavioral defense response	8/810	32/13319	0.000513886	0.0101821	0.00855891	2898/6505/41/1620/4862/4208/477/55515	8	OPC_A
GO:0021515	GO:0021515	cell differentiation in spinal cord	8/810	32/13319	0.000513886	0.0101821	0.00855891	55553/161357/10215/429/9580/5727/79659/8543	8	OPC_A
GO:0007613	GO:0007613	memory	15/810	94/13319	0.000517306	0.0102033	0.00857677	23236/22986/6547/6326/5764/41/114/107/814/1620/6529/81832/8997/2648/729956	15	OPC_A
GO:0035051	GO:0035051	cardiocyte differentiation	16/810	104/13319	0.000519417	0.0102033	0.00857677	55553/6546/5156/7422/10529/8470/1956/148/144165/10611/80206/11214/4208/655/28514/2648	16	OPC_A
GO:0002790	GO:0002790	peptide secretion	35/810	320/13319	0.000538629	0.010454	0.00878748	773/4035/9699/11069/93145/3709/1956/9515/5530/5799/5066/79158/5578/114/775/776/6616/115827/5125/4628/6934/5581/90007/387597/79971/55691/8997/7074/19/5991/6717/57555/55636/25924/3091	35	OPC_A
GO:0044091	GO:0044091	membrane biogenesis	9/810	40/13319	0.00053903	0.010454	0.00878748	9378/22871/57502/22829/4038/1000/54413/9379/57555	9	OPC_A
GO:0051703	GO:0051703	biological process involved in intraspecies interaction between organisms	9/810	40/13319	0.00053903	0.010454	0.00878748	9378/57502/22829/1620/54413/8997/2571/9379/23230	9	OPC_A
GO:0009306	GO:0009306	protein secretion	33/810	296/13319	0.00054879	0.0105538	0.00887142	773/4035/9699/11069/93145/3709/1956/9515/5530/5799/5066/79158/5578/114/775/776/6616/115827/5125/4628/6934/5581/90007/387597/79971/55691/7074/19/5991/6717/57555/25924/3091	33	OPC_A
GO:0035592	GO:0035592	establishment of protein localization to extracellular region	33/810	296/13319	0.00054879	0.0105538	0.00887142	773/4035/9699/11069/93145/3709/1956/9515/5530/5799/5066/79158/5578/114/775/776/6616/115827/5125/4628/6934/5581/90007/387597/79971/55691/7074/19/5991/6717/57555/25924/3091	33	OPC_A
GO:0043266	GO:0043266	regulation of potassium ion transport	14/810	85/13319	0.000566949	0.0108574	0.00912662	80333/1804/57628/30820/196527/30818/776/7881/482/4842/81832/2273/4734/11060	14	OPC_A
GO:0072001	GO:0072001	renal system development	29/810	249/13319	0.000577151	0.0110067	0.00925213	5156/7422/55959/55083/120892/1285/4088/4038/9788/11174/4774/10409/51196/168667/1286/4853/5800/4208/5125/26108/655/5727/30812/28514/23371/79659/4086/5087/5310	29	OPC_A
GO:0048738	GO:0048738	cardiac muscle tissue development	21/810	158/13319	0.000588657	0.0111796	0.00939744	55553/23414/6546/1301/5156/7422/10529/8470/148/2066/10611/80206/11214/6444/4208/655/28514/2648/9686/55636/4086	21	OPC_A
GO:0001667	GO:0001667	ameboidal-type cell migration	38/810	359/13319	0.000601195	0.0113705	0.00955793	5793/6546/55612/9723/7422/9037/1012/5587/493/2066/223117/575/5063/5578/2260/5764/54453/168667/9590/161742/4208/659/5797/1000/655/9734/5581/54437/30812/10000/23189/153090/2768/6091/9922/411/3091/2241	38	OPC_A
GO:0097120	GO:0097120	receptor localization to synapse	10/810	49/13319	0.000615211	0.0115877	0.00974051	22871/27092/10082/57554/6616/23426/53616/81832/22883/56899	10	OPC_A
GO:0021543	GO:0021543	pallium development	19/810	137/13319	0.000623196	0.01169	0.00982649	23236/63827/4035/238/1600/27185/66000/4915/493/9289/429/10579/55970/1000/57178/8648/153090/6091/3091	19	OPC_A
GO:0050920	GO:0050920	regulation of chemotaxis	23/810	181/13319	0.000628556	0.0117424	0.00987055	1826/4916/5156/9723/7422/9037/1012/5587/196527/223117/4088/2260/5764/57118/5800/7060/659/57688/54437/5919/7074/23077/6091	23	OPC_A
GO:0019226	GO:0019226	transmission of nerve impulse	11/810	58/13319	0.00064403	0.0119341	0.0100317	7143/3751/2257/2898/6323/27092/6328/6335/4915/6326/6334	11	OPC_A
GO:0060998	GO:0060998	regulation of dendritic spine development	11/810	58/13319	0.00064403	0.0119341	0.0100317	22871/27185/50807/5063/8499/4208/55607/8997/7074/221935/26115	11	OPC_A
GO:0060996	GO:0060996	dendritic spine development	15/810	96/13319	0.000650222	0.0120003	0.0100873	22871/1501/120892/27185/50807/5063/10611/8499/4208/55607/8997/7074/221935/26115/9922	15	OPC_A
GO:0007266	GO:0007266	Rho protein signal transduction	17/810	117/13319	0.000692519	0.0126977	0.0106735	4983/1012/9423/6014/148/9289/143872/2840/11214/613/604/23189/19/9826/2768/23365/6091	17	OPC_A
GO:0046879	GO:0046879	hormone secretion	28/810	240/13319	0.000693561	0.0126977	0.0106735	773/4035/9699/11069/3709/1956/9515/5530/5799/5578/114/775/776/6616/2778/6934/5581/2587/90007/387597/8997/7074/5991/6717/57555/55636/25924/3091	28	OPC_A
GO:0048172	GO:0048172	regulation of short-term neuronal synaptic plasticity	5/810	13/13319	0.000701353	0.0127385	0.0107078	2898/729993/57282/9145/729956	5	OPC_A
GO:0097091	GO:0097091	synaptic vesicle clustering	5/810	13/13319	0.000701353	0.0127385	0.0107078	22871/6854/27253/1000/57555	5	OPC_A
GO:0010880	GO:0010880	regulation of release of sequestered calcium ion into cytosol by sarcoplasmic reticulum	7/810	26/13319	0.000710779	0.0128586	0.0108088	6546/775/1756/477/6717/55636/817	7	OPC_A
GO:0021987	GO:0021987	cerebral cortex development	15/810	97/13319	0.000726908	0.0130635	0.010981	23236/4035/1600/27185/4915/9289/429/10579/55970/1000/57178/8648/153090/6091/3091	15	OPC_A
GO:2000300	GO:2000300	regulation of synaptic vesicle exocytosis	10/810	50/13319	0.00072781	0.0130635	0.010981	22871/120892/9699/10675/9515/148/22999/107/783/8499	10	OPC_A
GO:0001822	GO:0001822	kidney development	28/810	241/13319	0.000740605	0.0132174	0.0111104	5156/7422/55959/55083/120892/1285/4088/4038/9788/11174/10409/51196/168667/1286/4853/5800/4208/5125/26108/655/5727/30812/28514/23371/79659/4086/5087/5310	28	OPC_A
GO:0046883	GO:0046883	regulation of hormone secretion	25/810	206/13319	0.000742162	0.0132174	0.0111104	773/4035/11069/3709/1956/9515/5530/5578/114/775/776/6616/2778/6934/5581/2587/90007/8997/7074/5991/6717/57555/55636/25924/3091	25	OPC_A
GO:0006813	GO:0006813	potassium ion transport	24/810	195/13319	0.000768688	0.0136368	0.0114629	3751/80333/1804/57628/3778/30820/57419/343450/196527/30818/776/6616/3752/3785/7881/482/4842/84679/81832/477/3773/2273/4734/11060	24	OPC_A
GO:0045860	GO:0045860	positive regulation of protein kinase activity	45/810	453/13319	0.000779123	0.0137685	0.0115736	2915/10718/4916/7422/238/1600/120892/4217/1464/1956/148/4915/493/4214/84632/595/108/56034/5063/2690/2260/10178/23043/51347/114/107/25759/51196/2534/5602/4504/11214/1848/9618/55607/7074/975/221938/5610/10006/153090/115/6091/2889/5310	45	OPC_A
GO:0042596	GO:0042596	fear response	8/810	34/13319	0.000796171	0.013939	0.0117169	2898/6505/41/1620/4862/4208/477/55515	8	OPC_A
GO:0043616	GO:0043616	keratinocyte proliferation	8/810	34/13319	0.000796171	0.013939	0.0117169	55612/1012/8573/5587/677/4853/5727/6431	8	OPC_A
GO:0032535	GO:0032535	regulation of cellular component size	35/810	327/13319	0.000797905	0.013939	0.0117169	1826/7143/4897/4133/3778/4035/1630/1496/9723/7422/9037/9423/27185/130271/196527/223117/9873/9026/5063/10178/26999/4504/80206/6709/659/55607/5581/54437/10810/1002/10000/7410/23189/23406/2241	35	OPC_A
GO:0003012	GO:0003012	muscle system process	37/810	352/13319	0.000803678	0.0139864	0.0117568	2257/6323/6546/3778/55959/10203/8470/5530/148/493/4088/6547/143872/5578/10611/775/776/1756/51196/783/3752/51761/4842/11214/3488/444/490/477/30845/1837/10580/7074/340481/9826/6717/1760/817	37	OPC_A
GO:0007204	GO:0007204	positive regulation of cytosolic calcium ion concentration	27/810	231/13319	0.000833486	0.0144502	0.0121467	728215/6546/773/5156/4035/3709/148/493/2904/6547/114/775/7070/1756/51196/783/2534/2840/4842/477/5581/2587/84502/6717/55636/5310/817	27	OPC_A
GO:0008344	GO:0008344	adult locomotory behavior	10/810	51/13319	0.000856846	0.0147992	0.01244	2257/1600/57626/2743/80243/53616/477/8997/55074/55636	10	OPC_A
GO:0048675	GO:0048675	axon extension	16/810	109/13319	0.000879416	0.0151319	0.0127197	1826/7143/4897/4133/4035/9723/7422/9037/9423/27185/223117/4504/659/54413/54437/1002	16	OPC_A
GO:0021510	GO:0021510	spinal cord development	13/810	79/13319	0.000890271	0.0151564	0.0127403	55553/1630/1600/161357/10215/429/5764/9580/5727/28514/79659/5310/8543	13	OPC_A
GO:0097061	GO:0097061	dendritic spine organization	13/810	79/13319	0.000890271	0.0151564	0.0127403	22871/1501/120892/2904/91752/5063/10611/2534/8499/55607/8997/7074/26115	13	OPC_A
GO:0006941	GO:0006941	striated muscle contraction	19/810	141/13319	0.000890776	0.0151564	0.0127403	2257/6323/6546/148/6547/775/776/1756/783/3752/51761/4842/477/30845/1837/9826/6717/1760/817	19	OPC_A
GO:0050796	GO:0050796	regulation of insulin secretion	20/810	152/13319	0.00089502	0.0151722	0.0127536	773/4035/11069/3709/9515/5530/5578/114/775/776/6616/6934/5581/90007/7074/5991/6717/57555/25924/3091	20	OPC_A
GO:2000463	GO:2000463	positive regulation of excitatory postsynaptic potential	7/810	27/13319	0.000909772	0.0153654	0.012916	9378/22871/9699/22999/81832/54413/57555	7	OPC_A
GO:0010842	GO:0010842	retina layer formation	6/810	20/13319	0.000920736	0.0154934	0.0130236	1826/84465/6505/51761/5797/221935	6	OPC_A
GO:0008347	GO:0008347	glial cell migration	9/810	43/13319	0.00094373	0.0157644	0.0132514	4035/1600/27185/1464/9289/482/57178/7074/153090	9	OPC_A
GO:0051489	GO:0051489	regulation of filopodium assembly	9/810	43/13319	0.00094373	0.0157644	0.0132514	2823/22871/5295/1809/10178/163404/55607/4651/2596	9	OPC_A
GO:0007160	GO:0007160	cell-matrix adhesion	24/810	198/13319	0.00095495	0.0158938	0.0133602	4035/55612/9723/7422/1012/27185/8573/5295/4088/7070/54453/8499/59339/5795/347/50509/4289/613/55966/10580/604/7074/79834/5310	24	OPC_A
GO:0030501	GO:0030501	positive regulation of bone mineralization	8/810	35/13319	0.000977847	0.016216	0.0136309	6546/196527/4088/5764/4208/659/490/655	8	OPC_A
GO:0060537	GO:0060537	muscle tissue development	32/810	294/13319	0.000994326	0.0164297	0.0138106	55553/23414/6546/1301/5156/7422/10529/8470/5530/148/2066/4088/92737/10611/7881/80206/11214/3488/6444/4208/655/9734/5727/30812/28514/2648/2817/57496/56261/9686/55636/4086	32	OPC_A
GO:0048706	GO:0048706	embryonic skeletal system development	13/810	80/13319	0.00100513	0.0165484	0.0139104	4325/50515/1301/5156/64131/56243/55959/5396/4088/2778/5125/655/5087	13	OPC_A
GO:0022037	GO:0022037	metencephalon development	14/810	90/13319	0.00101792	0.016699	0.014037	1272/4983/6095/2895/57502/1600/5270/57626/429/5764/23026/8648/28514/2648	14	OPC_A
GO:0001558	GO:0001558	regulation of cell growth	37/810	357/13319	0.00104153	0.0170253	0.0143113	1826/7143/4897/4133/10718/4035/1630/9723/7422/9037/9699/5270/9423/27185/1956/223117/22999/51760/4088/55384/51196/4504/5795/3488/659/22883/6197/56994/54437/57699/55540/1002/604/2273/9826/9686/817	37	OPC_A
GO:0060401	GO:0060401	cytosolic calcium ion transport	19/810	143/13319	0.00105802	0.0172332	0.014486	728215/6546/3709/148/493/2904/6547/775/7070/1756/2534/4842/490/477/5581/84502/6717/55636/817	19	OPC_A
GO:0035023	GO:0035023	regulation of Rho protein signal transduction	12/810	71/13319	0.00109025	0.0176953	0.0148745	4983/6014/148/9289/143872/2840/11214/613/604/23189/19/6091	12	OPC_A
GO:0061001	GO:0061001	regulation of dendritic spine morphogenesis	9/810	44/13319	0.00112346	0.0181415	0.0152496	22871/120892/5063/10611/8499/55607/8997/7074/26115	9	OPC_A
GO:0060560	GO:0060560	developmental growth involved in morphogenesis	25/810	212/13319	0.00112567	0.0181415	0.0152496	1826/7143/4897/4133/4035/1630/9723/7422/9037/55083/9699/9423/27185/66000/223117/22999/51760/4504/659/54413/54437/57699/1002/7074/51199	25	OPC_A
GO:0055007	GO:0055007	cardiac muscle cell differentiation	13/810	81/13319	0.00113211	0.0181716	0.0152748	55553/6546/5156/7422/10529/8470/148/10611/80206/11214/4208/28514/2648	13	OPC_A
GO:0030336	GO:0030336	negative regulation of cell migration	26/810	224/13319	0.00114298	0.0181716	0.0152748	5793/10718/23236/4035/11057/89795/11122/493/2066/9289/575/753/1809/79772/5764/7070/482/5795/3488/347/161742/4208/5797/23189/153090/6091	26	OPC_A
GO:0014808	GO:0014808	release of sequestered calcium ion into cytosol by sarcoplasmic reticulum	7/810	28/13319	0.00115016	0.0181716	0.0152748	6546/775/1756/477/6717/55636/817	7	OPC_A
GO:1903514	GO:1903514	release of sequestered calcium ion into cytosol by endoplasmic reticulum	7/810	28/13319	0.00115016	0.0181716	0.0152748	6546/775/1756/477/6717/55636/817	7	OPC_A
GO:0051279	GO:0051279	regulation of release of sequestered calcium ion into cytosol	11/810	62/13319	0.00115189	0.0181716	0.0152748	6546/775/7070/1756/4842/477/5581/84502/6717/55636/817	11	OPC_A
GO:0009914	GO:0009914	hormone transport	28/810	248/13319	0.00115533	0.0181716	0.0152748	773/4035/9699/11069/3709/1956/9515/5530/5799/5578/114/775/776/6616/2778/6934/5581/2587/90007/387597/8997/7074/5991/6717/57555/55636/25924/3091	28	OPC_A
GO:0072659	GO:0072659	protein localization to plasma membrane	28/810	248/13319	0.00115533	0.0181716	0.0152748	80333/1804/57628/4035/55022/11031/1956/5295/493/57512/30818/23043/9914/10267/783/63971/23426/5593/115827/1000/30845/5727/5581/10580/975/25945/55690/9847	28	OPC_A
GO:0009880	GO:0009880	embryonic pattern specification	10/810	53/13319	0.0011714	0.0183614	0.0154343	2066/4088/10409/655/5727/28514/80055/80319/4212/4086	10	OPC_A
GO:0072073	GO:0072073	kidney epithelium development	16/810	112/13319	0.00118369	0.0184823	0.015536	7422/55083/4088/9788/10409/168667/4853/5800/4208/655/5727/30812/28514/4086/5087/5310	16	OPC_A
GO:0007595	GO:0007595	lactation	8/810	36/13319	0.00119123	0.0184823	0.015536	7422/2066/595/5066/9612/8997/8648/3091	8	OPC_A
GO:0045773	GO:0045773	positive regulation of axon extension	8/810	36/13319	0.00119123	0.0184823	0.015536	1826/4035/7422/9037/9423/27185/659/1002	8	OPC_A
GO:0007265	GO:0007265	Ras protein signal transduction	33/810	310/13319	0.0012196	0.0188532	0.0158478	4983/53358/1012/9423/5587/6014/148/9289/143872/283455/25759/51196/2840/11214/4853/81848/55103/613/604/7074/221938/84249/23189/19/9826/153090/2768/23365/6091/3725/6654/2889/9922	33	OPC_A
GO:0002026	GO:0002026	regulation of the force of heart contraction	6/810	21/13319	0.00122338	0.0188532	0.0158478	6546/148/493/4842/477/817	6	OPC_A
GO:0050772	GO:0050772	positive regulation of axonogenesis	12/810	72/13319	0.00123746	0.0189779	0.0159526	1826/4035/7422/9037/9423/27185/4915/659/1002/7074/6091/51199	12	OPC_A
GO:0019722	GO:0019722	calcium-mediated signaling	20/810	156/13319	0.00123977	0.0189779	0.0159526	2915/6546/120892/1012/1956/6014/5530/493/2904/79772/775/283455/1756/51196/5795/477/55607/23261/1760/817	20	OPC_A
GO:0090596	GO:0090596	sensory organ morphogenesis	23/810	191/13319	0.00131946	0.0201306	0.0169216	1826/84465/1301/7422/5396/9423/7068/4915/6505/5764/7070/51761/4853/5797/22882/10194/655/30812/28514/25945/221935/55636/3091	23	OPC_A
GO:0018105	GO:0018105	peptidyl-serine phosphorylation	29/810	263/13319	0.00137695	0.0209379	0.0176002	4916/7422/120892/55351/202374/5587/1956/4915/493/6505/5578/10178/1756/57118/4842/5593/814/64754/4139/23228/5581/6197/10000/375449/5563/8658/1760/5310/817	29	OPC_A
GO:0044089	GO:0044089	positive regulation of cellular component biogenesis	45/810	467/13319	0.00145162	0.0220002	0.0184931	9378/2823/55612/22871/1496/7422/2895/57633/40/89795/347731/50807/5295/4915/577/4088/575/3556/9873/9026/1809/23768/5578/10178/22873/7070/51196/163404/5795/22883/26050/655/5581/54413/10810/54674/84631/19/153090/324/57555/23514/22843/51199/2241	45	OPC_A
GO:0045927	GO:0045927	positive regulation of growth	23/810	193/13319	0.00151717	0.0229178	0.0192644	1826/23414/23236/4035/7422/9037/9699/9423/27185/1956/2066/22999/51760/2690/10409/51761/4208/659/6197/57699/1002/28514/55636	23	OPC_A
GO:0043405	GO:0043405	regulation of MAP kinase activity	29/810	265/13319	0.0015472	0.0232945	0.0195811	4916/7422/238/120892/4217/1464/1956/200734/56034/5063/2690/2260/10178/23043/51347/25759/51196/5602/5795/11214/81848/161742/1848/28951/655/7074/975/153090/6091	29	OPC_A
GO:0022029	GO:0022029	telencephalon cell migration	9/810	46/13319	0.00156579	0.0233469	0.0196251	7143/10718/1600/120892/27185/9289/57178/153090/6091	9	OPC_A
GO:2000649	GO:2000649	regulation of sodium ion transmembrane transporter activity	9/810	46/13319	0.00156579	0.0233469	0.0196251	2259/2257/23072/1756/81832/477/5581/4734/817	9	OPC_A
GO:0051271	GO:0051271	negative regulation of cellular component movement	27/810	241/13319	0.00157259	0.0233469	0.0196251	5793/10718/23236/4035/11057/89795/11122/493/2066/9289/575/753/1809/79772/5764/7070/482/5795/3488/5800/347/161742/4208/5797/23189/153090/6091	27	OPC_A
GO:0010812	GO:0010812	negative regulation of cell-substrate adhesion	10/810	55/13319	0.00157436	0.0233469	0.0196251	4035/9723/8573/5295/81848/5800/347/55966/604/23189	10	OPC_A
GO:0051272	GO:0051272	positive regulation of cellular component movement	45/810	469/13319	0.00158076	0.0233469	0.0196251	4133/6546/4916/5156/4035/55612/9723/7422/9037/1012/9423/5587/1956/5295/5530/196527/223117/4088/56034/5063/5578/2260/5764/7070/54453/57118/9590/3488/7060/659/58494/655/9734/5581/54437/9806/604/5919/10000/7074/153090/324/9922/3091/2241	45	OPC_A
GO:0048010	GO:0048010	vascular endothelial growth factor receptor signaling pathway	13/810	84/13319	0.00159589	0.0233469	0.0196251	7422/22905/5587/5295/26999/25759/2534/4504/7410/10006/153090/4734/3091	13	OPC_A
GO:0007263	GO:0007263	nitric oxide mediated signal transduction	6/810	22/13319	0.00159658	0.0233469	0.0196251	7422/1956/493/2977/23576/4842	6	OPC_A
GO:0060219	GO:0060219	camera-type eye photoreceptor cell differentiation	6/810	22/13319	0.00159658	0.0233469	0.0196251	1826/7068/4915/5764/7070/30812	6	OPC_A
GO:1905207	GO:1905207	regulation of cardiocyte differentiation	6/810	22/13319	0.00159658	0.0233469	0.0196251	55553/1956/144165/4208/28514/2648	6	OPC_A
GO:0014706	GO:0014706	striated muscle tissue development	30/810	279/13319	0.0017063	0.0248717	0.0209069	55553/23414/6546/1301/5156/7422/10529/8470/5530/148/2066/4088/92737/10611/7881/80206/11214/6444/4208/655/9734/30812/28514/2648/2817/57496/56261/9686/55636/4086	30	OPC_A
GO:0006937	GO:0006937	regulation of muscle contraction	17/810	127/13319	0.00175044	0.0251962	0.0211796	6546/3778/10203/148/6547/143872/775/1756/51196/4842/490/477/30845/340481/6717/1760/817	17	OPC_A
GO:0048736	GO:0048736	appendage development	17/810	127/13319	0.00175044	0.0251962	0.0211796	50515/64093/5396/8850/5066/4038/775/2778/4853/659/5125/655/5727/2648/79659/55636/5087	17	OPC_A
GO:0060173	GO:0060173	limb development	17/810	127/13319	0.00175044	0.0251962	0.0211796	50515/64093/5396/8850/5066/4038/775/2778/4853/659/5125/655/5727/2648/79659/55636/5087	17	OPC_A
GO:0050731	GO:0050731	positive regulation of peptidyl-tyrosine phosphorylation	18/810	138/13319	0.00175058	0.0251962	0.0211796	1272/2915/7422/10188/1464/148/4915/2066/84632/2690/4038/2534/5795/7060/2261/975/54625/10006	18	OPC_A
GO:0046578	GO:0046578	regulation of Ras protein signal transduction	21/810	172/13319	0.0017665	0.0253457	0.0213053	4983/6014/148/9289/143872/51196/2840/11214/4853/81848/55103/613/604/221938/84249/23189/19/153090/6091/2889/9922	21	OPC_A
GO:0021517	GO:0021517	ventral spinal cord development	7/810	30/13319	0.00177819	0.0253545	0.0213127	1600/161357/10215/429/5727/79659/8543	7	OPC_A
GO:0030857	GO:0030857	negative regulation of epithelial cell differentiation	7/810	30/13319	0.00177819	0.0253545	0.0213127	6935/7422/595/200734/161742/28514/6431	7	OPC_A
GO:0090257	GO:0090257	regulation of muscle system process	22/810	184/13319	0.00182223	0.0259017	0.0217727	6546/3778/10203/5530/148/493/4088/6547/143872/5578/775/1756/51196/4842/3488/490/477/30845/340481/6717/1760/817	22	OPC_A
GO:0001954	GO:0001954	positive regulation of cell-matrix adhesion	9/810	47/13319	0.00183412	0.02599	0.0218469	55612/7422/1012/27185/4088/7070/54453/59339/5795	9	OPC_A
GO:0002791	GO:0002791	regulation of peptide secretion	27/810	245/13319	0.0019978	0.0281733	0.0236821	773/4035/11069/3709/1956/9515/5530/5066/5578/114/775/776/6616/4628/6934/5581/90007/79971/55691/8997/7074/5991/6717/57555/55636/25924/3091	27	OPC_A
GO:0010522	GO:0010522	regulation of calcium ion transport into cytosol	12/810	76/13319	0.00200051	0.0281733	0.0236821	6546/775/7070/1756/2534/4842/477/5581/84502/6717/55636/817	12	OPC_A
GO:0043576	GO:0043576	regulation of respiratory gaseous exchange	5/810	16/13319	0.00204281	0.0286808	0.0241087	22871/57616/477/54413/57555	5	OPC_A
GO:0086064	GO:0086064	cell communication by electrical coupling involved in cardiac conduction	6/810	23/13319	0.00205035	0.0286987	0.0241237	6546/775/482/477/6717/817	6	OPC_A
GO:0090311	GO:0090311	regulation of protein deacetylation	8/810	39/13319	0.00206079	0.0287568	0.0241726	7422/120892/5587/200734/161742/604/5563/817	8	OPC_A
GO:0048488	GO:0048488	synaptic vesicle endocytosis	10/810	57/13319	0.00208295	0.0288899	0.0242845	4983/22871/57502/120892/22829/5874/9892/273/54413/57555	10	OPC_A
GO:0140238	GO:0140238	presynaptic endocytosis	10/810	57/13319	0.00208295	0.0288899	0.0242845	4983/22871/57502/120892/22829/5874/9892/273/54413/57555	10	OPC_A
GO:0008361	GO:0008361	regulation of cell size	20/810	163/13319	0.00211717	0.0290372	0.0244083	1826/7143/4897/4133/3778/4035/1630/9723/7422/9037/9423/27185/196527/223117/4504/659/54437/1002/10000/7410	20	OPC_A
GO:0048015	GO:0048015	phosphatidylinositol-mediated signaling	20/810	163/13319	0.00211717	0.0290372	0.0244083	23236/4916/5156/5270/1956/5295/5332/4915/2066/56034/2260/51196/2534/677/767/80243/23228/23026/153090/4734	20	OPC_A
GO:0006171	GO:0006171	cAMP biosynthetic process	4/810	10/13319	0.00212126	0.0290372	0.0244083	108/114/107/115	4	OPC_A
GO:0043406	GO:0043406	positive regulation of MAP kinase activity	23/810	198/13319	0.00212557	0.0290372	0.0244083	4916/7422/238/120892/4217/1464/1956/56034/5063/2690/2260/10178/23043/51347/25759/51196/5602/11214/1848/7074/975/153090/6091	23	OPC_A
GO:0016079	GO:0016079	synaptic vesicle exocytosis	14/810	97/13319	0.00212605	0.0290372	0.0244083	22871/120892/9699/114088/10675/9515/148/22999/8618/107/6616/26059/783/8499	14	OPC_A
GO:0071407	GO:0071407	cellular response to organic cyclic compound	44/810	463/13319	0.00213458	0.0290372	0.0244083	6095/6546/238/120892/11057/3709/1956/2562/493/6547/57476/108/55885/2560/5063/5764/114/107/677/2778/55809/3488/51617/4306/64754/4208/490/9612/23543/54331/477/54762/641/655/5727/57178/2774/3157/2104/4734/23514/2889/4086/2908	44	OPC_A
GO:0140115	GO:0140115	export across plasma membrane	9/810	48/13319	0.00213798	0.0290372	0.0244083	6546/343450/196527/6547/3752/482/490/477/19	9	OPC_A
GO:0048841	GO:0048841	regulation of axon extension involved in axon guidance	7/810	31/13319	0.00217817	0.0294955	0.0247936	1826/9723/7422/9037/223117/659/54437	7	OPC_A
GO:0001501	GO:0001501	skeletal system development	38/810	386/13319	0.00227427	0.0307059	0.025811	1462/6660/4325/55553/50515/1301/63827/5156/64131/56243/55959/55790/5396/4781/4088/85301/56034/2260/633/2778/11214/4853/1112/4208/659/5125/2261/655/6197/6137/2648/1298/4054/55636/4086/5087/3091/5310	38	OPC_A
GO:0001655	GO:0001655	urogenital system development	29/810	272/13319	0.00229411	0.0308828	0.0259597	5156/7422/55959/55083/120892/1285/4088/4038/9788/11174/4774/10409/51196/168667/1286/4853/5800/4208/5125/26108/655/5727/30812/28514/23371/79659/4086/5087/5310	29	OPC_A
GO:2000146	GO:2000146	negative regulation of cell motility	26/810	236/13319	0.00240733	0.0323119	0.0271609	5793/10718/23236/4035/11057/89795/11122/493/2066/9289/575/753/1809/79772/5764/7070/482/5795/3488/347/161742/4208/5797/23189/153090/6091	26	OPC_A
GO:0048709	GO:0048709	oligodendrocyte differentiation	13/810	88/13319	0.00244904	0.03268	0.0274704	5803/55553/116448/4915/10215/6547/429/5764/2840/9580/10810/30812/9331	13	OPC_A
GO:0106027	GO:0106027	neuron projection organization	13/810	88/13319	0.00244904	0.03268	0.0274704	22871/1501/120892/2904/91752/5063/10611/2534/8499/55607/8997/7074/26115	13	OPC_A
GO:1903169	GO:1903169	regulation of calcium ion transmembrane transport	16/810	120/13319	0.00245698	0.0326907	0.0274794	2259/6546/775/7070/1756/783/2534/4842/477/6786/30845/5581/84502/6717/55636/817	16	OPC_A
GO:0021885	GO:0021885	forebrain cell migration	9/810	49/13319	0.0024806	0.0329093	0.0276632	7143/10718/1600/120892/27185/9289/57178/153090/6091	9	OPC_A
GO:0050708	GO:0050708	regulation of protein secretion	25/810	225/13319	0.00257631	0.0340338	0.0286084	773/4035/11069/3709/1956/9515/5530/5066/5578/114/775/776/6616/4628/6934/5581/90007/79971/55691/7074/5991/6717/57555/25924/3091	25	OPC_A
GO:0061448	GO:0061448	connective tissue development	23/810	201/13319	0.00258187	0.0340338	0.0286084	6660/55553/50515/1301/55959/55790/5396/4781/4088/85301/633/2778/4208/659/2261/655/30812/9658/2648/4054/4086/3091/5310	23	OPC_A
GO:0007205	GO:0007205	protein kinase C-activating G protein-coupled receptor signaling pathway	6/810	24/13319	0.0025951	0.0340338	0.0286084	1608/4035/56288/9162/1607/2596	6	OPC_A
GO:0015012	GO:0015012	heparan sulfate proteoglycan biosynthetic process	6/810	24/13319	0.0025951	0.0340338	0.0286084	266722/64131/55790/90161/6934/7358	6	OPC_A
GO:0040017	GO:0040017	positive regulation of locomotion	44/810	468/13319	0.00261852	0.0342427	0.028784	1826/6546/4916/5156/4035/55612/9723/7422/9037/1012/9423/5587/1956/5295/5530/196527/223117/4088/56034/5063/5578/2260/5764/7070/54453/57118/9590/3488/7060/659/58494/655/9734/5581/54437/9806/5919/10000/7074/153090/324/9922/3091/2241	44	OPC_A
GO:0030111	GO:0030111	regulation of Wnt signaling pathway	33/810	325/13319	0.00264374	0.0342843	0.028819	4035/55612/9037/55959/1501/120892/23072/27185/1956/5218/4088/144165/4038/147495/5800/8994/27303/1000/9580/6934/79971/7074/23189/4300/80319/153090/324/23240/9686/2889/10297/8658/6657	33	OPC_A
GO:0031646	GO:0031646	positive regulation of nervous system process	7/810	32/13319	0.00264417	0.0342843	0.028819	7143/9699/56288/22999/10810/8604/57555	7	OPC_A
GO:0070296	GO:0070296	sarcoplasmic reticulum calcium ion transport	7/810	32/13319	0.00264417	0.0342843	0.028819	6546/775/1756/477/6717/55636/817	7	OPC_A
GO:0046847	GO:0046847	filopodium assembly	10/810	59/13319	0.00271615	0.0350193	0.0294367	2823/22871/5295/50649/1809/10178/163404/55607/4651/2596	10	OPC_A
GO:0060997	GO:0060997	dendritic spine morphogenesis	10/810	59/13319	0.00271615	0.0350193	0.0294367	22871/1501/120892/5063/10611/8499/55607/8997/7074/26115	10	OPC_A
GO:0032793	GO:0032793	positive regulation of CREB transcription factor activity	5/810	17/13319	0.00275063	0.0351715	0.0295647	7422/5587/114/107/57118	5	OPC_A
GO:0036315	GO:0036315	cellular response to sterol	5/810	17/13319	0.00275063	0.0351715	0.0295647	6095/57476/54762/5727/3157	5	OPC_A
GO:0045926	GO:0045926	negative regulation of growth	24/810	214/13319	0.00275101	0.0351715	0.0295647	7143/4133/1630/9723/9037/5270/9423/223117/4088/55384/4502/4504/5795/4493/3488/4853/659/2261/5727/54437/604/2273/9686/3091	24	OPC_A
GO:0036465	GO:0036465	synaptic vesicle recycling	11/810	69/13319	0.00280802	0.0358002	0.0300932	2259/4983/22871/57502/120892/22829/5874/9892/273/54413/57555	11	OPC_A
GO:0048017	GO:0048017	inositol lipid-mediated signaling	20/810	167/13319	0.00282128	0.0358694	0.0301514	23236/4916/5156/5270/1956/5295/5332/4915/2066/56034/2260/51196/2534/677/767/80243/23228/23026/153090/4734	20	OPC_A
GO:2000147	GO:2000147	positive regulation of cell motility	43/810	457/13319	0.00287006	0.0363381	0.0305454	6546/4916/5156/4035/55612/9723/7422/9037/1012/9423/5587/1956/5295/5530/196527/223117/4088/56034/5063/5578/2260/5764/7070/54453/57118/9590/3488/7060/659/58494/655/9734/5581/54437/9806/5919/10000/7074/153090/324/9922/3091/2241	43	OPC_A
GO:0070169	GO:0070169	positive regulation of biomineral tissue development	8/810	41/13319	0.00287452	0.0363381	0.0305454	6546/196527/4088/5764/4208/659/490/655	8	OPC_A
GO:0030100	GO:0030100	regulation of endocytosis	21/810	179/13319	0.00288196	0.0363381	0.0305454	4983/4035/22871/7422/10188/120892/1012/11031/5587/146395/6014/5530/196527/9026/79772/9892/4289/28514/3092/567/84251	21	OPC_A
GO:0014897	GO:0014897	striated muscle hypertrophy	11/810	70/13319	0.00315296	0.0390584	0.032832	8470/5530/148/493/4088/5578/10611/11214/3488/7074/817	11	OPC_A
GO:0050905	GO:0050905	neuromuscular process	11/810	70/13319	0.00315296	0.0390584	0.032832	65217/7143/9378/2257/1496/2895/2743/51761/23543/23077/57555	11	OPC_A
GO:0017014	GO:0017014	protein nitrosylation	4/810	11/13319	0.00317403	0.0390584	0.032832	493/1756/4842/55074	4	OPC_A
GO:0018119	GO:0018119	peptidyl-cysteine S-nitrosylation	4/810	11/13319	0.00317403	0.0390584	0.032832	493/1756/4842/55074	4	OPC_A
GO:0032230	GO:0032230	positive regulation of synaptic transmission, GABAergic	4/810	11/13319	0.00317403	0.0390584	0.032832	22871/148/5581/57555	4	OPC_A
GO:0061577	GO:0061577	calcium ion transmembrane transport via high voltage-gated calcium channel	4/810	11/13319	0.00317403	0.0390584	0.032832	775/783/4842/817	4	OPC_A
GO:0099566	GO:0099566	regulation of postsynaptic cytosolic calcium ion concentration	4/810	11/13319	0.00317403	0.0390584	0.032832	2915/6546/6547/491	4	OPC_A
GO:0150065	GO:0150065	regulation of deacetylase activity	4/810	11/13319	0.00317403	0.0390584	0.032832	7422/120892/5587/817	4	OPC_A
GO:0001754	GO:0001754	eye photoreceptor cell differentiation	7/810	33/13319	0.00318305	0.0390584	0.032832	1826/7422/7068/4915/5764/7070/30812	7	OPC_A
GO:2000310	GO:2000310	regulation of NMDA receptor activity	7/810	33/13319	0.00318305	0.0390584	0.032832	2893/22871/2891/2892/2904/57554/4208	7	OPC_A
GO:0030517	GO:0030517	negative regulation of axon extension	8/810	42/13319	0.00336545	0.0410765	0.0345283	7143/4133/9723/9037/9423/223117/4504/54437	8	OPC_A
GO:0110151	GO:0110151	positive regulation of biomineralization	8/810	42/13319	0.00336545	0.0410765	0.0345283	6546/196527/4088/5764/4208/659/490/655	8	OPC_A
GO:0050921	GO:0050921	positive regulation of chemotaxis	15/810	113/13319	0.00345241	0.0420257	0.0353263	1826/4916/7422/9037/1012/5587/196527/4088/2260/5764/57118/7060/659/5919/7074	15	OPC_A
GO:0006942	GO:0006942	regulation of striated muscle contraction	11/810	71/13319	0.00353112	0.0428698	0.0360358	6546/148/6547/775/1756/4842/477/30845/6717/1760/817	11	OPC_A
GO:0009190	GO:0009190	cyclic nucleotide biosynthetic process	5/810	18/13319	0.00362022	0.0432631	0.0363664	2977/108/114/107/115	5	OPC_A
GO:0010996	GO:0010996	response to auditory stimulus	5/810	18/13319	0.00362022	0.0432631	0.0363664	9378/5764/51761/477/9379	5	OPC_A
GO:0045932	GO:0045932	negative regulation of muscle contraction	5/810	18/13319	0.00362022	0.0432631	0.0363664	3778/10203/143872/477/6717	5	OPC_A
GO:0048268	GO:0048268	clathrin coat assembly	5/810	18/13319	0.00362022	0.0432631	0.0363664	9026/9892/51617/3092/84251	5	OPC_A
GO:0052652	GO:0052652	cyclic purine nucleotide metabolic process	5/810	18/13319	0.00362022	0.0432631	0.0363664	2977/108/114/107/115	5	OPC_A
GO:0097107	GO:0097107	postsynaptic density assembly	5/810	18/13319	0.00362022	0.0432631	0.0363664	9378/2895/3556/9379/57555	5	OPC_A
GO:0001709	GO:0001709	cell fate determination	7/810	34/13319	0.00380187	0.0450807	0.0378942	5396/11281/429/4853/4208/5727/28514	7	OPC_A
GO:0001953	GO:0001953	negative regulation of cell-matrix adhesion	7/810	34/13319	0.00380187	0.0450807	0.0378942	4035/9723/8573/5295/347/55966/604	7	OPC_A
GO:0009187	GO:0009187	cyclic nucleotide metabolic process	7/810	34/13319	0.00380187	0.0450807	0.0378942	6095/27115/2977/108/114/107/115	7	OPC_A
GO:0014902	GO:0014902	myotube differentiation	12/810	82/13319	0.0038306	0.0451873	0.0379839	5530/577/575/92737/4842/64754/4208/58494/9734/975/1760/8038	12	OPC_A
GO:0090288	GO:0090288	negative regulation of cellular response to growth factor stimulus	12/810	82/13319	0.0038306	0.0451873	0.0379839	55959/22905/8573/493/375567/168667/81848/5654/51232/153090/2817/4734	12	OPC_A
GO:0006936	GO:0006936	muscle contraction	29/810	282/13319	0.00388406	0.0455977	0.0383288	2257/6323/6546/3778/55959/10203/148/493/6547/143872/775/776/1756/51196/783/3752/51761/4842/444/490/477/30845/1837/10580/340481/9826/6717/1760/817	29	OPC_A
GO:0008038	GO:0008038	neuron recognition	8/810	43/13319	0.00391899	0.0455977	0.0383288	1826/4897/4978/9037/23022/152330/2596/6091	8	OPC_A
GO:0045778	GO:0045778	positive regulation of ossification	8/810	43/13319	0.00391899	0.0455977	0.0383288	6546/196527/4088/5764/4208/659/490/655	8	OPC_A
GO:0048168	GO:0048168	regulation of neuronal synaptic plasticity	8/810	43/13319	0.00391899	0.0455977	0.0383288	2915/2898/729993/79772/57282/81832/9145/729956	8	OPC_A
GO:0099637	GO:0099637	neurotransmitter receptor transport	8/810	43/13319	0.00391899	0.0455977	0.0383288	4983/27092/146395/6505/6616/23426/22883/3092	8	OPC_A
GO:0014896	GO:0014896	muscle hypertrophy	11/810	72/13319	0.00394473	0.0455977	0.0383288	8470/5530/148/493/4088/5578/10611/11214/3488/7074/817	11	OPC_A
GO:0070509	GO:0070509	calcium ion import	11/810	72/13319	0.00394473	0.0455977	0.0383288	728215/6546/773/493/6547/196051/9914/775/776/783/2534	11	OPC_A
GO:0015800	GO:0015800	acidic amino acid transport	10/810	62/13319	0.00394509	0.0455977	0.0383288	2917/6506/4915/6505/22999/6616/8499/6529/477/8604	10	OPC_A
GO:1904861	GO:1904861	excitatory synapse assembly	6/810	26/13319	0.00400085	0.0458973	0.0385807	9378/22871/2895/3556/9379/57555	6	OPC_A
GO:0050730	GO:0050730	regulation of peptidyl-tyrosine phosphorylation	22/810	196/13319	0.0040011	0.0458973	0.0385807	1272/2915/7422/10188/1464/1956/148/4915/2066/84632/56034/2690/4038/7070/2534/5795/7060/2261/5581/975/54625/10006	22	OPC_A
GO:0050769	GO:0050769	positive regulation of neurogenesis	22/810	196/13319	0.0040011	0.0458973	0.0385807	1826/5803/4035/7422/9037/5270/9423/27185/4915/10215/429/5063/5764/2119/659/8997/1002/30812/7074/6091/51199/3091	22	OPC_A
GO:0010594	GO:0010594	regulation of endothelial cell migration	18/810	149/13319	0.00407757	0.0466576	0.0392198	7422/9037/5587/493/575/5578/2260/5764/54453/168667/161742/4208/659/5797/9734/10000/153090/3091	18	OPC_A
GO:0060828	GO:0060828	regulation of canonical Wnt signaling pathway	27/810	258/13319	0.00412325	0.0470626	0.0395602	55612/9037/55959/1501/120892/23072/1956/5218/4088/144165/4038/5800/8994/27303/1000/9580/6934/79971/23189/4300/153090/324/23240/2889/10297/8658/6657	27	OPC_A
GO:0045765	GO:0045765	regulation of angiogenesis	24/810	221/13319	0.00416606	0.047433	0.0398716	9723/7422/9037/22905/5587/1285/493/577/575/23576/5578/5764/168667/7060/161742/5797/6786/5315/10000/28514/153090/4086/8038/3091	24	OPC_A
GO:0010469	GO:0010469	regulation of signaling receptor activity	18/810	150/13319	0.00437849	0.0497279	0.0418007	2893/9229/22871/729993/27092/2891/2892/146395/2904/57554/22839/4208/81832/54413/57555/729956/3091/149111	18	OPC_A
GO:0016525	GO:0016525	negative regulation of angiogenesis	11/810	73/13319	0.00439608	0.0498041	0.0418647	9723/22905/1285/493/577/575/5764/7060/161742/5797/153090	11	OPC_A
GO:0050804	GO:0050804	modulation of chemical synaptic transmission	77/639	372/13319	1.04e-28	2.54e-25	2.14e-25	2259/7143/9229/57689/9378/2895/2897/2917/1630/2915/23236/729993/2898/773/10718/22986/22871/4983/22829/9699/57502/1607/22854/152330/27185/27092/66000/4915/79772/5270/2904/120892/9515/10675/1956/6505/27091/5332/22999/148/590/5530/8499/5764/114/9162/26059/6616/81832/6547/575/41/2900/613/2534/22839/23228/2899/5581/1000/27253/64084/10369/9590/57282/2890/55607/57616/4208/477/57497/54413/29/2901/5577/94…	77	OPC_B
GO:0099177	GO:0099177	regulation of trans-synaptic signaling	77/639	373/13319	1.25e-28	2.54e-25	2.14e-25	2259/7143/9229/57689/9378/2895/2897/2917/1630/2915/23236/729993/2898/773/10718/22986/22871/4983/22829/9699/57502/1607/22854/152330/27185/27092/66000/4915/79772/5270/2904/120892/9515/10675/1956/6505/27091/5332/22999/148/590/5530/8499/5764/114/9162/26059/6616/81832/6547/575/41/2900/613/2534/22839/23228/2899/5581/1000/27253/64084/10369/9590/57282/2890/55607/57616/4208/477/57497/54413/29/2901/5577/94…	77	OPC_B
GO:0050808	GO:0050808	synapse organization	72/639	387/13319	6.51e-24	8.81e-21	7.45e-21	7143/57689/1826/9378/2895/4897/2823/2915/22871/4983/10082/1496/22829/57633/347731/23284/1501/57502/1607/22854/9723/11122/27185/63827/3556/66000/4915/84966/91752/23768/9423/2904/2066/120892/5063/2562/10882/577/8499/5764/26059/6547/92737/10160/575/8997/4774/145581/40/2534/4038/8404/2743/1000/27253/64084/10369/4628/55607/22866/6585/55209/26115/4208/10611/57497/2047/54413/54674/9456/221935/6529	72	OPC_B
GO:0010975	GO:0010975	regulation of neuron projection development	66/639	397/13319	3.03e-19	3.07e-16	2.6e-16	7143/57689/1826/2895/114788/5793/57554/1600/1272/4916/1630/9760/9037/22871/1608/1496/23072/10090/22854/9723/4133/238/5396/27185/4915/4035/91752/9423/6014/120892/7422/5063/163404/57118/577/5800/5530/8499/5764/6616/116983/51761/1002/8997/54437/129807/2534/4038/1809/1000/55607/7070/23271/5587/26115/10611/4139/91584/5362/659/655/257194/23043/84894/482/5780	66	OPC_B
GO:0050807	GO:0050807	regulation of synapse organization	41/639	191/13319	2.67e-16	2.17e-13	1.83e-13	9378/2895/2823/22871/10082/1496/57633/347731/1607/11122/27185/3556/4915/91752/23768/9423/2904/120892/5063/577/8499/5764/575/8997/145581/40/2534/4038/1000/64084/55607/6585/55209/26115/4208/10611/57497/2047/54413/54674/9456	41	OPC_B
GO:0035249	GO:0035249	synaptic transmission, glutamatergic	27/639	82/13319	4.06e-16	2.75e-13	2.32e-13	7143/9378/2895/2897/2917/2915/2898/22871/4983/2891/27185/27092/5270/120892/1956/27091/9162/2900/2899/1000/10369/57616/4208/477/54413/2901/9456	27	OPC_B
GO:0007416	GO:0007416	synapse assembly	37/639	164/13319	1.45e-15	8.42e-13	7.12e-13	1826/9378/2895/4897/2823/22871/10082/22829/57633/347731/23284/57502/3556/4915/23768/9423/2066/2562/577/92737/10160/575/145581/40/4038/1000/27253/64084/55607/6585/55209/4208/10611/2047/54413/54674/221935	37	OPC_B
GO:0050803	GO:0050803	regulation of synapse structure or activity	41/639	201/13319	1.76e-15	8.95e-13	7.56e-13	9378/2895/2823/22871/10082/1496/57633/347731/1607/11122/27185/3556/4915/91752/23768/9423/2904/120892/5063/577/8499/5764/575/8997/145581/40/2534/4038/1000/64084/55607/6585/55209/26115/4208/10611/57497/2047/54413/54674/9456	41	OPC_B
GO:0051966	GO:0051966	regulation of synaptic transmission, glutamatergic	23/639	62/13319	3.2e-15	1.44e-12	1.22e-12	7143/9378/2897/2917/2915/2898/22871/4983/27185/27092/5270/120892/1956/27091/9162/2899/1000/10369/57616/4208/477/54413/9456	23	OPC_B
GO:0007409	GO:0007409	axonogenesis	61/639	421/13319	5.99e-15	2.43e-12	2.05e-12	7143/57689/1826/9378/10752/4897/1600/1630/9037/4983/1496/53358/10090/22854/152330/9723/4133/27185/4915/4035/23022/23768/56288/9423/4781/7204/7422/5063/220164/5578/5800/2674/51761/1002/575/8997/59277/54437/2534/4038/9890/5797/1000/6709/4853/55816/7070/6585/91584/5362/2047/659/7976/54413/655/84894/5909/57731/9331/107/5727	61	OPC_B
GO:0007610	GO:0007610	behavior	63/639	446/13319	7.09e-15	2.62e-12	2.21e-12	2257/7143/1826/5803/9378/1600/2915/3751/23236/2898/22986/22871/22829/57502/4857/238/4915/1620/460/2904/120892/1956/6505/6335/7068/590/6326/10882/577/2571/5764/114/6616/81832/6547/51761/41/8997/285382/57626/2534/2743/5581/814/27253/285671/57282/2890/4208/55515/477/57144/55074/18/54413/5577/9456/257194/221935/482/6529/57731/107	63	OPC_B
GO:0061564	GO:0061564	axon development	63/639	461/13319	3.4e-14	1.15e-11	9.73e-12	7143/57689/1826/9378/10752/4897/1600/1630/9037/4983/1496/53358/10090/22854/152330/9723/4133/27185/4915/4035/23022/23768/56288/9423/4781/7204/7422/5063/220164/5578/5800/2674/5764/51761/1002/575/8997/59277/54437/2534/4038/9890/5797/1000/6709/4853/55816/7070/23271/6585/91584/5362/2047/659/7976/54413/655/84894/5909/57731/9331/107/5727	63	OPC_B
GO:0034329	GO:0034329	cell junction assembly	55/639	376/13319	9.39e-14	2.93e-11	2.48e-11	1826/9378/2895/4897/2823/22871/4983/10082/22829/57633/347731/23284/1501/1008/57502/3556/4915/4035/23768/56288/9423/1016/2066/7422/7010/2562/4088/5578/577/5800/92737/10160/575/10580/613/145581/5795/40/4038/79834/395/1000/27253/64084/55607/7070/6585/55209/4208/10611/2047/54413/54674/57669/221935	55	OPC_B
GO:0042391	GO:0042391	regulation of membrane potential	54/639	378/13319	4.25e-13	1.23e-10	1.04e-10	2257/2259/9378/2895/6546/2897/2915/6323/3751/3778/2898/773/55022/22871/9699/57502/6328/27092/66000/4915/2892/2560/2904/120892/2562/6335/22999/775/148/6326/5530/5764/776/81832/6547/41/2900/1756/40/2743/3786/2899/10369/2890/55607/3752/4208/6334/401190/477/54413/11060/2901/482	54	OPC_B
GO:0007411	GO:0007411	axon guidance	42/639	248/13319	6.54e-13	1.77e-10	1.5e-10	7143/1826/9378/10752/4897/1600/1630/9037/4983/53358/152330/9723/4035/23022/23768/9423/4781/7204/7422/220164/5578/5800/2674/1002/8997/59277/54437/2534/5797/6709/4853/55816/6585/91584/5362/2047/659/7976/655/5909/57731/5727	42	OPC_B
GO:0097485	GO:0097485	neuron projection guidance	42/639	249/13319	7.52e-13	1.91e-10	1.61e-10	7143/1826/9378/10752/4897/1600/1630/9037/4983/53358/152330/9723/4035/23022/23768/9423/4781/7204/7422/220164/5578/5800/2674/1002/8997/59277/54437/2534/5797/6709/4853/55816/6585/91584/5362/2047/659/7976/655/5909/57731/5727	42	OPC_B
GO:0060078	GO:0060078	regulation of postsynaptic membrane potential	28/639	121/13319	2.22e-12	5.31e-10	4.48e-10	2259/9378/2895/2897/2915/3751/2898/22871/9699/57502/66000/2892/2560/2904/120892/22999/5530/81832/6547/2900/2743/2899/2890/55607/4208/401190/54413/2901	28	OPC_B
GO:0044057	GO:0044057	regulation of system process	59/639	459/13319	3.31e-12	7.46e-10	6.31e-10	80333/2257/7143/9229/9378/6546/3751/3778/729993/22871/9699/10659/57502/55799/27092/143872/66000/30820/56288/120892/1956/10203/6505/27091/4088/22999/775/148/7068/5578/5800/5530/493/776/81832/6547/4842/1756/3709/40/2587/9026/22839/51196/490/10369/57616/3752/6786/444/30818/491/477/26011/659/54413/9456/482/57731	59	OPC_B
GO:0051960	GO:0051960	regulation of nervous system development	51/639	378/13319	1.75e-11	3.74e-09	3.16e-09	7143/1826/5803/9378/2895/1600/1630/9037/22871/57633/347731/9723/4133/27185/3556/4915/4035/1620/23768/56288/9423/5270/7422/5063/577/5530/5764/10215/2119/1002/575/8997/54437/429/40/4038/9283/64084/7070/6585/91584/5362/2047/26011/659/7976/54413/54674/655/84894/10683	51	OPC_B
GO:0051963	GO:0051963	regulation of synapse assembly	23/639	89/13319	1.85e-11	3.75e-09	3.17e-09	9378/2895/22871/10082/57633/347731/3556/4915/23768/9423/577/575/145581/40/64084/55607/6585/55209/4208/10611/2047/54413/54674	23	OPC_B
GO:0001764	GO:0001764	neuron migration	28/639	133/13319	2.53e-11	4.89e-09	4.13e-09	4897/2823/1600/1630/10718/1496/23284/22854/27185/4915/23768/9423/460/23245/89796/2260/2066/7422/9289/116983/92737/429/2534/4208/4139/7976/1641/57178	28	OPC_B
GO:0016358	GO:0016358	dendrite development	37/639	223/13319	2.98e-11	5.5e-09	4.65e-09	1826/114788/1600/1630/22871/1608/1496/1501/23072/4133/238/27185/9423/50807/120892/5063/57118/577/5530/8499/5764/10160/8997/57626/2534/4038/55607/23271/26115/4208/10611/23543/4139/2047/655/23043/221935	37	OPC_B
GO:0035637	GO:0035637	multicellular organismal signaling	32/639	173/13319	3.6e-11	6.35e-09	5.36e-09	80333/2257/7143/6546/6323/3751/2898/6328/55799/27092/4915/30820/27091/6335/775/6326/493/776/6547/4842/3709/490/10369/3752/6786/444/30818/6334/491/477/482/57731	32	OPC_B
GO:1901888	GO:1901888	regulation of cell junction assembly	32/639	177/13319	6.71e-11	1.12e-08	9.5e-09	9378/2895/22871/10082/57633/347731/3556/4915/4035/23768/9423/7422/7010/4088/577/575/145581/5795/40/79834/395/64084/55607/7070/6585/55209/4208/10611/2047/54413/54674/57669	32	OPC_B
GO:0034765	GO:0034765	regulation of ion transmembrane transport	57/639	468/13319	6.92e-11	1.12e-08	9.5e-09	80333/2257/2259/57554/6546/2915/6323/3751/3778/57628/729993/1804/773/55022/22871/2891/23072/6328/55799/27092/2892/30820/2904/7881/27091/146395/6335/775/6326/493/776/81832/4842/2893/3785/10580/1756/40/2534/3786/5581/10369/2890/7070/3752/6786/81831/30818/4208/196527/6334/477/54413/11060/9456/3773/482	57	OPC_B
GO:0007215	GO:0007215	glutamate receptor signaling pathway	17/639	51/13319	9.82e-11	1.53e-08	1.3e-08	2895/2897/2917/2915/23236/2898/2891/2892/2904/2893/2900/2534/2899/2890/2901/9456/80315	17	OPC_B
GO:0034762	GO:0034762	regulation of transmembrane transport	57/639	473/13319	1.05e-10	1.58e-08	1.34e-08	80333/2257/2259/57554/6546/2915/6323/3751/3778/57628/729993/1804/773/55022/22871/2891/23072/6328/55799/27092/2892/30820/2904/7881/27091/146395/6335/775/6326/493/776/81832/4842/2893/3785/10580/1756/40/2534/3786/5581/10369/2890/7070/3752/6786/81831/30818/4208/196527/6334/477/54413/11060/9456/3773/482	57	OPC_B
GO:0099173	GO:0099173	postsynapse organization	29/639	154/13319	1.93e-10	2.71e-08	2.29e-08	9378/2895/22871/4983/22829/1501/57502/1607/3556/66000/91752/2904/120892/5063/8499/5764/8997/2534/4038/2743/1000/55607/22866/26115/10611/57497/2047/54413/9456	29	OPC_B
GO:0007611	GO:0007611	learning or memory	34/639	205/13319	1.94e-10	2.71e-08	2.29e-08	7143/5803/9378/2915/23236/22986/22829/57502/4915/1620/2904/1956/6505/590/6326/10882/577/5764/114/6616/81832/6547/41/8997/2534/814/2890/4208/477/57144/54413/5577/6529/107	34	OPC_B
GO:0006814	GO:0006814	sodium ion transport	32/639	185/13319	2.2e-10	2.98e-08	2.52e-08	2257/2259/286183/6546/1272/6323/57419/23072/6328/5270/6335/6326/493/81832/6547/4842/41/1756/40/5581/84679/57282/81831/128414/196527/55515/6334/477/81539/482/6529/57731	32	OPC_B
GO:0098742	GO:0098742	cell-cell adhesion via plasma-membrane adhesion molecules	33/639	197/13319	2.75e-10	3.6e-08	3.04e-08	65217/57689/1826/2895/1600/22871/10082/1012/5099/23284/1008/22854/152330/11122/3556/23022/23418/84966/10178/1016/1002/27328/120114/145581/8404/5797/1000/27253/64084/57526/26011/25945/221935	33	OPC_B
GO:0035235	GO:0035235	ionotropic glutamate receptor signaling pathway	12/639	25/13319	3.93e-10	4.99e-08	4.22e-08	2895/2897/2898/2891/2892/2904/2893/2900/2899/2890/2901/80315	12	OPC_B
GO:1901890	GO:1901890	positive regulation of cell junction assembly	21/639	87/13319	5.55e-10	6.84e-08	5.77e-08	9378/2895/22871/57633/347731/3556/4915/23768/7422/7010/4088/577/575/5795/40/64084/7070/2047/54413/54674/57669	21	OPC_B
GO:0050890	GO:0050890	cognition	36/639	236/13319	6.26e-10	7.47e-08	6.31e-08	7143/5803/9378/2915/23236/22986/22829/57502/4915/1620/2904/1956/6505/590/6326/10882/577/5764/114/6616/151556/81832/6547/41/8997/2534/814/2890/55209/4208/477/57144/54413/5577/6529/107	36	OPC_B
GO:0099601	GO:0099601	regulation of neurotransmitter receptor activity	19/639	72/13319	7.21e-10	8.19e-08	6.92e-08	9229/57554/729993/22871/2891/27092/2892/2904/27091/146395/81832/2893/22839/10369/2890/81831/4208/54413/9456	19	OPC_B
GO:0035725	GO:0035725	sodium ion transmembrane transport	26/639	133/13319	7.26e-10	8.19e-08	6.92e-08	2257/2259/6546/6323/57419/23072/6328/6335/6326/493/81832/6547/4842/41/1756/40/5581/84679/57282/81831/196527/55515/6334/477/482/6529	26	OPC_B
GO:1904062	GO:1904062	regulation of cation transmembrane transport	40/639	289/13319	1.34e-09	1.48e-07	1.25e-07	80333/2257/2259/57554/6546/57628/729993/1804/22871/2891/23072/27092/2892/30820/2904/7881/27091/146395/775/493/776/81832/4842/2893/1756/2534/5581/10369/2890/7070/6786/81831/30818/4208/196527/477/54413/11060/9456/482	40	OPC_B
GO:0048167	GO:0048167	regulation of synaptic plasticity	29/639	167/13319	1.42e-09	1.51e-07	1.28e-07	2259/7143/2895/2915/729993/2898/22986/22871/9699/152330/4915/79772/5270/2904/6505/22999/5764/114/26059/6616/81832/6547/575/57282/2890/55607/57616/4208/107	29	OPC_B
GO:0050806	GO:0050806	positive regulation of synaptic transmission	25/639	132/13319	3.08e-09	3.2e-07	2.71e-07	7143/9378/2898/22871/9699/27092/4915/5270/2904/1956/6505/27091/22999/148/5764/114/6616/6547/5581/64084/10369/55607/57616/54413/107	25	OPC_B
GO:0051962	GO:0051962	positive regulation of nervous system development	35/639	240/13319	3.69e-09	3.74e-07	3.16e-07	1826/5803/9378/2895/9037/22871/57633/347731/27185/3556/4915/4035/23768/9423/5270/7422/5063/577/5764/10215/2119/1002/575/8997/429/40/64084/91584/5362/2047/26011/659/7976/54413/54674	35	OPC_B
GO:0006836	GO:0006836	neurotransmitter transport	30/639	187/13319	5.15e-09	5.1e-07	4.31e-07	9378/22871/9699/114088/8573/5799/79772/120892/9515/10675/22999/148/8618/2571/8499/26059/6616/4842/41/22895/93664/6854/55607/4208/477/81539/2901/3382/6529/107	30	OPC_B
GO:0023061	GO:0023061	signal release	47/639	393/13319	6.33e-09	6e-07	5.07e-07	9378/773/22871/9699/114088/8573/5799/4035/79772/11069/120892/9515/10675/1956/22999/775/148/8618/5578/5125/2571/51760/5530/8499/114/26059/6616/776/41/8997/3709/90007/2587/22895/6659/6934/5581/93664/6854/55607/4208/387597/2901/3382/5991/6833/107	47	OPC_B
GO:0003013	GO:0003013	circulatory system process	54/639	486/13319	6.36e-09	6e-07	5.07e-07	80333/2257/6546/6506/6323/3751/3778/57419/114134/10659/55799/27092/143872/4035/30820/7422/7010/1956/6505/27091/4088/775/148/7068/23576/5125/5800/493/776/6547/4842/5795/1756/3709/40/2534/9283/6444/490/10369/9590/11214/3752/6786/444/30818/491/477/1285/659/81539/482/6529/57731	54	OPC_B
GO:0007626	GO:0007626	locomotory behavior	24/639	130/13319	1.08e-08	9.95e-07	8.41e-07	2257/7143/1826/1600/2915/3751/4857/238/460/120892/10882/2571/114/6616/8997/57626/2743/5581/57282/477/57144/55074/257194/57731	24	OPC_B
GO:0007269	GO:0007269	neurotransmitter secretion	25/639	142/13319	1.46e-08	1.28e-06	1.09e-06	9378/22871/9699/114088/8573/5799/79772/120892/9515/10675/22999/148/8618/2571/8499/26059/6616/41/22895/93664/6854/55607/4208/2901/107	25	OPC_B
GO:0099643	GO:0099643	signal release from synapse	25/639	142/13319	1.46e-08	1.28e-06	1.09e-06	9378/22871/9699/114088/8573/5799/79772/120892/9515/10675/22999/148/8618/2571/8499/26059/6616/41/22895/93664/6854/55607/4208/2901/107	25	OPC_B
GO:0099504	GO:0099504	synaptic vesicle cycle	27/639	165/13319	1.96e-08	1.69e-06	1.43e-06	2259/22871/4983/22829/9699/57502/114088/11069/120892/9515/10675/22999/148/8618/8499/26059/6616/5874/9892/1000/27253/93664/6854/273/54413/2901/107	27	OPC_B
GO:0007158	GO:0007158	neuron cell-cell adhesion	9/639	17/13319	2.19e-08	1.85e-06	1.57e-06	7143/9378/22871/22829/57502/152330/460/23245/54413	9	OPC_B
GO:0001505	GO:0001505	regulation of neurotransmitter levels	29/639	188/13319	2.3e-08	1.9e-06	1.61e-06	9378/22871/9699/114088/8573/5799/79772/120892/9515/10675/22999/148/8618/2571/8499/26059/6616/4842/41/22895/93664/6854/55607/4208/477/18/81539/2901/107	29	OPC_B
GO:0051965	GO:0051965	positive regulation of synapse assembly	15/639	55/13319	2.77e-08	2.25e-06	1.9e-06	9378/2895/22871/57633/347731/3556/4915/23768/577/575/40/64084/2047/54413/54674	15	OPC_B
GO:0003015	GO:0003015	heart process	33/639	236/13319	2.97e-08	2.36e-06	1.99e-06	80333/2257/6546/6323/3751/10659/55799/27092/30820/6505/27091/775/148/7068/493/776/6547/4842/1756/3709/2534/6444/490/10369/11214/3752/6786/444/30818/491/477/482/57731	33	OPC_B
GO:0061337	GO:0061337	cardiac conduction	23/639	127/13319	3.18e-08	2.48e-06	2.1e-06	80333/6546/3751/55799/27092/30820/27091/775/493/776/6547/4842/3709/490/10369/3752/6786/444/30818/491/477/482/57731	23	OPC_B
GO:0099003	GO:0099003	vesicle-mediated transport in synapse	28/639	180/13319	3.33e-08	2.55e-06	2.16e-06	2259/22871/4983/22829/9699/57502/114088/11069/120892/9515/10675/146395/22999/148/8618/8499/26059/6616/5874/9892/1000/27253/93664/6854/273/54413/2901/107	28	OPC_B
GO:0007612	GO:0007612	learning	22/639	118/13319	3.67e-08	2.76e-06	2.33e-06	7143/9378/2915/22986/22829/57502/4915/590/10882/577/5764/6616/81832/6547/41/8997/2534/477/57144/54413/5577/6529	22	OPC_B
GO:0002028	GO:0002028	regulation of sodium ion transport	17/639	74/13319	5.42e-08	4e-06	3.38e-06	2257/2259/286183/6546/1272/23072/5270/493/81832/4842/1756/5581/81831/128414/477/482/57731	17	OPC_B
GO:1903522	GO:1903522	regulation of blood circulation	32/639	231/13319	6.02e-08	4.37e-06	3.69e-06	80333/6546/3751/10659/55799/27092/143872/30820/1956/6505/27091/775/148/7068/493/776/6547/4842/1756/3709/40/490/10369/3752/6786/444/30818/491/477/659/482/57731	32	OPC_B
GO:0008015	GO:0008015	blood circulation	46/639	409/13319	6.13e-08	4.37e-06	3.69e-06	80333/2257/6546/6323/3751/3778/10659/55799/27092/143872/30820/7422/7010/1956/6505/27091/4088/775/148/7068/23576/5125/5800/493/776/6547/4842/5795/1756/3709/40/9283/6444/490/10369/9590/3752/6786/444/30818/491/477/1285/659/482/57731	46	OPC_B
GO:0030206	GO:0030206	chondroitin sulfate biosynthetic process	10/639	24/13319	6.41e-08	4.49e-06	3.79e-06	64131/1462/50515/55790/63827/83539/1464/10675/633/1463	10	OPC_B
GO:0050770	GO:0050770	regulation of axonogenesis	24/639	145/13319	9.63e-08	6.63e-06	5.6e-06	7143/57689/1826/1600/1630/9037/10090/9723/4133/27185/4915/4035/9423/7422/5063/1002/54437/4038/1000/7070/91584/5362/659/84894	24	OPC_B
GO:0030166	GO:0030166	proteoglycan biosynthetic process	15/639	60/13319	9.92e-08	6.71e-06	5.67e-06	64131/1462/50515/266722/10090/55790/63827/83539/1464/10675/90161/6934/633/659/1463	15	OPC_B
GO:0060079	GO:0060079	excitatory postsynaptic potential	18/639	87/13319	1.23e-07	8.2e-06	6.93e-06	9378/2895/2898/22871/9699/57502/66000/2904/120892/22999/5530/81832/6547/2743/55607/4208/54413/2901	18	OPC_B
GO:0050651	GO:0050651	dermatan sulfate proteoglycan biosynthetic process	8/639	15/13319	1.28e-07	8.4e-06	7.09e-06	1462/10090/55790/63827/1464/10675/633/1463	8	OPC_B
GO:0060047	GO:0060047	heart contraction	31/639	227/13319	1.35e-07	8.65e-06	7.3e-06	80333/2257/6546/6323/3751/10659/55799/27092/30820/6505/27091/775/148/7068/493/776/6547/4842/1756/3709/6444/490/10369/3752/6786/444/30818/491/477/482/57731	31	OPC_B
GO:0010976	GO:0010976	positive regulation of neuron projection development	23/639	137/13319	1.36e-07	8.65e-06	7.3e-06	57554/1272/4916/9760/238/27185/4915/4035/91752/6014/5063/163404/57118/5764/51761/8997/2534/1809/55607/5587/655/257194/482	23	OPC_B
GO:0097104	GO:0097104	postsynaptic membrane assembly	7/639	11/13319	1.58e-07	9.87e-06	8.33e-06	9378/22871/22829/57502/4038/1000/54413	7	OPC_B
GO:0006029	GO:0006029	proteoglycan metabolic process	17/639	81/13319	2.22e-07	1.36e-05	1.15e-05	64131/1462/50515/266722/1301/55959/10090/55790/63827/83539/1464/10675/90161/6934/633/659/1463	17	OPC_B
GO:0050655	GO:0050655	dermatan sulfate proteoglycan metabolic process	8/639	16/13319	2.46e-07	1.49e-05	1.26e-05	1462/10090/55790/63827/1464/10675/633/1463	8	OPC_B
GO:0099565	GO:0099565	chemical synaptic transmission, postsynaptic	18/639	91/13319	2.53e-07	1.51e-05	1.27e-05	9378/2895/2898/22871/9699/57502/66000/2904/120892/22999/5530/81832/6547/2743/55607/4208/54413/2901	18	OPC_B
GO:0032412	GO:0032412	regulation of ion transmembrane transporter activity	30/639	223/13319	2.99e-07	1.76e-05	1.49e-05	2257/2259/57554/2915/729993/22871/2891/23072/27092/2892/2904/7881/27091/146395/776/81832/4842/2893/1756/5581/10369/2890/6786/81831/4208/477/54413/11060/9456/482	30	OPC_B
GO:0099175	GO:0099175	regulation of postsynapse organization	17/639	83/13319	3.21e-07	1.86e-05	1.57e-05	2895/22871/1607/3556/91752/2904/120892/5063/8499/8997/2534/1000/55607/26115/10611/57497/9456	17	OPC_B
GO:0048813	GO:0048813	dendrite morphogenesis	22/639	133/13319	3.33e-07	1.9e-05	1.61e-05	1826/22871/1496/1501/23072/4133/120892/5063/577/5530/8499/5764/10160/8997/2534/4038/55607/26115/10611/23543/2047/23043	22	OPC_B
GO:0008016	GO:0008016	regulation of heart contraction	28/639	201/13319	3.6e-07	2.02e-05	1.71e-05	80333/6546/3751/10659/55799/27092/30820/6505/27091/775/148/7068/493/776/6547/4842/1756/3709/490/10369/3752/6786/444/30818/491/477/482/57731	28	OPC_B
GO:0030208	GO:0030208	dermatan sulfate biosynthetic process	7/639	12/13319	3.63e-07	2.02e-05	1.71e-05	1462/10090/63827/1464/10675/633/1463	7	OPC_B
GO:0003407	GO:0003407	neural retina development	14/639	58/13319	4.24e-07	2.29e-05	1.94e-05	1826/2823/84465/4915/23418/6505/7068/5764/493/51761/5797/490/7070/221935	14	OPC_B
GO:0019226	GO:0019226	transmission of nerve impulse	14/639	58/13319	4.24e-07	2.29e-05	1.94e-05	2257/7143/6323/3751/2898/6328/27092/4915/27091/6335/6326/10369/6334/57731	14	OPC_B
GO:0007156	GO:0007156	homophilic cell adhesion via plasma membrane adhesion molecules	20/639	114/13319	4.29e-07	2.29e-05	1.94e-05	65217/1826/1012/5099/1008/152330/11122/23022/84966/1016/1002/27328/120114/5797/1000/27253/64084/57526/25945/221935	20	OPC_B
GO:0050650	GO:0050650	chondroitin sulfate proteoglycan biosynthetic process	10/639	29/13319	5.27e-07	2.78e-05	2.35e-05	64131/1462/50515/55790/63827/83539/1464/10675/633/1463	10	OPC_B
GO:0031346	GO:0031346	positive regulation of cell projection organization	36/639	307/13319	6.33e-07	3.3e-05	2.78e-05	1826/57554/2823/1272/4916/9760/9037/22871/238/27185/4915/4035/91752/10178/9423/6014/7422/5063/163404/57118/22873/5764/51761/1002/8997/2534/51196/1809/55607/5587/91584/5362/659/655/257194/482	36	OPC_B
GO:0022898	GO:0022898	regulation of transmembrane transporter activity	30/639	231/13319	6.45e-07	3.32e-05	2.8e-05	2257/2259/57554/2915/729993/22871/2891/23072/27092/2892/2904/7881/27091/146395/776/81832/4842/2893/1756/5581/10369/2890/6786/81831/4208/477/54413/11060/9456/482	30	OPC_B
GO:0021953	GO:0021953	central nervous system neuron differentiation	23/639	150/13319	7.28e-07	3.7e-05	3.12e-05	2895/6095/1630/9760/4983/161357/4133/27185/4915/4781/2560/2066/10215/429/6659/57282/91584/2047/8543/57178/57731/9331/5727	23	OPC_B
GO:0030205	GO:0030205	dermatan sulfate metabolic process	7/639	13/13319	7.55e-07	3.77e-05	3.18e-05	1462/10090/63827/1464/10675/633/1463	7	OPC_B
GO:0007507	GO:0007507	heart development	47/639	460/13319	7.61e-07	3.77e-05	3.18e-05	2257/55553/6546/4916/23414/1301/5156/10529/23768/11174/8850/2066/7422/7010/7881/1956/10203/4088/775/148/8470/9734/5125/677/5764/144165/80206/1363/5066/429/10409/6444/6659/51196/4853/11214/161742/1848/4208/10611/26011/659/655/8543/4086/57178/5727	47	OPC_B
GO:0007189	GO:0007189	adenylate cyclase-activating G protein-coupled receptor signaling pathway	18/639	98/13319	8.03e-07	3.93e-05	3.32e-05	23284/6014/10203/148/5578/9289/577/108/493/114/575/54331/2587/115/11214/2774/10267/107	18	OPC_B
GO:0007188	GO:0007188	adenylate cyclase-modulating G protein-coupled receptor signaling pathway	24/639	164/13319	1e-06	4.78e-05	4.04e-05	2917/23284/6014/10203/148/5578/9289/577/108/493/114/776/575/54331/2587/9283/2899/9590/115/11214/7434/2774/10267/107	24	OPC_B
GO:0031345	GO:0031345	negative regulation of cell projection organization	24/639	164/13319	1e-06	4.78e-05	4.04e-05	7143/5793/1600/1630/9037/22871/9723/4133/4035/9423/6014/2904/120892/5800/5530/54437/129807/2534/4038/1809/7070/84894/5909/5780	24	OPC_B
GO:0031644	GO:0031644	regulation of nervous system process	20/639	121/13319	1.15e-06	5.43e-05	4.58e-05	2257/7143/9229/9378/729993/22871/9699/57502/27092/66000/56288/120892/27091/22999/81832/6547/22839/26011/54413/9456	20	OPC_B
GO:2001257	GO:2001257	regulation of cation channel activity	23/639	156/13319	1.47e-06	6.86e-05	5.8e-05	2257/2259/57554/729993/22871/2891/27092/2892/2904/7881/27091/146395/81832/4842/2893/1756/10369/2890/6786/81831/4208/54413/9456	23	OPC_B
GO:0032409	GO:0032409	regulation of transporter activity	30/639	242/13319	1.73e-06	8.01e-05	6.76e-05	2257/2259/57554/2915/729993/22871/2891/23072/27092/2892/2904/7881/27091/146395/776/81832/4842/2893/1756/5581/10369/2890/6786/81831/4208/477/54413/11060/9456/482	30	OPC_B
GO:0060284	GO:0060284	regulation of cell development	43/639	417/13319	1.79e-06	8.15e-05	6.88e-05	7143/1826/5803/1600/1630/9037/23236/9723/4133/27185/4915/4035/1620/9423/5270/120892/7422/5063/10675/7068/9734/81848/5530/5764/10215/2119/1002/8997/54437/429/4038/9283/4853/7070/91584/5362/26011/659/7976/5991/655/84894/10683	43	OPC_B
GO:0042063	GO:0042063	gliogenesis	30/639	243/13319	1.89e-06	8.53e-05	7.21e-05	5803/55553/1600/27185/4915/4035/23418/56288/1464/4781/5270/10675/1956/116448/9289/5764/10215/6547/92737/2119/429/9283/2840/6659/1000/23224/26011/482/57178/9331	30	OPC_B
GO:0050767	GO:0050767	regulation of neurogenesis	35/639	309/13319	2.04e-06	9.08e-05	7.67e-05	7143/1826/5803/1600/1630/9037/9723/4133/27185/4915/4035/1620/9423/5270/7422/5063/5530/5764/10215/2119/1002/8997/54437/429/4038/9283/7070/91584/5362/26011/659/7976/655/84894/10683	35	OPC_B
GO:0010977	GO:0010977	negative regulation of neuron projection development	20/639	126/13319	2.21e-06	9.76e-05	8.24e-05	7143/5793/1600/1630/9037/22871/9723/4133/4035/9423/6014/120892/5800/54437/129807/4038/1809/7070/84894/5780	20	OPC_B
GO:0050805	GO:0050805	negative regulation of synaptic transmission	13/639	58/13319	2.71e-06	0.000115868	9.79e-05	7143/2895/2898/22986/57502/120892/590/114/41/2899/27253/2890/55607	13	OPC_B
GO:0048514	GO:0048514	blood vessel morphogenesis	48/639	496/13319	2.73e-06	0.000115868	9.79e-05	4897/6095/23414/9037/1012/22905/5156/9723/5396/4915/4035/1464/7422/7010/221981/10203/6505/9734/23576/5578/9289/577/677/5764/493/575/54453/5797/6659/1000/64344/4853/8038/7070/161742/6786/5140/5587/2047/1285/168667/659/10267/2113/7857/4086/57178/6303	48	OPC_B
GO:0030900	GO:0030900	forebrain development	35/639	313/13319	2.73e-06	0.000115868	9.79e-05	7143/6546/1600/9760/9037/23236/10718/4983/238/27185/63827/66000/4915/4035/4781/2066/120892/9289/5764/493/10215/6547/429/2534/10579/1000/57282/6585/55970/477/91584/23224/2113/482/57178	35	OPC_B
GO:0051968	GO:0051968	positive regulation of synaptic transmission, glutamatergic	9/639	27/13319	2.74e-06	0.000115868	9.79e-05	7143/9378/22871/27092/1956/27091/10369/57616/54413	9	OPC_B
GO:0060042	GO:0060042	retina morphogenesis in camera-type eye	12/639	50/13319	3.04e-06	0.000127253	0.000107497	1826/84465/4915/23418/6505/7068/5764/51761/5797/7070/25945/221935	12	OPC_B
GO:0030534	GO:0030534	adult behavior	17/639	97/13319	3.18e-06	0.000131826	0.00011136	2257/9378/1600/57502/238/8997/57626/2743/27253/285671/477/55074/18/54413/9456/221935/57731	17	OPC_B
GO:0030204	GO:0030204	chondroitin sulfate metabolic process	10/639	35/13319	3.71e-06	0.000152386	0.000128728	64131/1462/50515/55790/63827/83539/1464/10675/633/1463	10	OPC_B
GO:0071805	GO:0071805	potassium ion transmembrane transport	24/639	177/13319	3.97e-06	0.000161376	0.000136322	80333/3751/3778/57628/1804/57419/343450/30820/7881/6616/776/81832/3785/3786/84679/3752/81831/30818/196527/477/11060/3773/482/6833	24	OPC_B
GO:0045666	GO:0045666	positive regulation of neuron differentiation	15/639	79/13319	4.31e-06	0.000173136	0.000146256	4897/6935/339479/1600/1620/2260/375567/2119/57795/429/6925/4208/221938/604/655	15	OPC_B
GO:0035640	GO:0035640	exploration behavior	7/639	16/13319	4.43e-06	0.000176448	0.000149054	7143/1620/120892/2571/5581/57282/477	7	OPC_B
GO:0035641	GO:0035641	locomotory exploration behavior	6/639	11/13319	4.48e-06	0.000176473	0.000149076	7143/120892/2571/5581/57282/477	6	OPC_B
GO:0048588	GO:0048588	developmental cell growth	26/639	203/13319	4.64e-06	0.000181353	0.000153198	7143/1826/4897/1630/9037/9699/9723/4133/27185/66000/4035/9423/7422/22999/148/8470/51760/1002/54437/57699/11214/6585/10611/91584/659/54413	26	OPC_B
GO:0019932	GO:0019932	second-messenger-mediated signaling	29/639	244/13319	5.99e-06	0.000231705	0.000195732	6546/2915/1012/9699/27115/79772/11069/6014/2904/120892/7422/1956/2977/775/23576/108/5530/493/283455/4842/5795/1756/3709/51196/55607/5140/477/5577/107	29	OPC_B
GO:0051668	GO:0051668	localization within membrane	14/639	72/13319	6.7e-06	0.000256855	0.000216978	9378/57554/2898/22871/1012/27092/27091/5764/4038/2743/1000/10369/7070/2901	14	OPC_B
GO:0006813	GO:0006813	potassium ion transport	25/639	195/13319	6.94e-06	0.000263279	0.000222404	80333/3751/3778/57628/1804/57419/343450/30820/7881/6616/776/81832/4842/3785/3786/84679/3752/81831/30818/196527/477/11060/3773/482/6833	25	OPC_B
GO:0045664	GO:0045664	regulation of neuron differentiation	22/639	159/13319	7.16e-06	0.000268277	0.000226627	4897/6935/339479/1600/22871/152330/238/1620/2260/120892/375567/7068/10215/2119/57795/429/9283/6925/4208/221938/604/655	22	OPC_B
GO:0032835	GO:0032835	glomerulus development	12/639	54/13319	7.2e-06	0.000268277	0.000226627	55959/5156/7010/5800/9788/10409/51196/4853/4208/1285/1286/655	12	OPC_B
GO:0021537	GO:0021537	telencephalon development	26/639	208/13319	7.27e-06	0.000268433	0.000226758	7143/6546/1600/23236/10718/238/27185/63827/66000/4915/4035/4781/2066/120892/9289/493/6547/429/10579/1000/55970/477/91584/23224/482/57178	26	OPC_B
GO:0099068	GO:0099068	postsynapse assembly	9/639	30/13319	7.35e-06	0.000268733	0.000227012	9378/2895/22871/22829/57502/3556/4038/1000/54413	9	OPC_B
GO:0031589	GO:0031589	cell-substrate adhesion	34/639	318/13319	1.01e-05	0.000363254	0.000306858	26033/1012/22854/9723/8573/27185/55612/4035/7422/7010/10675/84168/4088/375567/5800/81848/8499/5764/10580/59277/613/5795/8516/54453/59339/79834/5581/395/7070/2047/57669/4289/604/482	34	OPC_B
GO:0001954	GO:0001954	positive regulation of cell-matrix adhesion	11/639	47/13319	1.02e-05	0.000363254	0.000306858	1012/27185/55612/7422/7010/4088/5795/54453/59339/7070/57669	11	OPC_B
GO:1903779	GO:1903779	regulation of cardiac conduction	11/639	47/13319	1.02e-05	0.000363254	0.000306858	6546/493/6547/4842/3709/490/6786/444/491/477/482	11	OPC_B
GO:0030198	GO:0030198	extracellular matrix organization	35/639	333/13319	1.09e-05	0.000384522	0.000324825	7143/4325/1462/1301/55959/22854/5156/55790/63827/55612/4035/64093/1297/170691/23768/11174/3910/84168/4088/59277/8516/83716/4326/3680/8038/7837/633/7982/1285/5654/1471/1286/2113/85301/1463	35	OPC_B
GO:0043062	GO:0043062	extracellular structure organization	35/639	334/13319	1.16e-05	0.000403436	0.000340802	7143/4325/1462/1301/55959/22854/5156/55790/63827/55612/4035/64093/1297/170691/23768/11174/3910/84168/4088/59277/8516/83716/4326/3680/8038/7837/633/7982/1285/5654/1471/1286/2113/85301/1463	35	OPC_B
GO:0045229	GO:0045229	external encapsulating structure organization	35/639	334/13319	1.16e-05	0.000403436	0.000340802	7143/4325/1462/1301/55959/22854/5156/55790/63827/55612/4035/64093/1297/170691/23768/11174/3910/84168/4088/59277/8516/83716/4326/3680/8038/7837/633/7982/1285/5654/1471/1286/2113/85301/1463	35	OPC_B
GO:0099172	GO:0099172	presynapse organization	11/639	48/13319	1.27e-05	0.000435781	0.000368126	22871/10082/22829/347731/57502/3556/8499/145581/4038/27253/54413	11	OPC_B
GO:0050654	GO:0050654	chondroitin sulfate proteoglycan metabolic process	10/639	40/13319	1.38e-05	0.000470939	0.000397825	64131/1462/50515/55790/63827/83539/1464/10675/633/1463	10	OPC_B
GO:0099560	GO:0099560	synaptic membrane adhesion	8/639	25/13319	1.4e-05	0.000471422	0.000398233	57689/22871/10082/22854/3556/145581/8404/27253	8	OPC_B
GO:2000311	GO:2000311	regulation of AMPA receptor activity	8/639	25/13319	1.4e-05	0.000471422	0.000398233	729993/22871/27092/27091/146395/10369/4208/54413	8	OPC_B
GO:0030207	GO:0030207	chondroitin sulfate catabolic process	6/639	13/13319	1.53e-05	0.000509401	0.000430316	1462/63827/1464/10675/633/1463	6	OPC_B
GO:0006024	GO:0006024	glycosaminoglycan biosynthetic process	16/639	98/13319	1.57e-05	0.000519774	0.000439078	64131/1462/50515/10082/10090/55790/63827/83539/1464/10675/9672/10402/90161/633/1463/9331	16	OPC_B
GO:1990138	GO:1990138	neuron projection extension	21/639	155/13319	1.6e-05	0.000523905	0.000442568	7143/1826/4897/9037/9699/9723/4133/27185/66000/4035/9423/7422/22999/51760/1002/54437/57699/6585/91584/659/54413	21	OPC_B
GO:0051588	GO:0051588	regulation of neurotransmitter transport	15/639	88/13319	1.7e-05	0.000551544	0.000465916	22871/9699/79772/120892/9515/10675/22999/148/8499/4842/41/55607/4208/477/107	15	OPC_B
GO:0086010	GO:0086010	membrane depolarization during action potential	9/639	33/13319	1.74e-05	0.000560723	0.00047367	6546/6323/6328/6335/775/6326/776/6334/477	9	OPC_B
GO:0051899	GO:0051899	membrane depolarization	14/639	78/13319	1.76e-05	0.00056283	0.00047545	2257/6546/6323/773/6328/27092/120892/6335/775/6326/776/10369/6334/477	14	OPC_B
GO:0001952	GO:0001952	regulation of cell-matrix adhesion	17/639	110/13319	1.82e-05	0.000576301	0.00048683	1012/9723/8573/27185/55612/4035/7422/7010/4088/5795/54453/59339/79834/395/7070/57669/604	17	OPC_B
GO:0048639	GO:0048639	positive regulation of developmental growth	19/639	133/13319	1.89e-05	0.000593934	0.000501725	1826/23414/9037/23236/9699/27185/4035/9423/2066/7422/22999/51760/51761/1002/10409/57699/4208/659/57731	19	OPC_B
GO:0051961	GO:0051961	negative regulation of nervous system development	18/639	122/13319	1.99e-05	0.000617567	0.000521689	7143/1600/1630/9037/9723/4133/1620/9423/5530/5764/54437/4038/9283/7070/6585/655/84894/10683	18	OPC_B
GO:0060041	GO:0060041	retina development in camera-type eye	18/639	122/13319	1.99e-05	0.000617567	0.000521689	1826/2823/84465/5156/4915/23418/6505/7068/5764/493/51761/5797/490/7070/659/25945/221935/1641	18	OPC_B
GO:0097061	GO:0097061	dendritic spine organization	14/639	79/13319	2.05e-05	0.00062961	0.000531863	22871/1501/91752/2904/120892/5063/8499/8997/2534/55607/26115/10611/2047/9456	14	OPC_B
GO:0098815	GO:0098815	modulation of excitatory postsynaptic potential	10/639	42/13319	2.2e-05	0.000670574	0.000566467	9378/22871/9699/57502/66000/120892/22999/81832/6547/54413	10	OPC_B
GO:0010001	GO:0010001	glial cell differentiation	23/639	183/13319	2.22e-05	0.000673274	0.000568748	5803/55553/1600/4915/4035/23418/56288/4781/5270/10675/1956/116448/5764/10215/6547/92737/429/9283/2840/6659/1000/26011/9331	23	OPC_B
GO:0030902	GO:0030902	hindbrain development	18/639	124/13319	2.5e-05	0.000750854	0.000634283	2895/6095/1600/1272/4983/1496/57502/23026/5270/5764/429/57626/9283/23543/5362/655/482/4086	18	OPC_B
GO:0010842	GO:0010842	retina layer formation	7/639	20/13319	2.54e-05	0.000757654	0.000640028	1826/84465/23418/6505/51761/5797/221935	7	OPC_B
GO:0030501	GO:0030501	positive regulation of bone mineralization	9/639	35/13319	2.92e-05	0.000863475	0.00072942	6546/4745/4088/5764/490/4208/196527/659/655	9	OPC_B
GO:0050773	GO:0050773	regulation of dendrite development	15/639	92/13319	2.93e-05	0.000863475	0.00072942	114788/1630/1608/23072/238/5063/57118/577/5530/5764/8997/23271/4139/655/23043	15	OPC_B
GO:0006023	GO:0006023	aminoglycan biosynthetic process	16/639	103/13319	2.98e-05	0.000871963	0.00073659	64131/1462/50515/10082/10090/55790/63827/83539/1464/10675/9672/10402/90161/633/1463/9331	16	OPC_B
GO:0006816	GO:0006816	calcium ion transport	34/639	336/13319	3.21e-05	0.000924093	0.000780627	2259/728215/2823/6546/773/57419/55799/27092/2904/10203/27091/775/148/5530/493/776/6547/196051/4842/41/1756/3709/2534/5581/490/10369/7070/6786/196527/491/477/10267/9914/9456	34	OPC_B
GO:0003018	GO:0003018	vascular process in circulatory system	24/639	200/13319	3.21e-05	0.000924093	0.000780627	6546/6506/3778/57419/114134/143872/4035/7422/7010/1956/6505/148/23576/493/4842/5795/40/490/9590/477/659/81539/482/6529	24	OPC_B
GO:0070588	GO:0070588	calcium ion transmembrane transport	28/639	254/13319	3.5e-05	0.0010019	0.000846353	2259/728215/2823/6546/773/57419/55799/27092/2904/27091/775/493/776/6547/4842/41/1756/3709/2534/5581/490/10369/7070/6786/196527/491/477/9914	28	OPC_B
GO:0019228	GO:0019228	neuronal action potential	8/639	28/13319	3.55e-05	0.00100866	0.000852061	2257/6323/3751/2898/6328/6335/6326/6334	8	OPC_B
GO:0001941	GO:0001941	postsynaptic membrane organization	9/639	36/13319	3.73e-05	0.00105249	0.000889094	9378/22871/22829/57502/5764/4038/2743/1000/54413	9	OPC_B
GO:0007613	GO:0007613	memory	15/639	94/13319	3.81e-05	0.00106675	0.000901133	23236/22986/1620/6326/5764/114/81832/6547/41/8997/814/2890/57144/6529/107	15	OPC_B
GO:0048638	GO:0048638	regulation of developmental growth	29/639	269/13319	3.86e-05	0.00107322	0.000906606	7143/1826/4897/1630/23414/9037/23236/9699/9723/4133/27185/4035/9423/2066/7422/22999/51760/51761/1002/54437/10409/57699/1848/4208/91584/659/2261/57731/5727	29	OPC_B
GO:0010721	GO:0010721	negative regulation of cell development	20/639	152/13319	3.89e-05	0.00107477	0.000907913	7143/1600/1630/9037/9723/4133/1620/9423/7422/7068/81848/5530/5764/54437/4038/9283/7070/655/84894/10683	20	OPC_B
GO:0098962	GO:0098962	regulation of postsynaptic neurotransmitter receptor activity	6/639	15/13319	4.11e-05	0.00112755	0.000952501	9229/729993/27092/27091/22839/9456	6	OPC_B
GO:0099054	GO:0099054	presynapse assembly	10/639	45/13319	4.18e-05	0.0011393	0.000962427	22871/10082/22829/347731/57502/3556/145581/4038/27253/54413	10	OPC_B
GO:0010810	GO:0010810	regulation of cell-substrate adhesion	23/639	191/13319	4.41e-05	0.00119021	0.00100543	1012/9723/8573/27185/55612/4035/7422/7010/10675/4088/375567/5800/81848/5764/5795/54453/59339/79834/5581/395/7070/57669/604	23	OPC_B
GO:0021954	GO:0021954	central nervous system neuron development	13/639	74/13319	4.43e-05	0.00119021	0.00100543	1630/4133/27185/4915/4781/2560/429/57282/91584/2047/57178/57731/9331	13	OPC_B
GO:0050768	GO:0050768	negative regulation of neurogenesis	17/639	118/13319	4.6e-05	0.00122881	0.00103803	7143/1600/1630/9037/9723/4133/1620/9423/5530/5764/54437/4038/9283/7070/655/84894/10683	17	OPC_B
GO:0007157	GO:0007157	heterophilic cell-cell adhesion via plasma membrane cell adhesion molecules	9/639	37/13319	4.72e-05	0.00125386	0.0010592	2895/22871/23418/84966/10178/1002/1000/26011/25945	9	OPC_B
GO:0009100	GO:0009100	glycoprotein metabolic process	34/639	343/13319	4.88e-05	0.00128636	0.00108665	64131/1462/50515/266722/23236/1301/55959/10090/55790/63827/83539/1464/114805/6480/22822/10675/6489/84620/10402/55568/129807/9215/90161/6934/79158/633/283417/22906/147991/659/1471/10267/1463/9331	34	OPC_B
GO:1902305	GO:1902305	regulation of sodium ion transmembrane transport	11/639	55/13319	4.94e-05	0.00129385	0.00109298	2257/2259/23072/493/81832/4842/1756/5581/81831/477/482	11	OPC_B
GO:0030001	GO:0030001	metal ion transport	38/639	402/13319	5.05e-05	0.00131532	0.00111112	2259/728215/2823/6546/773/57419/55799/27092/343450/2904/10203/27091/775/148/81615/5530/493/776/6547/196051/4842/41/1756/3709/2534/5581/490/10369/7070/3752/6786/196527/491/477/10267/9914/9456/482	38	OPC_B
GO:0097105	GO:0097105	presynaptic membrane assembly	5/639	10/13319	5.16e-05	0.00133374	0.00112667	22871/22829/57502/4038/54413	5	OPC_B
GO:1903530	GO:1903530	regulation of secretion by cell	42/639	463/13319	5.35e-05	0.00137589	0.00116228	2917/773/22871/9699/114088/4035/79772/11069/120892/9515/10675/1956/22999/775/148/8618/5578/51760/5530/8499/114/6616/776/5874/5066/41/8997/3709/115827/90007/2587/6659/6934/5581/93664/4628/55607/4208/3382/5991/6833/107	42	OPC_B
GO:0016079	GO:0016079	synaptic vesicle exocytosis	15/639	97/13319	5.55e-05	0.00141761	0.00119753	22871/9699/114088/120892/9515/10675/22999/148/8618/8499/26059/6616/93664/2901/107	15	OPC_B
GO:0046928	GO:0046928	regulation of neurotransmitter secretion	13/639	76/13319	5.91e-05	0.00149563	0.00126344	22871/9699/79772/120892/9515/10675/22999/148/8499/41/55607/4208/107	13	OPC_B
GO:0070839	GO:0070839	metal ion export	9/639	38/13319	5.93e-05	0.00149563	0.00126344	6546/343450/493/6547/490/3752/196527/477/482	9	OPC_B
GO:0048675	GO:0048675	axon extension	16/639	109/13319	6.07e-05	0.00152154	0.00128532	7143/1826/4897/9037/9723/4133/27185/4035/9423/7422/1002/54437/6585/91584/659/54413	16	OPC_B
GO:0061387	GO:0061387	regulation of extent of cell growth	15/639	99/13319	7.07e-05	0.00174812	0.00147672	7143/1826/4897/1630/9037/9723/4133/27185/4035/9423/7422/1002/54437/91584/659	15	OPC_B
GO:0030516	GO:0030516	regulation of axon extension	14/639	88/13319	7.1e-05	0.00174812	0.00147672	7143/1826/4897/9037/9723/4133/27185/4035/9423/7422/1002/54437/91584/659	14	OPC_B
GO:0106027	GO:0106027	neuron projection organization	14/639	88/13319	7.1e-05	0.00174812	0.00147672	22871/1501/91752/2904/120892/5063/8499/8997/2534/55607/26115/10611/2047/9456	14	OPC_B
GO:0045596	GO:0045596	negative regulation of cell differentiation	44/639	500/13319	7.3e-05	0.00178467	0.0015076	7143/55553/6935/6095/1600/1630/23414/9037/152330/9723/4133/1620/9423/7204/862/7422/1956/4088/7068/595/81848/5530/677/5764/10215/144165/200734/54437/429/51232/4038/9283/8994/7070/161742/753/28951/2047/604/655/84894/10683/5727/23240	44	OPC_B
GO:0060291	GO:0060291	long-term synaptic potentiation	13/639	78/13319	7.82e-05	0.00190094	0.00160582	7143/22871/4915/5270/2904/6505/5764/114/6616/6547/55607/57616/107	13	OPC_B
GO:0048593	GO:0048593	camera-type eye morphogenesis	15/639	100/13319	7.95e-05	0.00192271	0.00162421	1826/84465/4915/23418/7422/6505/7068/5764/51761/5797/4853/7070/25945/655/221935	15	OPC_B
GO:0060560	GO:0060560	developmental growth involved in morphogenesis	24/639	212/13319	8.23e-05	0.00197692	0.00167	7143/1826/4897/1630/9037/55083/9699/9723/4133/27185/66000/4035/9423/7422/22999/51760/1002/54437/57699/6585/91584/659/54413/57669	24	OPC_B
GO:0097090	GO:0097090	presynaptic membrane organization	5/639	11/13319	9.08e-05	0.00215641	0.00182163	22871/22829/57502/4038/54413	5	OPC_B
GO:0099566	GO:0099566	regulation of postsynaptic cytosolic calcium ion concentration	5/639	11/13319	9.08e-05	0.00215641	0.00182163	6546/2915/6547/2890/491	5	OPC_B
GO:0009101	GO:0009101	glycoprotein biosynthetic process	29/639	283/13319	9.66e-05	0.00228024	0.00192623	64131/1462/50515/266722/23236/10090/55790/63827/83539/1464/114805/6480/22822/10675/6489/84620/10402/55568/9215/90161/6934/633/283417/22906/147991/659/10267/1463/9331	29	OPC_B
GO:0030072	GO:0030072	peptide hormone secretion	23/639	201/13319	9.77e-05	0.00229295	0.00193697	773/9699/5799/4035/11069/9515/1956/775/5578/5530/114/6616/776/8997/3709/90007/6659/6934/5581/387597/3382/5991/6833	23	OPC_B
GO:0030073	GO:0030073	insulin secretion	21/639	175/13319	9.86e-05	0.00229438	0.00193818	773/9699/5799/4035/11069/9515/775/5578/5530/114/6616/776/3709/90007/6659/6934/5581/387597/3382/5991/6833	21	OPC_B
GO:0016049	GO:0016049	cell growth	38/639	415/13319	9.94e-05	0.00229438	0.00193818	7143/1826/4897/1630/9037/10718/9699/9723/4133/27185/66000/4035/9423/5270/7422/1956/4088/22999/148/8470/51760/1002/6197/5795/54437/56994/51196/57699/11214/6585/55384/10611/91584/57144/659/54413/57669/604	38	OPC_B
GO:0043410	GO:0043410	positive regulation of MAPK cascade	38/639	415/13319	9.94e-05	0.00229438	0.00193818	4916/23236/5156/238/56034/4915/4035/10178/1464/6014/2260/2066/120892/7422/5063/7010/4217/1956/148/5578/51347/5795/9283/25759/57161/51196/5581/1000/4853/9590/55816/11214/344558/1848/168667/5602/2261/23043	38	OPC_B
GO:0010469	GO:0010469	regulation of signaling receptor activity	19/639	150/13319	0.000101565	0.00233025	0.00196848	9229/57554/729993/22871/2891/27092/2892/2904/27091/146395/81832/2893/22839/10369/2890/81831/4208/54413/9456	19	OPC_B
GO:0090066	GO:0090066	regulation of anatomical structure size	38/639	416/13319	0.000104572	0.00238576	0.00201537	7143/1826/4897/6546/1630/3778/9037/1496/9723/4133/27185/143872/4035/10178/9423/120892/7422/5063/1956/148/9873/26999/80206/1002/4842/54437/40/9026/5581/6709/490/55607/196527/130271/477/91584/659/57731	38	OPC_B
GO:0043113	GO:0043113	receptor clustering	10/639	50/13319	0.000108383	0.00245889	0.00207715	9378/57554/2898/22871/5764/4038/2743/1000/7070/2901	10	OPC_B
GO:0070169	GO:0070169	positive regulation of biomineral tissue development	9/639	41/13319	0.000112027	0.00252745	0.00213506	6546/4745/4088/5764/490/4208/196527/659/655	9	OPC_B
GO:0051046	GO:0051046	regulation of secretion	43/639	496/13319	0.000123363	0.00276783	0.00233812	2917/773/22871/9699/114088/4035/79772/11069/120892/9515/10675/1956/22999/775/148/8618/5578/51760/5530/8499/114/6616/776/5874/5066/41/8997/3709/115827/90007/2587/9026/6659/6934/5581/93664/4628/55607/4208/3382/5991/6833/107	43	OPC_B
GO:0035051	GO:0035051	cardiocyte differentiation	15/639	104/13319	0.000125448	0.00279915	0.00236458	55553/6546/5156/10529/7422/1956/148/8470/144165/80206/11214/4208/10611/26011/655	15	OPC_B
GO:2000310	GO:2000310	regulation of NMDA receptor activity	8/639	33/13319	0.000128261	0.00284627	0.00240438	57554/22871/2891/2892/2904/2893/2890/4208	8	OPC_B
GO:0110151	GO:0110151	positive regulation of biomineralization	9/639	42/13319	0.00013659	0.00301463	0.00254661	6546/4745/4088/5764/490/4208/196527/659/655	9	OPC_B
GO:1901379	GO:1901379	regulation of potassium ion transmembrane transport	12/639	72/13319	0.000146339	0.00321234	0.00271362	80333/57628/1804/30820/7881/776/81832/81831/30818/196527/11060/482	12	OPC_B
GO:0072001	GO:0072001	renal system development	26/639	249/13319	0.000161789	0.00353239	0.00298399	55083/55959/5156/11174/120892/7422/7010/4088/5125/5800/9788/4774/8516/4038/10409/6659/51196/4853/4208/1285/168667/1286/655/26108/4086/5727	26	OPC_B
GO:0045778	GO:0045778	positive regulation of ossification	9/639	43/13319	0.000165493	0.00359394	0.00303598	6546/4745/4088/5764/490/4208/196527/659/655	9	OPC_B
GO:0010811	GO:0010811	positive regulation of cell-substrate adhesion	15/639	107/13319	0.000173599	0.00374992	0.00316774	1012/27185/55612/7422/7010/10675/4088/375567/5764/5795/54453/59339/5581/7070/57669	15	OPC_B
GO:0060996	GO:0060996	dendritic spine development	14/639	96/13319	0.000185577	0.00398746	0.0033684	22871/1501/27185/50807/120892/5063/8499/8997/55607/26115/4208/10611/2047/221935	14	OPC_B
GO:0043266	GO:0043266	regulation of potassium ion transport	13/639	85/13319	0.000192496	0.00411436	0.0034756	80333/57628/1804/30820/7881/776/81832/4842/81831/30818/196527/11060/482	13	OPC_B
GO:0090276	GO:0090276	regulation of peptide hormone secretion	20/639	171/13319	0.000203525	0.0043273	0.00365548	773/4035/11069/9515/1956/775/5578/5530/114/6616/776/8997/3709/90007/6659/6934/5581/3382/5991/6833	20	OPC_B
GO:0007160	GO:0007160	cell-matrix adhesion	22/639	198/13319	0.000210801	0.00441726	0.00373148	1012/9723/8573/27185/55612/4035/7422/7010/4088/8499/10580/613/5795/8516/54453/59339/79834/395/7070/57669/4289/604	22	OPC_B
GO:0009306	GO:0009306	protein secretion	29/639	296/13319	0.000211019	0.00441726	0.00373148	773/9699/5799/4035/11069/9515/93145/1956/775/5578/5125/5530/114/6616/776/5066/3709/115827/90007/6659/6934/5581/79158/4628/387597/3382/5991/7857/6833	29	OPC_B
GO:0035592	GO:0035592	establishment of protein localization to extracellular region	29/639	296/13319	0.000211019	0.00441726	0.00373148	773/9699/5799/4035/11069/9515/93145/1956/775/5578/5125/5530/114/6616/776/5066/3709/115827/90007/6659/6934/5581/79158/4628/387597/3382/5991/7857/6833	29	OPC_B
GO:0001508	GO:0001508	action potential	16/639	121/13319	0.000213499	0.00444624	0.00375596	2257/6546/6323/3751/2898/6328/4915/6335/775/148/6326/776/1756/3752/6334/477	16	OPC_B
GO:0060004	GO:0060004	reflex	5/639	13/13319	0.000233415	0.00483621	0.00408539	6505/148/429/2743/10369	5	OPC_B
GO:1990778	GO:1990778	protein localization to cell periphery	29/639	298/13319	0.000236656	0.00487642	0.00411935	80333/57628/1804/55022/10082/27092/4035/11031/63971/1956/6505/27091/493/6616/10580/5593/115827/5581/1000/10369/30818/10267/55690/25945/9914/23043/57731/5727/5780	29	OPC_B
GO:0001822	GO:0001822	kidney development	25/639	241/13319	0.000237973	0.00487642	0.00411935	55083/55959/5156/11174/120892/7422/7010/4088/5125/5800/9788/8516/4038/10409/6659/51196/4853/4208/1285/168667/1286/655/26108/4086/5727	25	OPC_B
GO:0050771	GO:0050771	negative regulation of axonogenesis	11/639	65/13319	0.000238958	0.00487642	0.00411935	7143/1600/1630/9037/9723/4133/9423/54437/4038/7070/84894	11	OPC_B
GO:0045773	GO:0045773	positive regulation of axon extension	8/639	36/13319	0.000246126	0.0049481	0.00417991	1826/9037/27185/4035/9423/7422/1002/659	8	OPC_B
GO:0048846	GO:0048846	axon extension involved in axon guidance	8/639	36/13319	0.000246126	0.0049481	0.00417991	1826/9037/9723/7422/54437/6585/91584/659	8	OPC_B
GO:1902284	GO:1902284	neuron projection extension involved in neuron projection guidance	8/639	36/13319	0.000246126	0.0049481	0.00417991	1826/9037/9723/7422/54437/6585/91584/659	8	OPC_B
GO:0006874	GO:0006874	cellular calcium ion homeostasis	32/639	345/13319	0.000275693	0.00551522	0.00465898	728215/6546/2915/2898/773/57419/5156/27185/4035/84239/2904/4088/775/148/493/114/6547/4842/1756/3709/2587/2534/2840/51196/5581/490/2890/7070/6786/491/477/9914	32	OPC_B
GO:0071692	GO:0071692	protein localization to extracellular region	29/639	301/13319	0.000280315	0.00558019	0.00471386	773/9699/5799/4035/11069/9515/93145/1956/775/5578/5125/5530/114/6616/776/5066/3709/115827/90007/6659/6934/5581/79158/4628/387597/3382/5991/7857/6833	29	OPC_B
GO:0051146	GO:0051146	striated muscle cell differentiation	22/639	203/13319	0.000300654	0.00595588	0.00503122	55553/6546/5156/10529/7422/148/8470/9734/577/5530/80206/92737/575/4842/1756/64754/1000/8038/11214/4208/10611/9456	22	OPC_B
GO:0001525	GO:0001525	angiogenesis	37/639	424/13319	0.000319303	0.0062946	0.00531736	4897/6095/9037/1012/22905/5156/9723/1464/7422/7010/221981/10203/9734/23576/5578/9289/577/5764/493/575/5797/64344/4853/8038/7070/161742/6786/5140/5587/2047/1285/168667/10267/2113/7857/4086/6303	37	OPC_B
GO:0021535	GO:0021535	cell migration in hindbrain	5/639	14/13319	0.000348814	0.00683841	0.00577674	1600/1496/23543/5362/482	5	OPC_B
GO:0097106	GO:0097106	postsynaptic density organization	7/639	29/13319	0.000350256	0.00683841	0.00577674	9378/2895/22871/4983/3556/66000/1000	7	OPC_B
GO:0002790	GO:0002790	peptide secretion	30/639	320/13319	0.000353869	0.00687589	0.0058084	773/9699/5799/4035/11069/9515/93145/1956/775/5578/5125/5530/114/6616/776/5066/8997/3709/115827/90007/6659/6934/5581/79158/4628/387597/3382/5991/7857/6833	30	OPC_B
GO:0050796	GO:0050796	regulation of insulin secretion	18/639	152/13319	0.000357776	0.00691871	0.00584457	773/4035/11069/9515/775/5578/5530/114/6616/776/3709/90007/6659/6934/5581/3382/5991/6833	18	OPC_B
GO:0051480	GO:0051480	regulation of cytosolic calcium ion concentration	26/639	263/13319	0.000384254	0.00739439	0.00624641	728215/6546/2915/773/5156/4035/2904/4088/775/148/493/114/6547/4842/1756/3709/2587/2534/2840/51196/5581/490/2890/7070/491/477	26	OPC_B
GO:0045927	GO:0045927	positive regulation of growth	21/639	193/13319	0.000387602	0.00739439	0.00624641	1826/23414/9037/23236/9699/27185/4035/9423/2066/7422/1956/22999/51760/51761/1002/6197/10409/57699/4208/659/57731	21	OPC_B
GO:0033555	GO:0033555	multicellular organismal response to stress	10/639	58/13319	0.000389658	0.00739439	0.00624641	2898/1620/6505/6335/5530/4842/41/4208/55515/477	10	OPC_B
GO:0060998	GO:0060998	regulation of dendritic spine development	10/639	58/13319	0.000389658	0.00739439	0.00624641	22871/27185/50807/5063/8499/8997/55607/26115/4208/221935	10	OPC_B
GO:0055074	GO:0055074	calcium ion homeostasis	32/639	353/13319	0.000413704	0.00781419	0.00660103	728215/6546/2915/2898/773/57419/5156/27185/4035/84239/2904/4088/775/148/493/114/6547/4842/1756/3709/2587/2534/2840/51196/5581/490/2890/7070/6786/491/477/9914	32	OPC_B
GO:0051056	GO:0051056	regulation of small GTPase mediated signal transduction	28/639	294/13319	0.000428066	0.00804804	0.00679857	4983/143872/57514/7204/6014/79658/148/9289/55103/81848/10144/8997/613/50649/2840/57569/51196/395/4853/9743/11214/9459/57568/221938/29/604/23365/5909	28	OPC_B
GO:0021517	GO:0021517	ventral spinal cord development	7/639	30/13319	0.000438161	0.00819988	0.00692684	1600/161357/10215/429/6659/8543/5727	7	OPC_B
GO:0060997	GO:0060997	dendritic spine morphogenesis	10/639	59/13319	0.00044938	0.00837125	0.0070716	22871/1501/120892/5063/8499/8997/55607/26115/10611/2047	10	OPC_B
GO:0007263	GO:0007263	nitric oxide mediated signal transduction	6/639	22/13319	0.000459218	0.00851546	0.00719342	7422/1956/2977/23576/493/4842	6	OPC_B
GO:0072006	GO:0072006	nephron development	15/639	117/13319	0.000467063	0.00861776	0.00727985	55083/55959/5156/7422/7010/5800/9788/10409/51196/4853/4208/1285/1286/655/5727	15	OPC_B
GO:0043010	GO:0043010	camera-type eye development	25/639	252/13319	0.000468979	0.00861776	0.00727985	1826/2823/84465/5156/4915/23418/7422/6505/4088/775/7068/5764/493/200734/51761/5797/4853/490/7070/161742/659/25945/655/221935/1641	25	OPC_B
GO:0050769	GO:0050769	positive regulation of neurogenesis	21/639	196/13319	0.000476946	0.00872467	0.00737016	1826/5803/9037/27185/4915/4035/9423/5270/7422/5063/5764/10215/2119/1002/8997/429/91584/5362/26011/659/7976	21	OPC_B
GO:0018209	GO:0018209	peptidyl-serine modification	27/639	282/13319	0.000496004	0.0090326	0.00763028	4916/202374/4915/10178/114805/120892/7422/55351/1956/6505/57118/5578/493/4842/5593/6197/1756/23228/64754/5581/814/633/5587/4139/375449/8658/57731	27	OPC_B
GO:0031290	GO:0031290	retinal ganglion cell axon guidance	5/639	15/13319	0.000502675	0.00911322	0.00769839	7422/5800/5797/6585/2047	5	OPC_B
GO:0061061	GO:0061061	muscle structure development	40/639	482/13319	0.000514174	0.00928026	0.00783949	55553/6095/6546/23414/23236/1301/1496/5156/10529/7422/4217/93145/7881/4088/148/8470/9734/577/5530/677/144165/80206/92737/575/4842/1756/10409/6444/9215/64754/6934/1000/8038/11214/4208/10611/2047/9456/23345/56261	40	OPC_B
GO:2000177	GO:2000177	regulation of neural precursor cell proliferation	11/639	71/13319	0.000526781	0.00946575	0.00799618	5803/9760/27185/120892/7422/9289/5764/429/9283/1000/7976	11	OPC_B
GO:0072507	GO:0072507	divalent inorganic cation homeostasis	34/639	389/13319	0.000536756	0.00952465	0.00804594	728215/6546/2915/2898/773/57419/5156/27185/4035/84239/2904/1956/6505/4088/775/148/493/114/6547/4842/1756/3709/2587/2534/2840/51196/5581/490/2890/7070/6786/491/477/9914	34	OPC_B
GO:0046879	GO:0046879	hormone secretion	24/639	240/13319	0.000538938	0.00952465	0.00804594	773/9699/5799/4035/11069/9515/1956/775/5578/5530/114/6616/776/8997/3709/90007/2587/6659/6934/5581/387597/3382/5991/6833	24	OPC_B
GO:0001662	GO:0001662	behavioral fear response	7/639	31/13319	0.000542817	0.00952465	0.00804594	2898/1620/6505/41/4208/55515/477	7	OPC_B
GO:0048841	GO:0048841	regulation of axon extension involved in axon guidance	7/639	31/13319	0.000542817	0.00952465	0.00804594	1826/9037/9723/7422/54437/91584/659	7	OPC_B
GO:0099084	GO:0099084	postsynaptic specialization organization	7/639	31/13319	0.000542817	0.00952465	0.00804594	9378/2895/22871/4983/3556/66000/1000	7	OPC_B
GO:2000300	GO:2000300	regulation of synaptic vesicle exocytosis	9/639	50/13319	0.000544899	0.00952465	0.00804594	22871/9699/120892/9515/10675/22999/148/8499/107	9	OPC_B
GO:0072503	GO:0072503	cellular divalent inorganic cation homeostasis	33/639	374/13319	0.000546477	0.00952465	0.00804594	728215/6546/2915/2898/773/57419/5156/27185/4035/84239/2904/6505/4088/775/148/493/114/6547/4842/1756/3709/2587/2534/2840/51196/5581/490/2890/7070/6786/491/477/9914	33	OPC_B
GO:0048592	GO:0048592	eye morphogenesis	15/639	119/13319	0.000560489	0.00972712	0.00821697	1826/84465/4915/23418/7422/6505/7068/5764/51761/5797/4853/7070/25945/655/221935	15	OPC_B
GO:0048738	GO:0048738	cardiac muscle tissue development	18/639	158/13319	0.000572984	0.00990165	0.00836441	55553/6546/23414/1301/5156/10529/2066/7422/148/8470/80206/6444/11214/4208/10611/26011/655/4086	18	OPC_B
GO:0007423	GO:0007423	sensory organ development	36/639	422/13319	0.000585319	0.010072	0.00850827	65217/1826/2823/1301/84465/5156/5396/4915/64093/23418/9423/7422/1956/6505/4088/775/7068/5764/493/200734/51761/429/9890/5797/4853/490/7070/161742/168667/659/7976/10194/25945/655/221935/1641	36	OPC_B
GO:0050772	GO:0050772	positive regulation of axonogenesis	11/639	72/13319	0.000595386	0.0100904	0.00852384	1826/9037/27185/4915/4035/9423/7422/1002/91584/5362/659	11	OPC_B
GO:0070509	GO:0070509	calcium ion import	11/639	72/13319	0.000595386	0.0100904	0.00852384	728215/6546/773/775/493/776/6547/196051/2534/9914/9456	11	OPC_B
GO:0051894	GO:0051894	positive regulation of focal adhesion assembly	6/639	23/13319	0.000596329	0.0100904	0.00852384	7422/7010/4088/5795/7070/57669	6	OPC_B
GO:0099590	GO:0099590	neurotransmitter receptor internalization	6/639	23/13319	0.000596329	0.0100904	0.00852384	4983/27092/27091/146395/6616/10369	6	OPC_B
GO:0048008	GO:0048008	platelet-derived growth factor receptor signaling pathway	9/639	51/13319	0.000633997	0.0106832	0.00902466	5156/56034/4035/1464/7422/613/5795/9026/5327	9	OPC_B
GO:0001655	GO:0001655	urogenital system development	26/639	272/13319	0.000641733	0.0107689	0.00909703	55083/55959/5156/11174/120892/7422/7010/4088/5125/5800/9788/4774/8516/4038/10409/6659/51196/4853/4208/1285/168667/1286/655/26108/4086/5727	26	OPC_B
GO:0002209	GO:0002209	behavioral defense response	7/639	32/13319	0.000666418	0.0110915	0.00936953	2898/1620/6505/41/4208/55515/477	7	OPC_B
GO:0021515	GO:0021515	cell differentiation in spinal cord	7/639	32/13319	0.000666418	0.0110915	0.00936953	55553/161357/10215/429/6659/8543/5727	7	OPC_B
GO:0016525	GO:0016525	negative regulation of angiogenesis	11/639	73/13319	0.000671278	0.0111268	0.00939934	22905/9723/7010/577/5764/493/575/5797/161742/5140/1285	11	OPC_B
GO:2000181	GO:2000181	negative regulation of blood vessel morphogenesis	11/639	74/13319	0.000755048	0.0124644	0.0105293	22905/9723/7010/577/5764/493/575/5797/161742/5140/1285	11	OPC_B
GO:0050678	GO:0050678	regulation of epithelial cell proliferation	25/639	261/13319	0.00078572	0.0129183	0.0109127	9037/1012/55959/8573/4781/2260/7422/7010/1956/4088/595/5578/677/5764/9788/5797/6934/4853/5587/4208/1285/5654/659/7857/5727	25	OPC_B
GO:0031623	GO:0031623	receptor internalization	13/639	98/13319	0.000791629	0.0129347	0.0109266	4983/27092/4035/11031/7422/10203/27091/146395/6616/10369/2890/10267/4289	13	OPC_B
GO:0010594	GO:0010594	regulation of endothelial cell migration	17/639	149/13319	0.000793093	0.0129347	0.0109266	9037/2260/7422/7010/9734/5578/5764/493/575/54453/5797/161742/5587/4208/168667/659/2113	17	OPC_B
GO:0001754	GO:0001754	eye photoreceptor cell differentiation	7/639	33/13319	0.000811307	0.0131789	0.0111328	1826/4915/23418/7422/7068/5764/7070	7	OPC_B
GO:0042692	GO:0042692	muscle cell differentiation	26/639	277/13319	0.000841812	0.013547	0.0114438	55553/6095/6546/1496/5156/10529/7422/93145/148/8470/9734/577/5530/80206/92737/575/4842/1756/64754/1000/8038/11214/4208/10611/9456/23345	26	OPC_B
GO:0035418	GO:0035418	protein localization to synapse	11/639	75/13319	0.000847314	0.013547	0.0114438	9378/57554/22871/10082/27092/27091/6616/81832/5874/40/10369	11	OPC_B
GO:0060419	GO:0060419	heart growth	11/639	75/13319	0.000847314	0.013547	0.0114438	23414/2066/148/8470/10409/11214/1848/4208/10611/26011/4086	11	OPC_B
GO:1901343	GO:1901343	negative regulation of vasculature development	11/639	75/13319	0.000847314	0.013547	0.0114438	22905/9723/7010/577/5764/493/575/5797/161742/5140/1285	11	OPC_B
GO:0009914	GO:0009914	hormone transport	24/639	248/13319	0.000859729	0.0135974	0.0114864	773/9699/5799/4035/11069/9515/1956/775/5578/5530/114/6616/776/8997/3709/90007/2587/6659/6934/5581/387597/3382/5991/6833	24	OPC_B
GO:0090596	GO:0090596	sensory organ morphogenesis	20/639	191/13319	0.000861676	0.0135974	0.0114864	1826/1301/84465/5396/4915/23418/9423/7422/6505/7068/5764/51761/5797/4853/7070/7976/10194/25945/655/221935	20	OPC_B
GO:0021543	GO:0021543	pallium development	16/639	137/13319	0.000869199	0.0135974	0.0114864	1600/23236/238/27185/63827/66000/4915/4035/9289/493/429/10579/1000/55970/23224/57178	16	OPC_B
GO:0002087	GO:0002087	regulation of respiratory gaseous exchange by nervous system process	4/639	10/13319	0.000873977	0.0135974	0.0114864	22871/57616/477/54413	4	OPC_B
GO:0006171	GO:0006171	cAMP biosynthetic process	4/639	10/13319	0.000873977	0.0135974	0.0114864	108/114/115/107	4	OPC_B
GO:1902950	GO:1902950	regulation of dendritic spine maintenance	4/639	10/13319	0.000873977	0.0135974	0.0114864	91752/2904/2534/9456	4	OPC_B
GO:0008347	GO:0008347	glial cell migration	8/639	43/13319	0.000877145	0.0135974	0.0114864	1600/27185/4035/1464/9289/23224/482/57178	8	OPC_B
GO:0018105	GO:0018105	peptidyl-serine phosphorylation	25/639	263/13319	0.000877254	0.0135974	0.0114864	4916/202374/4915/10178/120892/7422/55351/1956/6505/57118/5578/493/4842/5593/6197/1756/23228/64754/5581/814/5587/4139/375449/8658/57731	25	OPC_B
GO:0046883	GO:0046883	regulation of hormone secretion	21/639	206/13319	0.000916539	0.0141523	0.0119552	773/4035/11069/9515/1956/775/5578/5530/114/6616/776/8997/3709/90007/2587/6659/6934/5581/3382/5991/6833	21	OPC_B
GO:0040013	GO:0040013	negative regulation of locomotion	25/639	264/13319	0.000926398	0.0142504	0.012038	5793/9037/23236/10718/9723/11122/11057/4035/79772/89795/2066/9289/5800/5764/493/575/5795/54437/5797/1809/7070/161742/753/4208/482	25	OPC_B
GO:0014706	GO:0014706	striated muscle tissue development	26/639	279/13319	0.000935906	0.0142862	0.0120683	55553/6546/23414/1301/5156/10529/2066/7422/7881/4088/148/8470/9734/5530/80206/92737/6444/11214/4208/10611/2047/26011/9456/655/56261/4086	26	OPC_B
GO:0060537	GO:0060537	muscle tissue development	27/639	294/13319	0.000938973	0.0142862	0.0120683	55553/6546/23414/1301/5156/10529/2066/7422/7881/4088/148/8470/9734/5530/80206/92737/6444/11214/4208/10611/2047/26011/9456/655/56261/4086/5727	27	OPC_B
GO:0007264	GO:0007264	small GTPase mediated signal transduction	38/639	465/13319	0.000939294	0.0142862	0.0120683	1600/4983/1012/53358/10188/143872/11069/9423/57514/7204/6014/79658/148/9289/55103/81848/283455/10144/8997/613/50649/54453/25759/2840/57569/51196/395/4853/9743/11214/5587/9459/57568/221938/29/604/23365/5909	38	OPC_B
GO:0001501	GO:0001501	skeletal system development	33/639	386/13319	0.000942798	0.0142862	0.0120683	4325/64131/1462/50515/55553/6660/1301/56243/55959/5156/55790/5396/63827/56034/4781/2260/7010/4088/5125/1112/6197/6659/4853/11214/633/4208/659/655/85301/2261/4086/1463/10683	33	OPC_B
GO:0032793	GO:0032793	positive regulation of CREB transcription factor activity	5/639	17/13319	0.000956205	0.014329	0.0121044	7422/57118/114/5587/107	5	OPC_B
GO:0034199	GO:0034199	activation of protein kinase A activity	5/639	17/13319	0.000956205	0.014329	0.0121044	108/114/115/5577/107	5	OPC_B
GO:0071625	GO:0071625	vocalization behavior	5/639	17/13319	0.000956205	0.014329	0.0121044	9378/22829/57502/1620/54413	5	OPC_B
GO:0009187	GO:0009187	cyclic nucleotide metabolic process	7/639	34/13319	0.000979969	0.0145243	0.0122694	6095/27115/2977/108/114/115/107	7	OPC_B
GO:0042596	GO:0042596	fear response	7/639	34/13319	0.000979969	0.0145243	0.0122694	2898/1620/6505/41/4208/55515/477	7	OPC_B
GO:0043616	GO:0043616	keratinocyte proliferation	7/639	34/13319	0.000979969	0.0145243	0.0122694	1012/8573/55612/677/4853/5587/5727	7	OPC_B
GO:0030203	GO:0030203	glycosaminoglycan metabolic process	16/639	139/13319	0.00101702	0.0150186	0.012687	64131/1462/50515/10082/10090/55790/63827/83539/1464/10675/9672/10402/90161/633/1463/9331	16	OPC_B
GO:0061001	GO:0061001	regulation of dendritic spine morphogenesis	8/639	44/13319	0.00102777	0.0151224	0.0127747	22871/120892/5063/8499/8997/55607/26115/10611	8	OPC_B
GO:1903510	GO:1903510	mucopolysaccharide metabolic process	13/639	101/13319	0.00105432	0.015457	0.0130573	64131/1462/50515/10090/55790/63827/83539/1464/10675/10402/633/1463/9331	13	OPC_B
GO:0032535	GO:0032535	regulation of cellular component size	29/639	327/13319	0.00107285	0.0156721	0.013239	7143/1826/4897/1630/3778/9037/1496/9723/4133/27185/4035/10178/9423/7422/5063/9873/26999/80206/1002/54437/9026/5581/6709/55607/196527/130271/91584/659/57731	29	OPC_B
GO:0001667	GO:0001667	ameboidal-type cell migration	31/639	359/13319	0.00113311	0.016493	0.0139325	5793/6546/9037/1012/9723/55612/2260/2066/7422/5063/7010/9734/5578/5764/493/575/54437/54453/5797/5581/1000/9590/161742/5587/4208/168667/659/57669/2113/655/7857	31	OPC_B
GO:0071709	GO:0071709	membrane assembly	7/639	35/13319	0.00117503	0.0170421	0.0143963	9378/22871/22829/57502/4038/1000/54413	7	OPC_B
GO:0060191	GO:0060191	regulation of lipase activity	11/639	78/13319	0.00118175	0.0170786	0.0144271	4916/5156/4915/4035/2260/1956/148/9734/5125/395/2261	11	OPC_B
GO:0050919	GO:0050919	negative chemotaxis	8/639	45/13319	0.00119838	0.0172576	0.0145783	9037/10718/9723/23768/9423/54437/6585/91584	8	OPC_B
GO:0009190	GO:0009190	cyclic nucleotide biosynthetic process	5/639	18/13319	0.00127218	0.0181912	0.015367	2977/108/114/115/107	5	OPC_B
GO:0052652	GO:0052652	cyclic purine nucleotide metabolic process	5/639	18/13319	0.00127218	0.0181912	0.015367	2977/108/114/115/107	5	OPC_B
GO:0017014	GO:0017014	protein nitrosylation	4/639	11/13319	0.00132151	0.0187645	0.0158513	493/4842/1756/55074	4	OPC_B
GO:0018119	GO:0018119	peptidyl-cysteine S-nitrosylation	4/639	11/13319	0.00132151	0.0187645	0.0158513	493/4842/1756/55074	4	OPC_B
GO:0019722	GO:0019722	calcium-mediated signaling	17/639	156/13319	0.00132635	0.0187676	0.015854	6546/2915/1012/79772/6014/2904/120892/1956/775/5530/493/283455/5795/1756/51196/55607/477	17	OPC_B
GO:0098657	GO:0098657	import into cell	20/639	198/13319	0.00134485	0.0189634	0.0160193	728215/6546/6506/4983/27092/6505/27091/146395/493/6616/6547/4842/2534/84679/10369/477/81539/3773/482/6529	20	OPC_B
GO:0022029	GO:0022029	telencephalon cell migration	8/639	46/13319	0.00139082	0.0194094	0.016396	7143/1600/10718/27185/120892/9289/23224/57178	8	OPC_B
GO:0046530	GO:0046530	photoreceptor cell differentiation	8/639	46/13319	0.00139082	0.0194094	0.016396	1826/4915/23418/7422/7068/5764/7070/1641	8	OPC_B
GO:2000649	GO:2000649	regulation of sodium ion transmembrane transporter activity	8/639	46/13319	0.00139082	0.0194094	0.016396	2257/2259/23072/81832/1756/5581/81831/477	8	OPC_B
GO:0048488	GO:0048488	synaptic vesicle endocytosis	9/639	57/13319	0.0014517	0.0200297	0.0169201	22871/4983/22829/57502/120892/5874/9892/273/54413	9	OPC_B
GO:0055013	GO:0055013	cardiac muscle cell development	9/639	57/13319	0.0014517	0.0200297	0.0169201	6546/5156/10529/7422/148/8470/80206/11214/10611	9	OPC_B
GO:0140238	GO:0140238	presynaptic endocytosis	9/639	57/13319	0.0014517	0.0200297	0.0169201	22871/4983/22829/57502/120892/5874/9892/273/54413	9	OPC_B
GO:0048041	GO:0048041	focal adhesion assembly	11/639	80/13319	0.00145994	0.0200297	0.0169201	4035/7422/7010/4088/10580/613/5795/79834/395/7070/57669	11	OPC_B
GO:0048706	GO:0048706	embryonic skeletal system development	11/639	80/13319	0.00145994	0.0200297	0.0169201	4325/64131/50515/1301/56243/55959/5156/5396/4088/5125/655	11	OPC_B
GO:0001654	GO:0001654	eye development	26/639	288/13319	0.00148135	0.0202322	0.0170911	1826/2823/84465/5156/4915/64093/23418/7422/6505/4088/775/7068/5764/493/200734/51761/5797/4853/490/7070/161742/659/25945/655/221935/1641	26	OPC_B
GO:2000463	GO:2000463	positive regulation of excitatory postsynaptic potential	6/639	27/13319	0.00148466	0.0202322	0.0170911	9378/22871/9699/22999/81832/54413	6	OPC_B
GO:0055001	GO:0055001	muscle cell development	15/639	131/13319	0.00152312	0.020687	0.0174753	6546/5156/10529/7422/148/8470/9734/5530/80206/92737/1756/64754/11214/10611/9456	15	OPC_B
GO:0036465	GO:0036465	synaptic vesicle recycling	10/639	69/13319	0.00158202	0.0214153	0.0180906	2259/22871/4983/22829/57502/120892/5874/9892/273/54413	10	OPC_B
GO:0055007	GO:0055007	cardiac muscle cell differentiation	11/639	81/13319	0.00161793	0.0218285	0.0184396	55553/6546/5156/10529/7422/148/8470/80206/11214/4208/10611	11	OPC_B
GO:0014047	GO:0014047	glutamate secretion	7/639	37/13319	0.00165551	0.0221627	0.0187219	2917/6506/4915/6505/22999/8499/6616	7	OPC_B
GO:0021522	GO:0021522	spinal cord motor neuron differentiation	5/639	19/13319	0.00165906	0.0221627	0.0187219	161357/10215/6659/8543/5727	5	OPC_B
GO:0071377	GO:0071377	cellular response to glucagon stimulus	5/639	19/13319	0.00165906	0.0221627	0.0187219	108/114/115/5577/107	5	OPC_B
GO:0010632	GO:0010632	regulation of epithelial cell migration	20/639	202/13319	0.00171305	0.0228088	0.0192677	5793/9037/2260/7422/7010/9734/5578/5764/493/575/54453/5797/5581/161742/5587/4208/168667/659/57669/2113	20	OPC_B
GO:0050673	GO:0050673	epithelial cell proliferation	27/639	307/13319	0.00177447	0.0235494	0.0198934	9037/1012/55959/8573/55612/4781/2260/7422/7010/1956/4088/595/5578/677/5764/9788/5797/6934/4853/5587/4208/1285/168667/5654/659/7857/5727	27	OPC_B
GO:0150063	GO:0150063	visual system development	26/639	292/13319	0.00180061	0.0238185	0.0201206	1826/2823/84465/5156/4915/64093/23418/7422/6505/4088/775/7068/5764/493/200734/51761/5797/4853/490/7070/161742/659/25945/655/221935/1641	26	OPC_B
GO:0150117	GO:0150117	positive regulation of cell-substrate junction organization	6/639	28/13319	0.001814	0.0239178	0.0202045	7422/7010/4088/5795/7070/57669	6	OPC_B
GO:0140115	GO:0140115	export across plasma membrane	8/639	48/13319	0.00184895	0.0242996	0.020527	6546/343450/6547/490/3752/196527/477/482	8	OPC_B
GO:0003085	GO:0003085	negative regulation of systemic arterial blood pressure	4/639	12/13319	0.00190749	0.0247487	0.0209064	143872/148/9283/659	4	OPC_B
GO:0044065	GO:0044065	regulation of respiratory system process	4/639	12/13319	0.00190749	0.0247487	0.0209064	22871/57616/477/54413	4	OPC_B
GO:0060080	GO:0060080	inhibitory postsynaptic potential	4/639	12/13319	0.00190749	0.0247487	0.0209064	2898/9699/22999/54413	4	OPC_B
GO:0071679	GO:0071679	commissural neuron axon guidance	4/639	12/13319	0.00190749	0.0247487	0.0209064	4781/7422/7976/5727	4	OPC_B
GO:0072659	GO:0072659	protein localization to plasma membrane	23/639	248/13319	0.00191868	0.0248145	0.020962	80333/57628/1804/55022/4035/11031/63971/1956/493/10580/5593/115827/5581/1000/30818/10267/55690/25945/9914/23043/57731/5727/5780	23	OPC_B
GO:0010863	GO:0010863	positive regulation of phospholipase C activity	7/639	38/13319	0.00194681	0.0250984	0.0212019	4916/5156/4915/2260/1956/148/395	7	OPC_B
GO:0061351	GO:0061351	neural precursor cell proliferation	14/639	121/13319	0.00195523	0.0251271	0.0212261	5803/6660/6095/9760/27185/120892/7422/9289/5764/429/9283/1000/2047/7976	14	OPC_B
GO:0043542	GO:0043542	endothelial cell migration	19/639	190/13319	0.00197119	0.0252524	0.021332	9037/1012/2260/7422/7010/9734/5578/5764/493/575/54453/5797/161742/5587/4208/168667/659/2113/7857	19	OPC_B
GO:0045860	GO:0045860	positive regulation of protein kinase activity	36/639	453/13319	0.00205299	0.025972	0.0219398	1600/4916/2915/10718/238/4214/56034/4915/10178/1464/2260/120892/7422/5063/4217/1956/84632/148/595/108/51347/493/114/2534/25759/51196/115/11214/55607/1848/57144/221938/5602/5577/23043/107	36	OPC_B
GO:0001558	GO:0001558	regulation of cell growth	30/639	357/13319	0.00205763	0.025972	0.0219398	7143/1826/4897/1630/9037/10718/9699/9723/4133/27185/4035/9423/5270/7422/1956/4088/22999/51760/1002/6197/5795/54437/56994/51196/57699/55384/91584/57144/659/604	30	OPC_B
GO:0048880	GO:0048880	sensory system development	26/639	295/13319	0.00207726	0.025972	0.0219398	1826/2823/84465/5156/4915/64093/23418/7422/6505/4088/775/7068/5764/493/200734/51761/5797/4853/490/7070/161742/659/25945/655/221935/1641	26	OPC_B
GO:0010517	GO:0010517	regulation of phospholipase activity	9/639	60/13319	0.00209978	0.025972	0.0219398	4916/5156/4915/4035/2260/1956/148/395/2261	9	OPC_B
GO:0060402	GO:0060402	calcium ion transport into cytosol	14/639	122/13319	0.00211401	0.025972	0.0219398	728215/6546/2904/775/148/493/6547/4842/1756/3709/2534/5581/7070/477	14	OPC_B
GO:0006022	GO:0006022	aminoglycan metabolic process	16/639	149/13319	0.00211542	0.025972	0.0219398	64131/1462/50515/10082/10090/55790/63827/83539/1464/10675/9672/10402/90161/633/1463/9331	16	OPC_B
GO:0021885	GO:0021885	forebrain cell migration	8/639	49/13319	0.00211872	0.025972	0.0219398	7143/1600/10718/27185/120892/9289/23224/57178	8	OPC_B
GO:0097120	GO:0097120	receptor localization to synapse	8/639	49/13319	0.00211872	0.025972	0.0219398	57554/22871/10082/27092/27091/6616/81832/10369	8	OPC_B
GO:0043405	GO:0043405	regulation of MAP kinase activity	24/639	265/13319	0.00212373	0.025972	0.0219398	4916/238/56034/10178/1464/2260/120892/7422/5063/4217/1956/81848/51347/200734/5795/25759/51196/11214/161742/1848/28951/5602/655/23043	24	OPC_B
GO:0021801	GO:0021801	cerebral cortex radial glia guided migration	5/639	20/13319	0.00212576	0.025972	0.0219398	1600/27185/9289/23224/57178	5	OPC_B
GO:0022030	GO:0022030	telencephalon glial cell migration	5/639	20/13319	0.00212576	0.025972	0.0219398	1600/27185/9289/23224/57178	5	OPC_B
GO:0046058	GO:0046058	cAMP metabolic process	5/639	20/13319	0.00212576	0.025972	0.0219398	27115/108/114/115/107	5	OPC_B
GO:0098703	GO:0098703	calcium ion import across plasma membrane	5/639	20/13319	0.00212576	0.025972	0.0219398	728215/6546/493/6547/2534	5	OPC_B
GO:1902656	GO:1902656	calcium ion import into cytosol	5/639	20/13319	0.00212576	0.025972	0.0219398	728215/6546/493/6547/2534	5	OPC_B
GO:0008361	GO:0008361	regulation of cell size	17/639	163/13319	0.00213608	0.025972	0.0219398	7143/1826/4897/1630/3778/9037/9723/4133/27185/4035/9423/7422/1002/54437/196527/91584/659	17	OPC_B
GO:0048015	GO:0048015	phosphatidylinositol-mediated signaling	17/639	163/13319	0.00213608	0.025972	0.0219398	4916/23236/5156/56034/4915/23026/5270/2260/2066/7010/1956/5332/677/2534/23228/767/51196	17	OPC_B
GO:0048705	GO:0048705	skeletal system morphogenesis	17/639	163/13319	0.00213608	0.025972	0.0219398	4325/50515/55553/6660/1301/5156/55790/5396/2260/7010/4088/1112/4208/659/655/85301/2261	17	OPC_B
GO:0046777	GO:0046777	protein autophosphorylation	20/639	206/13319	0.00216351	0.026227	0.0221552	5156/238/56034/4915/2260/2066/120892/7422/7010/1956/51347/5593/613/79834/814/5587/2047/65975/2261/23043	20	OPC_B
GO:0045765	GO:0045765	regulation of angiogenesis	21/639	221/13319	0.00220934	0.0267027	0.0225571	9037/22905/9723/7422/7010/23576/5578/577/5764/493/575/5797/8038/161742/6786/5140/5587/1285/168667/2113/4086	21	OPC_B
GO:0035176	GO:0035176	social behavior	7/639	39/13319	0.00227628	0.027349	0.023103	9378/22829/57502/1620/2571/8997/54413	7	OPC_B
GO:0072577	GO:0072577	endothelial cell apoptotic process	7/639	39/13319	0.00227628	0.027349	0.023103	9037/7010/4217/196527/1285/659/7857	7	OPC_B
GO:0021987	GO:0021987	cerebral cortex development	12/639	97/13319	0.00228379	0.0273583	0.0231109	1600/23236/27185/4915/4035/9289/429/10579/1000/55970/23224/57178	12	OPC_B
GO:0097553	GO:0097553	calcium ion transmembrane import into cytosol	13/639	110/13319	0.00231236	0.0276191	0.0233312	728215/6546/2904/775/493/6547/4842/1756/3709/2534/5581/7070/477	13	OPC_B
GO:0051893	GO:0051893	regulation of focal adhesion assembly	9/639	61/13319	0.00236079	0.0280327	0.0236806	4035/7422/7010/4088/5795/79834/395/7070/57669	9	OPC_B
GO:0090109	GO:0090109	regulation of cell-substrate junction assembly	9/639	61/13319	0.00236079	0.0280327	0.0236806	4035/7422/7010/4088/5795/79834/395/7070/57669	9	OPC_B
GO:0050918	GO:0050918	positive chemotaxis	8/639	50/13319	0.0024185	0.0286342	0.0241887	4916/9037/1012/4035/7422/4088/5795/7857	8	OPC_B
GO:0043087	GO:0043087	regulation of GTPase activity	34/639	425/13319	0.00242656	0.0286461	0.0241988	4916/23236/4983/10188/6000/143872/5799/4915/57514/50807/120892/9515/79658/577/116983/10144/8997/613/54453/57569/395/9743/7070/9459/163486/91584/57568/5362/55531/26575/29/604/23365/5909	34	OPC_B
GO:0010720	GO:0010720	positive regulation of cell development	23/639	253/13319	0.00248024	0.029195	0.0246624	1826/5803/9037/27185/4915/4035/9423/5270/7422/5063/10675/5764/10215/2119/1002/8997/429/91584/5362/26011/659/7976/5991	23	OPC_B
GO:0030336	GO:0030336	negative regulation of cell migration	21/639	224/13319	0.00260018	0.0302468	0.025551	5793/23236/10718/11122/11057/4035/79772/89795/2066/9289/5764/493/575/5795/5797/1809/7070/161742/753/4208/482	21	OPC_B
GO:0030201	GO:0030201	heparan sulfate proteoglycan metabolic process	6/639	30/13319	0.00263527	0.0302468	0.025551	64131/266722/55959/55790/90161/6934	6	OPC_B
GO:0015800	GO:0015800	acidic amino acid transport	9/639	62/13319	0.00264692	0.0302468	0.025551	2917/6506/4915/6505/22999/8499/6616/477/6529	9	OPC_B
GO:0055006	GO:0055006	cardiac cell development	9/639	62/13319	0.00264692	0.0302468	0.025551	6546/5156/10529/7422/148/8470/80206/11214/10611	9	OPC_B
GO:0044091	GO:0044091	membrane biogenesis	7/639	40/13319	0.00264711	0.0302468	0.025551	9378/22871/22829/57502/4038/1000/54413	7	OPC_B
GO:0051703	GO:0051703	biological process involved in intraspecies interaction between organisms	7/639	40/13319	0.00264711	0.0302468	0.025551	9378/22829/57502/1620/2571/8997/54413	7	OPC_B
GO:1900274	GO:1900274	regulation of phospholipase C activity	7/639	40/13319	0.00264711	0.0302468	0.025551	4916/5156/4915/2260/1956/148/395	7	OPC_B
GO:0010763	GO:0010763	positive regulation of fibroblast migration	4/639	13/13319	0.00265153	0.0302468	0.025551	6546/5063/5581/9590	4	OPC_B
GO:0097091	GO:0097091	synaptic vesicle clustering	4/639	13/13319	0.00265153	0.0302468	0.025551	22871/1000/27253/6854	4	OPC_B
GO:0099170	GO:0099170	postsynaptic modulation of chemical synaptic transmission	4/639	13/13319	0.00265153	0.0302468	0.025551	1630/2915/23236/5530	4	OPC_B
GO:1900452	GO:1900452	regulation of long-term synaptic depression	4/639	13/13319	0.00265153	0.0302468	0.025551	2895/22986/114/55607	4	OPC_B
GO:0002026	GO:0002026	regulation of the force of heart contraction	5/639	21/13319	0.00268131	0.030331	0.0256221	6546/148/493/4842/477	5	OPC_B
GO:0007628	GO:0007628	adult walking behavior	5/639	21/13319	0.00268131	0.030331	0.0256221	1600/57626/2743/55074/57731	5	OPC_B
GO:0050927	GO:0050927	positive regulation of positive chemotaxis	5/639	21/13319	0.00268131	0.030331	0.0256221	4916/1012/7422/4088/7857	5	OPC_B
GO:0050906	GO:0050906	detection of stimulus involved in sensory perception	10/639	74/13319	0.00269792	0.0304341	0.0257092	6323/2898/1301/23418/5270/51761/54437/40/2534/2047	10	OPC_B
GO:0050920	GO:0050920	regulation of chemotaxis	18/639	181/13319	0.00271823	0.0305782	0.0258309	1826/4916/9037/1012/5156/9723/2260/7422/4088/57118/5800/5764/54437/5587/196527/91584/659/7857	18	OPC_B
GO:0050708	GO:0050708	regulation of protein secretion	21/639	225/13319	0.00274276	0.0306842	0.0259204	773/4035/11069/9515/1956/775/5578/5530/114/6616/776/5066/3709/90007/6659/6934/5581/4628/3382/5991/6833	21	OPC_B
GO:1901342	GO:1901342	regulation of vasculature development	21/639	225/13319	0.00274276	0.0306842	0.0259204	9037/22905/9723/7422/7010/23576/5578/577/5764/493/575/5797/8038/161742/6786/5140/5587/1285/168667/2113/4086	21	OPC_B
GO:0008344	GO:0008344	adult locomotory behavior	8/639	51/13319	0.0027505	0.0306862	0.0259222	2257/1600/8997/57626/2743/477/55074/57731	8	OPC_B
GO:0048017	GO:0048017	inositol lipid-mediated signaling	17/639	167/13319	0.00276126	0.0307218	0.0259523	4916/23236/5156/56034/4915/23026/5270/2260/2066/7010/1956/5332/677/2534/23228/767/51196	17	OPC_B
GO:0071900	GO:0071900	regulation of protein serine/threonine kinase activity	34/639	429/13319	0.00282099	0.0313007	0.0264412	6546/4916/238/56034/10178/1464/8850/2260/120892/7422/5063/4217/1956/595/81848/51347/493/6547/200734/5795/25759/51196/11214/7070/161742/641/1848/28951/5602/5577/11113/5569/655/23043	34	OPC_B
GO:0051271	GO:0051271	negative regulation of cellular component movement	22/639	241/13319	0.00289601	0.0320455	0.0270704	5793/23236/10718/11122/11057/4035/79772/89795/2066/9289/5800/5764/493/575/5795/5797/1809/7070/161742/753/4208/482	22	OPC_B
GO:0050921	GO:0050921	positive regulation of chemotaxis	13/639	113/13319	0.00293795	0.0324212	0.0273878	1826/4916/9037/1012/2260/7422/4088/57118/5764/5587/196527/659/7857	13	OPC_B
GO:0071407	GO:0071407	cellular response to organic cyclic compound	36/639	463/13319	0.00295732	0.0324831	0.02744	6095/6546/238/11057/2560/120892/5063/1956/2562/57476/108/2104/677/5764/493/114/55885/4306/6547/3709/54331/55809/64754/490/641/4208/23543/477/51617/2774/655/6256/4086/57178/107/5727	36	OPC_B
GO:0051216	GO:0051216	cartilage development	16/639	154/13319	0.00295955	0.0324831	0.02744	50515/55553/6660/1301/55959/55790/5396/4781/4088/633/4208/659/655/85301/2261/4086	16	OPC_B
GO:0048747	GO:0048747	muscle fiber development	7/639	41/13319	0.00306262	0.0334942	0.0282942	10529/7422/9734/5530/92737/1756/9456	7	OPC_B
GO:0048736	GO:0048736	appendage development	14/639	127/13319	0.00307642	0.0334942	0.0282942	50515/5396/64093/8850/775/5125/5066/4038/6659/4853/5362/659/655/5727	14	OPC_B
GO:0060173	GO:0060173	limb development	14/639	127/13319	0.00307642	0.0334942	0.0282942	50515/5396/64093/8850/775/5125/5066/4038/6659/4853/5362/659/655/5727	14	OPC_B
GO:0050954	GO:0050954	sensory perception of mechanical stimulus	15/639	141/13319	0.00314523	0.0341518	0.0288497	375612/65217/2917/6323/1301/152137/5270/7068/776/40/2534/491/1285/8556/57731	15	OPC_B
GO:0048709	GO:0048709	oligodendrocyte differentiation	11/639	88/13319	0.00315816	0.0342008	0.0288911	5803/55553/4915/116448/5764/10215/6547/429/2840/26011/9331	11	OPC_B
GO:0010631	GO:0010631	epithelial cell migration	23/639	258/13319	0.0031753	0.034204	0.0288938	5793/9037/1012/55612/2260/7422/7010/9734/5578/5764/493/575/54453/5797/5581/161742/5587/4208/168667/659/57669/2113/7857	23	OPC_B
GO:0090132	GO:0090132	epithelium migration	23/639	258/13319	0.0031753	0.034204	0.0288938	5793/9037/1012/55612/2260/7422/7010/9734/5578/5764/493/575/54453/5797/5581/161742/5587/4208/168667/659/57669/2113/7857	23	OPC_B
GO:1902414	GO:1902414	protein localization to cell junction	12/639	101/13319	0.00321107	0.0344978	0.029142	9378/57554/22871/10082/27092/27091/6616/81832/5874/40/10369/25945	12	OPC_B
GO:0006875	GO:0006875	cellular metal ion homeostasis	35/639	449/13319	0.00322474	0.0345532	0.0291888	728215/6546/2915/3778/2898/773/57419/5156/27185/4035/84239/2904/6505/4088/775/148/493/114/6547/4842/1756/3709/2587/2534/2840/51196/5581/490/2890/7070/6786/491/477/9914/482	35	OPC_B
GO:0030500	GO:0030500	regulation of bone mineralization	9/639	64/13319	0.00330122	0.0352796	0.0298024	6546/4745/4088/5764/490/4208/196527/659/655	9	OPC_B
GO:0050926	GO:0050926	regulation of positive chemotaxis	5/639	22/13319	0.00333487	0.0353601	0.0298704	4916/1012/7422/4088/7857	5	OPC_B
GO:0060219	GO:0060219	camera-type eye photoreceptor cell differentiation	5/639	22/13319	0.00333487	0.0353601	0.0298704	1826/4915/7068/5764/7070	5	OPC_B
GO:0090659	GO:0090659	walking behavior	5/639	22/13319	0.00333487	0.0353601	0.0298704	1600/57626/2743/55074/57731	5	OPC_B
GO:0044089	GO:0044089	positive regulation of cellular component biogenesis	36/639	467/13319	0.00340492	0.0360088	0.0304184	9378/2895/2823/22871/1496/57633/347731/55612/3556/4915/23768/10178/89795/50807/7422/7010/163404/4088/5578/577/22873/9873/575/5795/40/9026/51196/5581/1809/64084/7070/2047/54413/54674/57669/655	36	OPC_B
GO:0002062	GO:0002062	chondrocyte differentiation	11/639	89/13319	0.00345171	0.0364089	0.0307564	50515/55553/6660/1301/55959/4781/4088/4208/659/85301/2261	11	OPC_B
GO:0010518	GO:0010518	positive regulation of phospholipase activity	8/639	53/13319	0.00352041	0.0370372	0.0312872	4916/5156/4915/2260/1956/148/395/2261	8	OPC_B
GO:0002791	GO:0002791	regulation of peptide secretion	22/639	245/13319	0.00353793	0.0371255	0.0313617	773/4035/11069/9515/1956/775/5578/5530/114/6616/776/5066/8997/3709/90007/6659/6934/5581/4628/3382/5991/6833	22	OPC_B
GO:2001028	GO:2001028	positive regulation of endothelial cell chemotaxis	4/639	14/13319	0.00357262	0.0373928	0.0315875	9037/2260/7422/5587	4	OPC_B
GO:0060401	GO:0060401	cytosolic calcium ion transport	15/639	143/13319	0.00359874	0.0375693	0.0317367	728215/6546/2904/775/148/493/6547/4842/1756/3709/2534/5581/490/7070/477	15	OPC_B
GO:0097306	GO:0097306	cellular response to alcohol	10/639	77/13319	0.00362376	0.0377335	0.0318754	57476/108/114/3709/54331/5581/490/641/107/5727	10	OPC_B
GO:0007204	GO:0007204	positive regulation of cytosolic calcium ion concentration	21/639	231/13319	0.00374355	0.0388812	0.0328449	728215/6546/773/5156/4035/2904/775/148/493/114/6547/4842/1756/3709/2587/2534/2840/51196/5581/7070/477	21	OPC_B
GO:0022037	GO:0022037	metencephalon development	11/639	90/13319	0.00376673	0.0390222	0.0329639	2895/6095/1600/1272/4983/57502/23026/5270/5764/429/57626	11	OPC_B
GO:0090130	GO:0090130	tissue migration	23/639	262/13319	0.00384334	0.0397146	0.0335488	5793/9037/1012/55612/2260/7422/7010/9734/5578/5764/493/575/54453/5797/5581/161742/5587/4208/168667/659/57669/2113/7857	23	OPC_B
GO:0006027	GO:0006027	glycosaminoglycan catabolic process	8/639	54/13319	0.00396307	0.0408478	0.0345062	1462/10082/63827/1464/10675/9672/633/1463	8	OPC_B
GO:0007266	GO:0007266	Rho protein signal transduction	13/639	117/13319	0.00398019	0.0409204	0.0345675	4983/1012/143872/9423/6014/148/9289/613/2840/395/11214/604/23365	13	OPC_B
GO:0018108	GO:0018108	peptidyl-tyrosine phosphorylation	25/639	294/13319	0.00401774	0.0410292	0.0346594	1272/4916/2915/5156/10188/238/56034/4915/1464/2260/2066/7422/7010/1956/84632/148/5795/2534/4038/79834/5581/7070/2047/54625/2261	25	OPC_B
GO:0008038	GO:0008038	neuron recognition	7/639	43/13319	0.0040413	0.0410292	0.0346594	4978/1826/4897/9037/152330/23022/50863	7	OPC_B
GO:0042551	GO:0042551	neuron maturation	7/639	43/13319	0.0040413	0.0410292	0.0346594	4897/120892/10882/577/59277/57731/9331	7	OPC_B
GO:0051489	GO:0051489	regulation of filopodium assembly	7/639	43/13319	0.0040413	0.0410292	0.0346594	2823/22871/10178/163404/4651/1809/55607	7	OPC_B
GO:0099637	GO:0099637	neurotransmitter receptor transport	7/639	43/13319	0.0040413	0.0410292	0.0346594	4983/27092/6505/27091/146395/6616/10369	7	OPC_B
GO:0150116	GO:0150116	regulation of cell-substrate junction organization	9/639	66/13319	0.00407646	0.0412387	0.0348364	4035/7422/7010/4088/5795/79834/395/7070/57669	9	OPC_B
GO:0030307	GO:0030307	positive regulation of cell growth	14/639	131/13319	0.00408224	0.0412387	0.0348364	1826/9037/9699/27185/4035/9423/7422/1956/22999/51760/1002/6197/57699/659	14	OPC_B
GO:0042462	GO:0042462	eye photoreceptor cell development	5/639	23/13319	0.00409558	0.0412563	0.0348512	4915/23418/7422/7068/7070	5	OPC_B
GO:0006821	GO:0006821	chloride transport	11/639	91/13319	0.0041043	0.0412563	0.0348512	2915/2560/144453/6505/2562/5593/2743/57282/203859/196527/6529	11	OPC_B
GO:0045165	GO:0045165	cell fate commitment	17/639	174/13319	0.00421944	0.042309	0.0357405	55553/6660/9760/23040/11281/5396/2066/116448/10215/429/6934/4853/4208/26011/8543/4086/5727	17	OPC_B
GO:0001935	GO:0001935	endothelial cell proliferation	13/639	118/13319	0.00428268	0.0428374	0.0361868	9037/1012/2260/7422/7010/5578/5797/5587/4208/1285/168667/659/7857	13	OPC_B
GO:0021955	GO:0021955	central nervous system neuron axonogenesis	6/639	33/13319	0.00435135	0.0432609	0.0365446	1630/4781/91584/2047/57731/9331	6	OPC_B
GO:0031279	GO:0031279	regulation of cyclase activity	6/639	33/13319	0.00435135	0.0432609	0.0365446	2917/775/776/4842/2587/6786	6	OPC_B
GO:0021510	GO:0021510	spinal cord development	10/639	79/13319	0.00436955	0.0432609	0.0365446	55553/1600/1630/161357/5764/10215/429/6659/8543/5727	10	OPC_B
GO:0035265	GO:0035265	organ growth	14/639	132/13319	0.00437147	0.0432609	0.0365446	23414/57502/2066/148/8470/10409/11214/1848/4208/10611/26011/85301/2261/4086	14	OPC_B
GO:0050679	GO:0050679	positive regulation of epithelial cell proliferation	15/639	146/13319	0.00437829	0.0432609	0.0365446	9037/1012/2260/7422/7010/1956/595/5578/5764/6934/4853/5587/5654/659/7857	15	OPC_B
GO:0007044	GO:0007044	cell-substrate junction assembly	11/639	92/13319	0.00446554	0.0440159	0.0371824	4035/7422/7010/4088/10580/613/5795/79834/395/7070/57669	11	OPC_B
GO:0007193	GO:0007193	adenylate cyclase-inhibiting G protein-coupled receptor signaling pathway	9/639	67/13319	0.00451393	0.0443851	0.0374943	2917/108/114/9283/2899/9590/115/2774/107	9	OPC_B
GO:0090287	GO:0090287	regulation of cellular response to growth factor stimulus	21/639	235/13319	0.00456722	0.0446811	0.0377443	50515/4916/55959/22905/8573/55612/66000/2260/4088/375567/81848/493/200734/51232/4853/55816/161742/753/168667/5654/659	21	OPC_B
GO:0016055	GO:0016055	Wnt signaling pathway	35/639	459/13319	0.00457265	0.0446811	0.0377443	9037/23236/10082/1501/55959/23072/27185/55612/4035/120892/1956/5218/4088/595/5800/5530/144165/1363/54331/4038/27303/6659/6934/1000/8994/147495/27327/4139/7976/166336/8658/23043/26108/23002/23240	35	OPC_B
GO:0018212	GO:0018212	peptidyl-tyrosine modification	25/639	297/13319	0.00457703	0.0446811	0.0377443	1272/4916/2915/5156/10188/238/56034/4915/1464/2260/2066/7422/7010/1956/84632/148/5795/2534/4038/79834/5581/7070/2047/54625/2261	25	OPC_B
GO:0019229	GO:0019229	regulation of vasoconstriction	7/639	44/13319	0.00461142	0.0448014	0.0378459	143872/1956/148/40/490/477/659	7	OPC_B
GO:2000179	GO:2000179	positive regulation of neural precursor cell proliferation	7/639	44/13319	0.00461142	0.0448014	0.0378459	9760/27185/7422/9289/429/9283/7976	7	OPC_B
GO:0007216	GO:0007216	G protein-coupled glutamate receptor signaling pathway	4/639	15/13319	0.00468896	0.0452301	0.0382081	2917/2915/2899/9456	4	OPC_B
GO:0010766	GO:0010766	negative regulation of sodium ion transport	4/639	15/13319	0.00468896	0.0452301	0.0382081	23072/5270/5581/477	4	OPC_B
GO:0043116	GO:0043116	negative regulation of vascular permeability	4/639	15/13319	0.00468896	0.0452301	0.0382081	7422/23576/5795/9590	4	OPC_B
GO:0001936	GO:0001936	regulation of endothelial cell proliferation	12/639	106/13319	0.00477516	0.0458186	0.0387052	9037/1012/2260/7422/7010/5578/5797/5587/4208/1285/659/7857	12	OPC_B
GO:0055002	GO:0055002	striated muscle cell development	10/639	80/13319	0.00478521	0.0458186	0.0387052	5156/10529/7422/9734/5530/80206/92737/1756/11214/9456	10	OPC_B
GO:0150104	GO:0150104	transport across blood-brain barrier	10/639	80/13319	0.00478521	0.0458186	0.0387052	6506/57419/114134/4035/6505/493/477/81539/482/6529	10	OPC_B
GO:2000146	GO:2000146	negative regulation of cell motility	21/639	236/13319	0.0047951	0.0458186	0.0387052	5793/23236/10718/11122/11057/4035/79772/89795/2066/9289/5764/493/575/5795/5797/1809/7070/161742/753/4208/482	21	OPC_B
GO:0060627	GO:0060627	regulation of vesicle-mediated transport	34/639	444/13319	0.00482751	0.04602	0.0388753	22871/4983/1012/9699/10188/114088/4035/79772/11031/11069/6014/120892/9515/7422/10675/146395/22999/148/8618/57118/51760/5530/8499/5874/5795/115827/9026/9892/93664/5587/196527/2901/4289/107	34	OPC_B
GO:0198738	GO:0198738	cell-cell signaling by wnt	35/639	461/13319	0.00489297	0.0465348	0.0393102	9037/23236/10082/1501/55959/23072/27185/55612/4035/120892/1956/5218/4088/595/5800/5530/144165/1363/54331/4038/27303/6659/6934/1000/8994/147495/27327/4139/7976/166336/8658/23043/26108/23002/23240	35	OPC_B
GO:0007205	GO:0007205	protein kinase C-activating G protein-coupled receptor signaling pathway	5/639	24/13319	0.00497252	0.0469614	0.0396706	1608/1607/4035/56288/9162	5	OPC_B
GO:0015012	GO:0015012	heparan sulfate proteoglycan biosynthetic process	5/639	24/13319	0.00497252	0.0469614	0.0396706	64131/266722/55790/90161/6934	5	OPC_B
GO:0060074	GO:0060074	synapse maturation	5/639	24/13319	0.00497252	0.0469614	0.0396706	9378/27185/63827/84966/4774	5	OPC_B
GO:0001709	GO:0001709	cell fate determination	6/639	34/13319	0.00507378	0.0476959	0.0402911	11281/5396/429/4853/4208/5727	6	OPC_B
GO:0007223	GO:0007223	Wnt signaling pathway, calcium modulating pathway	6/639	34/13319	0.00507378	0.0476959	0.0402911	23236/5530/54331/6934/27327/7976	6	OPC_B
GO:0033135	GO:0033135	regulation of peptidyl-serine phosphorylation	12/639	107/13319	0.00515089	0.048309	0.0408089	4916/4915/10178/7422/1956/493/4842/1756/23228/64754/5587/57731	12	OPC_B
GO:0010232	GO:0010232	vascular transport	10/639	81/13319	0.00523131	0.0486961	0.041136	6506/57419/114134/4035/6505/493/477/81539/482/6529	10	OPC_B
GO:0098659	GO:0098659	inorganic cation import across plasma membrane	10/639	81/13319	0.00523131	0.0486961	0.041136	728215/6546/493/6547/2534/84679/477/3773/482/6529	10	OPC_B
GO:0099587	GO:0099587	inorganic ion import across plasma membrane	10/639	81/13319	0.00523131	0.0486961	0.041136	728215/6546/493/6547/2534/84679/477/3773/482/6529	10	OPC_B
GO:0060350	GO:0060350	endochondral bone morphogenesis	7/639	45/13319	0.00524014	0.0486961	0.041136	4325/55790/7010/4208/659/85301/2261	7	OPC_B
GO:0007162	GO:0007162	negative regulation of cell adhesion	20/639	223/13319	0.00534729	0.0495784	0.0418813	7143/1826/1600/9037/1012/9723/8573/4035/5270/7422/5800/81848/395/5140/91584/5362/55824/57669/604/23240	20	OPC_B
GO:0010975	GO:0010975	regulation of neuron projection development	47/550	397/13319	6.3e-11	2.69e-07	2.41e-07	238/1608/9723/7143/23072/23043/8997/4916/5396/7074/1809/57689/4133/6616/10090/5793/9423/22854/22871/7422/23499/5587/9760/6695/120892/1272/27185/5530/9037/482/1826/57554/3309/659/4734/23189/23028/1600/4038/170506/1523/4035/1630/9175/26230/23271/1496	47	COP_A
GO:0007409	GO:0007409	axonogenesis	47/550	421/13319	4.67e-10	9.96e-07	8.93e-07	7204/2596/4897/9723/7143/8997/7074/57689/4133/56288/10090/5578/1009/9423/22854/7422/23768/23499/10752/53358/4853/27185/658/4983/2674/9037/55740/1826/220164/57731/659/51466/5797/4781/1600/23022/4038/8660/4035/1630/3326/9175/26230/23053/1496/23077/80208	47	COP_A
GO:0002028	GO:0002028	regulation of sodium ion transport	18/550	74/13319	7.8e-10	1.05e-06	9.42e-07	817/23072/2259/493/4842/1272/483/5581/482/65267/6546/57731/286183/5270/4734/1760/4302/10768	18	COP_A
GO:0099177	GO:0099177	regulation of trans-synaptic signaling	43/550	373/13319	9.85e-10	1.05e-06	9.42e-07	729993/2915/10718/773/2899/23236/7143/9590/2917/22986/2259/9229/64084/57689/9699/26059/6616/1009/22854/22871/29/120892/57502/22839/27185/4983/5530/9515/2171/2897/2898/5581/1956/9162/488/27253/5270/2648/66000/468/57555/1760/1630	43	COP_A
GO:0006814	GO:0006814	sodium ion transport	28/550	185/13319	2.38e-09	1.91e-06	1.71e-06	817/57419/23072/2259/40/196527/6328/493/4842/1272/483/6326/5581/482/81539/9497/65267/6546/57731/286183/5270/6323/6334/84679/4734/1760/4302/10768	28	COP_A
GO:0050804	GO:0050804	modulation of chemical synaptic transmission	42/550	372/13319	2.92e-09	1.91e-06	1.71e-06	729993/2915/10718/773/2899/23236/7143/9590/2917/22986/2259/9229/64084/57689/9699/26059/6616/1009/22854/22871/29/120892/57502/22839/27185/4983/5530/9515/2897/2898/5581/1956/9162/488/27253/5270/2648/66000/468/57555/1760/1630	42	COP_A
GO:0061564	GO:0061564	axon development	48/550	461/13319	3.13e-09	1.91e-06	1.71e-06	7204/2596/4897/9723/7143/8997/7074/57689/4133/56288/10090/5578/1009/9423/22854/7422/23768/23499/10752/53358/4853/27185/658/4983/2674/9037/55740/1826/220164/57731/659/51466/5797/4781/1600/23022/4038/8660/4035/1630/3326/9175/26230/23271/23053/1496/23077/80208	48	COP_A
GO:0007411	GO:0007411	axon guidance	32/550	248/13319	9.84e-09	5.15e-06	4.62e-06	7204/2596/4897/9723/7143/8997/5578/9423/7422/23768/10752/53358/4853/658/4983/2674/9037/55740/1826/220164/57731/659/51466/5797/4781/1600/23022/8660/4035/1630/23053/23077	32	COP_A
GO:0097485	GO:0097485	neuron projection guidance	32/550	249/13319	1.09e-08	5.15e-06	4.62e-06	7204/2596/4897/9723/7143/8997/5578/9423/7422/23768/10752/53358/4853/658/4983/2674/9037/55740/1826/220164/57731/659/51466/5797/4781/1600/23022/8660/4035/1630/23053/23077	32	COP_A
GO:0050808	GO:0050808	synapse organization	41/550	387/13319	2.85e-08	1.22e-05	1.09e-05	2596/4897/2915/9723/7143/145581/8997/3556/7074/64084/57689/26059/40/9423/22854/22871/23768/23284/120892/57502/84966/27185/2562/85461/4983/2823/1501/63827/1826/27253/4734/66000/221935/4038/170506/57555/8404/1760/8500/22859/1496	41	COP_A
GO:0044057	GO:0044057	regulation of system process	44/550	459/13319	1.65e-07	5.9e-05	5.29e-05	729993/817/3778/30820/7143/9229/9699/40/56288/3751/5578/22871/493/3752/10659/2587/4842/775/120892/57502/22839/483/3709/5530/7068/2171/10203/482/26011/1956/51196/2778/6546/57731/488/659/11343/66000/57555/9759/1760/490/3572/10768	44	COP_A
GO:0051966	GO:0051966	regulation of synaptic transmission, glutamatergic	14/550	62/13319	1.66e-07	5.9e-05	5.29e-05	2915/2899/7143/2917/22871/120892/27185/4983/2897/2898/1956/9162/5270/57555	14	COP_A
GO:0035725	GO:0035725	sodium ion transmembrane transport	20/550	133/13319	5.18e-07	0.000170061	0.000152539	817/57419/23072/2259/40/196527/6328/493/4842/483/6326/5581/482/9497/65267/6546/6323/6334/84679/4734	20	COP_A
GO:0034765	GO:0034765	regulation of ion transmembrane transport	43/550	468/13319	7.31e-07	0.000222769	0.000199817	729993/10580/817/3778/30820/2915/84959/773/23072/2259/1804/56479/40/57628/3751/196527/22871/6328/493/146395/3752/4842/775/25932/483/6326/2171/2892/5581/88/7881/482/65267/6546/57554/967/6323/55022/6334/4734/8660/57555/10768	43	COP_A
GO:0034762	GO:0034762	regulation of transmembrane transport	43/550	473/13319	9.72e-07	0.000276488	0.000248001	729993/10580/817/3778/30820/2915/84959/773/23072/2259/1804/56479/40/57628/3751/196527/22871/6328/493/146395/3752/4842/775/25932/483/6326/2171/2892/5581/88/7881/482/65267/6546/57554/967/6323/55022/6334/4734/8660/57555/10768	43	COP_A
GO:0031346	GO:0031346	positive regulation of cell projection organization	32/550	307/13319	1.4e-06	0.00037401	0.000335475	238/8997/4916/7074/1809/23426/9423/22871/7422/23499/5587/9760/1272/27185/9037/2823/482/51196/1826/57554/3309/659/22873/2648/23028/170506/9759/1523/4035/9175/26230/2059	32	COP_A
GO:0060284	GO:0060284	regulation of cell development	39/550	417/13319	1.57e-06	0.000394914	0.000354226	9723/23236/7143/5803/8997/7074/4133/9423/7422/23499/3037/120892/4853/27185/5530/7068/9037/3987/26011/1826/5991/5270/5591/659/23189/9575/23028/1600/4038/170506/9759/4673/1523/4035/1630/3572/55294/9175/26230	39	COP_A
GO:0016358	GO:0016358	dendrite development	26/550	223/13319	1.75e-06	0.000413909	0.000371263	238/1608/23072/23043/8997/7074/4133/23426/9423/22871/50807/120892/27185/5530/80243/1501/1826/4734/1600/221935/4038/170506/1523/1630/23271/1496	26	COP_A
GO:0035637	GO:0035637	multicellular organismal signaling	22/550	173/13319	2.61e-06	0.000586776	0.00052632	817/30820/7143/3751/6328/493/3752/4842/775/483/3709/6326/2898/482/6546/57731/488/6323/6334/1760/490/10768	22	COP_A
GO:0007610	GO:0007610	behavior	40/550	446/13319	3.28e-06	0.000700339	0.000628183	238/2915/23236/7143/5803/8997/22986/8648/6616/3751/22871/2571/4862/4857/3725/120892/57502/85461/6326/7068/2898/5581/285671/482/80243/1956/1826/57731/23230/27253/460/6774/2648/8932/824/1600/221935/57555/9759/80208	40	COP_A
GO:0035249	GO:0035249	synaptic transmission, glutamatergic	14/550	82/13319	5.86e-06	0.00116605	0.00104591	2915/2899/7143/2917/22871/120892/27185/4983/2897/2898/1956/9162/5270/57555	14	COP_A
GO:0007626	GO:0007626	locomotory behavior	18/550	130/13319	6.38e-06	0.00116605	0.00104591	238/2915/7143/8997/6616/3751/2571/4857/120892/5581/80243/1826/57731/23230/460/1600/57555/80208	18	COP_A
GO:0098742	GO:0098742	cell-cell adhesion via plasma-membrane adhesion molecules	23/550	197/13319	6.73e-06	0.00116605	0.00104591	145581/3556/1012/64084/57689/1009/22854/22871/23284/84966/65217/26011/5099/1826/27253/1016/5797/1600/221935/23022/8404/5310/22859	23	COP_A
GO:0042391	GO:0042391	regulation of membrane potential	35/550	378/13319	6.8e-06	0.00116605	0.00104591	817/3778/2915/773/2899/2259/9699/40/3751/22871/6328/3752/775/3725/120892/57502/9780/2562/483/6326/5530/2892/2897/2898/88/482/6546/488/6323/55022/6334/4734/66000/57555/1760	35	COP_A
GO:0051962	GO:0051962	positive regulation of nervous system development	26/550	240/13319	6.83e-06	0.00116605	0.00104591	5803/8997/3556/7074/64084/40/9423/22871/7422/23768/23499/27185/9037/26011/1826/5270/659/23028/170506/57555/4673/1523/4035/3572/9175/26230	26	COP_A
GO:0050770	GO:0050770	regulation of axonogenesis	19/550	145/13319	8.06e-06	0.00132355	0.00118719	9723/7143/7074/57689/4133/10090/9423/7422/23499/27185/9037/1826/659/1600/4038/4035/1630/9175/26230	19	COP_A
GO:0001764	GO:0001764	neuron migration	18/550	133/13319	8.83e-06	0.00139533	0.00125157	4897/10718/23245/9423/22854/7422/23768/23284/57178/6695/27185/2823/9289/460/1600/1630/2260/1496	18	COP_A
GO:0045773	GO:0045773	positive regulation of axon extension	9/550	36/13319	1.13e-05	0.00172711	0.00154916	9423/7422/23499/27185/9037/1826/659/4035/9175	9	COP_A
GO:0051960	GO:0051960	regulation of nervous system development	34/550	378/13319	1.7e-05	0.00241636	0.0021674	9723/7143/5803/8997/3556/7074/64084/4133/40/56288/9423/22871/7422/23768/23499/27185/5530/9037/26011/1826/5270/659/23028/1600/4038/170506/57555/4673/1523/4035/1630/3572/9175/26230	34	COP_A
GO:1903779	GO:1903779	regulation of cardiac conduction	10/550	47/13319	1.73e-05	0.00241636	0.0021674	493/4842/483/3709/482/6546/488/1760/490/10768	10	COP_A
GO:0010766	GO:0010766	negative regulation of sodium ion transport	6/550	15/13319	1.76e-05	0.00241636	0.0021674	817/23072/5581/65267/5270/4734	6	COP_A
GO:1990138	GO:1990138	neuron projection extension	19/550	155/13319	2.12e-05	0.00282662	0.00253539	4897/9723/7143/7074/9699/4133/9423/7422/23499/27185/9037/51760/1826/659/66000/4035/3326/9175/80208	19	COP_A
GO:0030166	GO:0030166	proteoglycan biosynthetic process	11/550	60/13319	2.93e-05	0.00379074	0.00340018	50515/10090/266722/1464/1462/658/337876/63827/659/64131/83539	11	COP_A
GO:0051056	GO:0051056	regulation of small GTPase mediated signal transduction	28/550	294/13319	3.42e-05	0.00429305	0.00385074	7204/604/50650/83478/8997/7074/57568/29/57514/4853/4983/9743/19/11214/9459/51196/9289/8473/23094/9826/50649/79109/23189/8660/23365/7249/26230/2059	28	COP_A
GO:0030206	GO:0030206	chondroitin sulfate biosynthetic process	7/550	24/13319	3.69e-05	0.00450184	0.00403802	50515/1464/1462/337876/63827/64131/83539	7	COP_A
GO:0048675	GO:0048675	axon extension	15/550	109/13319	4.02e-05	0.00459129	0.00411825	4897/9723/7143/4133/9423/7422/23499/27185/9037/1826/659/4035/3326/9175/80208	15	COP_A
GO:0007158	GO:0007158	neuron cell-cell adhesion	6/550	17/13319	4.04e-05	0.00459129	0.00411825	7143/23245/22871/57502/460/57555	6	COP_A
GO:0043266	GO:0043266	regulation of potassium ion transport	13/550	85/13319	4.25e-05	0.00459129	0.00411825	30820/1804/57628/196527/4842/483/88/7881/482/65267/967/4734/468	13	COP_A
GO:0018209	GO:0018209	peptidyl-serine modification	27/550	282/13319	4.29e-05	0.00459129	0.00411825	817/4916/55351/5578/7422/493/2590/5587/4842/120892/10783/6197/5581/1956/57731/6196/114805/5591/5563/202374/79109/1760/23049/5310/545/3326/9175	27	COP_A
GO:0008361	GO:0008361	regulation of cell size	19/550	163/13319	4.3e-05	0.00459129	0.00411825	4897/3778/9723/7143/4133/196527/9423/7422/23499/27185/9037/1826/65267/659/23028/4035/1630/3326/9175	19	COP_A
GO:0035641	GO:0035641	locomotory exploration behavior	5/550	11/13319	4.43e-05	0.00460919	0.0041343	7143/2571/120892/5581/57555	5	COP_A
GO:0099560	GO:0099560	synaptic membrane adhesion	7/550	25/13319	4.95e-05	0.00494617	0.00443656	145581/3556/57689/22854/22871/27253/8404	7	COP_A
GO:0021537	GO:0021537	telencephalon development	22/550	208/13319	4.98e-05	0.00494617	0.00443656	238/10718/23236/7143/8648/493/55970/57178/120892/27185/482/63827/6546/9289/2648/66000/23028/4781/1600/4035/6434/22803	22	COP_A
GO:0061387	GO:0061387	regulation of extent of cell growth	14/550	99/13319	5.32e-05	0.00515842	0.00462694	4897/9723/7143/4133/9423/7422/23499/27185/9037/1826/659/4035/1630/9175	14	COP_A
GO:0031589	GO:0031589	cell-substrate adhesion	29/550	318/13319	5.51e-05	0.00522238	0.00468431	26033/10580/604/5795/9723/56999/1012/7074/25992/22854/7422/23499/3037/6695/10630/27185/5581/3987/88/482/84168/8573/967/4289/23189/4035/8500/5310/55612	29	COP_A
GO:0006813	GO:0006813	potassium ion transport	21/550	195/13319	5.65e-05	0.00524478	0.0047044	3778/30820/57419/1804/56479/6616/57628/3751/196527/343450/3752/4842/483/88/7881/482/65267/967/84679/4734/468	21	COP_A
GO:0030516	GO:0030516	regulation of axon extension	13/550	88/13319	6.16e-05	0.00559396	0.00501761	4897/9723/7143/4133/9423/7422/23499/27185/9037/1826/659/4035/9175	13	COP_A
GO:0060560	GO:0060560	developmental growth involved in morphogenesis	22/550	212/13319	6.65e-05	0.00585237	0.00524939	4897/157506/9723/7143/7074/9699/4133/9423/7422/23499/27185/9037/51760/1826/55083/659/66000/4035/1630/3326/9175/80208	22	COP_A
GO:0061337	GO:0061337	cardiac conduction	16/550	127/13319	6.72e-05	0.00585237	0.00524939	817/30820/3751/493/3752/4842/775/483/3709/482/6546/57731/488/1760/490/10768	16	COP_A
GO:1902305	GO:1902305	regulation of sodium ion transmembrane transport	10/550	55/13319	7.26e-05	0.00619419	0.005556	817/23072/2259/493/4842/483/5581/482/65267/4734	10	COP_A
GO:0034329	GO:0034329	cell junction assembly	32/550	376/13319	8.73e-05	0.00730257	0.00655018	10580/2596/4897/5795/145581/3556/64084/40/56288/5578/1009/9423/22871/7422/23768/23284/23499/57502/2562/4983/3987/88/2823/1501/1826/865/27253/1016/221935/4038/57555/4035	32	COP_A
GO:0018105	GO:0018105	peptidyl-serine phosphorylation	25/550	263/13319	9.2e-05	0.00755075	0.00677279	817/4916/55351/5578/7422/493/5587/4842/120892/10783/6197/5581/1956/57731/6196/5591/5563/202374/79109/1760/23049/5310/545/3326/9175	25	COP_A
GO:0048588	GO:0048588	developmental cell growth	21/550	203/13319	0.000101254	0.00810206	0.0072673	4897/9723/7143/7074/9699/4133/9423/7422/23499/27185/9037/11214/51760/1826/659/66000/4035/1630/3326/9175/80208	21	COP_A
GO:0007264	GO:0007264	small GTPase mediated signal transduction	37/550	465/13319	0.000102534	0.00810206	0.0072673	7204/604/50650/83478/8997/1012/7074/9423/57568/29/5587/53358/25759/57514/3725/10630/4853/2768/4983/9743/19/11214/9459/51196/9289/8473/23094/9826/50649/79109/23189/1600/8660/23365/7249/26230/2059	37	COP_A
GO:0006029	GO:0006029	proteoglycan metabolic process	12/550	81/13319	0.00011421	0.00877851	0.00787405	50515/10090/266722/1464/1462/1301/658/337876/63827/659/64131/83539	12	COP_A
GO:0090066	GO:0090066	regulation of anatomical structure size	34/550	416/13319	0.000116898	0.00877851	0.00787405	4897/3778/9723/7143/4133/40/196527/9423/7422/23499/4842/120892/27185/80206/9037/5581/88/1956/1826/65267/6546/57731/659/130271/51466/23189/23028/4035/1630/490/3326/9175/1496/2059	34	COP_A
GO:0048813	GO:0048813	dendrite morphogenesis	16/550	133/13319	0.000117266	0.00877851	0.00787405	23072/23043/8997/7074/4133/22871/120892/5530/80243/1501/1826/4734/4038/170506/1523/1496	16	COP_A
GO:0010720	GO:0010720	positive regulation of cell development	24/550	253/13319	0.000130601	0.00932423	0.00836355	5803/8997/7074/9423/7422/23499/3037/27185/9037/3987/26011/1826/5991/5270/5591/659/23028/170506/4673/1523/4035/3572/9175/26230	24	COP_A
GO:0070839	GO:0070839	metal ion export	8/550	38/13319	0.000131195	0.00932423	0.00836355	196527/343450/493/3752/483/482/6546/490	8	COP_A
GO:0071805	GO:0071805	potassium ion transmembrane transport	19/550	177/13319	0.000131786	0.00932423	0.00836355	3778/30820/57419/1804/56479/6616/57628/3751/196527/343450/3752/483/88/7881/482/65267/967/84679/4734	19	COP_A
GO:0031644	GO:0031644	regulation of nervous system process	15/550	121/13319	0.000135482	0.00932423	0.00836355	729993/7143/9229/9699/56288/22871/120892/57502/22839/2171/26011/11343/66000/57555/1760	15	COP_A
GO:0060078	GO:0060078	regulation of postsynaptic membrane potential	15/550	121/13319	0.000135482	0.00932423	0.00836355	2915/2899/2259/9699/3751/22871/120892/57502/5530/2892/2897/2898/66000/57555/1760	15	COP_A
GO:0050650	GO:0050650	chondroitin sulfate proteoglycan biosynthetic process	7/550	29/13319	0.000139124	0.00942291	0.00845206	50515/1464/1462/337876/63827/64131/83539	7	COP_A
GO:0001501	GO:0001501	skeletal system development	32/550	386/13319	0.000142329	0.00948933	0.00851164	157506/4325/50515/5396/55553/1009/85301/1462/3037/6660/4853/1301/658/25902/6197/11214/7704/63827/56243/2778/659/64131/285590/3696/2648/4781/9759/5310/2260/59338/55870/55294	32	COP_A
GO:0007416	GO:0007416	synapse assembly	18/550	164/13319	0.000148394	0.00959392	0.00860545	2596/4897/145581/3556/64084/40/9423/22871/23768/23284/57502/2562/2823/1826/27253/221935/4038/57555	18	COP_A
GO:0031345	GO:0031345	negative regulation of cell projection organization	18/550	164/13319	0.000148394	0.00959392	0.00860545	9723/7143/83478/1809/4133/5793/9423/22871/6695/120892/5530/9037/51466/23189/1600/4038/4035/1630	18	COP_A
GO:0043547	GO:0043547	positive regulation of GTPase activity	30/550	354/13319	0.000155562	0.00990719	0.00888644	23236/83478/8997/4916/7074/57568/29/50807/26575/57514/55531/3725/120892/4983/9515/9743/6000/3987/80243/9459/116987/55616/5903/23094/9826/9462/23365/60682/7249/26230	30	COP_A
GO:0090311	GO:0090311	regulation of protein deacetylation	8/550	39/13319	0.000159158	0.00992891	0.00890593	817/604/7422/5587/120892/161742/200734/5563	8	COP_A
GO:1904062	GO:1904062	regulation of cation transmembrane transport	26/550	289/13319	0.000164904	0.00992891	0.00890593	729993/817/30820/84959/23072/2259/1804/57628/196527/22871/493/146395/4842/775/483/2892/5581/88/7881/482/65267/6546/57554/967/4734/57555	26	COP_A
GO:0050772	GO:0050772	positive regulation of axonogenesis	11/550	72/13319	0.00016521	0.00992891	0.00890593	7074/9423/7422/23499/27185/9037/1826/659/4035/9175/26230	11	COP_A
GO:1901379	GO:1901379	regulation of potassium ion transmembrane transport	11/550	72/13319	0.00016521	0.00992891	0.00890593	30820/1804/57628/196527/483/88/7881/482/65267/967/4734	11	COP_A
GO:0007507	GO:0007507	heart development	36/550	460/13319	0.000176355	0.0103648	0.00929694	56999/4916/55553/23414/10529/5066/7422/23768/6444/3037/57178/775/4853/161742/1301/80206/10203/88/11214/7881/26011/1956/51196/6546/5591/659/1363/285590/55717/2648/8932/170506/7249/57534/5310/9686	36	COP_A
GO:0050769	GO:0050769	positive regulation of neurogenesis	20/550	196/13319	0.000177322	0.0103648	0.00929694	5803/8997/7074/9423/7422/23499/27185/9037/26011/1826/5270/659/23028/170506/4673/1523/4035/3572/9175/26230	20	COP_A
GO:0050918	GO:0050918	positive chemotaxis	9/550	50/13319	0.00018014	0.0103873	0.00931707	5795/4916/1012/7857/7422/2152/9037/4035/7249	9	COP_A
GO:0019932	GO:0019932	second-messenger-mediated signaling	23/550	244/13319	0.000196937	0.0112044	0.01005	817/5795/2915/1012/9699/7422/493/4842/775/120892/3709/5530/1956/51196/6546/2977/488/27115/10231/10725/9759/1760/22859	23	COP_A
GO:0050767	GO:0050767	regulation of neurogenesis	27/550	309/13319	0.000200657	0.0112659	0.0101051	9723/7143/5803/8997/7074/4133/9423/7422/23499/27185/5530/9037/26011/1826/5270/659/23028/1600/4038/170506/4673/1523/4035/1630/3572/9175/26230	27	COP_A
GO:0007160	GO:0007160	cell-matrix adhesion	20/550	198/13319	0.000203344	0.0112684	0.0101074	10580/604/5795/9723/56999/1012/7074/25992/7422/23499/27185/3987/88/8573/967/4289/4035/8500/5310/55612	20	COP_A
GO:0010977	GO:0010977	negative regulation of neuron projection development	15/550	126/13319	0.000213611	0.0116364	0.0104375	9723/7143/1809/4133/5793/9423/22871/6695/120892/9037/23189/1600/4038/4035/1630	15	COP_A
GO:0032535	GO:0032535	regulation of cellular component size	28/550	327/13319	0.000215681	0.0116364	0.0104375	4897/3778/9723/7143/4133/196527/9423/7422/23499/27185/80206/9037/5581/88/1826/65267/57731/659/130271/51466/23189/23028/4035/1630/3326/9175/1496/2059	28	COP_A
GO:0010765	GO:0010765	positive regulation of sodium ion transport	7/550	31/13319	0.000218166	0.0116364	0.0104375	4842/1272/483/482/65267/4302/10768	7	COP_A
GO:1903522	GO:1903522	regulation of blood circulation	22/550	231/13319	0.000232891	0.0122685	0.0110045	817/30820/40/3751/493/3752/10659/4842/775/483/3709/7068/482/1956/6546/57731/488/659/9759/1760/490/10768	22	COP_A
GO:0016049	GO:0016049	cell growth	33/550	415/13319	0.000244225	0.0126011	0.0113028	817/604/4897/5795/10718/9723/7143/7074/55384/9699/4133/9423/7422/23499/6695/27185/9037/6197/11214/51760/1956/51196/1826/5270/659/9826/66000/4035/1630/3326/9175/9686/80208	33	COP_A
GO:0019722	GO:0019722	calcium-mediated signaling	17/550	156/13319	0.000245112	0.0126011	0.0113028	817/5795/2915/1012/493/775/120892/5530/1956/51196/6546/488/10231/10725/9759/1760/22859	17	COP_A
GO:0001502	GO:0001502	cartilage condensation	5/550	15/13319	0.000250815	0.0127408	0.0114281	55553/6660/1301/658/5310	5	COP_A
GO:0050684	GO:0050684	regulation of mRNA processing	15/550	129/13319	0.00027714	0.0139124	0.012479	10659/4857/10656/1655/6431/6625/6651/170506/6432/8106/6829/6434/10658/6433/10768	15	COP_A
GO:0003015	GO:0003015	heart process	22/550	236/13319	0.000314918	0.0156251	0.0140152	817/30820/3751/493/6444/3752/10659/4842/775/483/3709/7068/11214/482/6546/57731/488/6323/9759/1760/490/10768	22	COP_A
GO:0008347	GO:0008347	glial cell migration	8/550	43/13319	0.000324412	0.0158112	0.0141822	7074/1464/57178/27185/482/9289/1600/4035	8	COP_A
GO:0007266	GO:0007266	Rho protein signal transduction	14/550	117/13319	0.000326081	0.0158112	0.0141822	604/50650/1012/9423/10630/2768/4983/19/11214/9289/9826/23189/23365/2059	14	COP_A
GO:0035640	GO:0035640	exploration behavior	5/550	16/13319	0.000352498	0.0167666	0.0150391	7143/2571/120892/5581/57555	5	COP_A
GO:0050807	GO:0050807	regulation of synapse organization	19/550	191/13319	0.000353642	0.0167666	0.0150391	145581/8997/3556/7074/64084/40/9423/22871/23768/120892/27185/2823/4734/4038/170506/57555/1760/22859/1496	19	COP_A
GO:0048639	GO:0048639	positive regulation of developmental growth	15/550	133/13319	0.000386715	0.0180039	0.016149	23236/9699/23414/9423/7422/23499/27185/9037/51760/1826/57731/5591/659/4035/9175	15	COP_A
GO:0050773	GO:0050773	regulation of dendrite development	12/550	92/13319	0.00038818	0.0180039	0.016149	238/1608/23072/23043/8997/7074/5530/4734/170506/1523/1630/23271	12	COP_A
GO:0043616	GO:0043616	keratinocyte proliferation	7/550	34/13319	0.000400856	0.018392	0.016497	1012/3037/5587/4853/6431/8573/55612	7	COP_A
GO:0023061	GO:0023061	signal release	31/550	393/13319	0.000429428	0.0194933	0.0174849	8618/773/114088/8997/7074/9699/26059/6616/5578/22871/2571/79971/2587/775/120892/3709/5530/9515/19/5581/51760/1956/2778/8573/5991/488/9575/8660/57555/4035/8500	31	COP_A
GO:0060047	GO:0060047	heart contraction	21/550	227/13319	0.000473794	0.0212674	0.0190762	817/30820/3751/493/6444/3752/10659/4842/775/483/3709/7068/482/6546/57731/488/6323/9759/1760/490/10768	21	COP_A
GO:0098743	GO:0098743	cell aggregation	5/550	17/13319	0.000482522	0.0212674	0.0190762	55553/6660/1301/658/5310	5	COP_A
GO:0030204	GO:0030204	chondroitin sulfate metabolic process	7/550	35/13319	0.000483464	0.0212674	0.0190762	50515/1464/1462/337876/63827/64131/83539	7	COP_A
GO:0097105	GO:0097105	presynaptic membrane assembly	4/550	10/13319	0.000495013	0.0213356	0.0191374	22871/57502/4038/57555	4	COP_A
GO:2000650	GO:2000650	negative regulation of sodium ion transmembrane transporter activity	4/550	10/13319	0.000495013	0.0213356	0.0191374	817/23072/5581/4734	4	COP_A
GO:0003013	GO:0003013	circulatory system process	36/550	486/13319	0.000503561	0.021487	0.0192731	817/5795/3778/30820/57419/9590/114134/40/3751/6506/7422/493/6444/3752/10659/4842/775/483/3709/7068/2171/11214/482/81539/1956/6546/57731/488/6323/659/6772/9759/1760/4035/490/10768	36	COP_A
GO:0010976	GO:0010976	positive regulation of neuron projection development	15/550	137/13319	0.000531551	0.0222365	0.0199455	238/8997/4916/7074/1809/5587/9760/1272/27185/482/57554/3309/23028/170506/4035	15	COP_A
GO:0021543	GO:0021543	pallium development	15/550	137/13319	0.000531551	0.0222365	0.0199455	238/23236/8648/493/55970/57178/27185/63827/9289/66000/23028/1600/4035/6434/22803	15	COP_A
GO:0030900	GO:0030900	forebrain development	26/550	313/13319	0.000570188	0.0236213	0.0211876	238/10718/23236/7143/8648/493/55970/9760/57178/120892/27185/4983/9037/80055/482/63827/6546/9289/2648/66000/23028/4781/1600/4035/6434/22803	26	COP_A
GO:0008016	GO:0008016	regulation of heart contraction	19/550	201/13319	0.000667643	0.0271317	0.0243363	817/30820/3751/493/3752/10659/4842/775/483/3709/7068/482/6546/57731/488/9759/1760/490/10768	19	COP_A
GO:0050803	GO:0050803	regulation of synapse structure or activity	19/550	201/13319	0.000667643	0.0271317	0.0243363	145581/8997/3556/7074/64084/40/9423/22871/23768/120892/27185/2823/4734/4038/170506/57555/1760/22859/1496	19	COP_A
GO:0140115	GO:0140115	export across plasma membrane	8/550	48/13319	0.000704339	0.028353	0.0254318	196527/343450/3752/483/19/482/6546/490	8	COP_A
GO:0043068	GO:0043068	positive regulation of programmed cell death	35/550	478/13319	0.000738996	0.0289299	0.0259492	7204/817/604/50650/3778/9590/8997/7074/8648/7078/22822/196527/29/3725/120892/4853/4616/658/2898/11214/7704/9459/6196/5591/9826/10616/50649/3329/824/468/23365/9759/55294/26230/55833	35	COP_A
GO:0097090	GO:0097090	presynaptic membrane organization	4/550	11/13319	0.000752571	0.0289299	0.0259492	22871/57502/4038/57555	4	COP_A
GO:0097104	GO:0097104	postsynaptic membrane assembly	4/550	11/13319	0.000752571	0.0289299	0.0259492	22871/57502/4038/57555	4	COP_A
GO:0150065	GO:0150065	regulation of deacetylase activity	4/550	11/13319	0.000752571	0.0289299	0.0259492	817/7422/5587/120892	4	COP_A
GO:1902306	GO:1902306	negative regulation of sodium ion transmembrane transport	4/550	11/13319	0.000752571	0.0289299	0.0259492	817/23072/5581/4734	4	COP_A
GO:0009895	GO:0009895	negative regulation of catabolic process	23/550	269/13319	0.000787193	0.0299907	0.0269007	238/7078/493/120892/4983/1956/6625/56776/11180/5270/8473/54971/6774/170506/9759/7249/23049/3326/23274/2521/29761/23077/3183	23	COP_A
GO:0019228	GO:0019228	neuronal action potential	6/550	28/13319	0.000835595	0.0310588	0.0278588	3751/6328/6326/2898/6323/6334	6	COP_A
GO:0140058	GO:0140058	neuron projection arborization	6/550	28/13319	0.000835595	0.0310588	0.0278588	23426/22854/22871/23499/120892/9175	6	COP_A
GO:0007156	GO:0007156	homophilic cell adhesion via plasma membrane adhesion molecules	13/550	114/13319	0.000837066	0.0310588	0.0278588	1012/64084/1009/84966/65217/5099/1826/27253/1016/5797/221935/23022/5310	13	COP_A
GO:0001558	GO:0001558	regulation of cell growth	28/550	357/13319	0.000877134	0.0322649	0.0289406	817/604/4897/5795/10718/9723/7143/55384/9699/4133/9423/7422/23499/6695/27185/9037/6197/51760/1956/51196/1826/5270/659/9826/4035/1630/9175/9686	28	COP_A
GO:0043271	GO:0043271	negative regulation of ion transport	22/550	256/13319	0.000949857	0.0343612	0.0308209	817/144453/23072/2917/8997/4842/120892/5530/9515/2171/5581/88/7881/26297/65267/5270/55022/4734/468/8660/7327/55612	22	COP_A
GO:0043484	GO:0043484	regulation of RNA splicing	14/550	130/13319	0.000950226	0.0343612	0.0308209	10659/4857/10656/1655/6431/6625/3187/6651/6432/6430/6434/10658/2521/6433	14	COP_A
GO:0043065	GO:0043065	positive regulation of apoptotic process	34/550	467/13319	0.000966833	0.0346679	0.031096	7204/817/604/50650/3778/9590/8997/7074/8648/7078/22822/196527/29/3725/4853/4616/658/2898/11214/7704/9459/6196/5591/9826/10616/50649/3329/824/468/23365/9759/55294/26230/55833	34	COP_A
GO:0010631	GO:0010631	epithelial cell migration	22/550	258/13319	0.00105188	0.037094	0.0332722	56999/1012/7857/5793/5578/7422/493/23499/8613/3037/5587/161742/9037/5581/168667/659/51466/23189/5797/2260/55294/55612	22	COP_A
GO:0090132	GO:0090132	epithelium migration	22/550	258/13319	0.00105188	0.037094	0.0332722	56999/1012/7857/5793/5578/7422/493/23499/8613/3037/5587/161742/9037/5581/168667/659/51466/23189/5797/2260/55294/55612	22	COP_A
GO:0007215	GO:0007215	glutamate receptor signaling pathway	8/550	51/13319	0.0010664	0.0372979	0.0334551	2915/2899/23236/2917/7074/2892/2897/2898	8	COP_A
GO:0030208	GO:0030208	dermatan sulfate biosynthetic process	4/550	12/13319	0.00109218	0.037889	0.0339852	10090/1464/1462/63827	4	COP_A
GO:0007265	GO:0007265	Ras protein signal transduction	25/550	310/13319	0.0011037	0.0379799	0.0340668	604/50650/83478/1012/7074/9423/5587/53358/25759/3725/10630/4853/2768/4983/19/11214/51196/9289/8473/9826/79109/23189/8660/23365/2059	25	COP_A
GO:0050654	GO:0050654	chondroitin sulfate proteoglycan metabolic process	7/550	40/13319	0.00112128	0.038276	0.0343324	50515/1464/1462/337876/63827/64131/83539	7	COP_A
GO:0048705	GO:0048705	skeletal system morphogenesis	16/550	163/13319	0.00116438	0.0391575	0.0351231	157506/4325/50515/5396/55553/85301/3037/6660/1301/658/25902/2778/659/5310/2260/59338	16	COP_A
GO:0048024	GO:0048024	regulation of mRNA splicing, via spliceosome	11/550	90/13319	0.00116546	0.0391575	0.0351231	10659/4857/10656/1655/6431/6625/6651/6432/6434/10658/6433	11	COP_A
GO:0030100	GO:0030100	regulation of endocytosis	17/550	179/13319	0.00119501	0.0398369	0.0357324	1012/196527/22871/7422/146395/5587/120892/4983/5530/11031/967/4289/60682/4035/7249/57534/22848	17	COP_A
GO:0030857	GO:0030857	negative regulation of epithelial cell differentiation	6/550	30/13319	0.00122784	0.0403014	0.0361491	6935/7422/161742/6431/200734/6772	6	COP_A
GO:0099068	GO:0099068	postsynapse assembly	6/550	30/13319	0.00122784	0.0403014	0.0361491	2596/3556/22871/57502/4038/57555	6	COP_A
GO:0090130	GO:0090130	tissue migration	22/550	262/13319	0.00128451	0.0418399	0.0375291	56999/1012/7857/5793/5578/7422/493/23499/8613/3037/5587/161742/9037/5581/168667/659/51466/23189/5797/2260/55294/55612	22	COP_A
GO:0000380	GO:0000380	alternative mRNA splicing, via spliceosome	9/550	65/13319	0.00132773	0.0428512	0.0384362	10659/4857/10656/1655/6431/23028/6434/10658/6433	9	COP_A
GO:0051899	GO:0051899	membrane depolarization	10/550	78/13319	0.00133565	0.0428512	0.0384362	817/773/6328/775/3725/120892/6326/6546/6323/6334	10	COP_A
GO:0002026	GO:0002026	regulation of the force of heart contraction	5/550	21/13319	0.00138369	0.0437349	0.0392289	817/493/4842/6546/488	5	COP_A
GO:0050927	GO:0050927	positive regulation of positive chemotaxis	5/550	21/13319	0.00138369	0.0437349	0.0392289	4916/1012/7857/7422/2152	5	COP_A
GO:0099084	GO:0099084	postsynaptic specialization organization	6/550	31/13319	0.00147016	0.0460443	0.0413003	2596/3556/22871/4983/66000/57555	6	COP_A
GO:0072659	GO:0072659	protein localization to plasma membrane	21/550	248/13319	0.00147834	0.0460443	0.0413003	10580/23043/1804/57628/23426/57512/493/23499/483/11031/5581/88/1956/65267/57731/55022/55690/4035/8500/4644/975	21	COP_A
GO:0098815	GO:0098815	modulation of excitatory postsynaptic potential	7/550	42/13319	0.00151101	0.0461931	0.0414338	9699/22871/120892/57502/66000/57555/1760	7	COP_A
GO:0030205	GO:0030205	dermatan sulfate metabolic process	4/550	13/13319	0.00152642	0.0461931	0.0414338	10090/1464/1462/63827	4	COP_A
GO:0035458	GO:0035458	cellular response to interferon-beta	4/550	13/13319	0.00152642	0.0461931	0.0414338	6772/824/7327/3428	4	COP_A
GO:0099170	GO:0099170	postsynaptic modulation of chemical synaptic transmission	4/550	13/13319	0.00152642	0.0461931	0.0414338	2915/23236/5530/1630	4	COP_A
GO:0043087	GO:0043087	regulation of GTPase activity	31/550	425/13319	0.00155115	0.0466111	0.0418087	604/23236/83478/8997/4916/7074/57568/29/50807/26575/57514/55531/3725/120892/4983/9515/9743/6000/3987/80243/9459/116987/55616/5903/23094/9826/9462/23365/60682/7249/26230	31	COP_A
GO:0003018	GO:0003018	vascular process in circulatory system	18/550	200/13319	0.00160468	0.0478824	0.042949	5795/3778/57419/9590/114134/40/6506/7422/493/4842/2171/482/81539/1956/6546/659/4035/490	18	COP_A
GO:0010975	GO:0010975	regulation of neuron projection development	54/561	397/13319	1.58e-14	7.01e-11	5.46e-11	2895/1608/1496/23043/1272/348/10090/7431/577/482/5587/22854/1809/1002/4916/6616/56963/10611/818/5764/5362/4919/9760/6092/10690/4504/65009/8997/2534/57118/4133/120892/5396/80031/7025/26230/4915/6383/157285/26037/23327/5793/7422/5530/4035/10154/27185/4038/22871/655/10152/659/5780/57689	54	COP_B
GO:0050808	GO:0050808	synapse organization	52/561	387/13319	8.24e-14	1.83e-10	1.42e-10	2895/2823/783/1501/10082/8404/1496/2555/348/4774/23284/577/66000/23657/22854/23024/388336/440279/10611/5764/4897/9378/57633/7402/2066/6092/8997/2534/9722/2915/10810/575/120892/10160/4915/9806/84966/27253/26037/4628/221935/27185/4038/4208/22871/2239/57502/10152/55209/54674/57689/63827	52	COP_B
GO:0007409	GO:0007409	axonogenesis	52/561	421/13319	2.35e-12	3.48e-09	2.71e-09	3908/658/1496/5797/348/56288/10090/137970/4781/10752/22854/9201/1002/7204/23022/5362/5727/4897/9378/6092/2736/4504/5578/8997/2534/2737/575/9211/4853/4133/91653/80031/26230/4915/152330/596/26037/7422/4035/85440/10818/10154/6709/27185/9890/7976/4038/655/107/64221/659/57689	52	COP_B
GO:0061564	GO:0061564	axon development	54/561	461/13319	7.16e-12	7.94e-09	6.19e-09	3908/658/1496/5797/348/56288/10090/137970/4781/10752/22854/9201/1002/7204/56963/5764/23022/5362/5727/4897/9378/6092/2736/4504/5578/8997/2534/2737/575/9211/4853/4133/91653/80031/26230/4915/152330/596/26037/7422/4035/85440/10818/10154/6709/27185/9890/7976/4038/655/107/64221/659/57689	54	COP_B
GO:0003013	GO:0003013	circulatory system process	55/561	486/13319	1.77e-11	1.57e-08	1.22e-08	8671/6507/1956/6263/783/6506/57419/5592/3751/10659/2697/348/477/30820/81539/10768/3709/5125/482/287/5139/5144/148/23576/10413/444/817/5286/83943/284/6546/3778/7042/7068/3781/5348/2534/9722/6456/11214/4088/143872/9283/340481/25937/23327/7422/4035/1910/6717/114134/491/5919/5547/659	55	COP_B
GO:0050804	GO:0050804	modulation of chemical synaptic transmission	46/561	372/13319	4.48e-11	3.12e-08	2.43e-08	2890/2895/1956/3908/783/10718/2259/348/477/66000/23657/2898/2897/22854/148/9627/5270/388336/6616/440279/613/5764/23236/29/9378/2534/2915/575/773/9211/120892/5071/4915/152330/27253/26037/5530/2900/23228/27185/4208/22871/57502/107/25897/57689	46	COP_B
GO:0099177	GO:0099177	regulation of trans-synaptic signaling	46/561	373/13319	4.92e-11	3.12e-08	2.43e-08	2890/2895/1956/3908/783/10718/2259/348/477/66000/23657/2898/2897/22854/148/9627/5270/388336/6616/440279/613/5764/23236/29/9378/2534/2915/575/773/9211/120892/5071/4915/152330/27253/26037/5530/2900/23228/27185/4208/22871/57502/107/25897/57689	46	COP_B
GO:0044057	GO:0044057	regulation of system process	51/561	459/13319	1.96e-10	1.09e-07	8.48e-08	1956/6263/783/5592/3751/10659/2697/348/477/30820/56288/10768/3709/66000/482/287/5144/148/388336/444/817/818/6546/3778/7042/9378/7068/7402/3781/58494/5578/5348/9722/10810/120892/10891/4088/143872/340481/51196/5530/3488/1910/6717/491/2587/3720/22871/2023/57502/659	51	COP_B
GO:0042391	GO:0042391	regulation of membrane potential	44/561	378/13319	8.54e-10	4.21e-07	3.28e-07	2890/8671/2895/2560/783/3751/2259/2555/2697/477/2567/66000/482/287/2898/2897/148/817/5764/6546/3778/9378/2565/3781/5348/9722/2915/2550/773/120892/5071/4915/596/23327/5530/2900/149111/6717/4208/22871/55022/57502/84275/3725	44	COP_B
GO:0007411	GO:0007411	axon guidance	33/561	248/13319	4.3e-09	1.91e-06	1.49e-06	3908/658/5797/137970/4781/10752/1002/7204/23022/5362/5727/4897/9378/6092/2736/5578/8997/2534/2737/9211/4853/91653/80031/152330/7422/4035/10818/10154/6709/7976/655/64221/659	33	COP_B
GO:0097485	GO:0097485	neuron projection guidance	33/561	249/13319	4.76e-09	1.92e-06	1.5e-06	3908/658/5797/137970/4781/10752/1002/7204/23022/5362/5727/4897/9378/6092/2736/5578/8997/2534/2737/9211/4853/91653/80031/152330/7422/4035/10818/10154/6709/7976/655/64221/659	33	COP_B
GO:0031346	GO:0031346	positive regulation of cell projection organization	37/561	307/13319	7.7e-09	2.78e-06	2.17e-06	2823/55604/57451/1272/348/482/5587/10178/1809/1002/4916/5764/5362/4919/54874/9760/6092/10690/65009/8997/2534/57118/324/26230/4915/51196/7422/4035/10154/27185/6239/23433/22871/655/10152/22873/659	37	COP_B
GO:0051960	GO:0051960	regulation of nervous system development	42/561	378/13319	8.45e-09	2.78e-06	2.17e-06	2895/56288/5803/577/10413/5270/1002/5764/5362/9378/57633/6092/4504/58494/8997/10810/2737/575/4133/3091/80031/163175/26230/9283/4915/10683/7422/429/5530/4035/85440/5080/10154/27185/55502/7976/4038/22871/655/54674/659/406	42	COP_B
GO:0007423	GO:0007423	sensory organ development	45/561	422/13319	8.77e-09	2.78e-06	2.17e-06	2823/1956/658/5797/6096/7431/23657/200734/26018/7545/5764/4919/2202/7042/7068/6662/8412/2736/1295/2737/23418/4853/3091/5396/57381/4088/5087/4915/596/27443/7422/429/2247/10253/221935/10818/5080/7111/9890/7976/161742/65217/655/10152/659	45	COP_B
GO:0008015	GO:0008015	blood circulation	44/561	409/13319	9.89e-09	2.93e-06	2.28e-06	1956/6263/783/5592/3751/10659/2697/348/477/30820/10768/3709/5125/482/287/5139/5144/148/23576/444/817/5286/83943/284/6546/3778/7042/7068/3781/5348/9722/6456/4088/143872/9283/340481/23327/7422/1910/6717/491/5919/5547/659	44	COP_B
GO:0007416	GO:0007416	synapse assembly	25/561	164/13319	2.2e-08	6.07e-06	4.73e-06	2895/2823/10082/2555/23284/577/10611/4897/9378/57633/2066/6092/575/10160/4915/9806/27253/221935/4038/4208/22871/2239/57502/55209/54674	25	COP_B
GO:0043010	GO:0043010	camera-type eye development	32/561	252/13319	2.33e-08	6.07e-06	4.73e-06	2823/658/5797/6096/7431/23657/200734/5764/2202/7042/7068/6662/8412/1295/2737/23418/4853/3091/57381/4088/4915/7422/2247/10253/221935/10818/5080/7111/161742/655/10152/659	32	COP_B
GO:0051056	GO:0051056	regulation of small GTPase mediated signal transduction	35/561	294/13319	2.71e-08	6.67e-06	5.2e-06	10451/348/57514/148/26084/83478/64283/7204/613/57522/29/7042/4254/10144/8997/4853/11214/57381/23365/9743/143872/26230/90627/51196/9459/157285/26037/19/9289/10253/84249/57706/604/23433/79658	35	COP_B
GO:0070306	GO:0070306	lens fiber cell differentiation	10/561	25/13319	2.99e-08	6.99e-06	5.45e-06	7431/23657/200734/4088/2247/10253/10818/7111/161742/10152	10	COP_B
GO:0001654	GO:0001654	eye development	34/561	288/13319	5.28e-08	1.17e-05	9.14e-06	2823/658/5797/6096/7431/23657/200734/5764/2202/7042/7068/6662/8412/1295/2737/23418/4853/3091/57381/4088/5087/4915/596/7422/2247/10253/221935/10818/5080/7111/161742/655/10152/659	34	COP_B
GO:0098742	GO:0098742	cell-cell adhesion via plasma-membrane adhesion molecules	27/561	197/13319	6.02e-08	1.27e-05	9.91e-06	2895/120114/10082/57451/8404/5797/1008/23284/137970/10178/22854/1002/23022/222256/7042/6092/23418/84966/152330/27253/221935/22871/2239/65217/90/64221/57689	27	COP_B
GO:0150063	GO:0150063	visual system development	34/561	292/13319	7.42e-08	1.5e-05	1.17e-05	2823/658/5797/6096/7431/23657/200734/5764/2202/7042/7068/6662/8412/1295/2737/23418/4853/3091/57381/4088/5087/4915/596/7422/2247/10253/221935/10818/5080/7111/161742/655/10152/659	34	COP_B
GO:0003012	GO:0003012	muscle system process	38/561	352/13319	9.5e-08	1.76e-05	1.37e-05	1837/783/10580/5592/2697/477/6525/7431/287/5144/148/444/817/10611/818/5286/6546/3778/7402/6641/3781/5578/5348/9722/10891/11214/4088/143872/340481/51196/23327/5530/3488/1910/6717/7111/3720/2023	38	COP_B
GO:0048880	GO:0048880	sensory system development	34/561	295/13319	9.53e-08	1.76e-05	1.37e-05	2823/658/5797/6096/7431/23657/200734/5764/2202/7042/7068/6662/8412/1295/2737/23418/4853/3091/57381/4088/5087/4915/596/7422/2247/10253/221935/10818/5080/7111/161742/655/10152/659	34	COP_B
GO:0048592	GO:0048592	eye morphogenesis	20/561	119/13319	1.1e-07	1.95e-05	1.52e-05	5797/6096/5764/2202/7068/6662/8412/1295/2737/23418/4853/3091/4915/596/7422/221935/10818/5080/655/10152	20	COP_B
GO:0050807	GO:0050807	regulation of synapse organization	26/561	191/13319	1.22e-07	2e-05	1.56e-05	2895/2823/10082/1496/348/577/23657/10611/5764/9378/57633/6092/8997/2534/575/120892/4915/26037/27185/4038/4208/22871/2239/10152/55209/54674	26	COP_B
GO:0090596	GO:0090596	sensory organ morphogenesis	26/561	191/13319	1.22e-07	2e-05	1.56e-05	5797/6096/26018/7545/5764/2202/7068/6662/8412/2736/1295/2737/23418/4853/3091/5396/4915/596/7422/10253/221935/10818/5080/7976/655/10152	26	COP_B
GO:0060284	GO:0060284	regulation of cell development	42/561	417/13319	1.41e-07	2.23e-05	1.74e-05	55604/5803/5139/10413/5270/1002/5764/5362/23236/5991/7068/6092/4504/8997/2737/4853/4133/120892/3091/80031/26230/9283/4915/340481/10683/596/7422/429/5530/4035/85440/1910/5080/10154/27185/55502/7976/4038/6239/655/659/406	42	COP_B
GO:0060078	GO:0060078	regulation of postsynaptic membrane potential	20/561	121/13319	1.46e-07	2.23e-05	1.74e-05	2890/2895/2560/3751/2259/2555/2567/66000/2898/2897/9378/2565/2915/2550/120892/5530/2900/4208/22871/57502	20	COP_B
GO:0048593	GO:0048593	camera-type eye morphogenesis	18/561	100/13319	1.63e-07	2.4e-05	1.88e-05	5797/6096/5764/7068/6662/8412/1295/2737/23418/4853/3091/4915/7422/221935/10818/5080/655/10152	18	COP_B
GO:0034329	GO:0034329	cell junction assembly	39/561	376/13319	1.85e-07	2.65e-05	2.07e-05	2895/2823/1501/10580/10082/2555/2697/56288/1008/23284/577/10611/613/222256/4897/9378/57633/2066/6092/5578/575/324/10160/4088/4915/9806/27253/596/7422/4035/221935/4038/4208/22871/2239/57502/7205/55209/54674	39	COP_B
GO:0030902	GO:0030902	hindbrain development	20/561	124/13319	2.21e-07	3.02e-05	2.35e-05	2895/6095/1496/1272/482/23026/1152/5270/5764/5362/2736/10891/8648/9283/596/23090/429/57502/655/23543	20	COP_B
GO:0016358	GO:0016358	dendrite development	28/561	223/13319	2.25e-07	3.02e-05	2.35e-05	1501/5592/1608/1496/23043/348/577/9201/10611/5764/8997/2534/57118/4133/120892/10160/6383/26037/23327/5530/221935/27185/4038/4208/22871/655/23543/10152	28	COP_B
GO:0030336	GO:0030336	negative regulation of cell migration	28/561	224/13319	2.47e-07	3.17e-05	2.47e-05	10718/5592/4163/2697/5797/348/482/1809/5764/23143/23236/57522/2066/65009/575/10891/80031/89795/90627/596/5793/9289/3488/2247/4035/4208/161742/11057	28	COP_B
GO:0035249	GO:0035249	synaptic transmission, glutamatergic	16/561	82/13319	2.5e-07	3.17e-05	2.47e-05	2895/1956/477/2898/2897/5270/440279/9378/2915/120892/5071/2900/149111/27185/4208/22871	16	COP_B
GO:0003018	GO:0003018	vascular process in circulatory system	26/561	200/13319	3.07e-07	3.78e-05	2.95e-05	8671/6507/1956/6506/57419/5592/2697/348/477/81539/482/5139/148/23576/5286/284/6546/3778/6456/143872/340481/7422/4035/1910/114134/659	26	COP_B
GO:0007610	GO:0007610	behavior	43/561	446/13319	3.37e-07	3.95e-05	3.08e-05	2890/1956/3751/2697/348/477/5803/577/23657/482/2898/6616/4857/5764/23236/9378/463/7068/285671/65009/8997/2534/2915/2737/120892/3091/8648/163175/5071/4862/53616/4915/27253/596/221935/7111/4208/814/22871/8863/57502/107/3725	43	COP_B
GO:0050803	GO:0050803	regulation of synapse structure or activity	26/561	201/13319	3.39e-07	3.95e-05	3.08e-05	2895/2823/10082/1496/348/577/23657/10611/5764/9378/57633/6092/8997/2534/575/120892/4915/26037/27185/4038/4208/22871/2239/10152/55209/54674	26	COP_B
GO:0045596	GO:0045596	negative regulation of cell differentiation	46/561	500/13319	5.01e-07	5.7e-05	4.44e-05	1956/6095/6935/6096/200734/10413/7204/5764/5727/2202/7042/7068/6662/23414/2736/4504/862/84525/2737/51232/4133/677/28951/80031/4088/5087/9283/25937/55553/152330/10683/19/7422/429/5530/3488/10253/1910/10818/5080/604/4038/161742/655/678/406	46	COP_B
GO:0035265	GO:0035265	organ growth	20/561	132/13319	6.25e-07	6.93e-05	5.4e-05	2697/2261/148/10413/10611/23286/7042/2066/6662/23414/65009/11214/32/596/2247/10253/4208/3720/85301/57502	20	COP_B
GO:0048813	GO:0048813	dendrite morphogenesis	20/561	133/13319	7.07e-07	7.5e-05	5.85e-05	1501/1496/23043/577/9201/10611/5764/8997/2534/4133/120892/10160/6383/26037/23327/5530/4038/22871/23543/10152	20	COP_B
GO:0003015	GO:0003015	heart process	28/561	236/13319	7.27e-07	7.5e-05	5.85e-05	6263/783/3751/10659/2697/477/30820/10768/3709/482/287/5144/148/10413/444/817/6546/7042/7068/3781/5348/2534/9722/11214/25937/23327/6717/491	28	COP_B
GO:2000146	GO:2000146	negative regulation of cell motility	28/561	236/13319	7.27e-07	7.5e-05	5.85e-05	10718/5592/4163/2697/5797/348/482/1809/5764/23143/23236/57522/2066/65009/575/10891/80031/89795/90627/596/5793/9289/3488/2247/4035/4208/161742/11057	28	COP_B
GO:0007264	GO:0007264	small GTPase mediated signal transduction	43/561	465/13319	1.04e-06	0.000105205	8.2e-05	10451/348/57514/5587/148/26084/83478/64283/7204/613/57522/29/7042/8412/4254/10144/8997/4853/11214/57381/23365/9743/143872/26230/90627/51196/9459/157285/26037/19/9289/2247/10253/84249/85440/57706/604/6239/23433/2768/79658/10152/3725	43	COP_B
GO:0051271	GO:0051271	negative regulation of cellular component movement	28/561	241/13319	1.11e-06	0.000109622	8.55e-05	10718/5592/4163/2697/5797/348/482/1809/5764/23143/23236/57522/2066/65009/575/10891/80031/89795/90627/596/5793/9289/3488/2247/4035/4208/161742/11057	28	COP_B
GO:0030900	GO:0030900	forebrain development	33/561	313/13319	1.15e-06	0.000110915	8.65e-05	10718/5592/477/5992/66000/23657/482/4781/9201/5764/23236/6546/2066/9760/6092/2736/2534/2737/120892/3091/10891/8648/23224/4915/429/9289/4035/85440/10818/27185/55970/10579/63827	33	COP_B
GO:2000177	GO:2000177	regulation of neural precursor cell proliferation	14/561	71/13319	1.23e-06	0.000116437	9.08e-05	5803/5764/9760/2736/2737/120892/3091/9283/7422/23090/429/9289/27185/7976	14	COP_B
GO:0051272	GO:0051272	positive regulation of cellular component movement	43/561	469/13319	1.31e-06	0.000121097	9.44e-05	1956/55604/5587/4916/5764/5286/284/6546/7042/6662/4254/58494/5578/57118/324/4133/3091/378938/57381/80031/4088/23224/196527/9806/596/7422/5530/3488/2247/10253/4035/85440/8613/604/6239/5919/655/90/7205/3315/659/2241/23075	43	COP_B
GO:2000179	GO:2000179	positive regulation of neural precursor cell proliferation	11/561	44/13319	1.45e-06	0.000131345	0.000102415	9760/2736/2737/3091/9283/7422/23090/429/9289/27185/7976	11	COP_B
GO:1903522	GO:1903522	regulation of blood circulation	27/561	231/13319	1.54e-06	0.000136407	0.000106363	1956/6263/783/3751/10659/2697/477/30820/10768/3709/482/287/5144/148/444/817/6546/7042/7068/3781/5348/9722/143872/340481/6717/491/659	27	COP_B
GO:0043087	GO:0043087	regulation of GTPase activity	40/561	425/13319	1.61e-06	0.000140463	0.000109525	216/5592/10451/6000/9628/57514/577/26084/83478/4916/613/5362/23143/23236/57522/29/8601/8412/10144/8997/6002/120892/23216/23365/9743/143872/26230/90627/4915/9459/26037/10253/85440/10154/57706/604/8853/79658/3725/55160	40	COP_B
GO:0007507	GO:0007507	heart development	42/561	460/13319	1.94e-06	0.00016586	0.000129328	1956/1363/2697/10529/5125/287/148/10413/4916/10611/5764/5727/6546/7042/2066/6662/23414/6092/2736/65009/2737/27295/4853/3091/677/11214/4088/55553/51196/32/8850/7422/429/2247/10818/6717/4208/3720/161742/655/90/659	42	COP_B
GO:0040013	GO:0040013	negative regulation of locomotion	29/561	264/13319	2.26e-06	0.000189509	0.000147769	10718/5592/4163/2697/5797/348/482/1809/5764/23143/23236/57522/2066/6092/65009/575/10891/80031/89795/90627/596/5793/9289/3488/2247/4035/4208/161742/11057	29	COP_B
GO:0061061	GO:0061061	muscle structure development	43/561	482/13319	2.68e-06	0.000220369	0.000171831	3908/6095/1496/23345/10529/4217/6525/577/5077/287/148/10611/23236/6546/7042/463/7402/6662/23414/58494/3679/575/27295/677/91653/11214/4088/93145/55553/596/7422/5530/6934/3488/1910/10818/6717/7111/56261/4208/10472/90/406	43	COP_B
GO:0061351	GO:0061351	neural precursor cell proliferation	18/561	121/13319	2.97e-06	0.000239737	0.000186933	6095/6660/5803/5764/9760/2736/2737/120892/3091/9283/7422/23090/429/9289/85440/10818/27185/7976	18	COP_B
GO:0045664	GO:0045664	regulation of neuron differentiation	21/561	159/13319	3.26e-06	0.000258003	0.000201176	6935/4897/463/7068/6662/6925/2736/2737/339479/120892/8648/5087/9283/152330/596/429/1910/604/4208/22871/655	21	COP_B
GO:0001503	GO:0001503	ossification	33/561	329/13319	3.46e-06	0.000268887	0.000209664	1956/57419/658/2261/6096/64131/5587/10413/5764/5727/6546/7042/6662/2736/55366/2737/51232/3091/4088/23051/5087/196527/25937/27044/596/3488/4038/55790/4208/655/90/1291/659	33	COP_B
GO:2000147	GO:2000147	positive regulation of cell motility	41/561	457/13319	4.01e-06	0.000306281	0.000238821	1956/55604/5587/4916/5764/5286/284/6546/7042/6662/4254/58494/5578/57118/324/3091/378938/57381/80031/4088/23224/196527/9806/596/7422/5530/3488/2247/10253/4035/85440/8613/6239/5919/655/90/7205/3315/659/2241/23075	41	COP_B
GO:0042063	GO:0042063	gliogenesis	27/561	243/13319	4.07e-06	0.000306281	0.000238821	1956/3908/56288/1191/7431/5803/482/4781/5270/5764/4919/7042/6662/4504/10810/2737/23418/163175/9283/53616/23224/4915/55553/429/9289/4035/27185	27	COP_B
GO:0045599	GO:0045599	negative regulation of fat cell differentiation	10/561	40/13319	4.38e-06	0.000319447	0.000249087	6095/10413/7204/23414/862/28951/4088/25937/678/406	10	COP_B
GO:0010632	GO:0010632	regulation of epithelial cell migration	24/561	202/13319	4.39e-06	0.000319447	0.000249087	4163/5797/348/5587/5764/5286/284/7042/6662/5578/575/3091/57381/90627/5793/7422/2247/8613/4208/6239/161742/5547/3315/659	24	COP_B
GO:0007405	GO:0007405	neuroblast proliferation	11/561	50/13319	5.62e-06	0.000401799	0.000313301	6660/5764/2737/120892/3091/7422/429/85440/10818/27185/7976	11	COP_B
GO:0061337	GO:0061337	cardiac conduction	18/561	127/13319	6e-06	0.000422416	0.000329377	6263/783/3751/2697/477/30820/10768/3709/482/287/5144/444/817/6546/3781/5348/6717/491	18	COP_B
GO:0043535	GO:0043535	regulation of blood vessel endothelial cell migration	14/561	81/13319	6.34e-06	0.000439422	0.000342637	348/5587/5286/284/5578/3091/57381/90627/7422/2247/4208/161742/5547/3315	14	COP_B
GO:0050767	GO:0050767	regulation of neurogenesis	31/561	309/13319	6.81e-06	0.000464675	0.000362327	5803/10413/5270/1002/5764/5362/6092/4504/8997/2737/4133/3091/80031/26230/9283/4915/10683/7422/429/5530/4035/85440/5080/10154/27185/55502/7976/4038/655/659/406	31	COP_B
GO:0040017	GO:0040017	positive regulation of locomotion	41/561	468/13319	7.19e-06	0.000476564	0.000371599	1956/55604/5587/4916/5764/5286/284/6546/7042/6662/4254/58494/5578/57118/324/3091/378938/57381/80031/4088/23224/196527/9806/596/7422/5530/3488/2247/10253/4035/85440/8613/6239/5919/655/90/7205/3315/659/2241/23075	41	COP_B
GO:0030278	GO:0030278	regulation of ossification	15/561	93/13319	7.21e-06	0.000476564	0.000371599	658/5764/6546/7042/6662/3091/4088/5087/196527/596/4038/4208/655/90/659	15	COP_B
GO:0021537	GO:0021537	telencephalon development	24/561	208/13319	7.31e-06	0.000476564	0.000371599	10718/477/5992/66000/23657/482/4781/23236/6546/2066/6092/2737/120892/3091/8648/23224/4915/429/9289/4035/27185/55970/10579/63827	24	COP_B
GO:0006936	GO:0006936	muscle contraction	29/561	282/13319	8.36e-06	0.000537703	0.000419271	1837/783/10580/5592/2697/477/6525/7431/287/5144/148/444/817/5286/6546/3778/7402/6641/3781/5348/9722/143872/340481/51196/23327/1910/6717/7111/2023	29	COP_B
GO:0001667	GO:0001667	ameboidal-type cell migration	34/561	359/13319	8.64e-06	0.000547344	0.000426789	4163/2697/5797/348/5587/5764/5286/284/6546/7042/2066/6662/4254/5578/575/3091/57381/80031/90627/5793/7422/2247/8613/1910/4208/6239/161742/5547/2768/655/90/3315/659/2241	34	COP_B
GO:0045778	GO:0045778	positive regulation of ossification	10/561	43/13319	8.85e-06	0.000552653	0.000430928	658/5764/6546/7042/4088/196527/4208/655/90/659	10	COP_B
GO:0010001	GO:0010001	glial cell differentiation	22/561	183/13319	9.06e-06	0.00055808	0.00043516	1956/3908/56288/1191/7431/5803/4781/5270/5764/4919/6662/4504/10810/2737/23418/163175/9283/53616/4915/55553/429/4035	22	COP_B
GO:0023061	GO:0023061	signal release	36/561	393/13319	9.91e-06	0.000602257	0.000469607	1956/783/2697/93664/3709/5125/148/9627/114088/6616/440279/818/5991/9378/5578/25924/8997/773/120892/3091/5071/79971/51760/387597/19/5530/6934/4035/6717/4208/2587/22871/107/2029/90007/406	36	COP_B
GO:0030501	GO:0030501	positive regulation of bone mineralization	9/561	35/13319	1.03e-05	0.000620215	0.000483609	658/5764/6546/4088/196527/4208/655/90/659	9	COP_B
GO:0014912	GO:0014912	negative regulation of smooth muscle cell migration	7/561	20/13319	1.09e-05	0.000643314	0.000501621	5592/65009/10891/80031/3488/4035/4208	7	COP_B
GO:0045667	GO:0045667	regulation of osteoblast differentiation	16/561	108/13319	1.11e-05	0.000646081	0.000503778	658/6096/5587/10413/5727/6662/2737/51232/4088/23051/25937/3488/4208/655/90/659	16	COP_B
GO:0030335	GO:0030335	positive regulation of cell migration	39/561	444/13319	1.13e-05	0.000653683	0.000509706	1956/55604/5587/4916/5764/5286/284/6546/7042/6662/4254/58494/5578/57118/324/3091/57381/80031/4088/23224/196527/596/7422/5530/3488/2247/10253/4035/85440/8613/6239/5919/655/90/7205/3315/659/2241/23075	39	COP_B
GO:0048514	GO:0048514	blood vessel morphogenesis	42/561	496/13319	1.28e-05	0.000727086	0.000566942	6095/10451/5797/348/221981/577/64344/5587/169044/23576/10413/83478/5764/5286/284/4897/7042/23414/1295/5578/575/4853/3091/677/5396/57381/90627/4915/7422/9289/2247/10253/4035/3716/5315/10267/161742/5547/90/3725/3315/659	42	COP_B
GO:0008016	GO:0008016	regulation of heart contraction	23/561	201/13319	1.3e-05	0.000727086	0.000566942	6263/783/3751/10659/2697/477/30820/10768/3709/482/287/5144/148/444/817/6546/7042/7068/3781/5348/9722/6717/491	23	COP_B
GO:0060419	GO:0060419	heart growth	13/561	75/13319	1.31e-05	0.000727086	0.000566942	2697/148/10413/10611/7042/2066/23414/65009/11214/32/2247/4208/3720	13	COP_B
GO:0045165	GO:0045165	cell fate commitment	21/561	174/13319	1.36e-05	0.000743686	0.000579885	6660/25925/5727/2066/9760/6662/2736/2737/4853/324/5396/55553/596/429/6934/2247/10253/85440/5080/4208/90	21	COP_B
GO:0010594	GO:0010594	regulation of endothelial cell migration	19/561	149/13319	1.59e-05	0.000857479	0.000668614	5797/348/5587/5764/5286/284/5578/575/3091/57381/90627/7422/2247/8613/4208/161742/5547/3315/659	19	COP_B
GO:0043547	GO:0043547	positive regulation of GTPase activity	33/561	354/13319	1.63e-05	0.000868793	0.000677436	216/10451/6000/9628/57514/577/26084/83478/4916/613/23236/57522/29/8601/8412/10144/8997/6002/120892/23216/23365/9743/143872/26230/90627/9459/26037/85440/57706/8853/79658/3725/55160	33	COP_B
GO:0010976	GO:0010976	positive regulation of neuron projection development	18/561	137/13319	1.75e-05	0.000923335	0.000719966	1272/348/482/5587/1809/4916/5764/4919/9760/10690/65009/8997/2534/57118/4915/4035/27185/655	18	COP_B
GO:0007611	GO:0007611	learning or memory	23/561	205/13319	1.79e-05	0.000933295	0.000727732	2890/1956/348/477/5803/577/23657/6616/5764/23236/9378/65009/8997/2534/2915/3091/5071/4915/4208/814/57502/107/3725	23	COP_B
GO:0060537	GO:0060537	muscle tissue development	29/561	294/13319	1.86e-05	0.000948398	0.000739508	2697/10529/148/10413/10611/5727/6546/7042/2066/6662/23414/65009/10891/11214/4088/55553/596/7422/5530/3488/2247/10818/56261/4208/10472/3720/655/90/406	29	COP_B
GO:0031345	GO:0031345	negative regulation of cell projection organization	20/561	164/13319	1.86e-05	0.000948398	0.000739508	348/7431/10413/83478/1809/56963/4504/2534/4133/120892/80031/7025/157285/5793/5530/10253/4035/4038/22871/5780	20	COP_B
GO:0072507	GO:0072507	divalent inorganic cation homeostasis	35/561	389/13319	1.93e-05	0.000957928	0.000746939	2890/1956/6263/783/57419/2697/348/477/3709/287/2898/5144/148/817/84239/6546/4504/2534/2915/773/123041/5071/4088/51196/596/2247/4035/1910/6717/491/27185/2587/9914/4502/23075	35	COP_B
GO:0002062	GO:0002062	chondrocyte differentiation	14/561	89/13319	1.95e-05	0.000957928	0.000746939	658/6660/2261/7227/4781/2202/6662/2736/2737/4088/55553/4208/85301/659	14	COP_B
GO:0051963	GO:0051963	regulation of synapse assembly	14/561	89/13319	1.95e-05	0.000957928	0.000746939	2895/10082/577/10611/9378/57633/6092/575/4915/4208/22871/2239/55209/54674	14	COP_B
GO:0032332	GO:0032332	positive regulation of chondrocyte differentiation	6/561	15/13319	1.97e-05	0.000957928	0.000746939	658/6660/6662/2737/4088/55553	6	COP_B
GO:1903779	GO:1903779	regulation of cardiac conduction	10/561	47/13319	2.05e-05	0.000989535	0.000771584	6263/477/10768/3709/482/287/444/6546/5348/491	10	COP_B
GO:0030048	GO:0030048	actin filament-based movement	17/561	126/13319	2.1e-05	0.000998186	0.00077833	783/2697/477/7431/287/5144/817/54874/3781/9722/23224/147179/23327/4628/6717/7111/55930	17	COP_B
GO:0045927	GO:0045927	positive regulation of growth	22/561	193/13319	2.12e-05	0.000998186	0.00077833	1956/10413/1002/23236/7042/2066/23414/23180/9211/5071/2690/51760/32/596/23327/7422/2247/4035/27185/4208/84275/659	22	COP_B
GO:0030855	GO:0030855	epithelial cell differentiation	39/561	458/13319	2.31e-05	0.00106589	0.000831119	57619/6935/7431/23657/4781/5144/169044/200734/10413/26084/613/5764/23022/5727/23236/5991/7068/2066/6662/4853/3091/677/4088/340481/25937/7422/429/2247/10253/10818/5080/7111/4208/161742/655/90/10152/659/406	39	COP_B
GO:0048736	GO:0048736	appendage development	17/561	127/13319	2.33e-05	0.00106589	0.000831119	658/5125/23657/5362/5727/7042/84133/6662/2736/2737/4853/5396/5087/8850/4038/655/659	17	COP_B
GO:0060173	GO:0060173	limb development	17/561	127/13319	2.33e-05	0.00106589	0.000831119	658/5125/23657/5362/5727/7042/84133/6662/2736/2737/4853/5396/5087/8850/4038/655/659	17	COP_B
GO:0002088	GO:0002088	lens development in camera-type eye	11/561	58/13319	2.52e-05	0.00113857	0.000887791	7431/23657/200734/8412/4088/2247/10253/10818/7111/161742/10152	11	COP_B
GO:0051216	GO:0051216	cartilage development	19/561	154/13319	2.54e-05	0.00113857	0.000887791	658/6660/2261/7227/4781/2202/6662/2736/2737/3091/5396/4088/55553/2247/55790/4208/85301/655/659	19	COP_B
GO:0048638	GO:0048638	regulation of developmental growth	27/561	269/13319	2.64e-05	0.00117005	0.000912345	2697/348/2261/10413/1002/5727/23236/4897/23286/2066/23414/4504/4133/80031/5071/2690/51760/32/596/23327/7422/2247/4035/27185/4208/3720/659	27	COP_B
GO:0055017	GO:0055017	cardiac muscle tissue growth	12/561	69/13319	2.72e-05	0.00119281	0.000930087	2697/148/10413/10611/7042/2066/23414/65009/11214/2247/4208/3720	12	COP_B
GO:0051962	GO:0051962	positive regulation of nervous system development	25/561	240/13319	2.81e-05	0.00122086	0.000951956	2895/5803/577/5270/1002/5764/5362/9378/57633/6092/8997/2737/575/3091/26230/4915/7422/429/4035/10154/27185/7976/22871/54674/659	25	COP_B
GO:0086064	GO:0086064	cell communication by electrical coupling involved in cardiac conduction	7/561	23/13319	3.08e-05	0.00132658	0.0010344	2697/477/482/5144/817/6546/6717	7	COP_B
GO:0060047	GO:0060047	heart contraction	24/561	227/13319	3.17e-05	0.00134478	0.00104859	6263/783/3751/10659/2697/477/30820/10768/3709/482/287/5144/148/444/817/6546/7042/7068/3781/5348/9722/23327/6717/491	24	COP_B
GO:0090257	GO:0090257	regulation of muscle system process	21/561	184/13319	3.18e-05	0.00134478	0.00104859	5592/477/287/5144/148/817/818/6546/3778/7402/5578/10891/4088/143872/340481/51196/5530/3488/6717/3720/2023	21	COP_B
GO:0048871	GO:0048871	multicellular organismal homeostasis	36/561	416/13319	3.39e-05	0.00140733	0.00109736	1956/3908/108/216/2104/3910/2697/482/10413/4857/284/361/6662/58494/5578/55366/23418/324/6456/10891/25937/9658/32/596/387597/7422/23090/85440/1910/26027/23228/5547/65217/107/3315/406	36	COP_B
GO:0090066	GO:0090066	regulation of anatomical structure size	36/561	416/13319	3.39e-05	0.00140733	0.00109736	1956/55604/5592/10451/1496/2697/348/477/10178/148/1002/5286/6546/361/4897/3778/130271/4504/10810/4133/120892/56262/80031/143872/196527/340481/7422/4035/1910/7111/6709/27185/10152/659/2241/23075	36	COP_B
GO:0030166	GO:0030166	proteoglycan biosynthetic process	11/561	60/13319	3.52e-05	0.00144419	0.0011261	658/266722/10090/83539/64131/90161/1463/6934/55790/659/63827	11	COP_B
GO:0030856	GO:0030856	regulation of epithelial cell differentiation	15/561	106/13319	3.61e-05	0.00147035	0.00114649	6935/200734/10413/5727/23236/5991/6662/677/340481/25937/7422/429/2247/10253/161742	15	COP_B
GO:0048738	GO:0048738	cardiac muscle tissue development	19/561	158/13319	3.65e-05	0.00147051	0.00114662	2697/10529/148/10413/10611/6546/7042/2066/23414/65009/11214/55553/7422/2247/10818/4208/3720/655/90	19	COP_B
GO:0035637	GO:0035637	multicellular organismal signaling	20/561	173/13319	4.06e-05	0.00161606	0.00126012	6263/783/3751/2697/477/30820/10768/3709/482/287/2898/5144/444/817/6546/3781/5348/4915/6717/491	20	COP_B
GO:0070169	GO:0070169	positive regulation of biomineral tissue development	9/561	41/13319	4.1e-05	0.00161606	0.00126012	658/5764/6546/4088/196527/4208/655/90/659	9	COP_B
GO:0030282	GO:0030282	bone mineralization	14/561	95/13319	4.13e-05	0.00161606	0.00126012	57419/658/2261/5764/6546/6662/55366/3091/4088/196527/4208/655/90/659	14	COP_B
GO:0022898	GO:0022898	regulation of transmembrane transporter activity	24/561	231/13319	4.22e-05	0.00161606	0.00126012	2890/783/2259/2697/477/1612/10768/482/287/5144/388336/817/2893/7402/5348/9722/2915/10891/596/23327/149111/6717/4208/22871	24	COP_B
GO:0072080	GO:0072080	nephron tubule development	12/561	72/13319	4.22e-05	0.00161606	0.00126012	10413/5727/6662/55366/2737/4853/5087/25937/596/7422/2247/4208	12	COP_B
GO:0001764	GO:0001764	neuron migration	17/561	133/13319	4.26e-05	0.00161606	0.00126012	2823/10718/5592/1496/23284/22854/9201/4897/2066/2534/4915/7422/429/9289/27185/7976/4208	17	COP_B
GO:0048639	GO:0048639	positive regulation of developmental growth	17/561	133/13319	4.26e-05	0.00161606	0.00126012	10413/1002/23236/2066/23414/5071/2690/51760/32/596/23327/7422/2247/4035/27185/4208/659	17	COP_B
GO:0086065	GO:0086065	cell communication involved in cardiac conduction	10/561	51/13319	4.35e-05	0.00163588	0.00127557	783/2697/477/482/287/5144/817/6546/3781/6717	10	COP_B
GO:0060037	GO:0060037	pharyngeal system development	6/561	17/13319	4.52e-05	0.00168508	0.00131394	5362/5727/7042/655/90/659	6	COP_B
GO:0007389	GO:0007389	pattern specification process	30/561	325/13319	4.72e-05	0.0017459	0.00136136	10718/57619/658/5992/5125/7545/5362/5727/5991/2066/6092/2736/65009/2737/4853/324/3091/4088/79971/5087/10683/429/9289/10818/55502/4038/4208/655/90/659	30	COP_B
GO:0051966	GO:0051966	regulation of synaptic transmission, glutamatergic	11/561	62/13319	4.83e-05	0.00177103	0.00138095	1956/477/2898/2897/5270/9378/2915/120892/27185/4208/22871	11	COP_B
GO:0036376	GO:0036376	sodium ion export across plasma membrane	5/561	11/13319	4.87e-05	0.00177103	0.00138095	8671/477/482/6546/5348	5	COP_B
GO:0072503	GO:0072503	cellular divalent inorganic cation homeostasis	33/561	374/13319	4.92e-05	0.00177396	0.00138324	2890/6263/783/57419/2697/348/477/3709/287/2898/5144/148/817/84239/6546/4504/2534/2915/773/123041/4088/51196/596/2247/4035/1910/6717/491/27185/2587/9914/4502/23075	33	COP_B
GO:0060038	GO:0060038	cardiac muscle cell proliferation	9/561	42/13319	5.02e-05	0.00178167	0.00138925	2697/10413/7042/2066/23414/65009/2247/4208/3720	9	COP_B
GO:0110151	GO:0110151	positive regulation of biomineralization	9/561	42/13319	5.02e-05	0.00178167	0.00138925	658/5764/6546/4088/196527/4208/655/90/659	9	COP_B
GO:0016055	GO:0016055	Wnt signaling pathway	38/561	459/13319	5.42e-05	0.00190817	0.00148788	2262/1956/1501/10082/4163/1363/23043/348/57447/10413/388336/5218/83439/23236/4919/84133/6662/55366/2737/324/120892/27327/5071/4088/79971/25937/166336/5530/6934/4035/8613/27185/7976/4038/23002/2239/406/23112	38	COP_B
GO:0061326	GO:0061326	renal tubule development	12/561	74/13319	5.58e-05	0.00192974	0.00150471	10413/5727/6662/55366/2737/4853/5087/25937/596/7422/2247/4208	12	COP_B
GO:0061036	GO:0061036	positive regulation of cartilage development	7/561	25/13319	5.61e-05	0.00192974	0.00150471	658/6660/6662/2737/4088/55553/659	7	COP_B
GO:0099560	GO:0099560	synaptic membrane adhesion	7/561	25/13319	5.61e-05	0.00192974	0.00150471	10082/8404/22854/27253/22871/2239/57689	7	COP_B
GO:0006024	GO:0006024	glycosaminoglycan biosynthetic process	14/561	98/13319	5.88e-05	0.00197038	0.0015364	2262/10082/10090/83539/64131/284/10402/90161/1463/6383/9672/55790/2239/63827	14	COP_B
GO:0007189	GO:0007189	adenylate cyclase-activating G protein-coupled receptor signaling pathway	14/561	98/13319	5.88e-05	0.00197038	0.0015364	108/23284/577/5144/148/5578/55366/575/11214/19/9289/2587/10267/107	14	COP_B
GO:0006874	GO:0006874	cellular calcium ion homeostasis	31/561	345/13319	5.91e-05	0.00197038	0.0015364	2890/6263/783/57419/2697/348/477/3709/287/2898/5144/148/817/84239/6546/2534/2915/773/123041/4088/51196/596/2247/4035/1910/6717/491/27185/2587/9914/23075	31	COP_B
GO:0198738	GO:0198738	cell-cell signaling by wnt	38/561	461/13319	5.95e-05	0.00197038	0.0015364	2262/1956/1501/10082/4163/1363/23043/348/57447/10413/388336/5218/83439/23236/4919/84133/6662/55366/2737/324/120892/27327/5071/4088/79971/25937/166336/5530/6934/4035/8613/27185/7976/4038/23002/2239/406/23112	38	COP_B
GO:0050890	GO:0050890	cognition	24/561	236/13319	5.95e-05	0.00197038	0.0015364	2890/1956/348/477/5803/577/23657/6616/5764/23236/9378/65009/8997/2534/2915/3091/5071/4915/4208/814/57502/107/3725/55209	24	COP_B
GO:0032330	GO:0032330	regulation of chondrocyte differentiation	9/561	43/13319	6.12e-05	0.00199467	0.00155533	658/6660/7227/2202/6662/2736/2737/4088/55553	9	COP_B
GO:0120163	GO:0120163	negative regulation of cold-induced thermogenesis	9/561	43/13319	6.12e-05	0.00199467	0.00155533	216/3910/4857/55366/23090/85440/26027/23228/406	9	COP_B
GO:0030500	GO:0030500	regulation of bone mineralization	11/561	64/13319	6.55e-05	0.00212087	0.00165374	658/5764/6546/6662/3091/4088/196527/4208/655/90/659	11	COP_B
GO:0072073	GO:0072073	kidney epithelium development	15/561	112/13319	6.93e-05	0.00222821	0.00173743	10413/5727/6662/6092/55366/2737/4853/4088/5087/25937/596/7422/2247/4208/655	15	COP_B
GO:0016049	GO:0016049	cell growth	35/561	415/13319	7.36e-05	0.00234552	0.00182891	1956/10718/2697/348/66000/148/9201/5270/1002/817/10611/4897/7042/6662/4504/56994/9211/4133/6456/11214/80031/5071/4088/51760/51196/596/23327/7422/3488/4035/27185/604/2023/84275/659	35	COP_B
GO:0090075	GO:0090075	relaxation of muscle	7/561	26/13319	7.4e-05	0.00234552	0.00182891	5592/477/5144/817/6546/3778/6717	7	COP_B
GO:0006875	GO:0006875	cellular metal ion homeostasis	37/561	449/13319	7.48e-05	0.00235306	0.00183479	2890/6263/783/57419/2697/348/477/3709/482/287/2898/5144/148/817/84239/6546/3778/4504/2534/2915/773/3091/123041/4088/51196/596/23327/2247/4035/1910/6717/491/27185/2587/9914/4502/23075	37	COP_B
GO:0045598	GO:0045598	regulation of fat cell differentiation	15/561	113/13319	7.69e-05	0.002402	0.00187295	6095/55885/10413/7204/23414/862/677/28951/4088/25937/6239/5919/655/678/406	15	COP_B
GO:0048568	GO:0048568	embryonic organ development	29/561	318/13319	7.83e-05	0.00242739	0.00189275	5125/10413/26018/7545/5727/2202/7042/6662/23414/7003/2736/4254/65009/2737/4853/3091/677/8648/5396/4088/5087/7422/10253/10818/7976/4208/5919/655/90	29	COP_B
GO:0003085	GO:0003085	negative regulation of systemic arterial blood pressure	5/561	12/13319	8.06e-05	0.0024661	0.00192293	148/143872/9283/5547/659	5	COP_B
GO:0071679	GO:0071679	commissural neuron axon guidance	5/561	12/13319	8.06e-05	0.0024661	0.00192293	4781/5727/7422/7976/64221	5	COP_B
GO:0099173	GO:0099173	postsynapse organization	18/561	154/13319	8.45e-05	0.00256809	0.00200245	2895/1501/348/66000/23657/388336/10611/5764/9378/8997/2534/9722/120892/26037/4038/22871/57502/10152	18	COP_B
GO:0014855	GO:0014855	striated muscle cell proliferation	10/561	55/13319	8.56e-05	0.00258339	0.00201439	2697/10413/284/7042/2066/23414/65009/2247/4208/3720	10	COP_B
GO:0030001	GO:0030001	metal ion transport	34/561	402/13319	8.81e-05	0.00263696	0.00205616	80036/8671/2823/6263/783/57419/2259/2697/477/57685/3709/482/287/343450/5144/148/817/818/6546/4504/5348/2534/9722/773/123041/196527/596/5530/2247/6717/491/10267/9914/6520	34	COP_B
GO:0032409	GO:0032409	regulation of transporter activity	24/561	242/13319	8.86e-05	0.00263696	0.00205616	2890/783/2259/2697/477/1612/10768/482/287/5144/388336/817/2893/7402/5348/9722/2915/10891/596/23327/149111/6717/4208/22871	24	COP_B
GO:0055074	GO:0055074	calcium ion homeostasis	31/561	353/13319	9.05e-05	0.00267644	0.00208694	2890/6263/783/57419/2697/348/477/3709/287/2898/5144/148/817/84239/6546/2534/2915/773/123041/4088/51196/596/2247/4035/1910/6717/491/27185/2587/9914/23075	31	COP_B
GO:0002064	GO:0002064	epithelial cell development	19/561	169/13319	9.19e-05	0.00270109	0.00210616	57619/7431/5144/169044/10413/26084/23022/23236/5991/6662/4853/3091/340481/7422/10818/5080/7111/10152/406	19	COP_B
GO:0022037	GO:0022037	metencephalon development	13/561	90/13319	9.55e-05	0.00278754	0.00217357	2895/6095/1272/23026/1152/5270/5764/2736/10891/8648/596/429/57502	13	COP_B
GO:1902692	GO:1902692	regulation of neuroblast proliferation	7/561	27/13319	9.63e-05	0.00279304	0.00217786	5764/2737/120892/3091/7422/27185/7976	7	COP_B
GO:0030323	GO:0030323	respiratory tube development	17/561	142/13319	9.81e-05	0.00282445	0.00220235	1956/5125/23657/4781/10413/5764/7068/6662/23414/2736/2737/7422/429/3488/2247/10253/659	17	COP_B
GO:0001941	GO:0001941	postsynaptic membrane organization	8/561	36/13319	0.000100265	0.00285354	0.00222503	348/23657/388336/5764/9378/4038/22871/57502	8	COP_B
GO:0061035	GO:0061035	regulation of cartilage development	10/561	56/13319	0.00010035	0.00285354	0.00222503	658/6660/7227/2202/6662/2736/2737/4088/55553/659	10	COP_B
GO:0006023	GO:0006023	aminoglycan biosynthetic process	14/561	103/13319	0.000102173	0.00288689	0.00225103	2262/10082/10090/83539/64131/284/10402/90161/1463/6383/9672/55790/2239/63827	14	COP_B
GO:0050673	GO:0050673	epithelial cell proliferation	28/561	307/13319	0.000103387	0.00290268	0.00226335	1956/4163/2697/5797/348/5587/4781/10413/5764/5727/7042/6662/1295/5578/55366/4853/3091/677/4088/7422/6934/3488/2247/1910/10818/4208/6239/659	28	COP_B
GO:0042303	GO:0042303	molting cycle	12/561	79/13319	0.000107549	0.00298178	0.00232503	1956/26018/7042/6662/2736/55366/340481/596/3488/7976/4038/406	12	COP_B
GO:0042633	GO:0042633	hair cycle	12/561	79/13319	0.000107549	0.00298178	0.00232503	1956/26018/7042/6662/2736/55366/340481/596/3488/7976/4038/406	12	COP_B
GO:0033002	GO:0033002	muscle cell proliferation	18/561	157/13319	0.000108615	0.00299265	0.0023335	1956/5592/2697/4217/57447/10413/284/7042/2066/23414/65009/10891/6934/3488/2247/4208/3720/3725	18	COP_B
GO:0050678	GO:0050678	regulation of epithelial cell proliferation	25/561	261/13319	0.000111305	0.00304783	0.00237653	1956/4163/2697/5797/348/5587/4781/10413/5764/5727/7042/6662/5578/4853/3091/677/4088/7422/6934/2247/1910/10818/4208/6239/659	25	COP_B
GO:0043534	GO:0043534	blood vessel endothelial cell migration	14/561	104/13319	0.000113598	0.00307438	0.00239723	348/5587/5286/284/5578/3091/57381/90627/7422/2247/4208/161742/5547/3315	14	COP_B
GO:0072006	GO:0072006	nephron development	15/561	117/13319	0.000114892	0.00307438	0.00239723	10413/5727/284/6662/55366/2737/4853/5087/25937/51196/596/7422/2247/4208/655	15	COP_B
GO:0022404	GO:0022404	molting cycle process	11/561	68/13319	0.000115961	0.00307438	0.00239723	1956/26018/7042/6662/2736/55366/340481/596/3488/7976/4038	11	COP_B
GO:0022405	GO:0022405	hair cycle process	11/561	68/13319	0.000115961	0.00307438	0.00239723	1956/26018/7042/6662/2736/55366/340481/596/3488/7976/4038	11	COP_B
GO:0061448	GO:0061448	connective tissue development	21/561	201/13319	0.000115979	0.00307438	0.00239723	658/6660/2261/7227/4781/2202/6662/2736/2737/3091/10891/5396/4088/9658/55553/2247/55790/4208/85301/655/659	21	COP_B
GO:0046578	GO:0046578	regulation of Ras protein signal transduction	19/561	172/13319	0.000116433	0.00307438	0.00239723	348/148/83478/64283/613/7042/4254/4853/11214/143872/90627/51196/157285/19/9289/10253/84249/57706/604	19	COP_B
GO:0051491	GO:0051491	positive regulation of filopodium assembly	7/561	28/13319	0.000123821	0.00325012	0.00253427	2823/57451/10178/1809/54874/23433/22871	7	COP_B
GO:2000738	GO:2000738	positive regulation of stem cell differentiation	5/561	13/13319	0.000126464	0.00326129	0.00254297	6660/5764/7042/6662/55553	5	COP_B
GO:0007612	GO:0007612	learning	15/561	118/13319	0.000126627	0.00326129	0.00254297	477/577/23657/6616/5764/9378/65009/8997/2534/2915/3091/5071/4915/57502/3725	15	COP_B
GO:0050770	GO:0050770	regulation of axonogenesis	17/561	145/13319	0.000127187	0.00326129	0.00254297	10090/1002/5362/6092/4504/4133/80031/26230/4915/26037/7422/4035/10154/27185/4038/659/57689	17	COP_B
GO:2000377	GO:2000377	regulation of reactive oxygen species metabolic process	17/561	145/13319	0.000127187	0.00326129	0.00254297	1956/1191/23576/9263/4504/2534/9722/575/3091/5071/4088/596/5547/55022/655/57539/84275	17	COP_B
GO:0001649	GO:0001649	osteoblast differentiation	20/561	188/13319	0.00013089	0.00333693	0.00260195	658/6096/5587/10413/5727/6662/2736/55366/2737/51232/4088/23051/25937/27044/3488/4208/655/90/1291/659	20	COP_B
GO:0003073	GO:0003073	regulation of systemic arterial blood pressure	10/561	58/13319	0.000136345	0.00343651	0.0026796	2697/5125/5144/148/23576/143872/9283/5919/5547/659	10	COP_B
GO:0003407	GO:0003407	neural retina development	10/561	58/13319	0.000136345	0.00343651	0.0026796	2823/5797/6096/5764/7042/7068/6662/23418/4915/221935	10	COP_B
GO:0006029	GO:0006029	proteoglycan metabolic process	12/561	81/13319	0.000137591	0.00344833	0.00268882	658/266722/10090/83539/64131/90161/1463/9806/6934/55790/659/63827	12	COP_B
GO:0060485	GO:0060485	mesenchyme development	23/561	234/13319	0.000141323	0.00350229	0.00273089	200734/10413/7042/2066/6662/23414/6092/4254/3091/677/80031/4088/25937/10683/596/6934/10253/1910/4208/161742/655/90/659	23	COP_B
GO:0070371	GO:0070371	ERK1 and ERK2 cascade	23/561	234/13319	0.000141323	0.00350229	0.00273089	1956/348/2261/57447/148/55885/200734/284/2066/6662/4504/5578/65009/4853/677/9258/7078/2247/10253/4035/10818/161742/678	23	COP_B
GO:0035150	GO:0035150	regulation of tube size	13/561	94/13319	0.000150125	0.00365439	0.00284949	1956/5592/2697/348/477/148/5286/6546/3778/143872/340481/1910/659	13	COP_B
GO:0035296	GO:0035296	regulation of tube diameter	13/561	94/13319	0.000150125	0.00365439	0.00284949	1956/5592/2697/348/477/148/5286/6546/3778/143872/340481/1910/659	13	COP_B
GO:0097746	GO:0097746	blood vessel diameter maintenance	13/561	94/13319	0.000150125	0.00365439	0.00284949	1956/5592/2697/348/477/148/5286/6546/3778/143872/340481/1910/659	13	COP_B
GO:0140115	GO:0140115	export across plasma membrane	9/561	48/13319	0.000150756	0.00365439	0.00284949	8671/2697/477/482/343450/6546/5348/196527/19	9	COP_B
GO:0042310	GO:0042310	vasoconstriction	10/561	59/13319	0.000158082	0.00379056	0.00295567	1956/2697/477/148/5286/6546/143872/340481/1910/659	10	COP_B
GO:0045669	GO:0045669	positive regulation of osteoblast differentiation	10/561	59/13319	0.000158082	0.00379056	0.00295567	658/5587/10413/2737/23051/25937/4208/655/90/659	10	COP_B
GO:0043410	GO:0043410	positive regulation of MAPK cascade	34/561	415/13319	0.000162824	0.00388327	0.00302796	1956/23043/348/4217/2261/5602/10178/148/4916/23236/4919/284/23286/7042/2066/8412/4254/4504/5578/65009/4853/120892/11214/2690/9283/4915/51196/51347/9258/7422/2247/10253/4035/10818	34	COP_B
GO:0048511	GO:0048511	rhythmic process	24/561	252/13319	0.000165788	0.00393281	0.00306659	2560/1956/6095/658/3751/6096/5602/3400/5764/7042/463/6092/55366/10891/8648/4862/4915/8850/22871/8863/107/3725/6421/406	24	COP_B
GO:0035023	GO:0035023	regulation of Rho protein signal transduction	11/561	71/13319	0.000172793	0.00407717	0.00317915	348/148/64283/613/11214/143872/90627/157285/19/9289/604	11	COP_B
GO:0048015	GO:0048015	phosphatidylinositol-mediated signaling	18/561	163/13319	0.000175512	0.00411943	0.00321211	1956/23026/5270/23007/4916/5286/23236/4919/284/7042/2066/6662/2534/677/4915/51196/2247/23228	18	COP_B
GO:0043536	GO:0043536	positive regulation of blood vessel endothelial cell migration	9/561	49/13319	0.000177883	0.0041531	0.00323836	5587/5286/284/5578/3091/57381/7422/2247/3315	9	COP_B
GO:0071692	GO:0071692	protein localization to extracellular region	27/561	301/13319	0.000180034	0.00418131	0.00326036	1956/2697/348/3709/5125/6616/818/5991/7042/5578/25924/773/3091/5071/79971/93145/387597/19/5530/6934/4628/4035/6717/2029/90007/406/4052	27	COP_B
GO:0032412	GO:0032412	regulation of ion transmembrane transporter activity	22/561	223/13319	0.000185938	0.00428186	0.00333876	2890/783/2259/477/1612/10768/482/287/5144/388336/817/2893/7402/5348/9722/2915/10891/23327/149111/6717/4208/22871	22	COP_B
GO:0048565	GO:0048565	digestive tract development	13/561	96/13319	0.000186294	0.00428186	0.00333876	1956/5125/10413/7042/2736/55366/2737/3091/4088/596/429/1910/5919	13	COP_B
GO:0007188	GO:0007188	adenylate cyclase-modulating G protein-coupled receptor signaling pathway	18/561	164/13319	0.000189617	0.00432066	0.00336901	108/23284/577/5144/148/5578/55366/2550/575/11214/9283/19/9289/7434/2587/10267/2768/107	18	COP_B
GO:0010649	GO:0010649	regulation of cell communication by electrical coupling	5/561	14/13319	0.00018993	0.00432066	0.00336901	2697/5144/817/6546/6717	5	COP_B
GO:0060993	GO:0060993	kidney morphogenesis	11/561	72/13319	0.000196344	0.0044328	0.00345645	5727/6662/55366/2737/120892/5087/25937/596/7422/2247/655	11	COP_B
GO:0010644	GO:0010644	cell communication by electrical coupling	7/561	30/13319	0.000197857	0.0044328	0.00345645	2697/477/482/5144/817/6546/6717	7	COP_B
GO:0030857	GO:0030857	negative regulation of epithelial cell differentiation	7/561	30/13319	0.000197857	0.0044328	0.00345645	6935/200734/10413/6662/7422/10253/161742	7	COP_B
GO:0106106	GO:0106106	cold-induced thermogenesis	15/561	123/13319	0.000202288	0.00448307	0.00349565	216/2104/3910/2697/4857/55366/324/10891/9658/7422/23090/85440/26027/23228/406	15	COP_B
GO:0120161	GO:0120161	regulation of cold-induced thermogenesis	15/561	123/13319	0.000202288	0.00448307	0.00349565	216/2104/3910/2697/4857/55366/324/10891/9658/7422/23090/85440/26027/23228/406	15	COP_B
GO:0001501	GO:0001501	skeletal system development	32/561	386/13319	0.000203861	0.00448307	0.00349565	658/6660/2697/56243/2261/7227/5125/64131/4781/2202/7042/1112/6662/2736/2737/4853/3091/5396/1463/11214/4088/5087/55553/10683/2247/158326/55790/4208/85301/655/659/63827	32	COP_B
GO:0006816	GO:0006816	calcium ion transport	29/561	336/13319	0.000204144	0.00448307	0.00349565	80036/2823/6263/783/57419/2259/2697/477/57685/3709/287/5144/148/817/818/6546/2534/9722/773/123041/196527/596/5530/2247/6717/491/10267/9914/6520	29	COP_B
GO:0034762	GO:0034762	regulation of transmembrane transport	37/561	473/13319	0.000215052	0.00469937	0.00366431	2890/783/10580/3751/2259/2697/477/1804/30820/1612/10768/482/287/5144/388336/817/3773/2893/6546/3778/7402/3781/5348/2534/9722/2915/773/10891/196527/596/23327/149111/6717/4208/23433/22871/55022	37	COP_B
GO:0071396	GO:0071396	cellular response to lipid	35/561	439/13319	0.000221365	0.0048136	0.00375338	1956/6095/108/2104/477/6096/1191/7431/55885/10413/4306/57476/5764/5727/57088/6662/5578/339479/677/10891/4257/23209/1910/54762/4208/55809/11057/55022/655/678/23543/107/57539/6256/406	35	COP_B
GO:0001657	GO:0001657	ureteric bud development	11/561	73/13319	0.000222559	0.00481597	0.00375522	5727/6662/6092/55366/2737/4088/5087/596/7422/2247/655	11	COP_B
GO:1904062	GO:1904062	regulation of cation transmembrane transport	26/561	289/13319	0.000225241	0.00483079	0.00376678	2890/783/2259/477/1804/30820/1612/482/287/5144/388336/817/2893/6546/7402/3781/5348/2534/9722/10891/196527/23327/149111/6717/4208/22871	26	COP_B
GO:0030324	GO:0030324	lung development	16/561	138/13319	0.00022692	0.00483079	0.00376678	1956/23657/4781/10413/5764/7068/6662/23414/2736/2737/7422/429/3488/2247/10253/659	16	COP_B
GO:0007263	GO:0007263	nitric oxide mediated signal transduction	6/561	22/13319	0.0002276	0.00483079	0.00376678	1956/348/23576/9722/2977/7422	6	COP_B
GO:0030318	GO:0030318	melanocyte differentiation	6/561	22/13319	0.0002276	0.00483079	0.00376678	83938/4254/2737/596/1910/4208	6	COP_B
GO:0010631	GO:0010631	epithelial cell migration	24/561	258/13319	0.000236697	0.00495768	0.00386573	4163/5797/348/5587/5764/5286/284/7042/6662/5578/575/3091/57381/90627/5793/7422/2247/8613/4208/6239/161742/5547/3315/659	24	COP_B
GO:0090132	GO:0090132	epithelium migration	24/561	258/13319	0.000236697	0.00495768	0.00386573	4163/5797/348/5587/5764/5286/284/7042/6662/5578/575/3091/57381/90627/5793/7422/2247/8613/4208/6239/161742/5547/3315/659	24	COP_B
GO:0048017	GO:0048017	inositol lipid-mediated signaling	18/561	167/13319	0.000238049	0.00495768	0.00386573	1956/23026/5270/23007/4916/5286/23236/4919/284/7042/2066/6662/2534/677/4915/51196/2247/23228	18	COP_B
GO:0048167	GO:0048167	regulation of synaptic plasticity	18/561	167/13319	0.000238049	0.00495768	0.00386573	2890/2895/2259/348/2898/5270/388336/6616/440279/5764/2915/575/4915/152330/26037/4208/22871/107	18	COP_B
GO:0001525	GO:0001525	angiogenesis	34/561	424/13319	0.000243849	0.00504273	0.00393204	6095/10451/5797/221981/577/64344/5587/169044/23576/83478/5764/5286/284/4897/7042/1295/5578/575/4853/3091/57381/90627/7422/9289/2247/10253/3716/5315/10267/161742/5547/90/3725/3315	34	COP_B
GO:0007215	GO:0007215	glutamate receptor signaling pathway	9/561	51/13319	0.000244406	0.00504273	0.00393204	2890/2895/2898/2897/23236/2893/2534/2915/2900	9	COP_B
GO:0001662	GO:0001662	behavioral fear response	7/561	31/13319	0.000246383	0.00504289	0.00393216	2697/348/477/2898/4862/596/4208	7	COP_B
GO:0030203	GO:0030203	glycosaminoglycan metabolic process	16/561	139/13319	0.000246688	0.00504289	0.00393216	2262/10082/10090/83539/64131/284/10402/90161/1463/6383/9806/2247/9672/55790/2239/63827	16	COP_B
GO:0002028	GO:0002028	regulation of sodium ion transport	11/561	74/13319	0.000251674	0.00507466	0.00395694	2259/1272/477/10768/482/5270/817/6546/7402/5348/23327	11	COP_B
GO:0072163	GO:0072163	mesonephric epithelium development	11/561	74/13319	0.000251674	0.00507466	0.00395694	5727/6662/6092/55366/2737/4088/5087/596/7422/2247/655	11	COP_B
GO:0072164	GO:0072164	mesonephric tubule development	11/561	74/13319	0.000251674	0.00507466	0.00395694	5727/6662/6092/55366/2737/4088/5087/596/7422/2247/655	11	COP_B
GO:0001658	GO:0001658	branching involved in ureteric bud morphogenesis	8/561	41/13319	0.000262991	0.00527886	0.00411616	5727/6662/55366/2737/5087/596/7422/2247	8	COP_B
GO:0010977	GO:0010977	negative regulation of neuron projection development	15/561	126/13319	0.000264345	0.00528213	0.00411871	348/7431/1809/56963/4504/4133/120892/80031/7025/157285/5793/4035/4038/22871/5780	15	COP_B
GO:0043116	GO:0043116	negative regulation of vascular permeability	5/561	15/13319	0.000275069	0.00547178	0.00426659	5139/23576/284/6456/7422	5	COP_B
GO:0055123	GO:0055123	digestive system development	13/561	100/13319	0.000281483	0.00555426	0.00433091	1956/5125/10413/7042/2736/55366/2737/3091/4088/596/429/1910/5919	13	COP_B
GO:0042692	GO:0042692	muscle cell differentiation	25/561	277/13319	0.00028172	0.00555426	0.00433091	6095/1496/23345/10529/577/287/148/10611/6546/6662/58494/575/91653/11214/93145/55553/596/7422/5530/3488/1910/10818/7111/4208/90	25	COP_B
GO:0033138	GO:0033138	positive regulation of peptidyl-serine phosphorylation	11/561	75/13319	0.00028394	0.00557326	0.00434572	1956/5587/10178/4916/284/8412/4915/596/7422/10253/85440	11	COP_B
GO:0007265	GO:0007265	Ras protein signal transduction	27/561	310/13319	0.000290031	0.00566774	0.00441939	348/5587/148/83478/64283/613/7042/4254/4853/11214/57381/23365/143872/90627/51196/157285/19/9289/2247/10253/84249/57706/604/6239/2768/10152/3725	27	COP_B
GO:0071407	GO:0071407	cellular response to organic cyclic compound	36/561	463/13319	0.000293164	0.00570384	0.00444754	2560/1956/6263/6095/108/2104/477/1191/3709/81035/5139/55885/10413/4306/57476/5764/5727/6546/2736/120892/677/10891/5071/23209/3488/641/54762/4208/55809/11057/655/678/23543/107/6256/406	36	COP_B
GO:0090130	GO:0090130	tissue migration	24/561	262/13319	0.000297752	0.00576781	0.00449742	4163/5797/348/5587/5764/5286/284/7042/6662/5578/575/3091/57381/90627/5793/7422/2247/8613/4208/6239/161742/5547/3315/659	24	COP_B
GO:0002209	GO:0002209	behavioral defense response	7/561	32/13319	0.000304047	0.00583876	0.00455274	2697/348/477/2898/4862/596/4208	7	COP_B
GO:1903580	GO:1903580	positive regulation of ATP metabolic process	7/561	32/13319	0.000304047	0.00583876	0.00455274	8671/26137/3091/10891/5209/2023/55022	7	COP_B
GO:0072009	GO:0072009	nephron epithelium development	12/561	88/13319	0.000305776	0.00584665	0.00455889	10413/5727/6662/55366/2737/4853/5087/25937/596/7422/2247/4208	12	COP_B
GO:0014706	GO:0014706	striated muscle tissue development	25/561	279/13319	0.000314311	0.00594673	0.00463693	2697/10529/148/10413/10611/6546/7042/2066/23414/65009/11214/4088/55553/596/7422/5530/2247/10818/56261/4208/10472/3720/655/90/406	25	COP_B
GO:0018105	GO:0018105	peptidyl-serine phosphorylation	24/561	263/13319	0.000315032	0.00594673	0.00463693	1956/202374/5587/375449/5144/10178/9201/4916/817/6196/284/8412/5578/57118/120892/4915/596/7422/9874/10253/85440/23228/10783/814	24	COP_B
GO:0051480	GO:0051480	regulation of cytosolic calcium ion concentration	24/561	263/13319	0.000315032	0.00594673	0.00463693	2890/6263/783/2697/477/3709/287/5144/148/817/6546/2534/2915/773/4088/51196/596/2247/4035/1910/6717/491/2587/23075	24	COP_B
GO:0090276	GO:0090276	regulation of peptide hormone secretion	18/561	171/13319	0.000319204	0.00598249	0.00466482	1956/2697/3709/6616/5991/5578/25924/8997/773/3091/5071/5530/6934/4035/6717/2029/90007/406	18	COP_B
GO:0001823	GO:0001823	mesonephros development	11/561	76/13319	0.000319624	0.00598249	0.00466482	5727/6662/6092/55366/2737/4088/5087/596/7422/2247/655	11	COP_B
GO:0030072	GO:0030072	peptide hormone secretion	20/561	201/13319	0.000321642	0.00599497	0.00467455	1956/2697/3709/6616/818/5991/5578/25924/8997/773/3091/5071/387597/5530/6934/4035/6717/2029/90007/406	20	COP_B
GO:0009306	GO:0009306	protein secretion	26/561	296/13319	0.00032772	0.00605736	0.00472319	1956/2697/348/3709/5125/6616/818/5991/7042/5578/25924/773/3091/5071/79971/93145/387597/19/5530/6934/4628/4035/6717/2029/90007/406	26	COP_B
GO:0035592	GO:0035592	establishment of protein localization to extracellular region	26/561	296/13319	0.00032772	0.00605736	0.00472319	1956/2697/348/3709/5125/6616/818/5991/7042/5578/25924/773/3091/5071/79971/93145/387597/19/5530/6934/4628/4035/6717/2029/90007/406	26	COP_B
GO:0048608	GO:0048608	reproductive structure development	27/561	313/13319	0.000338113	0.00622352	0.00485276	658/2697/5270/5764/5727/83943/7042/6662/23414/6092/2736/4254/55366/10388/2737/4853/3091/677/4257/8648/22836/596/7422/9289/10818/655/659	27	COP_B
GO:1990845	GO:1990845	adaptive thermogenesis	15/561	129/13319	0.000342171	0.00627219	0.00489071	216/2104/3910/2697/4857/55366/324/10891/9658/7422/23090/85440/26027/23228/406	15	COP_B
GO:0072001	GO:0072001	renal system development	23/561	249/13319	0.000350997	0.00640751	0.00499622	4774/5125/10413/5727/284/7042/6662/6092/2736/55366/2737/4853/120892/4088/5087/25937/51196/596/7422/2247/4038/4208/655	23	COP_B
GO:0001942	GO:0001942	hair follicle development	10/561	65/13319	0.000359151	0.00652948	0.00509133	1956/7042/6662/2736/55366/340481/596/3488/7976/4038	10	COP_B
GO:0048732	GO:0048732	gland development	28/561	331/13319	0.000363026	0.006573	0.00512526	1956/10718/5270/5764/5727/7042/2066/6662/2736/8997/2737/4853/3091/8648/4088/5087/340481/596/7422/429/3488/10818/6239/5315/3720/655/9914/57539	28	COP_B
GO:0048588	GO:0048588	developmental cell growth	20/561	203/13319	0.000366242	0.00657551	0.00512722	348/66000/148/9201/1002/10611/4897/6662/4504/4133/6456/11214/80031/5071/51760/23327/7422/4035/27185/659	20	COP_B
GO:0018209	GO:0018209	peptidyl-serine modification	25/561	282/13319	0.000369437	0.00657551	0.00512722	1956/202374/5587/375449/5144/10178/9201/4916/817/6196/284/8412/5578/57118/120892/4915/9806/596/7422/9874/10253/85440/23228/10783/814	25	COP_B
GO:0001659	GO:0001659	temperature homeostasis	16/561	144/13319	0.000369521	0.00657551	0.00512722	216/2104/3910/2697/4857/55366/324/10891/9658/7422/23090/85440/1910/26027/23228/406	16	COP_B
GO:0051489	GO:0051489	regulation of filopodium assembly	8/561	43/13319	0.000370636	0.00657551	0.00512722	2823/57451/10178/1809/54874/23433/22871/4651	8	COP_B
GO:0001754	GO:0001754	eye photoreceptor cell differentiation	7/561	33/13319	0.000372059	0.00657551	0.00512722	6096/5764/7068/6662/23418/4915/7422	7	COP_B
GO:0060043	GO:0060043	regulation of cardiac muscle cell proliferation	7/561	33/13319	0.000372059	0.00657551	0.00512722	2697/10413/2066/23414/2247/4208/3720	7	COP_B
GO:0035107	GO:0035107	appendage morphogenesis	13/561	103/13319	0.000377695	0.00662118	0.00516283	658/5125/5362/5727/7042/6662/2736/2737/4853/5396/5087/4038/655	13	COP_B
GO:0035108	GO:0035108	limb morphogenesis	13/561	103/13319	0.000377695	0.00662118	0.00516283	658/5125/5362/5727/7042/6662/2736/2737/4853/5396/5087/4038/655	13	COP_B
GO:0021700	GO:0021700	developmental maturation	21/561	219/13319	0.000380558	0.00662118	0.00516283	2261/4774/577/64131/5139/440279/5991/4897/7042/9378/120892/3091/163175/84966/596/7422/429/1910/27185/11057/63827	21	COP_B
GO:0014910	GO:0014910	regulation of smooth muscle cell migration	9/561	54/13319	0.000381868	0.00662118	0.00516283	5592/65009/10891/80031/596/3488/4035/85440/4208	9	COP_B
GO:0007214	GO:0007214	gamma-aminobutyric acid signaling pathway	6/561	24/13319	0.000382106	0.00662118	0.00516283	2560/2555/2567/2565/2550/23228	6	COP_B
GO:0060479	GO:0060479	lung cell differentiation	5/561	16/13319	0.000386316	0.00664224	0.00517925	4781/10413/7068/6662/429	5	COP_B
GO:0060487	GO:0060487	lung epithelial cell differentiation	5/561	16/13319	0.000386316	0.00664224	0.00517925	4781/10413/7068/6662/429	5	COP_B
GO:0061458	GO:0061458	reproductive system development	27/561	316/13319	0.000393109	0.00673295	0.00524998	658/2697/5270/5764/5727/83943/7042/6662/23414/6092/2736/4254/55366/10388/2737/4853/3091/677/4257/8648/22836/596/7422/9289/10818/655/659	27	COP_B
GO:0007266	GO:0007266	Rho protein signal transduction	14/561	117/13319	0.000398112	0.00679241	0.00529635	348/148/64283/613/11214/57381/23365/143872/90627/157285/19/9289/604/2768	14	COP_B
GO:0036473	GO:0036473	cell death in response to oxidative stress	10/561	66/13319	0.000407629	0.00692814	0.00540218	4217/23657/2534/120892/3091/5071/9283/596/3315/6421	10	COP_B
GO:0035051	GO:0035051	cardiocyte differentiation	13/561	104/13319	0.000415424	0.00701951	0.00547342	1956/10529/148/10611/6546/7042/11214/55553/7422/10818/4208/655/90	13	COP_B
GO:0007219	GO:0007219	Notch signaling pathway	17/561	160/13319	0.00041617	0.00701951	0.00547342	1956/1272/10413/23286/7042/6662/6092/84441/4853/5087/8850/157285/10683/23090/429/604/655	17	COP_B
GO:0043542	GO:0043542	endothelial cell migration	19/561	190/13319	0.000422884	0.00706103	0.0055058	5797/348/5587/5764/5286/284/5578/575/3091/57381/90627/7422/2247/8613/4208/161742/5547/3315/659	19	COP_B
GO:0045444	GO:0045444	fat cell differentiation	19/561	190/13319	0.000422884	0.00706103	0.0055058	6095/55885/10413/7204/23236/23414/862/677/10891/28951/4088/25937/9658/6934/6239/5919/655/678/406	19	COP_B
GO:0030073	GO:0030073	insulin secretion	18/561	175/13319	0.000423407	0.00706103	0.0055058	2697/3709/6616/818/5991/5578/25924/773/3091/5071/387597/5530/6934/4035/6717/2029/90007/406	18	COP_B
GO:0010720	GO:0010720	positive regulation of cell development	23/561	253/13319	0.000440335	0.00731583	0.00570448	55604/5803/5139/5270/1002/5764/5362/5991/6092/8997/2737/3091/26230/4915/596/7422/429/4035/10154/27185/7976/6239/659	23	COP_B
GO:0070167	GO:0070167	regulation of biomineral tissue development	11/561	79/13319	0.000450085	0.00744915	0.00580844	658/5764/6546/6662/3091/4088/196527/4208/655/90/659	11	COP_B
GO:0042596	GO:0042596	fear response	7/561	34/13319	0.000451718	0.00744915	0.00580844	2697/348/477/2898/4862/596/4208	7	COP_B
GO:0086003	GO:0086003	cardiac muscle cell contraction	10/561	67/13319	0.000461428	0.0075811	0.00591132	783/2697/477/287/5144/817/3781/9722/23327/6717	10	COP_B
GO:0002790	GO:0002790	peptide secretion	27/561	320/13319	0.000478641	0.00783488	0.00610921	1956/2697/348/3709/5125/6616/818/5991/7042/5578/25924/8997/773/3091/5071/79971/93145/387597/19/5530/6934/4628/4035/6717/2029/90007/406	27	COP_B
GO:0035235	GO:0035235	ionotropic glutamate receptor signaling pathway	6/561	25/13319	0.00048505	0.00786408	0.00613198	2890/2895/2898/2897/2893/2900	6	COP_B
GO:0071805	GO:0071805	potassium ion transmembrane transport	18/561	177/13319	0.000485744	0.00786408	0.00613198	6507/57419/3751/477/1804/30820/482/287/343450/6616/3773/3778/3782/3781/9722/123041/196527/23327	18	COP_B
GO:1901888	GO:1901888	regulation of cell junction assembly	18/561	177/13319	0.000485744	0.00786408	0.00613198	2895/10082/2697/577/10611/9378/57633/6092/575/4088/4915/7422/4035/4208/22871/2239/55209/54674	18	COP_B
GO:0110149	GO:0110149	regulation of biomineralization	11/561	80/13319	0.000502423	0.00810455	0.00631948	658/5764/6546/6662/3091/4088/196527/4208/655/90/659	11	COP_B
GO:0048708	GO:0048708	astrocyte differentiation	9/561	56/13319	0.000504838	0.008114	0.00632685	1956/7431/5270/4919/6662/4504/9283/55553/4035	9	COP_B
GO:0007528	GO:0007528	neuromuscular junction development	8/561	45/13319	0.000511659	0.00816446	0.0063662	783/23024/440279/5764/7402/8997/120892/4038	8	COP_B
GO:1902893	GO:1902893	regulation of pri-miRNA transcription by RNA polymerase II	8/561	45/13319	0.000511659	0.00816446	0.0063662	4781/7042/6662/7003/3091/4088/2247/3725	8	COP_B
GO:0001655	GO:0001655	urogenital system development	24/561	272/13319	0.000514795	0.00818506	0.00638226	4774/5125/10413/5727/284/7042/6662/6092/2736/55366/2737/4853/120892/4088/5087/25937/51196/596/7422/2247/10818/4038/4208/655	24	COP_B
GO:0043502	GO:0043502	regulation of muscle adaptation	10/561	68/13319	0.000520992	0.00819546	0.00639037	148/817/818/7402/5578/10891/4088/5530/3488/3720	10	COP_B
GO:0098773	GO:0098773	skin epidermis development	10/561	68/13319	0.000520992	0.00819546	0.00639037	1956/7042/6662/2736/55366/340481/596/3488/7976/4038	10	COP_B
GO:1902882	GO:1902882	regulation of response to oxidative stress	10/561	68/13319	0.000520992	0.00819546	0.00639037	23657/2534/120892/3091/5071/9283/655/143686/3315/6421	10	COP_B
GO:0036315	GO:0036315	cellular response to sterol	5/561	17/13319	0.000528446	0.00828335	0.0064589	6095/57476/5727/23209/54762	5	COP_B
GO:0043068	GO:0043068	positive regulation of programmed cell death	36/561	478/13319	0.000533893	0.00833925	0.00650249	658/10451/4217/1612/1191/2898/26084/7204/817/6196/5764/3778/29/7042/9263/8997/57118/4853/324/120892/10891/8648/11214/23365/26230/196527/9459/7078/596/429/604/4208/655/57539/3725/6421	36	COP_B
GO:0006022	GO:0006022	aminoglycan metabolic process	16/561	149/13319	0.00054181	0.00834577	0.00650757	2262/10082/10090/83539/64131/284/10402/90161/1463/6383/9806/2247/9672/55790/2239/63827	16	COP_B
GO:0032570	GO:0032570	response to progesterone	7/561	35/13319	0.000544414	0.00834577	0.00650757	2560/10413/5764/7042/8648/55809/11057	7	COP_B
GO:0045981	GO:0045981	positive regulation of nucleotide metabolic process	7/561	35/13319	0.000544414	0.00834577	0.00650757	8671/26137/3091/10891/5209/2023/55022	7	COP_B
GO:1900544	GO:1900544	positive regulation of purine nucleotide metabolic process	7/561	35/13319	0.000544414	0.00834577	0.00650757	8671/26137/3091/10891/5209/2023/55022	7	COP_B
GO:1903202	GO:1903202	negative regulation of oxidative stress-induced cell death	7/561	35/13319	0.000544414	0.00834577	0.00650757	23657/2534/120892/3091/5071/9283/3315	7	COP_B
GO:0050708	GO:0050708	regulation of protein secretion	21/561	225/13319	0.000545598	0.00834577	0.00650757	1956/2697/348/3709/6616/5991/7042/5578/25924/773/3091/5071/79971/5530/6934/4628/4035/6717/2029/90007/406	21	COP_B
GO:0033135	GO:0033135	regulation of peptidyl-serine phosphorylation	13/561	107/13319	0.000548366	0.00835928	0.00651811	1956/5587/5144/10178/4916/284/8412/4915/596/7422/10253/85440/23228	13	COP_B
GO:0001822	GO:0001822	kidney development	22/561	241/13319	0.000550269	0.00835957	0.00651833	5125/10413/5727/284/7042/6662/6092/2736/55366/2737/4853/120892/4088/5087/25937/51196/596/7422/2247/4038/4208/655	22	COP_B
GO:0010232	GO:0010232	vascular transport	11/561	81/13319	0.000559754	0.00847464	0.00660806	8671/6507/6506/57419/2697/348/477/81539/482/4035/114134	11	COP_B
GO:0001508	GO:0001508	action potential	14/561	121/13319	0.000561937	0.00847876	0.00661126	783/3751/2697/477/287/2898/148/817/6546/3781/9722/4915/23327/6717	14	COP_B
GO:0022612	GO:0022612	gland morphogenesis	12/561	94/13319	0.000565586	0.00850488	0.00663163	10718/5764/5727/7042/6662/2736/2737/4853/596/3488/10818/655	12	COP_B
GO:0072028	GO:0072028	nephron morphogenesis	9/561	57/13319	0.000577523	0.00865505	0.00674873	5727/6662/55366/2737/5087/596/7422/2247/655	9	COP_B
GO:0021953	GO:0021953	central nervous system neuron differentiation	16/561	150/13319	0.00058349	0.00866932	0.00675986	2895/2560/6095/4781/9201/5727/2066/9760/6092/2736/84871/2737/4133/4915/429/27185	16	COP_B
GO:0006869	GO:0006869	lipid transport	29/561	358/13319	0.000583538	0.00866932	0.00675986	6507/6506/26207/2697/348/477/1191/3931/23657/6616/57476/114880/5727/57088/56262/8648/5071/7274/196527/4915/32/1622/26031/19/4035/54762/2587/114786/6256	29	COP_B
GO:0006813	GO:0006813	potassium ion transport	19/561	195/13319	0.000584339	0.00866932	0.00675986	6507/57419/3751/477/1804/30820/482/287/343450/6616/3773/3778/3782/3781/5348/9722/123041/196527/23327	19	COP_B
GO:0061614	GO:0061614	pri-miRNA transcription by RNA polymerase II	8/561	46/13319	0.000596904	0.00882622	0.0068822	4781/7042/6662/7003/3091/4088/2247/3725	8	COP_B
GO:0030879	GO:0030879	mammary gland development	13/561	108/13319	0.000599993	0.0088381	0.00689146	10718/5727/2066/6662/2736/8997/2737/3091/8648/7422/3488/6239/9914	13	COP_B
GO:0072593	GO:0072593	reactive oxygen species metabolic process	20/561	211/13319	0.000602998	0.0088381	0.00689146	1956/6095/1191/23576/83943/9263/4504/2534/9722/575/120892/3091/5071/4088/596/5547/55022/655/57539/84275	20	COP_B
GO:0008360	GO:0008360	regulation of cell shape	15/561	136/13319	0.000603685	0.0088381	0.00689146	57619/5764/5362/4289/3679/2534/10810/57381/22836/157285/7422/4628/10154/23433/4651	15	COP_B
GO:0010880	GO:0010880	regulation of release of sequestered calcium ion into cytosol by sarcoplasmic reticulum	6/561	26/13319	0.000608357	0.00887721	0.00692196	477/287/5144/817/6546/6717	6	COP_B
GO:0060041	GO:0060041	retina development in camera-type eye	14/561	122/13319	0.000610849	0.00888435	0.00692752	2823/658/5797/6096/5764/7042/7068/6662/23418/3091/57381/4915/221935/659	14	COP_B
GO:0006939	GO:0006939	smooth muscle contraction	11/561	82/13319	0.000622442	0.00902338	0.00703593	5592/477/6525/148/5286/6546/3778/143872/340481/51196/1910	11	COP_B
GO:0019932	GO:0019932	second-messenger-mediated signaling	22/561	244/13319	0.000650466	0.00939891	0.00732875	1956/108/5592/348/477/3709/287/5139/5144/23576/817/6546/6662/9722/2915/120892/51196/2977/7422/5530/1910/107	22	COP_B
GO:0010633	GO:0010633	negative regulation of epithelial cell migration	9/561	58/13319	0.000658556	0.00942373	0.0073481	4163/5797/348/575/90627/5793/2247/4208/161742	9	COP_B
GO:0033555	GO:0033555	multicellular organismal response to stress	9/561	58/13319	0.000658556	0.00942373	0.0073481	2697/348/477/2898/4862/596/5530/1910/4208	9	COP_B
GO:0061333	GO:0061333	renal tubule morphogenesis	9/561	58/13319	0.000658556	0.00942373	0.0073481	5727/6662/55366/2737/5087/596/7422/2247/4208	9	COP_B
GO:0050796	GO:0050796	regulation of insulin secretion	16/561	152/13319	0.000675135	0.0096299	0.00750887	2697/3709/6616/5991/5578/25924/773/3091/5071/5530/6934/4035/6717/2029/90007/406	16	COP_B
GO:0002791	GO:0002791	regulation of peptide secretion	22/561	245/13319	0.000687213	0.0097639	0.00761335	1956/2697/348/3709/6616/5991/7042/5578/25924/8997/773/3091/5071/79971/5530/6934/4628/4035/6717/2029/90007/406	22	COP_B
GO:0060675	GO:0060675	ureteric bud morphogenesis	8/561	47/13319	0.00069326	0.0097639	0.00761335	5727/6662/55366/2737/5087/596/7422/2247	8	COP_B
GO:0072171	GO:0072171	mesonephric tubule morphogenesis	8/561	47/13319	0.00069326	0.0097639	0.00761335	5727/6662/55366/2737/5087/596/7422/2247	8	COP_B
GO:0043065	GO:0043065	positive regulation of apoptotic process	35/561	467/13319	0.000693901	0.0097639	0.00761335	658/10451/4217/1612/1191/2898/26084/7204/817/6196/5764/3778/29/7042/9263/8997/57118/4853/324/10891/8648/11214/23365/26230/196527/9459/7078/596/429/604/4208/655/57539/3725/6421	35	COP_B
GO:0051402	GO:0051402	neuron apoptotic process	19/561	198/13319	0.000704805	0.0097639	0.00761335	2895/348/5803/2898/284/7042/7068/4504/2534/3091/10891/5071/4915/596/429/4035/4208/1822/3725	19	COP_B
GO:0003283	GO:0003283	atrial septum development	5/561	18/13319	0.00070654	0.0097639	0.00761335	287/7042/4853/90/659	5	COP_B
GO:0045932	GO:0045932	negative regulation of muscle contraction	5/561	18/13319	0.00070654	0.0097639	0.00761335	5592/477/3778/143872/6717	5	COP_B
GO:0060045	GO:0060045	positive regulation of cardiac muscle cell proliferation	5/561	18/13319	0.00070654	0.0097639	0.00761335	10413/2066/23414/2247/4208	5	COP_B
GO:1904738	GO:1904738	vascular associated smooth muscle cell migration	5/561	18/13319	0.00070654	0.0097639	0.00761335	5592/3488/4035/85440/4208	5	COP_B
GO:1904752	GO:1904752	regulation of vascular associated smooth muscle cell migration	5/561	18/13319	0.00070654	0.0097639	0.00761335	5592/3488/4035/85440/4208	5	COP_B
GO:0031214	GO:0031214	biomineral tissue development	14/561	124/13319	0.00071957	0.009901	0.00772025	57419/658/2261/5764/6546/6662/55366/3091/4088/196527/4208/655/90/659	14	COP_B
GO:0034765	GO:0034765	regulation of ion transmembrane transport	35/561	468/13319	0.000720925	0.009901	0.00772025	2890/783/10580/3751/2259/477/1804/30820/1612/10768/482/287/5144/388336/817/3773/2893/6546/3778/7402/3781/5348/2534/9722/2915/773/10891/196527/23327/149111/6717/4208/23433/22871/55022	35	COP_B
GO:0008589	GO:0008589	regulation of smoothened signaling pathway	10/561	71/13319	0.00073906	0.0101187	0.00789003	6095/5992/5270/7545/5727/2736/2737/5396/9283/83871	10	COP_B
GO:0021782	GO:0021782	glial cell development	12/561	97/13319	0.000753128	0.0101856	0.00794216	1956/56288/1191/7431/4919/4504/10810/163175/53616/4915/429/4035	12	COP_B
GO:0021987	GO:0021987	cerebral cortex development	12/561	97/13319	0.000753128	0.0101856	0.00794216	23236/2737/3091/8648/23224/4915/429/9289/4035/27185/55970/10579	12	COP_B
GO:0030534	GO:0030534	adult behavior	12/561	97/13319	0.000753128	0.0101856	0.00794216	477/23657/9378/285671/8997/163175/5071/53616/27253/221935/7111/57502	12	COP_B
GO:0070252	GO:0070252	actin-mediated cell contraction	12/561	97/13319	0.000753128	0.0101856	0.00794216	783/2697/477/7431/287/5144/817/3781/9722/23327/6717/7111	12	COP_B
GO:0007157	GO:0007157	heterophilic cell-cell adhesion via plasma membrane cell adhesion molecules	7/561	37/13319	0.000774906	0.0104483	0.00814699	2895/57451/10178/1002/23418/84966/22871	7	COP_B
GO:0110148	GO:0110148	biomineralization	14/561	125/13319	0.000779797	0.0104704	0.00816422	57419/658/2261/5764/6546/6662/55366/3091/4088/196527/4208/655/90/659	14	COP_B
GO:0043523	GO:0043523	regulation of neuron apoptotic process	17/561	169/13319	0.000781265	0.0104704	0.00816422	2895/348/5803/2898/284/7042/4504/2534/3091/10891/5071/4915/596/429/4035/4208/3725	17	COP_B
GO:1903201	GO:1903201	regulation of oxidative stress-induced cell death	8/561	48/13319	0.000801761	0.0106744	0.0083233	23657/2534/120892/3091/5071/9283/3315/6421	8	COP_B
GO:0060413	GO:0060413	atrial septum morphogenesis	4/561	11/13319	0.000810927	0.0106744	0.0083233	7042/4853/90/659	4	COP_B
GO:0070307	GO:0070307	lens fiber cell development	4/561	11/13319	0.000810927	0.0106744	0.0083233	7431/10818/7111/10152	4	COP_B
GO:0097104	GO:0097104	postsynaptic membrane assembly	4/561	11/13319	0.000810927	0.0106744	0.0083233	9378/4038/22871/57502	4	COP_B
GO:0099566	GO:0099566	regulation of postsynaptic cytosolic calcium ion concentration	4/561	11/13319	0.000810927	0.0106744	0.0083233	2890/6546/2915/491	4	COP_B
GO:0150065	GO:0150065	regulation of deacetylase activity	4/561	11/13319	0.000810927	0.0106744	0.0083233	5587/817/120892/7422	4	COP_B
GO:0050772	GO:0050772	positive regulation of axonogenesis	10/561	72/13319	0.000826595	0.0108164	0.00843406	1002/5362/6092/26230/4915/7422/4035/10154/27185/659	10	COP_B
GO:0060349	GO:0060349	bone morphogenesis	10/561	72/13319	0.000826595	0.0108164	0.00843406	658/2261/1112/6662/2737/158326/55790/4208/85301/659	10	COP_B
GO:1990138	GO:1990138	neuron projection extension	16/561	155/13319	0.000835525	0.0109011	0.00850011	348/66000/9201/1002/4897/4504/4133/6456/80031/5071/51760/23327/7422/4035/27185/659	16	COP_B
GO:0060562	GO:0060562	epithelial tube morphogenesis	23/561	265/13319	0.000838141	0.0109032	0.00850172	57619/10413/5727/7042/6662/2736/55366/65009/2737/4853/3091/4088/5087/90627/596/27443/7422/2247/10253/7976/4208/655/90	23	COP_B
GO:0014909	GO:0014909	smooth muscle cell migration	9/561	60/13319	0.000848519	0.0109739	0.0085568	5592/65009/10891/80031/596/3488/4035/85440/4208	9	COP_B
GO:1900407	GO:1900407	regulation of cellular response to oxidative stress	9/561	60/13319	0.000848519	0.0109739	0.0085568	23657/2534/120892/3091/5071/9283/655/3315/6421	9	COP_B
GO:0002009	GO:0002009	morphogenesis of an epithelium	34/561	455/13319	0.000867437	0.0111859	0.00872215	10082/57619/2697/10413/83478/5727/4919/7042/84133/6662/2736/55366/65009/2737/4853/3091/4088/5087/90627/166336/596/27443/7422/3488/2247/10253/10818/7976/23002/4208/6239/2239/655/90	34	COP_B
GO:0060070	GO:0060070	canonical Wnt signaling pathway	25/561	299/13319	0.000872828	0.0112228	0.00875092	2262/1956/1501/4163/348/10413/388336/5218/83439/84133/6662/55366/2737/324/120892/5071/4088/79971/25937/6934/8613/27185/7976/4038/406	25	COP_B
GO:0070839	GO:0070839	metal ion export	7/561	38/13319	0.000915914	0.0117428	0.00915636	8671/477/482/343450/6546/5348/196527	7	COP_B
GO:0014808	GO:0014808	release of sequestered calcium ion into cytosol by sarcoplasmic reticulum	6/561	28/13319	0.000926694	0.0118127	0.00921088	477/287/5144/817/6546/6717	6	COP_B
GO:1903514	GO:1903514	release of sequestered calcium ion into cytosol by endoplasmic reticulum	6/561	28/13319	0.000926694	0.0118127	0.00921088	477/287/5144/817/6546/6717	6	COP_B
GO:0021549	GO:0021549	cerebellum development	11/561	86/13319	0.000934693	0.0118805	0.00926376	2895/6095/1272/23026/1152/5270/5764/2736/10891/8648/57502	11	COP_B
GO:0070372	GO:0070372	regulation of ERK1 and ERK2 cascade	20/561	219/13319	0.000962209	0.0121894	0.00950459	1956/348/2261/57447/148/55885/200734/284/2066/4504/5578/65009/4853/9258/7078/2247/10253/4035/10818/161742	20	COP_B
GO:0031589	GO:0031589	cell-substrate adhesion	26/561	318/13319	0.000964487	0.0121894	0.00950459	55604/10580/482/22854/84168/613/25992/5764/284/7402/4289/50509/1295/3679/4088/9806/596/7422/4035/158326/27185/604/6239/59339/7205/2241	26	COP_B
GO:0007156	GO:0007156	homophilic cell adhesion via plasma membrane adhesion molecules	13/561	114/13319	0.00100372	0.0126491	0.00986308	120114/5797/1008/1002/23022/222256/6092/84966/152330/27253/221935/65217/64221	13	COP_B
GO:0021954	GO:0021954	central nervous system neuron development	10/561	74/13319	0.00102729	0.0129095	0.0100661	2560/4781/9201/6092/2736/84871/4133/4915/429/27185	10	COP_B
GO:0043113	GO:0043113	receptor clustering	8/561	50/13319	0.0010596	0.0132405	0.0103242	348/23657/2898/388336/5764/9378/4038/22871	8	COP_B
GO:0060042	GO:0060042	retina morphogenesis in camera-type eye	8/561	50/13319	0.0010596	0.0132405	0.0103242	5797/6096/5764/7068/6662/23418/4915/221935	8	COP_B
GO:0014065	GO:0014065	phosphatidylinositol 3-kinase signaling	14/561	129/13319	0.00106509	0.0132717	0.0103485	1956/23026/5270/4916/5286/4919/284/7042/2066/6662/2534/677/4915/2247	14	COP_B
GO:0090311	GO:0090311	regulation of protein deacetylation	7/561	39/13319	0.00107638	0.0133748	0.0104289	5587/200734/817/120892/7422/604/161742	7	COP_B
GO:0120032	GO:0120032	regulation of plasma membrane bounded cell projection assembly	16/561	159/13319	0.00109892	0.0136168	0.0106176	2823/57451/10178/10413/83478/1809/54874/324/23224/51196/23433/22871/10152/4651/22873/2241	16	COP_B
GO:0070588	GO:0070588	calcium ion transmembrane transport	22/561	254/13319	0.00110743	0.013684	0.01067	80036/2823/6263/783/57419/2259/477/57685/3709/287/5144/817/6546/2534/9722/773/123041/196527/2247/6717/491/9914	22	COP_B
GO:0060421	GO:0060421	positive regulation of heart growth	6/561	29/13319	0.00112739	0.013892	0.0108322	10413/2066/23414/32/2247/4208	6	COP_B
GO:0045807	GO:0045807	positive regulation of endocytosis	11/561	88/13319	0.00113377	0.0139163	0.0108511	348/1191/284/11031/120892/196527/23327/7422/5530/4035/22871	11	COP_B
GO:0046883	GO:0046883	regulation of hormone secretion	19/561	206/13319	0.00113564	0.0139163	0.0108511	1956/2697/3709/6616/5991/5578/25924/8997/773/3091/5071/5530/6934/4035/6717/2587/2029/90007/406	19	COP_B
GO:1903530	GO:1903530	regulation of secretion by cell	34/561	463/13319	0.0011698	0.0142156	0.0110845	1956/783/2697/348/93664/3709/148/9627/114088/6616/5991/7042/5578/25924/8997/773/120892/3091/5071/79971/51760/5530/6934/4628/4035/6717/4208/2587/22871/107/2029/90007/406/2241	34	COP_B
GO:0043117	GO:0043117	positive regulation of vascular permeability	4/561	12/13319	0.00117609	0.0142156	0.0110845	348/5139/284/7422	4	COP_B
GO:0060221	GO:0060221	retinal rod cell differentiation	4/561	12/13319	0.00117609	0.0142156	0.0110845	6096/5764/6662/4915	4	COP_B
GO:0072578	GO:0072578	neurotransmitter-gated ion channel clustering	4/561	12/13319	0.00117609	0.0142156	0.0110845	348/23657/388336/22871	4	COP_B
GO:1903909	GO:1903909	regulation of receptor clustering	4/561	12/13319	0.00117609	0.0142156	0.0110845	23657/388336/5764/4038	4	COP_B
GO:0001558	GO:0001558	regulation of cell growth	28/561	357/13319	0.00118313	0.0142618	0.0111206	1956/10718/2697/348/5270/1002/817/4897/7042/4504/56994/9211/4133/80031/5071/4088/51760/51196/596/23327/7422/3488/4035/27185/604/2023/84275/659	28	COP_B
GO:0099633	GO:0099633	protein localization to postsynaptic specialization membrane	5/561	20/13319	0.00119224	0.014294	0.0111457	10082/388336/9211/53616/2239	5	COP_B
GO:0099645	GO:0099645	neurotransmitter receptor localization to postsynaptic specialization membrane	5/561	20/13319	0.00119224	0.014294	0.0111457	10082/388336/9211/53616/2239	5	COP_B
GO:0046879	GO:0046879	hormone secretion	21/561	240/13319	0.00125311	0.0149257	0.0116382	1956/2697/3709/6616/818/5991/5578/25924/8997/773/3091/5071/387597/5530/6934/4035/6717/2587/2029/90007/406	21	COP_B
GO:0060491	GO:0060491	regulation of cell projection assembly	16/561	161/13319	0.00125502	0.0149257	0.0116382	2823/57451/10178/10413/83478/1809/54874/324/23224/51196/23433/22871/10152/4651/22873/2241	16	COP_B
GO:0060541	GO:0060541	respiratory system development	16/561	161/13319	0.00125502	0.0149257	0.0116382	1956/23657/4781/10413/5764/7068/6662/23414/2736/2737/7422/429/3488/2247/10253/659	16	COP_B
GO:0043524	GO:0043524	negative regulation of neuron apoptotic process	13/561	117/13319	0.00127855	0.0151649	0.0118247	348/5803/2898/284/4504/2534/3091/10891/5071/4915/596/4035/4208	13	COP_B
GO:0007623	GO:0007623	circadian rhythm	17/561	177/13319	0.001308	0.0154728	0.0120648	1956/6095/3751/6096/5602/3400/463/55366/10891/4862/4915/22871/8863/107/3725/6421/406	17	COP_B
GO:0050806	GO:0050806	positive regulation of synaptic transmission	14/561	132/13319	0.00133257	0.0157214	0.0122587	1956/3908/783/348/2898/148/5270/6616/5764/9378/9211/4915/22871/107	14	COP_B
GO:0050931	GO:0050931	pigment cell differentiation	6/561	30/13319	0.00135978	0.0159999	0.0124759	83938/4254/2737/596/1910/4208	6	COP_B
GO:0048754	GO:0048754	branching morphogenesis of an epithelial tube	13/561	118/13319	0.00138304	0.0162305	0.0126557	10413/5727/6662/2736/55366/2737/5087/596/7422/2247/10253/655/90	13	COP_B
GO:0010634	GO:0010634	positive regulation of epithelial cell migration	14/561	133/13319	0.00143334	0.0167765	0.0130814	5587/5286/284/7042/6662/5578/3091/57381/7422/2247/8613/6239/3315/659	14	COP_B
GO:0002052	GO:0002052	positive regulation of neuroblast proliferation	5/561	21/13319	0.0015112	0.0176412	0.0137557	2737/3091/7422/27185/7976	5	COP_B
GO:0016101	GO:0016101	diterpenoid metabolic process	10/561	78/13319	0.00154854	0.0179825	0.0140218	2262/1956/216/10082/348/6383/4035/9672/5919/2239	10	COP_B
GO:0051899	GO:0051899	membrane depolarization	10/561	78/13319	0.00154854	0.0179825	0.0140218	783/477/287/817/6546/773/120892/596/23327/3725	10	COP_B
GO:0060560	GO:0060560	developmental growth involved in morphogenesis	19/561	212/13319	0.00159114	0.0183539	0.0143114	348/66000/9201/10413/1002/4897/6662/4504/4133/6456/80031/5071/51760/23327/7422/10253/4035/27185/659	19	COP_B
GO:0050769	GO:0050769	positive regulation of neurogenesis	18/561	196/13319	0.00159203	0.0183539	0.0143114	5803/5270/1002/5764/5362/6092/8997/2737/3091/26230/4915/7422/429/4035/10154/27185/7976/659	18	COP_B
GO:0010876	GO:0010876	lipid localization	30/561	400/13319	0.00162071	0.0183539	0.0143114	6507/6506/26207/2697/348/477/1191/3931/23657/6616/57476/114880/5727/57088/56262/8648/5071/7274/196527/4915/32/1622/26031/19/4035/4232/54762/2587/114786/6256	30	COP_B
GO:0010463	GO:0010463	mesenchymal cell proliferation	6/561	31/13319	0.00162699	0.0183539	0.0143114	4781/5764/6662/5396/7422/655	6	COP_B
GO:0045879	GO:0045879	negative regulation of smoothened signaling pathway	6/561	31/13319	0.00162699	0.0183539	0.0143114	5992/5270/5727/2736/2737/9283	6	COP_B
GO:0007498	GO:0007498	mesoderm development	11/561	92/13319	0.0016371	0.0183539	0.0143114	2697/10413/23414/677/4088/10683/7422/4232/655/90/659	11	COP_B
GO:0050773	GO:0050773	regulation of dendrite development	11/561	92/13319	0.0016371	0.0183539	0.0143114	1608/23043/577/5764/8997/57118/6383/26037/23327/5530/655	11	COP_B
GO:0120034	GO:0120034	positive regulation of plasma membrane bounded cell projection assembly	11/561	92/13319	0.0016371	0.0183539	0.0143114	2823/57451/10178/1809/54874/324/51196/23433/22871/10152/22873	11	COP_B
GO:0006883	GO:0006883	cellular sodium ion homeostasis	4/561	13/13319	0.00164258	0.0183539	0.0143114	477/482/6546/23327	4	COP_B
GO:0021513	GO:0021513	spinal cord dorsal/ventral patterning	4/561	13/13319	0.00164258	0.0183539	0.0143114	5992/2736/2737/429	4	COP_B
GO:0043691	GO:0043691	reverse cholesterol transport	4/561	13/13319	0.00164258	0.0183539	0.0143114	348/1191/3931/19	4	COP_B
GO:0045663	GO:0045663	positive regulation of myoblast differentiation	4/561	13/13319	0.00164258	0.0183539	0.0143114	4217/23236/91653/4208	4	COP_B
GO:0071397	GO:0071397	cellular response to cholesterol	4/561	13/13319	0.00164258	0.0183539	0.0143114	57476/5727/23209/54762	4	COP_B
GO:0099170	GO:0099170	postsynaptic modulation of chemical synaptic transmission	4/561	13/13319	0.00164258	0.0183539	0.0143114	23236/2915/5530/25897	4	COP_B
GO:1901841	GO:1901841	regulation of high voltage-gated calcium channel activity	4/561	13/13319	0.00164258	0.0183539	0.0143114	783/2259/9722/6717	4	COP_B
GO:0045666	GO:0045666	positive regulation of neuron differentiation	10/561	79/13319	0.00170773	0.019034	0.0148416	6935/4897/6925/2736/339479/8648/429/604/4208/655	10	COP_B
GO:0006027	GO:0006027	glycosaminoglycan catabolic process	8/561	54/13319	0.00177226	0.0195746	0.0152632	2262/10082/1463/6383/2247/9672/2239/63827	8	COP_B
GO:0032835	GO:0032835	glomerulus development	8/561	54/13319	0.00177226	0.0195746	0.0152632	284/55366/4853/25937/51196/596/4208/655	8	COP_B
GO:0072078	GO:0072078	nephron tubule morphogenesis	8/561	54/13319	0.00177226	0.0195746	0.0152632	5727/6662/55366/2737/5087/596/7422/2247	8	COP_B
GO:0045926	GO:0045926	negative regulation of growth	19/561	214/13319	0.00177389	0.0195746	0.0152632	2697/2261/5270/5727/23286/7042/4504/4853/4133/3091/80031/4088/596/3488/604/3720/2023/4502/659	19	COP_B
GO:0007204	GO:0007204	positive regulation of cytosolic calcium ion concentration	20/561	231/13319	0.00183846	0.0202367	0.0157795	6263/783/2697/477/3709/287/5144/148/817/6546/2534/773/51196/596/2247/4035/1910/6717/2587/23075	20	COP_B
GO:0007224	GO:0007224	smoothened signaling pathway	13/561	122/13319	0.00187458	0.0203854	0.0158954	6095/5992/5270/7545/5727/2736/2737/91653/5396/9283/23090/83871/22873	13	COP_B
GO:0150104	GO:0150104	transport across blood-brain barrier	10/561	80/13319	0.00187992	0.0203854	0.0158954	8671/6507/6506/57419/348/477/81539/482/4035/114134	10	COP_B
GO:0003002	GO:0003002	regionalization	21/561	248/13319	0.00188166	0.0203854	0.0158954	658/5992/5125/5362/5727/6092/2736/2737/4853/4088/79971/5087/10683/429/9289/10818/55502/4038/4208/90/659	21	COP_B
GO:0009914	GO:0009914	hormone transport	21/561	248/13319	0.00188166	0.0203854	0.0158954	1956/2697/3709/6616/818/5991/5578/25924/8997/773/3091/5071/387597/5530/6934/4035/6717/2587/2029/90007/406	21	COP_B
GO:0001763	GO:0001763	morphogenesis of a branching structure	15/561	152/13319	0.00188704	0.0203854	0.0158954	10413/5727/6662/2736/55366/2737/120892/5087/596/7422/2247/10253/10818/655/90	15	COP_B
GO:0014829	GO:0014829	vascular associated smooth muscle contraction	5/561	22/13319	0.00188872	0.0203854	0.0158954	5286/6546/143872/340481/1910	5	COP_B
GO:0060219	GO:0060219	camera-type eye photoreceptor cell differentiation	5/561	22/13319	0.00188872	0.0203854	0.0158954	6096/5764/7068/6662/4915	5	COP_B
GO:1905207	GO:1905207	regulation of cardiocyte differentiation	5/561	22/13319	0.00188872	0.0203854	0.0158954	1956/7042/55553/10818/4208	5	COP_B
GO:0021543	GO:0021543	pallium development	14/561	137/13319	0.00190231	0.0204822	0.0159709	66000/23236/2737/3091/8648/23224/4915/429/9289/4035/27185/55970/10579/63827	14	COP_B
GO:0035633	GO:0035633	maintenance of blood-brain barrier	6/561	32/13319	0.00193229	0.0207044	0.0161441	3908/2697/284/58494/6456/7422	6	COP_B
GO:0070296	GO:0070296	sarcoplasmic reticulum calcium ion transport	6/561	32/13319	0.00193229	0.0207044	0.0161441	477/287/5144/817/6546/6717	6	COP_B
GO:0008347	GO:0008347	glial cell migration	7/561	43/13319	0.00195008	0.0208447	0.0162536	482/7042/2737/23224/9289/4035/27185	7	COP_B
GO:0051046	GO:0051046	regulation of secretion	35/561	496/13319	0.00196562	0.0209603	0.0163437	1956/783/2697/348/93664/3709/148/9627/114088/6616/5991/7042/5578/25924/8997/773/120892/3091/5071/79971/51760/5530/6934/4628/4035/1910/6717/4208/2587/22871/107/2029/90007/406/2241	35	COP_B
GO:0034599	GO:0034599	cellular response to oxidative stress	21/561	249/13319	0.00197642	0.021025	0.0163941	1956/4217/1612/23657/5587/4482/4504/2534/120892/3091/10891/4257/5071/9283/596/655/3725/3315/6421/406/2241	21	COP_B
GO:0051965	GO:0051965	positive regulation of synapse assembly	8/561	55/13319	0.00199906	0.0211643	0.0165027	2895/577/9378/57633/575/4915/22871/54674	8	COP_B
GO:0072088	GO:0072088	nephron epithelium morphogenesis	8/561	55/13319	0.00199906	0.0211643	0.0165027	5727/6662/55366/2737/5087/596/7422/2247	8	COP_B
GO:0050731	GO:0050731	positive regulation of peptidyl-tyrosine phosphorylation	14/561	138/13319	0.00203759	0.0215208	0.0167807	1272/2261/148/284/2066/4254/10006/2534/2915/2690/4915/7422/4038/90	14	COP_B
GO:0055007	GO:0055007	cardiac muscle cell differentiation	10/561	81/13319	0.00206586	0.0217676	0.0169732	10529/148/10611/6546/11214/55553/7422/10818/4208/90	10	COP_B
GO:0001656	GO:0001656	metanephros development	9/561	68/13319	0.00210042	0.0220793	0.0172162	10413/5727/6662/6092/55366/2737/25937/596/655	9	COP_B
GO:0006814	GO:0006814	sodium ion transport	17/561	185/13319	0.00210871	0.022091	0.0172254	8671/57419/2259/1272/477/81539/10768/482/5270/817/6546/7402/5348/123041/196527/23327/6520	17	COP_B
GO:0042060	GO:0042060	wound healing	30/561	407/13319	0.0021115	0.022091	0.0172254	1956/55604/5592/1608/10451/2697/348/4217/3709/23657/10413/5270/83478/7042/23414/5578/2534/2737/4853/3091/4088/196527/7422/5530/2247/8613/6239/5547/2768/3315	30	COP_B
GO:0021535	GO:0021535	cell migration in hindbrain	4/561	14/13319	0.00222365	0.0229118	0.0178653	1496/482/5362/23543	4	COP_B
GO:0021924	GO:0021924	cell proliferation in external granule layer	4/561	14/13319	0.00222365	0.0229118	0.0178653	6095/2736/9283/23090	4	COP_B
GO:0021930	GO:0021930	cerebellar granule cell precursor proliferation	4/561	14/13319	0.00222365	0.0229118	0.0178653	6095/2736/9283/23090	4	COP_B
GO:2001028	GO:2001028	positive regulation of endothelial cell chemotaxis	4/561	14/13319	0.00222365	0.0229118	0.0178653	5587/7422/2247/3315	4	COP_B
GO:0010596	GO:0010596	negative regulation of endothelial cell migration	7/561	44/13319	0.00223643	0.0229118	0.0178653	5797/348/575/90627/2247/4208/161742	7	COP_B
GO:0019229	GO:0019229	regulation of vasoconstriction	7/561	44/13319	0.00223643	0.0229118	0.0178653	1956/2697/477/148/143872/340481/659	7	COP_B
GO:0050795	GO:0050795	regulation of behavior	7/561	44/13319	0.00223643	0.0229118	0.0178653	2697/348/463/4862/4208/22871/8863	7	COP_B
GO:1904705	GO:1904705	regulation of vascular associated smooth muscle cell proliferation	7/561	44/13319	0.00223643	0.0229118	0.0178653	5592/2697/4217/3488/2247/4208/3725	7	COP_B
GO:1990874	GO:1990874	vascular associated smooth muscle cell proliferation	7/561	44/13319	0.00223643	0.0229118	0.0178653	5592/2697/4217/3488/2247/4208/3725	7	COP_B
GO:0060420	GO:0060420	regulation of heart growth	8/561	56/13319	0.0022481	0.0229783	0.0179172	2697/10413/2066/23414/32/2247/4208/3720	8	COP_B
GO:0048660	GO:0048660	regulation of smooth muscle cell proliferation	12/561	110/13319	0.00226781	0.0230814	0.0179976	1956/5592/2697/4217/57447/65009/10891/6934/3488/2247/4208/3725	12	COP_B
GO:0030850	GO:0030850	prostate gland development	6/561	33/13319	0.002279	0.0230814	0.0179976	5727/6662/2736/2737/10818/655	6	COP_B
GO:0043114	GO:0043114	regulation of vascular permeability	6/561	33/13319	0.002279	0.0230814	0.0179976	348/5139/23576/284/6456/7422	6	COP_B
GO:2000310	GO:2000310	regulation of NMDA receptor activity	6/561	33/13319	0.002279	0.0230814	0.0179976	2890/1612/2893/10891/4208/22871	6	COP_B
GO:0010595	GO:0010595	positive regulation of endothelial cell migration	11/561	96/13319	0.00230982	0.0232071	0.0180956	5587/5286/284/5578/3091/57381/7422/2247/8613/3315/659	11	COP_B
GO:0060996	GO:0060996	dendritic spine development	11/561	96/13319	0.00230982	0.0232071	0.0180956	1501/348/10611/8997/120892/26037/221935/27185/4208/22871/10152	11	COP_B
GO:0086001	GO:0086001	cardiac muscle cell action potential	9/561	69/13319	0.00232747	0.0232071	0.0180956	783/2697/477/287/817/6546/3781/9722/23327	9	COP_B
GO:0010464	GO:0010464	regulation of mesenchymal cell proliferation	5/561	23/13319	0.00233085	0.0232071	0.0180956	4781/5764/6662/5396/7422	5	COP_B
GO:0036314	GO:0036314	response to sterol	5/561	23/13319	0.00233085	0.0232071	0.0180956	6095/57476/5727/23209/54762	5	COP_B
GO:0042462	GO:0042462	eye photoreceptor cell development	5/561	23/13319	0.00233085	0.0232071	0.0180956	6096/7068/23418/4915/7422	5	COP_B
GO:0048771	GO:0048771	tissue remodeling	13/561	125/13319	0.00233109	0.0232071	0.0180956	1956/2697/5764/5578/55366/23418/4853/3091/1471/5530/3488/4208/659	13	COP_B
GO:0048598	GO:0048598	embryonic morphogenesis	32/561	446/13319	0.00233327	0.0232071	0.0180956	57619/2697/10413/26018/7545/5727/2202/7042/6662/2736/1295/3679/65009/2737/4853/3091/677/8648/5396/4088/5087/27443/2247/10253/10818/7976/4038/4208/655/90/1291/659	32	COP_B
GO:0006836	GO:0006836	neurotransmitter transport	17/561	187/13319	0.00236312	0.0234514	0.0182861	6507/783/2555/477/81539/93664/148/9627/114088/6616/440279/9378/120892/5071/4208/22871/107	17	COP_B
GO:0071559	GO:0071559	response to transforming growth factor beta	19/561	220/13319	0.00243211	0.0240571	0.0187584	6660/56288/5139/200734/7042/463/6662/2534/677/10891/4088/55553/10253/4208/161742/678/90/3725/4052	19	COP_B
GO:2001257	GO:2001257	regulation of cation channel activity	15/561	156/13319	0.002435	0.0240571	0.0187584	2890/783/2259/1612/287/5144/388336/817/2893/9722/10891/149111/6717/4208/22871	15	COP_B
GO:0048562	GO:0048562	embryonic organ morphogenesis	18/561	204/13319	0.00247869	0.0244343	0.0190525	10413/26018/7545/2202/6662/2736/65009/2737/4853/3091/5396/4088/10253/10818/7976/4208/655/90	18	COP_B
GO:0001505	GO:0001505	regulation of neurotransmitter levels	17/561	188/13319	0.00249964	0.0245862	0.019171	6507/783/2555/477/81539/93664/148/9627/114088/6616/440279/9378/120892/5071/4208/22871/107	17	COP_B
GO:0009953	GO:0009953	dorsal/ventral pattern formation	8/561	57/13319	0.00252084	0.02474	0.0192909	658/5992/5727/2736/2737/429/4038/90	8	COP_B
GO:0060350	GO:0060350	endochondral bone morphogenesis	7/561	45/13319	0.00255415	0.0249949	0.0194896	658/2261/6662/55790/4208/85301/659	7	COP_B
GO:0044089	GO:0044089	positive regulation of cellular component biogenesis	33/561	467/13319	0.00255809	0.0249949	0.0194896	2895/2823/55604/57451/1496/1191/577/10178/1809/9378/54874/57633/6662/5578/10810/575/324/4088/89795/4915/51196/19/7422/6249/23433/22871/655/10152/55160/54674/22873/2241/23075	33	COP_B
GO:0014897	GO:0014897	striated muscle hypertrophy	9/561	70/13319	0.00257359	0.0250911	0.0195647	148/817/10611/5578/11214/4088/5530/3488/3720	9	COP_B
GO:0048659	GO:0048659	smooth muscle cell proliferation	12/561	112/13319	0.00263998	0.0256819	0.0200253	1956/5592/2697/4217/57447/65009/10891/6934/3488/2247/4208/3725	12	COP_B
GO:0061138	GO:0061138	morphogenesis of a branching epithelium	14/561	142/13319	0.00266089	0.0257535	0.0200812	10413/5727/6662/2736/55366/2737/5087/596/7422/2247/10253/10818/655/90	14	COP_B
GO:0007223	GO:0007223	Wnt signaling pathway, calcium modulating pathway	6/561	34/13319	0.00267056	0.0257535	0.0200812	23236/27327/5530/6934/7976/23112	6	COP_B
GO:0071354	GO:0071354	cellular response to interleukin-6	6/561	34/13319	0.00267056	0.0257535	0.0200812	10413/10402/10891/3716/55022/2241	6	COP_B
GO:1902895	GO:1902895	positive regulation of pri-miRNA transcription by RNA polymerase II	6/561	34/13319	0.00267056	0.0257535	0.0200812	7042/7003/3091/4088/2247/3725	6	COP_B
GO:0006937	GO:0006937	regulation of muscle contraction	13/561	127/13319	0.00268336	0.0258208	0.0201336	5592/477/287/5144/148/817/6546/3778/143872/340481/51196/6717/2023	13	COP_B
GO:0030111	GO:0030111	regulation of Wnt signaling pathway	25/561	325/13319	0.0027564	0.0264662	0.0206369	2262/1956/1501/4163/348/10413/388336/5218/83439/84133/6662/55366/2737/324/120892/5071/4088/79971/25937/6934/4035/8613/27185/4038/406	25	COP_B
GO:0006026	GO:0006026	aminoglycan catabolic process	8/561	58/13319	0.00281881	0.0268413	0.0209293	2262/10082/1463/6383/2247/9672/2239/63827	8	COP_B
GO:0015012	GO:0015012	heparan sulfate proteoglycan biosynthetic process	5/561	24/13319	0.00284368	0.0268413	0.0209293	266722/64131/90161/6934/55790	5	COP_B
GO:0030206	GO:0030206	chondroitin sulfate biosynthetic process	5/561	24/13319	0.00284368	0.0268413	0.0209293	83539/64131/1463/55790/63827	5	COP_B
GO:0048566	GO:0048566	embryonic digestive tract development	5/561	24/13319	0.00284368	0.0268413	0.0209293	5125/7042/2736/2737/5919	5	COP_B
GO:0060074	GO:0060074	synapse maturation	5/561	24/13319	0.00284368	0.0268413	0.0209293	4774/9378/84966/27185/63827	5	COP_B
GO:0003158	GO:0003158	endothelium development	12/561	113/13319	0.00284387	0.0268413	0.0209293	2697/6935/5144/169044/26084/5764/23236/90627/340481/7422/90/659	12	COP_B
GO:0050921	GO:0050921	positive regulation of chemotaxis	12/561	113/13319	0.00284387	0.0268413	0.0209293	5587/4916/5764/57118/4088/196527/7422/2247/5919/3315/659/23075	12	COP_B
GO:0060048	GO:0060048	cardiac muscle contraction	12/561	113/13319	0.00284387	0.0268413	0.0209293	783/2697/477/287/5144/148/817/6546/3781/9722/23327/6717	12	COP_B
GO:0008217	GO:0008217	regulation of blood pressure	13/561	128/13319	0.00287516	0.0269303	0.0209987	2697/477/5125/5144/148/23576/4088/143872/9283/1910/5919/5547/659	13	COP_B
GO:0003179	GO:0003179	heart valve morphogenesis	7/561	46/13319	0.00290545	0.0269303	0.0209987	7042/6662/6092/4853/4208/90/659	7	COP_B
GO:0046530	GO:0046530	photoreceptor cell differentiation	7/561	46/13319	0.00290545	0.0269303	0.0209987	6096/5764/7068/6662/23418/4915/7422	7	COP_B
GO:0001502	GO:0001502	cartilage condensation	4/561	15/13319	0.00293222	0.0269303	0.0209987	658/6660/6662/55553	4	COP_B
GO:0010766	GO:0010766	negative regulation of sodium ion transport	4/561	15/13319	0.00293222	0.0269303	0.0209987	477/5270/817/23327	4	COP_B
GO:0021511	GO:0021511	spinal cord patterning	4/561	15/13319	0.00293222	0.0269303	0.0209987	5992/2736/2737/429	4	COP_B
GO:0021534	GO:0021534	cell proliferation in hindbrain	4/561	15/13319	0.00293222	0.0269303	0.0209987	6095/2736/9283/23090	4	COP_B
GO:0031290	GO:0031290	retinal ganglion cell axon guidance	4/561	15/13319	0.00293222	0.0269303	0.0209987	658/5797/6092/7422	4	COP_B
GO:0035988	GO:0035988	chondrocyte proliferation	4/561	15/13319	0.00293222	0.0269303	0.0209987	658/2261/6662/659	4	COP_B
GO:0043501	GO:0043501	skeletal muscle adaptation	4/561	15/13319	0.00293222	0.0269303	0.0209987	818/10891/5530/3488	4	COP_B
GO:0050651	GO:0050651	dermatan sulfate proteoglycan biosynthetic process	4/561	15/13319	0.00293222	0.0269303	0.0209987	10090/1463/55790/63827	4	COP_B
GO:0051938	GO:0051938	L-glutamate import	4/561	15/13319	0.00293222	0.0269303	0.0209987	6507/6506/477/23657	4	COP_B
GO:0098712	GO:0098712	L-glutamate import across plasma membrane	4/561	15/13319	0.00293222	0.0269303	0.0209987	6507/6506/477/23657	4	COP_B
GO:1905475	GO:1905475	regulation of protein localization to membrane	16/561	175/13319	0.0029604	0.0270464	0.0210893	2262/1956/10580/10082/23657/388336/5764/2534/5071/596/4035/4038/23433/2239/55022/5780	16	COP_B
GO:0006721	GO:0006721	terpenoid metabolic process	10/561	85/13319	0.00296315	0.0270464	0.0210893	2262/1956/216/10082/348/6383/4035/9672/5919/2239	10	COP_B
GO:0043500	GO:0043500	muscle adaptation	10/561	85/13319	0.00296315	0.0270464	0.0210893	148/817/818/7402/5578/10891/4088/5530/3488/3720	10	COP_B
GO:0032535	GO:0032535	regulation of cellular component size	25/561	327/13319	0.00298901	0.0272264	0.0212296	55604/10451/1496/348/10178/1002/361/4897/3778/130271/4504/10810/4133/56262/80031/196527/7422/4035/7111/6709/27185/10152/659/2241/23075	25	COP_B
GO:0060828	GO:0060828	regulation of canonical Wnt signaling pathway	21/561	258/13319	0.00302687	0.0275148	0.0214545	2262/1956/1501/4163/348/10413/388336/5218/84133/6662/55366/2737/324/120892/5071/4088/79971/25937/6934/4038/406	21	COP_B
GO:0043491	GO:0043491	protein kinase B signaling	18/561	208/13319	0.00305802	0.0277411	0.021631	1956/2261/4916/284/2066/6662/4254/4504/2534/677/4915/9258/6934/3488/2247/10253/10818/143686	18	COP_B
GO:0030204	GO:0030204	chondroitin sulfate metabolic process	6/561	35/13319	0.00311046	0.0280843	0.0218986	83539/64131/1463/9806/55790/63827	6	COP_B
GO:0090049	GO:0090049	regulation of cell migration involved in sprouting angiogenesis	6/561	35/13319	0.00311046	0.0280843	0.0218986	5286/57381/90627/7422/2247/161742	6	COP_B
GO:0001523	GO:0001523	retinoid metabolic process	9/561	72/13319	0.00312751	0.0280843	0.0218986	2262/216/10082/348/6383/4035/9672/5919/2239	9	COP_B
GO:0014896	GO:0014896	muscle hypertrophy	9/561	72/13319	0.00312751	0.0280843	0.0218986	148/817/10611/5578/11214/4088/5530/3488/3720	9	COP_B
GO:0051668	GO:0051668	localization within membrane	9/561	72/13319	0.00312751	0.0280843	0.0218986	348/23657/2898/388336/5764/9378/23180/4038/22871	9	COP_B
GO:1902532	GO:1902532	negative regulation of intracellular signal transduction	30/561	418/13319	0.00313986	0.0281144	0.0219221	6095/1608/348/57447/1191/5139/5144/148/55885/200734/5270/83478/23286/7042/120892/3091/5071/143872/51347/7078/596/10253/7957/604/161742/2023/655/143686/3315/406	30	COP_B
GO:0046847	GO:0046847	filopodium assembly	8/561	59/13319	0.00314354	0.0281144	0.0219221	2823/57451/10178/1809/54874/23433/22871/4651	8	COP_B
GO:1901214	GO:1901214	regulation of neuron death	21/561	259/13319	0.00316822	0.0282781	0.0220497	2895/348/4217/1191/5803/23657/2898/284/7042/4504/2534/120892/3091/10891/5071/4915/596/429/4035/4208/3725	21	COP_B
GO:0042493	GO:0042493	response to drug	23/561	294/13319	0.0032465	0.0289186	0.0225491	1956/10451/5797/2567/5139/148/5764/5727/6546/7042/8412/2534/10891/4257/8648/4862/32/596/7976/4208/2768/107/3725	23	COP_B
GO:0007626	GO:0007626	locomotory behavior	13/561	130/13319	0.00329238	0.0292118	0.0227777	3751/348/477/6616/4857/463/8997/2915/120892/163175/5071/53616/7111	13	COP_B
GO:0001755	GO:0001755	neural crest cell migration	7/561	47/13319	0.00329258	0.0292118	0.0227777	2066/4254/3091/80031/1910/655/90	7	COP_B
GO:0070997	GO:0070997	neuron death	23/561	295/13319	0.00338623	0.0299827	0.0233788	2895/348/4217/1191/5803/23657/2898/284/7042/7068/4504/2534/120892/3091/10891/5071/4915/596/429/4035/4208/1822/3725	23	COP_B
GO:0070374	GO:0070374	positive regulation of ERK1 and ERK2 cascade	14/561	146/13319	0.00343319	0.0301964	0.0235454	1956/348/2261/148/284/2066/4504/5578/65009/4853/9258/2247/10253/4035	14	COP_B
GO:0031063	GO:0031063	regulation of histone deacetylation	5/561	25/13319	0.00343334	0.0301964	0.0235454	5587/817/120892/7422/604	5	COP_B
GO:0051642	GO:0051642	centrosome localization	5/561	25/13319	0.00343334	0.0301964	0.0235454	56288/5362/117583/23224/51134	5	COP_B
GO:0014812	GO:0014812	muscle cell migration	9/561	73/13319	0.00343759	0.0301964	0.0235454	5592/65009/10891/80031/596/3488/4035/85440/4208	9	COP_B
GO:0048762	GO:0048762	mesenchymal cell differentiation	17/561	194/13319	0.00346408	0.0303689	0.02368	200734/7042/2066/6662/4254/3091/80031/4088/25937/596/6934/10253/1910/4208/161742/655/90	17	COP_B
GO:0032922	GO:0032922	circadian regulation of gene expression	8/561	60/13319	0.00349662	0.0305937	0.0238553	6095/3400/463/55366/10891/4862/8863/406	8	COP_B
GO:0006476	GO:0006476	protein deacetylation	10/561	87/13319	0.00351574	0.0306061	0.0238649	5587/200734/817/120892/7422/604/11107/55809/161742/6421	10	COP_B
GO:1901890	GO:1901890	positive regulation of cell junction assembly	10/561	87/13319	0.00351574	0.0306061	0.0238649	2895/577/9378/57633/575/4088/4915/7422/22871/54674	10	COP_B
GO:0030307	GO:0030307	positive regulation of cell growth	13/561	131/13319	0.00351873	0.0306061	0.0238649	1956/1002/7042/9211/5071/51760/596/23327/7422/4035/27185/84275/659	13	COP_B
GO:0022604	GO:0022604	regulation of cell morphogenesis	22/561	279/13319	0.00358879	0.0309081	0.0241004	55604/57619/22854/5764/5362/4289/3679/8997/2534/10810/57381/5071/51760/22836/157285/23327/7422/4628/10154/6239/23433/4651	22	COP_B
GO:0008631	GO:0008631	intrinsic apoptotic signaling pathway in response to oxidative stress	6/561	36/13319	0.00360222	0.0309081	0.0241004	4217/3091/5071/596/3315/6421	6	COP_B
GO:0046622	GO:0046622	positive regulation of organ growth	6/561	36/13319	0.00360222	0.0309081	0.0241004	10413/2066/23414/32/2247/4208	6	COP_B
GO:0048066	GO:0048066	developmental pigmentation	6/561	36/13319	0.00360222	0.0309081	0.0241004	83938/4254/2737/596/1910/4208	6	COP_B
GO:0048662	GO:0048662	negative regulation of smooth muscle cell proliferation	6/561	36/13319	0.00360222	0.0309081	0.0241004	5592/57447/65009/10891/3488/4208	6	COP_B
GO:0070741	GO:0070741	response to interleukin-6	6/561	36/13319	0.00360222	0.0309081	0.0241004	10413/10402/10891/3716/55022/2241	6	COP_B
GO:1903539	GO:1903539	protein localization to postsynaptic membrane	6/561	36/13319	0.00360222	0.0309081	0.0241004	10082/388336/6616/9211/53616/2239	6	COP_B
GO:0071456	GO:0071456	cellular response to hypoxia	16/561	179/13319	0.00370382	0.0315945	0.0246357	6095/3751/56776/64344/23576/5764/6546/4504/3091/677/10891/378938/596/7422/2023/655	16	COP_B
GO:0008361	GO:0008361	regulation of cell size	15/561	163/13319	0.00370879	0.0315945	0.0246357	10451/348/1002/361/4897/3778/4504/4133/56262/80031/196527/7422/4035/27185/659	15	COP_B
GO:0048705	GO:0048705	skeletal system morphogenesis	15/561	163/13319	0.00370879	0.0315945	0.0246357	658/6660/2261/1112/6662/2737/5396/4088/55553/158326/55790/4208/85301/655/659	15	COP_B
GO:0006940	GO:0006940	regulation of smooth muscle contraction	7/561	48/13319	0.00371784	0.0315945	0.0246357	5592/477/148/3778/143872/340481/51196	7	COP_B
GO:0061005	GO:0061005	cell differentiation involved in kidney development	7/561	48/13319	0.00371784	0.0315945	0.0246357	10413/5727/55366/2737/4853/25937/4208	7	COP_B
GO:0014031	GO:0014031	mesenchymal cell development	9/561	74/13319	0.00377133	0.0318252	0.0248155	2066/6662/4254/3091/80031/596/1910/655/90	9	COP_B
GO:0032092	GO:0032092	positive regulation of protein binding	9/561	74/13319	0.00377133	0.0318252	0.0248155	348/10418/120892/5071/6934/4035/23228/10267/51068	9	COP_B
GO:0048520	GO:0048520	positive regulation of behavior	4/561	16/13319	0.00378085	0.0318252	0.0248155	2697/4862/4208/22871	4	COP_B
GO:0050655	GO:0050655	dermatan sulfate proteoglycan metabolic process	4/561	16/13319	0.00378085	0.0318252	0.0248155	10090/1463/55790/63827	4	COP_B
GO:0072234	GO:0072234	metanephric nephron tubule development	4/561	16/13319	0.00378085	0.0318252	0.0248155	10413/6662/55366/25937	4	COP_B
GO:0030516	GO:0030516	regulation of axon extension	10/561	88/13319	0.00382112	0.0321032	0.0250323	348/1002/4897/4504/4133/80031/7422/4035/27185/659	10	COP_B
GO:0003151	GO:0003151	outflow tract morphogenesis	8/561	61/13319	0.00387967	0.0325335	0.0253678	7042/23414/6092/3091/7422/4208/655/659	8	COP_B
GO:0035725	GO:0035725	sodium ion transmembrane transport	13/561	133/13319	0.00400935	0.0335575	0.0261663	8671/57419/2259/477/482/817/6546/7402/5348/123041/196527/23327/6520	13	COP_B
GO:0055023	GO:0055023	positive regulation of cardiac muscle tissue growth	5/561	26/13319	0.00410596	0.0341672	0.0266417	10413/2066/23414/2247/4208	5	COP_B
GO:0061842	GO:0061842	microtubule organizing center localization	5/561	26/13319	0.00410596	0.0341672	0.0266417	56288/5362/117583/23224/51134	5	COP_B
GO:0014068	GO:0014068	positive regulation of phosphatidylinositol 3-kinase signaling	9/561	75/13319	0.00412992	0.0341672	0.0266417	4916/4919/284/7042/2066/6662/2534/4915/2247	9	COP_B
GO:0035418	GO:0035418	protein localization to synapse	9/561	75/13319	0.00412992	0.0341672	0.0266417	10082/388336/6616/9378/9211/53616/22871/2239/3315	9	COP_B
GO:0071560	GO:0071560	cellular response to transforming growth factor beta stimulus	18/561	214/13319	0.00413524	0.0341672	0.0266417	6660/56288/5139/200734/7042/6662/2534/677/10891/4088/55553/10253/4208/161742/678/90/3725/4052	18	COP_B
GO:0043405	GO:0043405	regulation of MAP kinase activity	21/561	265/13319	0.00413754	0.0341672	0.0266417	1956/23043/348/4217/5602/10178/200734/4916/4254/120892/11214/28951/2690/51196/51347/7422/2247/10253/10818/161742/655	21	COP_B
GO:0003197	GO:0003197	endocardial cushion development	6/561	37/13319	0.00414945	0.0341672	0.0266417	7042/6662/6092/655/90/659	6	COP_B
GO:0048663	GO:0048663	neuron fate commitment	6/561	37/13319	0.00414945	0.0341672	0.0266417	25925/2736/2737/5396/429/5080	6	COP_B
GO:0006367	GO:0006367	transcription initiation from RNA polymerase II promoter	15/561	165/13319	0.00415921	0.0341672	0.0266417	6095/2104/6096/10413/4306/7068/6662/7003/84441/4853/10891/7025/25937/8850/6256	15	COP_B
GO:0099504	GO:0099504	synaptic vesicle cycle	15/561	165/13319	0.00415921	0.0341672	0.0266417	783/2259/93664/148/114088/6616/440279/120892/6456/27253/57706/22871/85439/57502/107	15	COP_B
GO:0097120	GO:0097120	receptor localization to synapse	7/561	49/13319	0.00418357	0.0343037	0.0267481	10082/388336/6616/9211/53616/22871/2239	7	COP_B
GO:0015800	GO:0015800	acidic amino acid transport	8/561	62/13319	0.00429431	0.0351468	0.0274056	6507/6506/2697/477/23657/6616/56262/4915	8	COP_B
GO:0015918	GO:0015918	sterol transport	10/561	90/13319	0.0044947	0.0367192	0.0286316	348/1191/3931/57476/114880/5727/26031/19/4035/54762	10	COP_B
GO:0046620	GO:0046620	regulation of organ growth	9/561	76/13319	0.0045146	0.0368139	0.0287054	2697/10413/23286/2066/23414/32/2247/4208/3720	9	COP_B
GO:0009896	GO:0009896	positive regulation of catabolic process	29/561	411/13319	0.00463634	0.0377369	0.0294251	8671/2697/348/1612/1191/5587/5286/6662/84871/285671/26137/324/120892/27327/3091/677/28951/5071/23327/4035/7957/27185/5209/207063/10658/678/143686/25897/23112	29	COP_B
GO:0018107	GO:0018107	peptidyl-threonine phosphorylation	11/561	105/13319	0.00465148	0.0377369	0.0294251	56288/5587/200734/817/5578/120892/596/10253/161742/655/90	11	COP_B
GO:1901215	GO:1901215	negative regulation of neuron death	15/561	167/13319	0.00465331	0.0377369	0.0294251	348/5803/23657/2898/284/4504/2534/120892/3091/10891/5071/4915/596/4035/4208	15	COP_B
GO:0050918	GO:0050918	positive chemotaxis	7/561	50/13319	0.00469212	0.0379822	0.0296164	4916/284/4088/7422/2247/4035/64221	7	COP_B
GO:0045661	GO:0045661	regulation of myoblast differentiation	6/561	38/13319	0.00475573	0.0380811	0.0296935	4217/23236/6662/677/91653/4208	6	COP_B
GO:0007158	GO:0007158	neuron cell-cell adhesion	4/561	17/13319	0.00478159	0.0380811	0.0296935	9378/152330/22871/57502	4	COP_B
GO:0007221	GO:0007221	positive regulation of transcription of Notch receptor target	4/561	17/13319	0.00478159	0.0380811	0.0296935	23286/84441/5087/8850	4	COP_B
GO:0031065	GO:0031065	positive regulation of histone deacetylation	4/561	17/13319	0.00478159	0.0380811	0.0296935	5587/120892/7422/604	4	COP_B
GO:0032793	GO:0032793	positive regulation of CREB transcription factor activity	4/561	17/13319	0.00478159	0.0380811	0.0296935	5587/57118/7422/107	4	COP_B
GO:0055119	GO:0055119	relaxation of cardiac muscle	4/561	17/13319	0.00478159	0.0380811	0.0296935	477/5144/817/6546	4	COP_B
GO:0072170	GO:0072170	metanephric tubule development	4/561	17/13319	0.00478159	0.0380811	0.0296935	10413/6662/55366/25937	4	COP_B
GO:0072243	GO:0072243	metanephric nephron epithelium development	4/561	17/13319	0.00478159	0.0380811	0.0296935	10413/6662/55366/25937	4	COP_B
GO:0098743	GO:0098743	cell aggregation	4/561	17/13319	0.00478159	0.0380811	0.0296935	658/6660/6662/55553	4	COP_B
GO:0006821	GO:0006821	chloride transport	10/561	91/13319	0.00486482	0.0385585	0.0300658	2560/6507/2555/2567/144453/2565/5348/2915/203859/196527	10	COP_B
GO:0030279	GO:0030279	negative regulation of ossification	5/561	27/13319	0.00486762	0.0385585	0.0300658	6662/3091/596/4038/4208	5	COP_B
GO:1904707	GO:1904707	positive regulation of vascular associated smooth muscle cell proliferation	5/561	27/13319	0.00486762	0.0385585	0.0300658	2697/4217/3488/2247/3725	5	COP_B
GO:0014033	GO:0014033	neural crest cell differentiation	9/561	77/13319	0.00492661	0.0389562	0.0303759	2066/6662/4254/3091/80031/1910/4208/655/90	9	COP_B
GO:0014066	GO:0014066	regulation of phosphatidylinositol 3-kinase signaling	11/561	106/13319	0.00499885	0.0394571	0.0307665	1956/5270/4916/4919/284/7042/2066/6662/2534/4915/2247	11	COP_B
GO:0007422	GO:0007422	peripheral nervous system development	8/561	64/13319	0.00522513	0.0410419	0.0320022	3908/56288/2115/575/163175/53616/4915/1910	8	COP_B
GO:0030032	GO:0030032	lamellipodium assembly	8/561	64/13319	0.00522513	0.0410419	0.0320022	55604/10451/3983/10810/51196/9459/10152/2241	8	COP_B
GO:0014743	GO:0014743	regulation of muscle hypertrophy	7/561	51/13319	0.00524589	0.0410419	0.0320022	148/817/5578/4088/5530/3488/3720	7	COP_B
GO:0045665	GO:0045665	negative regulation of neuron differentiation	7/561	51/13319	0.00524589	0.0410419	0.0320022	6662/2737/5087/9283/152330/429/655	7	COP_B
GO:0055021	GO:0055021	regulation of cardiac muscle tissue growth	7/561	51/13319	0.00524589	0.0410419	0.0320022	2697/10413/2066/23414/2247/4208/3720	7	COP_B
GO:0008593	GO:0008593	regulation of Notch signaling pathway	10/561	92/13319	0.00525844	0.0410677	0.0320223	1956/10413/7042/6092/84441/8850/157285/429/604/655	10	COP_B
GO:0060402	GO:0060402	calcium ion transport into cytosol	12/561	122/13319	0.0053156	0.0413884	0.0322724	6263/477/3709/287/5144/148/817/6546/2534/596/2247/6717	12	COP_B
GO:1901653	GO:1901653	cellular response to peptide	24/561	324/13319	0.00531817	0.0413884	0.0322724	108/10580/2697/10768/7431/5286/11031/8412/2534/2915/773/324/677/2690/8850/4035/5315/23433/5919/55022/107/143686/84275/2241	24	COP_B
GO:0097581	GO:0097581	lamellipodium organization	9/561	78/13319	0.00536723	0.0416971	0.0325131	55604/10451/3983/10810/51196/9459/6239/10152/2241	9	COP_B
GO:0050999	GO:0050999	regulation of nitric-oxide synthase activity	6/561	39/13319	0.00542471	0.0420699	0.0328038	1956/348/23576/9722/3091/340481	6	COP_B
GO:0051146	GO:0051146	striated muscle cell differentiation	17/561	203/13319	0.00547149	0.0423587	0.033029	10529/577/148/10611/6546/58494/575/11214/55553/596/7422/5530/3488/10818/7111/4208/90	17	COP_B
GO:0009755	GO:0009755	hormone-mediated signaling pathway	14/561	154/13319	0.00552717	0.0427152	0.033307	2104/55885/10413/4306/7068/55366/8648/55809/11057/5547/655/23543/6256/406	14	COP_B
GO:0036294	GO:0036294	cellular response to decreased oxygen levels	16/561	187/13319	0.00565257	0.0436083	0.0340034	6095/3751/56776/64344/23576/5764/6546/4504/3091/677/10891/378938/596/7422/2023/655	16	COP_B
GO:0048469	GO:0048469	cell maturation	12/561	123/13319	0.00567212	0.0436832	0.0340618	577/5139/5991/4897/120892/3091/163175/596/7422/429/1910/11057	12	COP_B
GO:0003230	GO:0003230	cardiac atrium development	5/561	28/13319	0.00572434	0.0439328	0.0342564	287/7042/4853/90/659	5	COP_B
GO:0060428	GO:0060428	lung epithelium development	5/561	28/13319	0.00572434	0.0439328	0.0342564	4781/10413/7068/6662/429	5	COP_B
GO:0010959	GO:0010959	regulation of metal ion transport	17/561	204/13319	0.00574356	0.0440042	0.034312	783/2259/2697/477/482/287/5144/817/818/6546/5348/2534/9722/196527/596/6717/9914	17	COP_B
GO:0071695	GO:0071695	anatomical structure maturation	15/561	171/13319	0.00578471	0.0442431	0.0344983	2261/577/64131/5139/5991/4897/7042/120892/3091/163175/596/7422/429/1910/11057	15	COP_B
GO:0097061	GO:0097061	dendritic spine organization	9/561	79/13319	0.00583774	0.0445718	0.0347546	1501/348/10611/8997/2534/120892/26037/22871/10152	9	COP_B
GO:0009954	GO:0009954	proximal/distal pattern formation	4/561	18/13319	0.00594589	0.0446294	0.0347996	2736/2737/5087/4038	4	COP_B
GO:0010801	GO:0010801	negative regulation of peptidyl-threonine phosphorylation	4/561	18/13319	0.00594589	0.0446294	0.0347996	56288/200734/10253/161742	4	COP_B
GO:0033032	GO:0033032	regulation of myeloid cell apoptotic process	4/561	18/13319	0.00594589	0.0446294	0.0347996	23657/4254/596/4208	4	COP_B
GO:0045822	GO:0045822	negative regulation of heart contraction	4/561	18/13319	0.00594589	0.0446294	0.0347996	477/5144/148/6717	4	COP_B
GO:0072207	GO:0072207	metanephric epithelium development	4/561	18/13319	0.00594589	0.0446294	0.0347996	10413/6662/55366/25937	4	COP_B
GO:0086014	GO:0086014	atrial cardiac muscle cell action potential	4/561	18/13319	0.00594589	0.0446294	0.0347996	783/2697/287/3781	4	COP_B
GO:0086026	GO:0086026	atrial cardiac muscle cell to AV node cell signaling	4/561	18/13319	0.00594589	0.0446294	0.0347996	783/2697/287/3781	4	COP_B
GO:0086066	GO:0086066	atrial cardiac muscle cell to AV node cell communication	4/561	18/13319	0.00594589	0.0446294	0.0347996	783/2697/287/3781	4	COP_B
GO:1902430	GO:1902430	negative regulation of amyloid-beta formation	4/561	18/13319	0.00594589	0.0446294	0.0347996	348/1191/10418/4915	4	COP_B
GO:2001026	GO:2001026	regulation of endothelial cell chemotaxis	4/561	18/13319	0.00594589	0.0446294	0.0347996	5587/7422/2247/3315	4	COP_B
GO:0001894	GO:0001894	tissue homeostasis	17/561	205/13319	0.00602654	0.0451584	0.035212	1956/3908/2697/482/10413/284/6662/58494/5578/23418/6456/25937/596/387597/7422/65217/3315	17	COP_B
GO:1903034	GO:1903034	regulation of response to wounding	12/561	124/13319	0.00604738	0.045238	0.0352741	5592/2697/348/5270/56963/5764/4088/196527/2247/4035/8613/6239	12	COP_B
GO:0045668	GO:0045668	negative regulation of osteoblast differentiation	6/561	40/13319	0.00615999	0.0457358	0.0356623	6096/5727/6662/51232/4088/3488	6	COP_B
GO:0050654	GO:0050654	chondroitin sulfate proteoglycan metabolic process	6/561	40/13319	0.00615999	0.0457358	0.0356623	83539/64131/1463/9806/55790/63827	6	COP_B
GO:0086009	GO:0086009	membrane repolarization	6/561	40/13319	0.00615999	0.0457358	0.0356623	477/482/287/3781/9722/23327	6	COP_B
GO:0120009	GO:0120009	intermembrane lipid transfer	6/561	40/13319	0.00615999	0.0457358	0.0356623	26207/348/57476/7274/19/54762	6	COP_B
GO:0048675	GO:0048675	axon extension	11/561	109/13319	0.00616547	0.0457358	0.0356623	348/9201/1002/4897/4504/4133/80031/7422/4035/27185/659	11	COP_B
GO:0062197	GO:0062197	cellular response to chemical stress	22/561	293/13319	0.00637049	0.0471778	0.0367866	1956/4217/1612/23657/5587/4482/4504/2534/120892/3091/677/10891/4257/5071/9283/596/655/3725/3315/6421/406/2241	22	COP_B
GO:0003170	GO:0003170	heart valve development	7/561	53/13319	0.00649876	0.0480475	0.0374648	7042/6662/6092/4853/4208/90/659	7	COP_B
GO:0006941	GO:0006941	striated muscle contraction	13/561	141/13319	0.00655275	0.048366	0.0377131	1837/783/2697/477/287/5144/148/817/6546/3781/9722/23327/6717	13	COP_B
GO:0003206	GO:0003206	cardiac chamber morphogenesis	10/561	95/13319	0.00659039	0.0485631	0.0378668	1363/7042/23414/6092/4853/3091/4208/655/90/659	10	COP_B
GO:0003203	GO:0003203	endocardial cushion morphogenesis	5/561	29/13319	0.00668204	0.0489134	0.03814	7042/6662/6092/655/90	5	COP_B
GO:0043537	GO:0043537	negative regulation of blood vessel endothelial cell migration	5/561	29/13319	0.00668204	0.0489134	0.03814	348/90627/2247/4208/161742	5	COP_B
GO:0045776	GO:0045776	negative regulation of blood pressure	5/561	29/13319	0.00668204	0.0489134	0.03814	148/143872/9283/5547/659	5	COP_B
GO:0050650	GO:0050650	chondroitin sulfate proteoglycan biosynthetic process	5/561	29/13319	0.00668204	0.0489134	0.03814	83539/64131/1463/55790/63827	5	COP_B
GO:0010975	GO:0010975	regulation of neuron projection development	36/380	397/13319	8.04e-10	3.03e-06	2.68e-06	2534/10090/2889/54437/9037/9760/7143/1826/4133/5800/66008/1809/91752/8153/9423/1608/9723/2909/22891/23043/23271/80031/57554/8507/5396/9693/129807/5764/7070/1272/170506/3309/5063/22871/1600/223117	36	COP_C
GO:0050808	GO:0050808	synapse organization	34/380	387/13319	5.49e-09	7.64e-06	6.74e-06	66000/2534/2047/63827/7143/1826/4983/1607/23114/91752/2066/9423/9723/22891/57502/8496/2823/8936/23024/92737/4628/10882/26045/5764/27253/57633/347730/170506/7846/5063/4897/22871/22866/57555	34	COP_C
GO:0050768	GO:0050768	negative regulation of neurogenesis	18/380	118/13319	6.07e-09	7.64e-06	6.74e-06	54437/9037/1620/7143/4133/22933/66008/9423/9723/80031/9693/5764/7070/6663/55198/4851/1600/223117	18	COP_C
GO:0051961	GO:0051961	negative regulation of nervous system development	18/380	122/13319	1.05e-08	8.22e-06	7.25e-06	54437/9037/1620/7143/4133/22933/66008/9423/9723/80031/9693/5764/7070/6663/55198/4851/1600/223117	18	COP_C
GO:0051960	GO:0051960	regulation of nervous system development	33/380	378/13319	1.09e-08	8.22e-06	7.25e-06	2047/54437/9037/1620/7143/1826/4133/22933/66008/8153/9423/9723/22891/80031/30812/27242/9693/4821/26045/56288/5764/10215/7070/6663/57633/170506/55198/5063/4851/22871/57555/1600/223117	33	COP_C
GO:0031346	GO:0031346	positive regulation of cell projection organization	29/380	307/13319	1.55e-08	9.73e-06	8.59e-06	2534/2889/9037/9760/1826/1809/91752/8153/9423/2909/2823/57554/8507/23426/5027/9693/8655/10178/5764/22873/1272/23433/170506/3309/5063/23603/7046/22871/51196	29	COP_C
GO:0010721	GO:0010721	negative regulation of cell development	19/380	152/13319	6.45e-08	3.48e-05	3.07e-05	54437/9037/1620/7143/4133/22933/66008/9423/9723/80031/9693/5764/7070/6663/55198/23603/4851/1600/223117	19	COP_C
GO:0010977	GO:0010977	negative regulation of neuron projection development	16/380	126/13319	5.74e-07	0.000252681	0.000223119	54437/9037/7143/4133/5800/66008/1809/9423/9723/22891/80031/129807/7070/22871/1600/223117	16	COP_C
GO:0003407	GO:0003407	neural retina development	11/380	58/13319	6.03e-07	0.000252681	0.000223119	23418/1826/6505/2823/6597/30812/84465/28996/5764/7070/5797	11	COP_C
GO:0050767	GO:0050767	regulation of neurogenesis	26/380	309/13319	8.44e-07	0.000318379	0.00028113	54437/9037/1620/7143/1826/4133/22933/66008/8153/9423/9723/22891/80031/30812/9693/4821/5764/10215/7070/6663/170506/55198/5063/4851/1600/223117	26	COP_C
GO:0031345	GO:0031345	negative regulation of cell projection organization	18/380	164/13319	1.02e-06	0.000342297	0.00030225	2534/54437/9037/7143/4133/5800/66008/1809/9423/9723/22891/80031/9693/129807/7070/22871/1600/223117	18	COP_C
GO:0060284	GO:0060284	regulation of cell development	31/380	417/13319	1.1e-06	0.000342297	0.00030225	23236/54437/9037/1620/7143/1826/4133/22933/66008/8153/9423/9723/22891/80031/55679/30812/9693/4821/5139/5764/10215/7070/6663/170506/55198/5063/23603/4851/3037/1600/223117	31	COP_C
GO:0034329	GO:0034329	cell junction assembly	29/380	376/13319	1.18e-06	0.000342297	0.00030225	2047/2889/1826/4983/5800/8502/1307/5795/2066/9423/57502/2823/55679/4649/92737/9693/84552/26045/56288/7070/27253/57633/1016/347730/5339/23603/4897/22871/57555	29	COP_C
GO:0001667	GO:0001667	ameboidal-type cell migration	28/380	359/13319	1.45e-06	0.000391962	0.000346105	168667/54437/9037/2066/9723/949/57608/80031/30812/2719/54453/51421/5764/9922/5581/6663/1012/9564/55198/5797/55612/5063/23603/4851/7046/3037/84913/223117	28	COP_C
GO:0050771	GO:0050771	negative regulation of axonogenesis	11/380	65/13319	1.98e-06	0.000498292	0.000439995	54437/9037/7143/4133/66008/9423/9723/80031/7070/1600/223117	11	COP_C
GO:0007411	GO:0007411	axon guidance	22/380	248/13319	2.52e-06	0.000594367	0.000524829	2534/2047/7204/54437/9037/7143/1826/4983/5800/23114/9423/9723/2909/80031/6709/5797/4781/4851/4897/1600/57731/223117	22	COP_C
GO:0097485	GO:0097485	neuron projection guidance	22/380	249/13319	2.69e-06	0.000597798	0.000527858	2534/2047/7204/54437/9037/7143/1826/4983/5800/23114/9423/9723/2909/80031/6709/5797/4781/4851/4897/1600/57731/223117	22	COP_C
GO:0048762	GO:0048762	mesenchymal cell differentiation	19/380	194/13319	2.89e-06	0.000605915	0.000535026	6934/54437/9037/2066/9723/4087/80031/30812/81610/6772/1655/3516/6663/25805/23603/4851/7046/3037/223117	19	COP_C
GO:0061564	GO:0061564	axon development	32/380	461/13319	3.21e-06	0.000636941	0.000562422	2534/2047/7204/10090/54437/9037/7143/1826/4133/4983/5800/23114/66008/8153/9423/9723/2909/23271/80031/27242/56288/5764/7070/6709/5797/4781/5063/4851/4897/1600/57731/223117	32	COP_C
GO:0050770	GO:0050770	regulation of axonogenesis	16/380	145/13319	3.8e-06	0.00071672	0.000632868	10090/54437/9037/7143/1826/4133/66008/8153/9423/9723/2909/80031/7070/5063/1600/223117	16	COP_C
GO:0001755	GO:0001755	neural crest cell migration	9/380	47/13319	5.95e-06	0.00106833	0.00094334	54437/9037/2066/9723/80031/30812/6663/23603/223117	9	COP_C
GO:0045596	GO:0045596	negative regulation of cell differentiation	33/380	500/13319	6.58e-06	0.00112887	0.000996796	2047/144165/55553/7204/54437/9037/1620/7143/4133/22933/66008/9423/9723/80031/30812/8994/9693/4821/6772/3516/5764/10215/7070/6663/55198/678/25805/23603/4851/7046/23414/1600/223117	33	COP_C
GO:0032535	GO:0032535	regulation of cellular component size	25/380	327/13319	7.63e-06	0.00125164	0.0011052	54437/9037/7143/1826/4133/8153/9423/26999/9723/2909/80031/120/8936/5027/51474/10178/5581/11034/6709/7111/9873/5063/4897/57731/223117	25	COP_C
GO:0099173	GO:0099173	postsynapse organization	16/380	154/13319	8.3e-06	0.00130554	0.0011528	66000/2534/2047/4983/1607/91752/22891/57502/26045/5764/347730/170506/5063/22871/22866/57555	16	COP_C
GO:0060042	GO:0060042	retina morphogenesis in camera-type eye	9/380	50/13319	1.01e-05	0.00150424	0.00132825	23418/1826/6505/30812/84465/28996/5764/7070/5797	9	COP_C
GO:0007264	GO:0007264	small GTPase mediated signal transduction	31/380	465/13319	1.04e-05	0.00150424	0.00132825	2840/7204/2889/153020/4983/57514/394/10188/8153/9423/148/2909/22800/57572/4649/8936/55103/54453/50649/9693/143872/57568/57522/9922/23433/1012/79658/4851/26084/51196/1600	31	COP_C
GO:0007409	GO:0007409	axonogenesis	29/380	421/13319	1.09e-05	0.00152131	0.00134333	2534/2047/7204/10090/54437/9037/7143/1826/4133/4983/5800/23114/66008/8153/9423/9723/2909/80031/56288/7070/6709/5797/4781/5063/4851/4897/1600/57731/223117	29	COP_C
GO:0060485	GO:0060485	mesenchyme development	20/380	234/13319	1.26e-05	0.00169492	0.00149662	6934/54437/9037/2066/9723/4087/80031/30812/81610/6772/1655/3516/6663/25805/23603/4851/7046/3037/23414/223117	20	COP_C
GO:0010842	GO:0010842	retina layer formation	6/380	20/13319	1.43e-05	0.00186233	0.00164445	23418/1826/6505/84465/28996/5797	6	COP_C
GO:0010001	GO:0010001	glial cell differentiation	17/380	183/13319	1.93e-05	0.00243126	0.00214681	2840/55553/23418/6659/22933/22891/30812/27242/92737/4821/56288/5764/10215/6663/4781/4851/1600	17	COP_C
GO:0030517	GO:0030517	negative regulation of axon extension	8/380	42/13319	2.06e-05	0.00250451	0.0022115	54437/9037/7143/4133/9423/9723/80031/223117	8	COP_C
GO:0090066	GO:0090066	regulation of anatomical structure size	28/380	416/13319	2.36e-05	0.00278268	0.00245712	54437/9037/7143/1826/4133/8153/9423/148/26999/9723/2909/80031/120/8936/5027/143872/51474/10178/5581/11034/6709/7111/4842/9873/5063/4897/57731/223117	28	COP_C
GO:0050804	GO:0050804	modulation of chemical synaptic transmission	26/380	372/13319	2.44e-05	0.00278971	0.00246333	66000/2534/2898/23236/9229/7143/4983/1607/6505/148/57502/9693/5575/23228/26045/27092/5764/2894/729993/27253/5581/2900/41/22871/57555/9699	26	COP_C
GO:0099177	GO:0099177	regulation of trans-synaptic signaling	26/380	373/13319	2.56e-05	0.00283541	0.00250368	66000/2534/2898/23236/9229/7143/4983/1607/6505/148/57502/9693/5575/23228/26045/27092/5764/2894/729993/27253/5581/2900/41/22871/57555/9699	26	COP_C
GO:0010976	GO:0010976	positive regulation of neuron projection development	14/380	137/13319	3.66e-05	0.00394521	0.00348364	2534/2889/9760/1809/91752/2909/57554/8507/9693/5764/1272/170506/3309/5063	14	COP_C
GO:0048863	GO:0048863	stem cell differentiation	18/380	213/13319	3.96e-05	0.00415505	0.00366893	144165/55553/54437/9037/2066/5682/9723/2823/80031/30812/3516/5764/6663/170506/678/23603/4851/223117	18	COP_C
GO:0031644	GO:0031644	regulation of nervous system process	13/380	121/13319	4.09e-05	0.00417134	0.00368332	66000/9229/2257/7143/57502/27242/56288/27092/729993/6663/22871/57555/9699	13	COP_C
GO:0014031	GO:0014031	mesenchymal cell development	10/380	74/13319	4.48e-05	0.00436522	0.00385451	54437/9037/2066/9723/80031/30812/6663/23603/4851/223117	10	COP_C
GO:0030206	GO:0030206	chondroitin sulfate biosynthetic process	6/380	24/13319	4.51e-05	0.00436522	0.00385451	63827/1462/83539/51363/7358/55790	6	COP_C
GO:0008154	GO:0008154	actin polymerization or depolymerization	16/380	179/13319	5.42e-05	0.00510947	0.00451169	9037/26999/2909/120/8936/51474/10178/64780/5581/11034/6709/7111/9873/5063/1729/57731	16	COP_C
GO:0120034	GO:0120034	positive regulation of plasma membrane bounded cell projection assembly	11/380	92/13319	5.98e-05	0.00549886	0.00485552	1809/2909/2823/5027/8655/10178/22873/23433/7046/22871/51196	11	COP_C
GO:0016358	GO:0016358	dendrite development	18/380	223/13319	7.22e-05	0.00646578	0.00570932	2534/2047/1826/4133/66008/9423/1608/22891/23043/23271/23426/9693/5764/9922/170506/5063/22871/1600	18	COP_C
GO:0040017	GO:0040017	positive regulation of locomotion	29/380	468/13319	7.58e-05	0.00646578	0.00570932	54437/9037/1826/56034/9423/9723/949/22800/57608/80031/54453/9693/29105/5764/9922/7070/5581/1012/9564/3309/55612/5063/4851/90550/7046/3037/58191/84913/223117	29	COP_C
GO:0030042	GO:0030042	actin filament depolymerization	8/380	50/13319	7.67e-05	0.00646578	0.00570932	9037/120/51474/64780/11034/6709/7111/57731	8	COP_C
GO:0051272	GO:0051272	positive regulation of cellular component movement	29/380	469/13319	7.87e-05	0.00646578	0.00570932	54437/9037/4133/56034/9423/9723/949/22800/57608/80031/54453/9693/29105/5764/9922/7070/5581/1012/9564/3309/55612/5063/4851/90550/7046/3037/58191/84913/223117	29	COP_C
GO:0007015	GO:0007015	actin filament organization	25/380	376/13319	7.88e-05	0.00646578	0.00570932	9037/4082/1809/8153/26999/2909/4644/120/8936/51474/10178/64780/5581/11034/3636/9564/6709/7111/9873/5063/23603/90550/7046/1729/57731	25	COP_C
GO:0007158	GO:0007158	neuron cell-cell adhesion	5/380	17/13319	8.58e-05	0.00660859	0.00583542	7143/460/57502/22871/57555	5	COP_C
GO:0007221	GO:0007221	positive regulation of transcription of Notch receptor target	5/380	17/13319	8.58e-05	0.00660859	0.00583542	84441/6772/8850/3516/4851	5	COP_C
GO:2000178	GO:2000178	negative regulation of neural precursor cell proliferation	5/380	17/13319	8.58e-05	0.00660859	0.00583542	2889/22933/55679/5764/55198	5	COP_C
GO:0045446	GO:0045446	endothelial cell differentiation	11/380	96/13319	8.86e-05	0.00668216	0.00590038	23236/2889/26051/9693/23135/3516/80274/5764/4851/26084/84913	11	COP_C
GO:0048638	GO:0048638	regulation of developmental growth	20/380	269/13319	9.18e-05	0.00679012	0.00599572	23236/54437/9037/7143/1826/4133/8153/2066/9423/9723/80031/3516/4851/7046/4897/85407/23414/9699/57731/223117	20	COP_C
GO:0008064	GO:0008064	regulation of actin polymerization or depolymerization	14/380	152/13319	0.00011424	0.00816313	0.00720809	9037/26999/2909/120/8936/51474/10178/5581/11034/6709/7111/9873/5063/57731	14	COP_C
GO:0051491	GO:0051491	positive regulation of filopodium assembly	6/380	28/13319	0.000114669	0.00816313	0.00720809	1809/2823/10178/23433/7046/22871	6	COP_C
GO:0061387	GO:0061387	regulation of extent of cell growth	11/380	99/13319	0.000117278	0.00819424	0.00723556	54437/9037/7143/1826/4133/8153/9423/9723/80031/4897/223117	11	COP_C
GO:2000147	GO:2000147	positive regulation of cell motility	28/380	457/13319	0.000122213	0.00825702	0.00729099	54437/9037/56034/9423/9723/949/22800/57608/80031/54453/9693/29105/5764/9922/7070/5581/1012/9564/3309/55612/5063/4851/90550/7046/3037/58191/84913/223117	28	COP_C
GO:0030832	GO:0030832	regulation of actin filament length	14/380	153/13319	0.000122553	0.00825702	0.00729099	9037/26999/2909/120/8936/51474/10178/5581/11034/6709/7111/9873/5063/57731	14	COP_C
GO:0044057	GO:0044057	regulation of system process	28/380	459/13319	0.000131561	0.00870843	0.00768959	66000/9229/2257/7143/3709/5800/6446/6505/148/57502/27242/80333/143872/56288/30845/27092/729993/6663/2778/4842/4851/6261/22871/57555/51196/9699/57731/55799	28	COP_C
GO:0050650	GO:0050650	chondroitin sulfate proteoglycan biosynthetic process	6/380	29/13319	0.000141138	0.00902563	0.00796968	63827/1462/83539/51363/7358/55790	6	COP_C
GO:0097106	GO:0097106	postsynaptic density organization	6/380	29/13319	0.000141138	0.00902563	0.00796968	66000/4983/26045/347730/22871/57555	6	COP_C
GO:0016049	GO:0016049	cell growth	26/380	415/13319	0.000149747	0.00941659	0.0083149	66000/54437/9037/7143/1826/4133/5795/6446/8153/9423/148/9723/23677/6597/80031/8936/57446/55540/57144/9564/7046/4897/58191/51196/9699/223117	26	COP_C
GO:0014032	GO:0014032	neural crest cell development	9/380	70/13319	0.000159216	0.00984788	0.00869573	54437/9037/2066/9723/80031/30812/6663/23603/223117	9	COP_C
GO:0051962	GO:0051962	positive regulation of nervous system development	18/380	240/13319	0.00018354	0.0108374	0.00956952	2047/9037/1826/8153/9423/22891/30812/4821/26045/5764/10215/6663/57633/170506/5063/4851/22871/57555	18	COP_C
GO:0032230	GO:0032230	positive regulation of synaptic transmission, GABAergic	4/380	11/13319	0.000183571	0.0108374	0.00956952	148/5581/22871/57555	4	COP_C
GO:0051489	GO:0051489	regulation of filopodium assembly	7/380	43/13319	0.000193308	0.0108374	0.00956952	1809/26051/2823/10178/23433/7046/22871	7	COP_C
GO:0007610	GO:0007610	behavior	27/380	446/13319	0.00019616	0.0108374	0.00956952	2534/2898/23236/2257/1620/7143/1826/460/6446/6505/57502/55515/5575/10882/29105/28996/5764/2894/27253/5581/57144/7111/41/22871/57555/1600/57731	27	COP_C
GO:0051493	GO:0051493	regulation of cytoskeleton organization	27/380	446/13319	0.00019616	0.0108374	0.00956952	9037/4133/55835/8153/26999/9723/2909/23271/120/8936/5027/51474/8850/10178/23299/60312/5581/11034/5066/23433/6709/7111/9873/5063/7046/1729/57731	27	COP_C
GO:0030516	GO:0030516	regulation of axon extension	10/380	88/13319	0.000197646	0.0108374	0.00956952	54437/9037/7143/1826/4133/9423/9723/80031/4897/223117	10	COP_C
GO:0048709	GO:0048709	oligodendrocyte differentiation	10/380	88/13319	0.000197646	0.0108374	0.00956952	2840/55553/22891/30812/27242/4821/5764/10215/6663/4851	10	COP_C
GO:0014013	GO:0014013	regulation of gliogenesis	9/380	72/13319	0.000198193	0.0108374	0.00956952	22933/22891/30812/4821/5764/10215/6663/4851/1600	9	COP_C
GO:0048841	GO:0048841	regulation of axon extension involved in axon guidance	6/380	31/13319	0.00020847	0.0110783	0.00978217	54437/9037/1826/9723/80031/223117	6	COP_C
GO:0099084	GO:0099084	postsynaptic specialization organization	6/380	31/13319	0.00020847	0.0110783	0.00978217	66000/4983/26045/347730/22871/57555	6	COP_C
GO:0048864	GO:0048864	stem cell development	9/380	73/13319	0.000220475	0.0115535	0.0102018	54437/9037/2066/9723/80031/30812/6663/23603/223117	9	COP_C
GO:0030198	GO:0030198	extracellular matrix organization	22/380	333/13319	0.00023052	0.0119144	0.0105205	63827/64093/1301/1297/7143/4325/1307/1462/176/170691/7092/649/80274/4324/55790/4326/55612/50509/10585/4851/7046/3037	22	COP_C
GO:0043062	GO:0043062	extracellular structure organization	22/380	334/13319	0.000240426	0.0119397	0.0105428	63827/64093/1301/1297/7143/4325/1307/1462/176/170691/7092/649/80274/4324/55790/4326/55612/50509/10585/4851/7046/3037	22	COP_C
GO:0045229	GO:0045229	external encapsulating structure organization	22/380	334/13319	0.000240426	0.0119397	0.0105428	63827/64093/1301/1297/7143/4325/1307/1462/176/170691/7092/649/80274/4324/55790/4326/55612/50509/10585/4851/7046/3037	22	COP_C
GO:0001558	GO:0001558	regulation of cell growth	23/380	357/13319	0.000240502	0.0119397	0.0105428	54437/9037/7143/1826/4133/5795/6446/8153/9423/9723/23677/6597/80031/57446/55540/57144/9564/7046/4897/58191/51196/9699/223117	23	COP_C
GO:0021515	GO:0021515	cell differentiation in spinal cord	6/380	32/13319	0.000250474	0.0120743	0.0106617	55553/6659/161357/4821/10215/4851	6	COP_C
GO:0046847	GO:0046847	filopodium assembly	8/380	59/13319	0.000253378	0.0120743	0.0106617	1809/26051/2823/50649/10178/23433/7046/22871	8	COP_C
GO:0007416	GO:0007416	synapse assembly	14/380	164/13319	0.000254704	0.0120743	0.0106617	2047/1826/2066/9423/57502/2823/92737/26045/27253/57633/347730/4897/22871/57555	14	COP_C
GO:0035268	GO:0035268	protein mannosylation	5/380	21/13319	0.00025687	0.0120743	0.0106617	9215/84899/283417/8818/10585	5	COP_C
GO:0030834	GO:0030834	regulation of actin filament depolymerization	7/380	45/13319	0.000259216	0.0120743	0.0106617	9037/120/51474/11034/6709/7111/57731	7	COP_C
GO:0030166	GO:0030166	proteoglycan biosynthetic process	8/380	60/13319	0.000285203	0.0131228	0.0115875	63827/10090/6934/1462/83539/51363/7358/55790	8	COP_C
GO:0046530	GO:0046530	photoreceptor cell differentiation	7/380	46/13319	0.000298351	0.0132355	0.011687	23418/1826/30812/5764/7070/4851/85407	7	COP_C
GO:0001754	GO:0001754	eye photoreceptor cell differentiation	6/380	33/13319	0.000298856	0.0132355	0.011687	23418/1826/30812/5764/7070/85407	6	COP_C
GO:0001501	GO:0001501	skeletal system development	24/380	386/13319	0.000299755	0.0132355	0.011687	63827/55553/6659/1301/4325/56034/1462/4188/56243/4087/176/5396/7092/649/1112/5052/3636/2778/2134/55790/4781/7046/3037/6261	24	COP_C
GO:0051056	GO:0051056	regulation of small GTPase mediated signal transduction	20/380	294/13319	0.000301684	0.0132355	0.011687	2840/7204/2889/4983/57514/394/148/2909/4649/55103/50649/143872/57568/57522/9922/23433/79658/4851/26084/51196	20	COP_C
GO:0009306	GO:0009306	protein secretion	20/380	296/13319	0.000329491	0.0140524	0.0124084	55691/6934/6659/3709/51768/4087/90007/3156/3790/8655/4628/5581/5066/90550/64285/93145/292/57555/9699/387597	20	COP_C
GO:0035592	GO:0035592	establishment of protein localization to extracellular region	20/380	296/13319	0.000329491	0.0140524	0.0124084	55691/6934/6659/3709/51768/4087/90007/3156/3790/8655/4628/5581/5066/90550/64285/93145/292/57555/9699/387597	20	COP_C
GO:0014033	GO:0014033	neural crest cell differentiation	9/380	77/13319	0.000331478	0.0140524	0.0124084	54437/9037/2066/9723/80031/30812/6663/23603/223117	9	COP_C
GO:0007626	GO:0007626	locomotory behavior	12/380	130/13319	0.0003411	0.0142997	0.0126267	2257/7143/1826/460/10882/28996/5581/57144/7111/57555/1600/57731	12	COP_C
GO:0002790	GO:0002790	peptide secretion	21/380	320/13319	0.000348413	0.0144457	0.0127557	55691/6934/6659/117247/3709/51768/4087/90007/3156/3790/8655/4628/5581/5066/90550/64285/93145/292/57555/9699/387597	21	COP_C
GO:0048713	GO:0048713	regulation of oligodendrocyte differentiation	6/380	34/13319	0.000354272	0.014529	0.0128292	22891/27242/4821/5764/10215/4851	6	COP_C
GO:0021953	GO:0021953	central nervous system neuron differentiation	13/380	150/13319	0.000362819	0.0147195	0.0129974	2047/9760/6659/4133/4983/161357/2066/2909/9693/4821/10215/4781/57731	13	COP_C
GO:0070588	GO:0070588	calcium ion transmembrane transport	18/380	254/13319	0.000367548	0.0147528	0.0130268	2534/3709/2823/5027/30845/27092/7070/5581/219931/728215/4842/168507/90550/41/1729/6261/29927/55799	18	COP_C
GO:0003158	GO:0003158	endothelium development	11/380	113/13319	0.000379171	0.0150257	0.0132678	23236/2889/26051/9693/23135/3516/80274/5764/4851/26084/84913	11	COP_C
GO:0050807	GO:0050807	regulation of synapse organization	15/380	191/13319	0.000383256	0.0150257	0.0132678	2534/2047/1607/91752/9423/2823/26045/5764/57633/347730/170506/7846/5063/22871/57555	15	COP_C
GO:0060560	GO:0060560	developmental growth involved in morphogenesis	16/380	212/13319	0.000386296	0.0150257	0.0132678	66000/54437/9037/7143/1826/4133/8153/9423/9723/80031/8936/4851/4897/85407/9699/223117	16	COP_C
GO:0071692	GO:0071692	protein localization to extracellular region	20/380	301/13319	0.000409017	0.0157126	0.0138743	55691/6934/6659/3709/51768/4087/90007/3156/3790/8655/4628/5581/5066/90550/64285/93145/292/57555/9699/387597	20	COP_C
GO:0030204	GO:0030204	chondroitin sulfate metabolic process	6/380	35/13319	0.000417413	0.0157126	0.0138743	63827/1462/83539/51363/7358/55790	6	COP_C
GO:0022604	GO:0022604	regulation of cell morphogenesis	19/380	279/13319	0.000419066	0.0157126	0.0138743	2534/8153/9723/2909/57464/55679/4649/23426/8994/4628/5764/23433/170506/5063/25805/23603/3037/1729/9699	19	COP_C
GO:0048813	GO:0048813	dendrite morphogenesis	12/380	133/13319	0.000420612	0.0157126	0.0138743	2534/2047/1826/4133/66008/22891/23043/9693/5764/170506/5063/22871	12	COP_C
GO:0030335	GO:0030335	positive regulation of cell migration	26/380	444/13319	0.000428627	0.015855	0.0140001	54437/9037/56034/9723/949/22800/57608/80031/54453/9693/5764/9922/7070/5581/1012/9564/3309/55612/5063/4851/90550/7046/3037/58191/84913/223117	26	COP_C
GO:0048514	GO:0048514	blood vessel morphogenesis	28/380	496/13319	0.000467039	0.0169422	0.01496	168667/2047/9037/6659/26051/5140/6505/9723/6303/57608/23452/54453/5396/9693/6772/51421/221981/28996/3516/5764/7070/1012/5797/4851/7046/3037/4897/23414	28	COP_C
GO:0006024	GO:0006024	glycosaminoglycan biosynthetic process	10/380	98/13319	0.000476676	0.0169422	0.01496	63827/10090/1462/83539/51363/176/2719/7358/55790/3037	10	COP_C
GO:0006029	GO:0006029	proteoglycan metabolic process	9/380	81/13319	0.000485066	0.0169422	0.01496	63827/10090/6934/1301/1462/83539/51363/7358/55790	9	COP_C
GO:0048846	GO:0048846	axon extension involved in axon guidance	6/380	36/13319	0.000489004	0.0169422	0.01496	54437/9037/1826/9723/80031/223117	6	COP_C
GO:1902284	GO:1902284	neuron projection extension involved in neuron projection guidance	6/380	36/13319	0.000489004	0.0169422	0.01496	54437/9037/1826/9723/80031/223117	6	COP_C
GO:0030073	GO:0030073	insulin secretion	14/380	175/13319	0.000494457	0.0169422	0.01496	6934/6659/3709/51768/4087/90007/3790/8655/5581/90550/292/57555/9699/387597	14	COP_C
GO:0045445	GO:0045445	myoblast differentiation	8/380	65/13319	0.000497119	0.0169422	0.01496	144165/23236/6934/30812/1655/3516/4851/4217	8	COP_C
GO:1990138	GO:1990138	neuron projection extension	13/380	155/13319	0.00049774	0.0169422	0.01496	66000/54437/9037/7143/1826/4133/9423/9723/80031/8936/4897/9699/223117	13	COP_C
GO:0009101	GO:0009101	glycoprotein biosynthetic process	19/380	283/13319	0.000499581	0.0169422	0.01496	63827/23236/10090/6934/9215/66008/114805/1462/83539/51363/84899/9945/7358/10905/283417/2134/55790/8818/10585	19	COP_C
GO:0001503	GO:0001503	ossification	21/380	329/13319	0.000502922	0.0169422	0.01496	64093/1301/4325/1462/22800/30812/6238/2719/5027/8994/649/1655/3516/5764/3636/2778/170506/55790/25805/4851/6261	21	COP_C
GO:0010002	GO:0010002	cardioblast differentiation	4/380	14/13319	0.000520206	0.0173694	0.0153372	144165/3516/170506/4851	4	COP_C
GO:0035249	GO:0035249	synaptic transmission, glutamatergic	9/380	82/13319	0.000531431	0.0175885	0.0155307	2898/2891/7143/4983/27092/2894/2900/22871/57555	9	COP_C
GO:0048663	GO:0048663	neuron fate commitment	6/380	37/13319	0.000569801	0.018417	0.0162623	5396/4821/3516/10215/4851/7046	6	COP_C
GO:0007215	GO:0007215	glutamate receptor signaling pathway	7/380	51/13319	0.000571108	0.018417	0.0162623	2534/2898/2891/23236/2892/2894/2900	7	COP_C
GO:0050922	GO:0050922	negative regulation of chemotaxis	7/380	51/13319	0.000571108	0.018417	0.0162623	54437/9037/5800/9723/80031/4851/223117	7	COP_C
GO:0035235	GO:0035235	ionotropic glutamate receptor signaling pathway	5/380	25/13319	0.000610558	0.0193436	0.0170805	2898/2891/2892/2894/2900	5	COP_C
GO:0048843	GO:0048843	negative regulation of axon extension involved in axon guidance	5/380	25/13319	0.000610558	0.0193436	0.0170805	54437/9037/9723/80031/223117	5	COP_C
GO:0042063	GO:0042063	gliogenesis	17/380	243/13319	0.00061522	0.0193436	0.0170805	2840/55553/23418/6659/22933/22891/30812/27242/92737/4821/56288/5764/10215/6663/4781/4851/1600	17	COP_C
GO:0120032	GO:0120032	regulation of plasma membrane bounded cell projection assembly	13/380	159/13319	0.000634271	0.0197777	0.0174638	1809/26051/2909/2823/5027/8655/10178/22873/23433/23603/7046/22871/51196	13	COP_C
GO:0014015	GO:0014015	positive regulation of gliogenesis	7/380	52/13319	0.000644034	0.0199175	0.0175873	22891/30812/4821/5764/10215/6663/4851	7	COP_C
GO:0030072	GO:0030072	peptide hormone secretion	15/380	201/13319	0.000655687	0.0199393	0.0176065	6934/6659/117247/3709/51768/4087/90007/3790/8655/5581/90550/292/57555/9699/387597	15	COP_C
GO:0050803	GO:0050803	regulation of synapse structure or activity	15/380	201/13319	0.000655687	0.0199393	0.0176065	2534/2047/1607/91752/9423/2823/26045/5764/57633/347730/170506/7846/5063/22871/57555	15	COP_C
GO:0045197	GO:0045197	establishment or maintenance of epithelial cell apical/basal polarity	6/380	38/13319	0.000660592	0.0199393	0.0176065	23418/4983/117583/57554/4649/56288	6	COP_C
GO:0050651	GO:0050651	dermatan sulfate proteoglycan biosynthetic process	4/380	15/13319	0.000693494	0.0207663	0.0183368	63827/10090/1462/55790	4	COP_C
GO:0006023	GO:0006023	aminoglycan biosynthetic process	10/380	103/13319	0.000708032	0.0209885	0.0185329	63827/10090/1462/83539/51363/176/2719/7358/55790/3037	10	COP_C
GO:0060491	GO:0060491	regulation of cell projection assembly	13/380	161/13319	0.000713607	0.0209885	0.0185329	1809/26051/2909/2823/5027/8655/10178/22873/23433/23603/7046/22871/51196	13	COP_C
GO:0048588	GO:0048588	developmental cell growth	15/380	203/13319	0.000726464	0.0209885	0.0185329	66000/54437/9037/7143/1826/4133/8153/9423/148/9723/80031/8936/4897/9699/223117	15	COP_C
GO:0060041	GO:0060041	retina development in camera-type eye	11/380	122/13319	0.000728727	0.0209885	0.0185329	23418/1826/6505/2823/6597/30812/84465/28996/5764/7070/5797	11	COP_C
GO:0060402	GO:0060402	calcium ion transport into cytosol	11/380	122/13319	0.000728727	0.0209885	0.0185329	2534/3709/148/5027/7070/5581/219931/728215/4842/1729/6261	11	COP_C
GO:0014014	GO:0014014	negative regulation of gliogenesis	5/380	26/13319	0.000738419	0.0210189	0.0185598	22933/5764/6663/4851/1600	5	COP_C
GO:0050708	GO:0050708	regulation of protein secretion	16/380	225/13319	0.000740926	0.0210189	0.0185598	55691/6934/6659/3709/51768/90007/3156/3790/8655/4628/5581/5066/90550/64285/292/57555	16	COP_C
GO:0009914	GO:0009914	hormone transport	17/380	248/13319	0.000773455	0.021778	0.01923	6934/6659/117247/3709/51768/4087/90007/3790/8655/8140/5581/2778/90550/292/57555/9699/387597	17	COP_C
GO:0048705	GO:0048705	skeletal system morphogenesis	13/380	163/13319	0.00080114	0.0223904	0.0197708	55553/1301/4325/4188/4087/5396/649/1112/3636/2778/55790/7046/3037	13	COP_C
GO:0060401	GO:0060401	cytosolic calcium ion transport	12/380	143/13319	0.000807565	0.022404	0.0197829	2534/3709/148/5027/7070/5581/219931/728215/4842/90550/1729/6261	12	COP_C
GO:0009100	GO:0009100	glycoprotein metabolic process	21/380	343/13319	0.000861509	0.0237261	0.0209503	63827/23236/10090/6934/1301/9215/66008/114805/1462/83539/51363/84899/129807/9945/7358/10905/283417/2134/55790/8818/10585	21	COP_C
GO:0050654	GO:0050654	chondroitin sulfate proteoglycan metabolic process	6/380	40/13319	0.000875458	0.023864	0.0210721	63827/1462/83539/51363/7358/55790	6	COP_C
GO:2000177	GO:2000177	regulation of neural precursor cell proliferation	8/380	71/13319	0.000903481	0.023864	0.0210721	2889/9760/22933/55679/5764/6663/55198/4851	8	COP_C
GO:0035269	GO:0035269	protein O-linked mannosylation	4/380	16/13319	0.000903983	0.023864	0.0210721	9215/84899/8818/10585	4	COP_C
GO:0035640	GO:0035640	exploration behavior	4/380	16/13319	0.000903983	0.023864	0.0210721	1620/7143/5581/57555	4	COP_C
GO:0050655	GO:0050655	dermatan sulfate proteoglycan metabolic process	4/380	16/13319	0.000903983	0.023864	0.0210721	63827/10090/1462/55790	4	COP_C
GO:0030178	GO:0030178	negative regulation of Wnt signaling pathway	14/380	186/13319	0.000904467	0.023864	0.0210721	144165/6934/2889/5800/147495/27303/5682/4188/2719/8994/6663/55612/4851/85407	14	COP_C
GO:0010811	GO:0010811	positive regulation of cell-substrate adhesion	10/380	107/13319	0.000953727	0.024989	0.0220654	1307/5795/55679/54453/5764/7070/5581/1012/55612/3037	10	COP_C
GO:0010720	GO:0010720	positive regulation of cell development	17/380	253/13319	0.000965289	0.0251175	0.0221789	9037/1826/22933/8153/9423/22891/55679/30812/4821/5139/5764/10215/6663/170506/5063/4851/3037	17	COP_C
GO:0099601	GO:0099601	regulation of neurotransmitter receptor activity	8/380	72/13319	0.000991642	0.0256265	0.0226283	2891/9229/2892/57554/27092/729993/22871/57555	8	COP_C
GO:0032956	GO:0032956	regulation of actin cytoskeleton organization	19/380	300/13319	0.00100943	0.025817	0.0227965	9037/8153/26999/9723/2909/120/8936/51474/10178/5581/11034/5066/23433/6709/7111/9873/5063/7046/57731	19	COP_C
GO:0045685	GO:0045685	regulation of glial cell differentiation	7/380	56/13319	0.0010127	0.025817	0.0227965	22891/27242/4821/5764/10215/4851/1600	7	COP_C
GO:0032228	GO:0032228	regulation of synaptic transmission, GABAergic	5/380	28/13319	0.00105279	0.0264811	0.0233829	148/23228/5581/22871/57555	5	COP_C
GO:0140058	GO:0140058	neuron projection arborization	5/380	28/13319	0.00105279	0.0264811	0.0233829	22891/4649/23426/5764/22871	5	COP_C
GO:0007423	GO:0007423	sensory organ development	24/380	422/13319	0.00106156	0.0265079	0.0234066	168667/23418/64093/1301/1826/9423/6505/2909/2823/6597/30812/65217/125488/5396/84465/28996/3516/5764/7070/7111/5797/4851/7046/85407	24	COP_C
GO:0030111	GO:0030111	regulation of Wnt signaling pathway	20/380	325/13319	0.0010679	0.0265079	0.0234066	144165/6934/2889/9037/6659/5800/147495/27303/5682/4188/6597/2719/8994/3516/6663/83439/55612/25805/4851/85407	20	COP_C
GO:1901879	GO:1901879	regulation of protein depolymerization	8/380	73/13319	0.00108655	0.0267946	0.0236598	9037/23271/120/51474/11034/6709/7111/57731	8	COP_C
GO:0048675	GO:0048675	axon extension	10/380	109/13319	0.00110054	0.0269633	0.0238087	54437/9037/7143/1826/4133/9423/9723/80031/4897/223117	10	COP_C
GO:0048704	GO:0048704	embryonic skeletal system morphogenesis	7/380	57/13319	0.0011267	0.0274261	0.0242173	1301/4325/4188/4087/5396/2778/7046	7	COP_C
GO:0010810	GO:0010810	regulation of cell-substrate adhesion	14/380	191/13319	0.00116931	0.0281006	0.0248129	5800/1307/5795/9723/55679/54453/5764/7070/5581/1012/55612/23603/4851/3037	14	COP_C
GO:0090596	GO:0090596	sensory organ morphogenesis	14/380	191/13319	0.00116931	0.0281006	0.0248129	23418/1301/1826/9423/6505/30812/125488/5396/84465/28996/5764/7070/5797/85407	14	COP_C
GO:0010631	GO:0010631	epithelial cell migration	17/380	258/13319	0.00119627	0.0283869	0.0250658	168667/9037/949/57608/54453/5764/9922/5581/1012/9564/5797/55612/23603/4851/7046/3037/84913	17	COP_C
GO:0090132	GO:0090132	epithelium migration	17/380	258/13319	0.00119627	0.0283869	0.0250658	168667/9037/949/57608/54453/5764/9922/5581/1012/9564/5797/55612/23603/4851/7046/3037/84913	17	COP_C
GO:0090162	GO:0090162	establishment of epithelial cell polarity	5/380	29/13319	0.00124271	0.0291231	0.0257158	55691/4983/4649/56288/55612	5	COP_C
GO:0045926	GO:0045926	negative regulation of growth	15/380	214/13319	0.00124273	0.0291231	0.0257158	54437/9037/7143/4133/5795/9423/9723/23677/6597/80031/2719/57446/4851/85407/223117	15	COP_C
GO:0008038	GO:0008038	neuron recognition	6/380	43/13319	0.00129409	0.0297719	0.0262887	4978/9037/1826/2909/27242/4897	6	COP_C
GO:0035088	GO:0035088	establishment or maintenance of apical/basal cell polarity	6/380	43/13319	0.00129409	0.0297719	0.0262887	23418/4983/117583/57554/4649/56288	6	COP_C
GO:0061245	GO:0061245	establishment or maintenance of bipolar cell polarity	6/380	43/13319	0.00129409	0.0297719	0.0262887	23418/4983/117583/57554/4649/56288	6	COP_C
GO:0032024	GO:0032024	positive regulation of insulin secretion	7/380	59/13319	0.00138476	0.0316649	0.0279602	6934/6659/51768/8655/5581/90550/57555	7	COP_C
GO:0050806	GO:0050806	positive regulation of synaptic transmission	11/380	132/13319	0.00139605	0.0317306	0.0280183	2898/7143/6505/148/26045/27092/5764/5581/22871/57555/9699	11	COP_C
GO:0090130	GO:0090130	tissue migration	17/380	262/13319	0.00141335	0.0319316	0.0281958	168667/9037/949/57608/54453/5764/9922/5581/1012/9564/5797/55612/23603/4851/7046/3037/84913	17	COP_C
GO:0060045	GO:0060045	positive regulation of cardiac muscle cell proliferation	4/380	18/13319	0.00145277	0.0321216	0.0283636	2066/3516/4851/23414	4	COP_C
GO:0021517	GO:0021517	ventral spinal cord development	5/380	30/13319	0.00145681	0.0321216	0.0283636	6659/161357/4821/10215/1600	5	COP_C
GO:0099068	GO:0099068	postsynapse assembly	5/380	30/13319	0.00145681	0.0321216	0.0283636	57502/26045/347730/22871/57555	5	COP_C
GO:0045165	GO:0045165	cell fate commitment	13/380	174/13319	0.00146016	0.0321216	0.0283636	55553/6934/9760/2066/4087/30812/5396/4821/23135/3516/10215/4851/7046	13	COP_C
GO:0046879	GO:0046879	hormone secretion	16/380	240/13319	0.00146433	0.0321216	0.0283636	6934/6659/117247/3709/51768/4087/90007/3790/8655/5581/2778/90550/292/57555/9699/387597	16	COP_C
GO:0048639	GO:0048639	positive regulation of developmental growth	11/380	133/13319	0.001484	0.0323648	0.0285783	23236/9037/1826/8153/2066/9423/3516/4851/23414/9699/57731	11	COP_C
GO:0040013	GO:0040013	negative regulation of locomotion	17/380	264/13319	0.00153383	0.033223	0.0293361	23236/54437/9037/5800/1809/5795/2066/9723/80031/84978/57522/5764/7070/5797/23603/4851/223117	17	COP_C
GO:0048640	GO:0048640	negative regulation of developmental growth	9/380	95/13319	0.00154115	0.033223	0.0293361	54437/9037/7143/4133/9423/9723/80031/85407/223117	9	COP_C
GO:0007156	GO:0007156	homophilic cell adhesion via plasma membrane adhesion molecules	10/380	114/13319	0.00154976	0.033223	0.0293361	5099/1826/27328/23705/65217/83259/27253/1012/1016/5797	10	COP_C
GO:0098742	GO:0098742	cell-cell adhesion via plasma-membrane adhesion molecules	14/380	197/13319	0.00157015	0.0334698	0.029554	23418/5099/1826/27328/23705/65217/83259/10178/27253/1012/1016/5797/22871/1600	14	COP_C
GO:0007163	GO:0007163	establishment or maintenance of cell polarity	14/380	198/13319	0.00164696	0.0346762	0.0306192	55691/2047/23418/10090/4983/8153/117583/2909/57554/4649/84552/51421/56288/55612	14	COP_C
GO:0050919	GO:0050919	negative chemotaxis	6/380	45/13319	0.00164819	0.0346762	0.0306192	54437/9037/9423/9723/80031/223117	6	COP_C
GO:0030900	GO:0030900	forebrain development	19/380	313/13319	0.00165431	0.0346762	0.0306192	66000/2534/63827/23236/9037/9760/7143/4983/2066/2909/9693/23135/55970/3516/5764/10215/4781/4851/1600	19	COP_C
GO:0001662	GO:0001662	behavioral fear response	5/380	31/13319	0.00169688	0.0351097	0.031002	2898/1620/6505/55515/41	5	COP_C
GO:0010463	GO:0010463	mesenchymal cell proliferation	5/380	31/13319	0.00169688	0.0351097	0.031002	2719/5396/6772/5764/4781	5	COP_C
GO:1901888	GO:1901888	regulation of cell junction assembly	13/380	177/13319	0.00170291	0.0351097	0.031002	2047/2889/1307/5795/9423/9693/26045/7070/57633/347730/23603/22871/57555	13	COP_C
GO:0008360	GO:0008360	regulation of cell shape	11/380	136/13319	0.00177546	0.0361073	0.0318829	2534/8153/9723/2909/57464/8994/4628/5764/23433/25805/1729	11	COP_C
GO:0007413	GO:0007413	axonal fasciculation	4/380	19/13319	0.00179915	0.0361073	0.0318829	9037/2909/27242/4897	4	COP_C
GO:0021522	GO:0021522	spinal cord motor neuron differentiation	4/380	19/13319	0.00179915	0.0361073	0.0318829	6659/161357/4821/10215	4	COP_C
GO:0070723	GO:0070723	response to cholesterol	4/380	19/13319	0.00179915	0.0361073	0.0318829	4087/3157/54762/7046	4	COP_C
GO:0106030	GO:0106030	neuron projection fasciculation	4/380	19/13319	0.00179915	0.0361073	0.0318829	9037/2909/27242/4897	4	COP_C
GO:0002791	GO:0002791	regulation of peptide secretion	16/380	245/13319	0.00181007	0.0361225	0.0318963	55691/6934/6659/3709/51768/90007/3156/3790/8655/4628/5581/5066/90550/64285/292/57555	16	COP_C
GO:0021510	GO:0021510	spinal cord development	8/380	79/13319	0.00181905	0.0361225	0.0318963	55553/6659/161357/4821/5764/10215/4851/1600	8	COP_C
GO:0051261	GO:0051261	protein depolymerization	9/380	98/13319	0.00191573	0.0378431	0.0334157	9037/23271/120/51474/64780/11034/6709/7111/57731	9	COP_C
GO:0002209	GO:0002209	behavioral defense response	5/380	32/13319	0.00196473	0.0379619	0.0335205	2898/1620/6505/55515/41	5	COP_C
GO:0002437	GO:0002437	inflammatory response to antigenic stimulus	5/380	32/13319	0.00196473	0.0379619	0.0335205	2840/5682/23135/3516/4851	5	COP_C
GO:0031646	GO:0031646	positive regulation of nervous system process	5/380	32/13319	0.00196473	0.0379619	0.0335205	7143/56288/6663/57555/9699	5	COP_C
GO:0097502	GO:0097502	mannosylation	5/380	32/13319	0.00196473	0.0379619	0.0335205	9215/84899/283417/8818/10585	5	COP_C
GO:0048706	GO:0048706	embryonic skeletal system development	8/380	80/13319	0.00197204	0.0379619	0.0335205	1301/4325/4188/56243/4087/5396/2778/7046	8	COP_C
GO:0010632	GO:0010632	regulation of epithelial cell migration	14/380	202/13319	0.00198624	0.038041	0.0335904	168667/9037/949/57608/54453/5764/9922/5581/9564/5797/23603/4851/3037/84913	14	COP_C
GO:0001935	GO:0001935	endothelial cell proliferation	10/380	118/13319	0.00200755	0.0382533	0.0337778	168667/9037/26051/949/57608/6772/1012/5797/7046/84913	10	COP_C
GO:0090090	GO:0090090	negative regulation of canonical Wnt signaling pathway	12/380	159/13319	0.0020176	0.0382533	0.0337778	144165/6934/2889/5800/27303/5682/2719/8994/6663/55612/4851/85407	12	COP_C
GO:0001954	GO:0001954	positive regulation of cell-matrix adhesion	6/380	47/13319	0.00207144	0.0390777	0.0345058	1307/5795/54453/7070/1012/55612	6	COP_C
GO:0048592	GO:0048592	eye morphogenesis	10/380	119/13319	0.00213753	0.040124	0.0354297	23418/1826/6505/30812/84465/28996/5764/7070/5797/85407	10	COP_C
GO:0002043	GO:0002043	blood vessel endothelial cell proliferation involved in sprouting angiogenesis	4/380	20/13319	0.00219884	0.0409545	0.036163	168667/9037/26051/57608	4	COP_C
GO:0048593	GO:0048593	camera-type eye morphogenesis	9/380	100/13319	0.00220349	0.0409545	0.036163	23418/1826/6505/30812/84465/28996/5764/7070/5797	9	COP_C
GO:0055010	GO:0055010	ventricular cardiac muscle tissue morphogenesis	5/380	33/13319	0.00226221	0.0416357	0.0367645	1301/3516/4851/7046/23414	5	COP_C
GO:0060043	GO:0060043	regulation of cardiac muscle cell proliferation	5/380	33/13319	0.00226221	0.0416357	0.0367645	2066/3516/4851/7046/23414	5	COP_C
GO:1904888	GO:1904888	cranial skeletal system development	6/380	48/13319	0.00231153	0.0421323	0.037203	4325/4087/5396/1112/2778/7046	6	COP_C
GO:1990089	GO:1990089	response to nerve growth factor	6/380	48/13319	0.00231153	0.0421323	0.037203	66000/2889/8936/9693/5764/3309	6	COP_C
GO:1903510	GO:1903510	mucopolysaccharide metabolic process	9/380	101/13319	0.00235973	0.0427834	0.037778	63827/10090/1462/83539/51363/176/7358/55790/3037	9	COP_C
GO:0009886	GO:0009886	post-embryonic animal morphogenesis	3/380	10/13319	0.00238127	0.0427834	0.037778	23418/1826/2778	3	COP_C
GO:0097105	GO:0097105	presynaptic membrane assembly	3/380	10/13319	0.00238127	0.0427834	0.037778	57502/22871/57555	3	COP_C
GO:0060078	GO:0060078	regulation of postsynaptic membrane potential	10/380	121/13319	0.00241784	0.0432346	0.0381764	66000/2898/2892/57502/5027/2894/2900/22871/57555/9699	10	COP_C
GO:0008361	GO:0008361	regulation of cell size	12/380	163/13319	0.00248297	0.0441525	0.0389869	54437/9037/7143/1826/4133/8153/9423/9723/80031/5027/4897/223117	12	COP_C
GO:0099175	GO:0099175	regulation of postsynapse organization	8/380	83/13319	0.00249257	0.0441525	0.0389869	2534/1607/91752/26045/347730/170506/5063/22871	8	COP_C
GO:0050714	GO:0050714	positive regulation of protein secretion	9/380	102/13319	0.00252465	0.0445117	0.039304	55691/6934/6659/51768/8655/4628/5581/90550/57555	9	COP_C
GO:0043087	GO:0043087	regulation of GTPase activity	23/380	425/13319	0.00253922	0.0445604	0.039347	23236/2889/4983/57514/8502/394/10188/2909/23677/4649/54453/9693/3267/143872/57568/11138/57522/9922/7070/79658/23603/26084/26086	23	COP_C
GO:0042596	GO:0042596	fear response	5/380	34/13319	0.00259116	0.0448461	0.0395994	2898/1620/6505/55515/41	5	COP_C
GO:0048701	GO:0048701	embryonic cranial skeleton morphogenesis	5/380	34/13319	0.00259116	0.0448461	0.0395994	4325/4087/5396/2778/7046	5	COP_C
GO:0060412	GO:0060412	ventricular septum morphogenesis	5/380	34/13319	0.00259116	0.0448461	0.0395994	6659/3516/4851/7046/23414	5	COP_C
GO:0110053	GO:0110053	regulation of actin filament organization	15/380	231/13319	0.00262694	0.0452577	0.0399628	9037/26999/2909/120/8936/51474/10178/5581/11034/6709/7111/9873/5063/7046/57731	15	COP_C
GO:0048714	GO:0048714	positive regulation of oligodendrocyte differentiation	4/380	21/13319	0.00265577	0.0453404	0.0400358	22891/4821/5764/10215	4	COP_C
GO:0098698	GO:0098698	postsynaptic specialization assembly	4/380	21/13319	0.00265577	0.0453404	0.0400358	26045/347730/22871/57555	4	COP_C
GO:0014706	GO:0014706	striated muscle tissue development	17/380	279/13319	0.00274456	0.0466451	0.0411879	2047/55553/1301/22933/2066/148/6444/30812/92737/23135/1655/3516/4851/7046/8819/6261/23414	17	COP_C
GO:0043547	GO:0043547	positive regulation of GTPase activity	20/380	354/13319	0.00292489	0.0494871	0.0436974	23236/2889/4983/57514/8502/394/2909/4649/54453/9693/3267/143872/57568/11138/57522/9922/7070/79658/23603/26084	20	COP_C
GO:0061061	GO:0061061	muscle structure development	25/380	482/13319	0.00295817	0.0498267	0.0439973	2047/144165/55553/23236/6934/1301/22933/9215/148/6444/30812/92737/23135/1655/3516/7111/4842/4851/7046/8819/6261/4217/93145/85407/23414	25	COP_C
	GO:0007264	small GTPase mediated signal transduction	31/300	465/13319	6.44e-08	0.00015087	0.00013907	26053/116984/57698/1902/55914/80005/90627/23189/9844/6091/9732/26037/7074/23179/5337/58480/56990/9886/392/5962/3707/57580/55619/51306/10411/1793/57221/57522/65979/10971/55704	31	Oligo_A
GO:0010975	GO:0010975	regulation of neuron projection development	28/300	397/13319	9.04e-08	0.00015087	0.00013907	6695/11141/57698/1902/80031/23189/8499/6091/23043/57609/26037/5789/4137/57554/57520/7074/10512/23242/10690/29116/57580/5764/84446/5530/23303/7869/9863/55704	28	Oligo_A
GO:0061564	GO:0061564	axon development	30/300	461/13319	1.8e-07	0.0002004	0.00018472	3908/288/26053/57698/80031/4685/5747/23114/8633/6091/57609/26037/4137/7074/10512/23242/4756/9369/55740/150465/5764/84446/8301/351/2549/83700/23303/7869/4684/9846	30	Oligo_A
GO:0007409	GO:0007409	axonogenesis	27/300	421/13319	1.02e-06	0.00084872	0.00078235	3908/288/26053/57698/80031/5747/23114/8633/6091/57609/26037/4137/7074/10512/23242/4756/9369/55740/150465/84446/8301/351/2549/23303/7869/4684/9846	27	Oligo_A
GO:0007015	GO:0007015	actin filament organization	25/300	376/13319	1.36e-06	0.00090545	0.00083464	23671/57698/1902/9873/274/23189/9844/3092/22998/23242/7082/120/9886/118/85464/4646/28984/5962/55740/4642/29119/57580/10411/23122/55704	25	Oligo_A
GO:0032970	GO:0032970	regulation of actin filament-based process	23/300	334/13319	2.01e-06	0.00112086	0.00103321	23671/1902/9873/287/274/23189/22998/6262/7082/120/9886/118/85464/28984/5962/29119/54828/57580/10411/5142/83700/23122/55704	23	Oligo_A
GO:0042552	GO:0042552	myelination	13/300	119/13319	2.73e-06	0.00122189	0.00112634	1902/23114/11076/51090/443/84668/745/4118/55331/79628/5764/83700/928	13	Oligo_A
GO:0007272	GO:0007272	ensheathment of neurons	13/300	121/13319	3.29e-06	0.00122189	0.00112634	1902/23114/11076/51090/443/84668/745/4118/55331/79628/5764/83700/928	13	Oligo_A
GO:0008366	GO:0008366	axon ensheathment	13/300	121/13319	3.29e-06	0.00122189	0.00112634	1902/23114/11076/51090/443/84668/745/4118/55331/79628/5764/83700/928	13	Oligo_A
GO:0051271	GO:0051271	negative regulation of cellular component movement	18/300	241/13319	8.87e-06	0.00285755	0.00263409	23671/80031/90627/50859/274/23189/2066/84978/6091/5796/22998/25932/28984/5764/57522/928/23122/9863	18	Oligo_A
GO:0048813	GO:0048813	dendrite morphogenesis	13/300	133/13319	9.41e-06	0.00285755	0.00263409	11141/8499/23043/26037/5789/57520/7074/22903/55619/5764/1501/8301/5530	13	Oligo_A
GO:0007163	GO:0007163	establishment or maintenance of cell polarity	16/300	198/13319	1.05e-05	0.00293078	0.00270159	57698/55914/5747/23189/23150/57554/25932/9886/54828/10806/1740/84446/83700/399687/23122/9053	16	Oligo_A
GO:0016358	GO:0016358	dendrite development	17/300	223/13319	1.21e-05	0.00310274	0.00286011	11141/1902/8499/23043/26037/5789/57520/7074/23242/22903/57580/55619/5764/1501/8301/351/5530	17	Oligo_A
GO:0051493	GO:0051493	regulation of cytoskeleton organization	25/300	446/13319	2.66e-05	0.00600738	0.00553761	23671/1902/9873/5747/274/23189/11076/4137/22998/25932/7082/120/23187/58526/9886/118/85464/28984/5962/54828/57580/10411/83700/23122/55704	25	Oligo_A
GO:0030048	GO:0030048	actin filament-based movement	12/300	126/13319	2.7e-05	0.00600738	0.00553761	57698/287/274/25777/22998/6262/781/4646/4642/29119/1756/5142	12	Oligo_A
GO:0040013	GO:0040013	negative regulation of locomotion	18/300	264/13319	3.04e-05	0.00635158	0.00585489	23671/80031/90627/50859/23189/2066/84978/6091/5796/10512/22998/25932/28984/5764/57522/7869/23122/9863	18	Oligo_A
GO:0051056	GO:0051056	regulation of small GTPase mediated signal transduction	19/300	294/13319	3.84e-05	0.00753777	0.00694832	26053/116984/1902/55914/90627/23189/6091/26037/7074/58480/56990/9886/392/5962/3707/57580/51306/57221/57522	19	Oligo_A
GO:0050773	GO:0050773	regulation of dendrite development	10/300	92/13319	4.08e-05	0.007573	0.0069808	11141/23043/26037/5789/57520/7074/23242/57580/5764/5530	10	Oligo_A
GO:0032956	GO:0032956	regulation of actin cytoskeleton organization	19/300	300/13319	5.05e-05	0.00887277	0.00817893	23671/1902/9873/274/23189/22998/7082/120/9886/118/85464/28984/5962/54828/57580/10411/83700/23122/55704	19	Oligo_A
GO:0072583	GO:0072583	clathrin-dependent endocytosis	7/300	45/13319	5.97e-05	0.0099696	0.00918999	9873/6457/3092/9829/8301/23149/50618	7	Oligo_A
GO:0110053	GO:0110053	regulation of actin filament organization	16/300	231/13319	6.97e-05	0.0110893	0.0102221	23671/1902/9873/274/23189/22998/7082/120/118/85464/28984/5962/57580/10411/23122/55704	16	Oligo_A
GO:2000146	GO:2000146	negative regulation of cell motility	16/300	236/13319	8.98e-05	0.0134086	0.0123601	23671/80031/90627/50859/23189/2066/84978/6091/5796/22998/25932/28984/5764/57522/23122/9863	16	Oligo_A
GO:0060560	GO:0060560	developmental growth involved in morphogenesis	15/300	212/13319	9.24e-05	0.0134086	0.0123601	26053/57698/80031/57609/4137/7074/10512/23242/4040/2246/150465/351/7869/50618/9863	15	Oligo_A
GO:0006470	GO:0006470	protein dephosphorylation	18/300	290/13319	0.00010291	0.0143178	0.0131982	23239/5521/57460/5783/5789/5796/26051/80824/85464/5520/5764/9829/116154/5530/8555/65979/9863/8073	18	Oligo_A
GO:0009214	GO:0009214	cyclic nucleotide catabolic process	4/300	12/13319	0.00010826	0.0144599	0.0133291	5151/5150/5136/5142	4	Oligo_A
GO:1902903	GO:1902903	regulation of supramolecular fiber organization	19/300	320/13319	0.00011905	0.0152889	0.0140933	23671/1902/9873/274/23189/4137/22998/7082/120/58526/118/85464/28984/5962/57580/10411/351/23122/55704	19	Oligo_A
GO:0030335	GO:0030335	positive regulation of cell migration	23/300	444/13319	0.00018261	0.0224879	0.0207294	57698/1902/80031/80005/5747/25777/9732/7074/10512/7082/2246/5962/54828/57580/5764/351/1793/5530/2549/83700/5168/7869/23122	23	Oligo_A
GO:0090066	GO:0090066	regulation of anatomical structure size	22/300	416/13319	0.00018858	0.0224879	0.0207294	57698/27345/9873/80031/80005/274/23189/9732/57609/4137/64798/114908/10512/120/118/85464/5962/150465/57580/5910/8301/7869	22	Oligo_A
GO:0022604	GO:0022604	regulation of cell morphogenesis	17/300	279/13319	0.00019938	0.0228991	0.0211084	11141/1902/80005/5747/23189/5789/7074/58480/56990/9886/152503/5962/57580/5764/1793/5168/50618	17	Oligo_A
GO:0032231	GO:0032231	regulation of actin filament bundle assembly	9/300	91/13319	0.00020574	0.0228991	0.0211084	23671/1902/22998/7082/28984/5962/10411/23122/55704	9	Oligo_A
GO:0007265	GO:0007265	Ras protein signal transduction	18/300	310/13319	0.00023625	0.025446	0.0234562	26053/57698/1902/55914/90627/23189/9844/6091/7074/5337/58480/56990/392/5962/3707/10411/57221/65979	18	Oligo_A
GO:2000147	GO:2000147	positive regulation of cell motility	23/300	457/13319	0.00027691	0.0288936	0.0266341	57698/1902/80031/80005/5747/25777/9732/7074/10512/7082/2246/5962/54828/57580/5764/351/1793/5530/2549/83700/5168/7869/23122	23	Oligo_A
GO:0070252	GO:0070252	actin-mediated cell contraction	9/300	97/13319	0.00033355	0.033749	0.0311099	57698/287/274/22998/6262/781/29119/1756/5142	9	Oligo_A
GO:0048814	GO:0048814	regulation of dendrite morphogenesis	7/300	60/13319	0.00038101	0.0357521	0.0329563	11141/23043/26037/5789/57520/7074/5530	7	Oligo_A
GO:0040017	GO:0040017	positive regulation of locomotion	23/300	468/13319	0.00038787	0.0357521	0.0329563	57698/1902/80031/80005/5747/25777/9732/7074/10512/7082/2246/5962/54828/57580/5764/351/1793/5530/2549/83700/5168/7869/23122	23	Oligo_A
GO:0061572	GO:0061572	actin filament bundle organization	11/300	143/13319	0.00038999	0.0357521	0.0329563	23671/57698/1902/22998/7082/118/28984/5962/10411/23122/55704	11	Oligo_A
GO:0051272	GO:0051272	positive regulation of cellular component movement	23/300	469/13319	0.00039967	0.0357521	0.0329563	57698/1902/80031/80005/5747/25777/9732/7074/10512/7082/2246/5962/54828/57580/5764/351/1793/5530/2549/83700/5168/7869/23122	23	Oligo_A
GO:0042063	GO:0042063	gliogenesis	15/300	243/13319	0.00040942	0.0357521	0.0329563	3908/93377/1902/274/25777/11076/4137/443/7074/23500/745/79628/5764/351/928	15	Oligo_A
GO:0031032	GO:0031032	actomyosin structure organization	12/300	168/13319	0.00042301	0.0357521	0.0329563	23671/1902/84978/8476/1465/22998/7082/28984/10411/399687/23122/55704	12	Oligo_A
GO:0051492	GO:0051492	regulation of stress fiber assembly	8/300	80/13319	0.00042872	0.0357521	0.0329563	23671/1902/22998/7082/28984/10411/23122/55704	8	Oligo_A
GO:0050770	GO:0050770	regulation of axonogenesis	11/300	145/13319	0.00043915	0.0357521	0.0329563	57698/80031/6091/57609/26037/4137/7074/10512/84446/23303/7869	11	Oligo_A
GO:0032535	GO:0032535	regulation of cellular component size	18/300	327/13319	0.00044971	0.0357521	0.0329563	57698/9873/80031/274/23189/57609/4137/64798/114908/10512/120/118/85464/5962/150465/57580/8301/7869	18	Oligo_A
GO:0007411	GO:0007411	axon guidance	15/300	248/13319	0.00050715	0.0391075	0.0360494	3908/80031/5747/23114/8633/6091/10512/4756/9369/55740/351/2549/7869/4684/9846	15	Oligo_A
GO:0034332	GO:0034332	adherens junction organization	7/300	63/13319	0.00051534	0.0391075	0.0360494	253559/28513/7082/118/5962/83700/23705	7	Oligo_A
GO:0097485	GO:0097485	neuron projection guidance	15/300	249/13319	0.00052891	0.0392455	0.0361765	3908/80031/5747/23114/8633/6091/10512/4756/9369/55740/351/2549/7869/4684/9846	15	Oligo_A
GO:0030336	GO:0030336	negative regulation of cell migration	14/300	224/13319	0.00056075	0.0407034	0.0375204	23671/80031/90627/23189/2066/6091/5796/22998/25932/28984/5764/57522/23122/9863	14	Oligo_A
GO:0048268	GO:0048268	clathrin coat assembly	4/300	18/13319	0.00060144	0.0427281	0.0393869	3092/2060/8301/23149	4	Oligo_A
GO:0086004	GO:0086004	regulation of cardiac muscle cell contraction	5/300	32/13319	0.00068534	0.0466935	0.0430421	287/274/6262/29119/5142	5	Oligo_A
GO:0010769	GO:0010769	regulation of cell morphogenesis involved in differentiation	8/300	86/13319	0.00069864	0.0466935	0.0430421	11141/80005/5747/23189/5789/7074/57580/1793	8	Oligo_A
GO:0048588	GO:0048588	developmental cell growth	13/300	203/13319	0.00069921	0.0466935	0.0430421	26053/57698/80031/57609/4137/7074/10512/23242/150465/351/7869/50618/9472	13	Oligo_A
GO:0070262	GO:0070262	peptidyl-serine dephosphorylation	4/300	19/13319	0.00074842	0.0484563	0.0446671	5521/26051/5520/5530	4	Oligo_A
GO:0110020	GO:0110020	regulation of actomyosin structure organization	8/300	87/13319	0.00075464	0.0484563	0.0446671	23671/1902/22998/7082/28984/10411/23122/55704	8	Oligo_A
GO:0007044	GO:0007044	cell-substrate junction assembly	9/138	92/13319	4.44e-07	0.00078868	0.00075544	88/3673/10395/9448/10391/8826/10420/5796/667	9	Oligo_B
GO:0150115	GO:0150115	cell-substrate junction organization	9/138	98/13319	7.63e-07	0.00078868	0.00075544	88/3673/10395/9448/10391/8826/10420/5796/667	9	Oligo_B
GO:0048041	GO:0048041	focal adhesion assembly	8/138	80/13319	1.68e-06	0.00115464	0.00110599	88/3673/10395/9448/10391/8826/10420/5796	8	Oligo_B
GO:2000310	GO:2000310	regulation of NMDA receptor activity	5/138	33/13319	2.09e-05	0.0107789	0.0103247	88/5923/5924/2048/1740	5	Oligo_B
GO:0072015	GO:0072015	glomerular visceral epithelial cell development	3/138	10/13319	0.00012383	0.0393313	0.0376741	4643/8826/9863	3	Oligo_B
GO:0007015	GO:0007015	actin filament organization	13/138	376/13319	0.00014324	0.0393313	0.0376741	88/163782/29119/4643/221061/10395/10391/2934/9844/4642/2620/221692/57477	13	Oligo_B
GO:0034329	GO:0034329	cell junction assembly	13/138	376/13319	0.00014324	0.0393313	0.0376741	88/3673/1006/10395/9448/10391/2048/8826/10420/5796/83660/26052/667	13	Oligo_B
GO:0072310	GO:0072310	glomerular epithelial cell development	3/138	11/13319	0.00016898	0.0393313	0.0376741	4643/8826/9863	3	Oligo_B
GO:0150104	GO:0150104	transport across blood-brain barrier	6/138	80/13319	0.00017777	0.0393313	0.0376741	10396/4036/9498/64849/23446/28232	6	Oligo_B
GO:0010232	GO:0010232	vascular transport	6/138	81/13319	0.00019037	0.0393313	0.0376741	10396/4036/9498/64849/23446/28232	6	Oligo_B
GO:0021762	GO:0021762	substantia nigra development	10/225	40/13319	8.44e-10	2.71e-06	2.41e-06	60/6271/5354/8655/11240/22933/7531/1267/387/801	10	Oligo_D
GO:0048857	GO:0048857	neural nucleus development	10/225	53/13319	1.6e-08	2.57e-05	2.28e-05	60/6271/5354/8655/11240/22933/7531/1267/387/801	10	Oligo_D
GO:0030901	GO:0030901	midbrain development	11/225	71/13319	2.63e-08	2.82e-05	2.5e-05	60/6271/5354/8655/11240/22933/7531/1267/2263/387/801	11	Oligo_D
GO:0042982	GO:0042982	amyloid precursor protein metabolic process	10/225	68/13319	1.91e-07	0.00015366	0.00013651	23621/25825/3459/26119/5621/5653/10313/64168/1191/57142	10	Oligo_D
GO:0021782	GO:0021782	glial cell development	11/225	97/13319	6.96e-07	0.00033278	0.00029564	5354/4099/84504/25825/3459/10397/22933/4821/6647/1191/2934	11	Oligo_D
GO:0042552	GO:0042552	myelination	12/225	119/13319	7.79e-07	0.00033278	0.00029564	5354/4099/27242/84504/7368/23205/23136/10397/22933/5653/6647/1191	12	Oligo_D
GO:0042063	GO:0042063	gliogenesis	17/225	243/13319	7.92e-07	0.00033278	0.00029564	5354/4099/27242/84504/57165/25825/3459/10397/22933/1267/4821/6647/1191/57142/1938/2934/666	17	Oligo_D
GO:0007272	GO:0007272	ensheathment of neurons	12/225	121/13319	9.33e-07	0.00033278	0.00029564	5354/4099/27242/84504/7368/23205/23136/10397/22933/5653/6647/1191	12	Oligo_D
GO:0008366	GO:0008366	axon ensheathment	12/225	121/13319	9.33e-07	0.00033278	0.00029564	5354/4099/27242/84504/7368/23205/23136/10397/22933/5653/6647/1191	12	Oligo_D
GO:0002576	GO:0002576	platelet degranulation	11/225	102/13319	1.16e-06	0.00037191	0.0003304	6414/7114/6678/51097/3959/7018/5768/6647/88/1191/801	11	Oligo_D
GO:0010001	GO:0010001	glial cell differentiation	14/225	183/13319	2.69e-06	0.00078572	0.00069803	5354/4099/27242/84504/25825/3459/10397/22933/1267/4821/6647/1191/2934/666	14	Oligo_D
GO:0061564	GO:0061564	axon development	22/225	461/13319	1.14e-05	0.00305839	0.00271705	347733/6285/60/6696/9638/5354/4131/4099/27242/10507/56896/4130/780/1267/22876/2263/5879/57142/8609/387/1808/3800	22	Oligo_D
GO:0050435	GO:0050435	amyloid-beta metabolic process	7/225	48/13319	1.46e-05	0.00360894	0.00320616	23621/25825/3459/5621/10313/1191/57142	7	Oligo_D
GO:0048709	GO:0048709	oligodendrocyte differentiation	9/225	88/13319	1.71e-05	0.00393211	0.00349326	5354/4099/27242/84504/1267/4821/1191/2934/666	9	Oligo_D
GO:0008360	GO:0008360	regulation of cell shape	11/225	136/13319	1.92e-05	0.00410093	0.00364324	57471/388/10507/10395/114793/121512/221061/23136/2620/5879/387	11	Oligo_D
GO:0030865	GO:0030865	cortical cytoskeleton organization	7/225	55/13319	3.64e-05	0.00731082	0.00649488	388/114793/23136/11215/54443/5879/387	7	Oligo_D
GO:0030705	GO:0030705	cytoskeleton-dependent intracellular transport	12/225	182/13319	6.15e-05	0.0115929	0.010299	7846/10376/9638/4131/7314/547/8655/4130/127829/6647/3916/3800	12	Oligo_D
GO:0014003	GO:0014003	oligodendrocyte development	6/225	42/13319	6.86e-05	0.0115929	0.010299	5354/4099/84504/4821/1191/2934	6	Oligo_D
GO:0034205	GO:0034205	amyloid-beta formation	6/225	42/13319	6.86e-05	0.0115929	0.010299	23621/3459/5621/10313/1191/57142	6	Oligo_D
GO:2001242	GO:2001242	regulation of intrinsic apoptotic signaling pathway	10/225	132/13319	8.02e-05	0.0128733	0.0114366	7314/51024/9479/7009/138151/6647/1191/6135/666/142	10	Oligo_D
GO:0008089	GO:0008089	anterograde axonal transport	6/225	44/13319	8.97e-05	0.0136475	0.0121243	9638/547/4130/127829/6647/3800	6	Oligo_D
GO:0043217	GO:0043217	myelin maintenance	4/225	15/13319	9.35e-05	0.0136475	0.0121243	23136/10397/6647/1191	4	Oligo_D
GO:0045861	GO:0045861	negative regulation of proteolysis	13/225	224/13319	0.00011249	0.015705	0.0139522	1718/1410/9528/2597/5037/5274/4130/7077/7531/11345/5621/6135/6449	13	Oligo_D
GO:0043065	GO:0043065	positive regulation of apoptotic process	20/225	467/13319	0.00012998	0.0173897	0.0154489	8682/9770/7314/388/51024/7316/23787/10395/23621/121512/22933/5621/5924/138151/6647/1191/6135/6196/2934/666	20	Oligo_D
GO:0043312	GO:0043312	neutrophil degranulation	18/225	397/13319	0.00014075	0.0180785	0.0160608	2512/8655/64114/7077/11240/5768/127829/10857/22875/3685/5879/11322/3916/961/1938/2934/387/535	18	Oligo_D
GO:0002283	GO:0002283	neutrophil activation involved in immune response	18/225	400/13319	0.00015458	0.0190907	0.0169601	2512/8655/64114/7077/11240/5768/127829/10857/22875/3685/5879/11322/3916/961/1938/2934/387/535	18	Oligo_D
GO:0043068	GO:0043068	positive regulation of programmed cell death	20/225	478/13319	0.00017737	0.0200519	0.017814	8682/9770/7314/388/51024/7316/23787/10395/23621/121512/22933/5621/5924/138151/6647/1191/6135/6196/2934/666	20	Oligo_D
GO:2001244	GO:2001244	positive regulation of intrinsic apoptotic signaling pathway	6/225	50/13319	0.00018569	0.0200519	0.017814	7314/51024/138151/6647/6135/666	6	Oligo_D
GO:0002446	GO:0002446	neutrophil mediated immunity	18/225	406/13319	0.00018585	0.0200519	0.017814	2512/8655/64114/7077/11240/5768/127829/10857/22875/3685/5879/11322/3916/961/1938/2934/387/535	18	Oligo_D
GO:0010970	GO:0010970	transport along microtubule	10/225	147/13319	0.00019585	0.0200519	0.017814	9638/4131/7314/547/8655/4130/127829/6647/3916/3800	10	Oligo_D
GO:0042119	GO:0042119	neutrophil activation	18/225	408/13319	0.00019745	0.0200519	0.017814	2512/8655/64114/7077/11240/5768/127829/10857/22875/3685/5879/11322/3916/961/1938/2934/387/535	18	Oligo_D
GO:1902430	GO:1902430	negative regulation of amyloid-beta formation	4/225	18/13319	0.00020143	0.0200519	0.017814	5621/10313/1191/57142	4	Oligo_D
GO:0042987	GO:0042987	amyloid precursor protein catabolic process	6/225	51/13319	0.00020752	0.0200519	0.017814	23621/3459/5621/10313/1191/57142	6	Oligo_D
GO:1902003	GO:1902003	regulation of amyloid-beta formation	5/225	33/13319	0.00021232	0.0200519	0.017814	3459/5621/10313/1191/57142	5	Oligo_D
GO:0036230	GO:0036230	granulocyte activation	18/225	412/13319	0.00022254	0.0204165	0.0181379	2512/8655/64114/7077/11240/5768/127829/10857/22875/3685/5879/11322/3916/961/1938/2934/387/535	18	Oligo_D
GO:0007409	GO:0007409	axonogenesis	18/225	421/13319	0.00028943	0.0258155	0.0229343	347733/6285/60/6696/9638/4131/4099/10507/56896/4130/1267/2263/5879/57142/8609/387/1808/3800	18	Oligo_D
GO:0022010	GO:0022010	central nervous system myelination	4/225	20/13319	0.00031057	0.0262433	0.0233144	5354/4099/84504/1191	4	Oligo_D
GO:0032291	GO:0032291	axon ensheathment in central nervous system	4/225	20/13319	0.00031057	0.0262433	0.0233144	5354/4099/84504/1191	4	Oligo_D
GO:0098930	GO:0098930	axonal transport	6/225	56/13319	0.00034877	0.0287158	0.0255109	9638/547/4130/127829/6647/3800	6	Oligo_D
GO:0035337	GO:0035337	fatty-acyl-CoA metabolic process	5/225	37/13319	0.00036913	0.029632	0.0263249	64834/6319/23205/84188/79993	5	Oligo_D
GO:1902992	GO:1902992	negative regulation of amyloid precursor protein catabolic process	4/225	21/13319	0.00037859	0.0296504	0.0263413	5621/10313/1191/57142	4	Oligo_D
GO:2001233	GO:2001233	regulation of apoptotic signaling pathway	14/225	290/13319	0.00041837	0.0308523	0.027409	8682/7314/51024/9479/64114/7009/2771/138151/6647/3685/1191/6135/666/142	14	Oligo_D
GO:0006695	GO:0006695	cholesterol biosynthetic process	6/225	58/13319	0.00042277	0.0308523	0.027409	1718/6319/6713/6309/6307/6647	6	Oligo_D
GO:1902653	GO:1902653	secondary alcohol biosynthetic process	6/225	58/13319	0.00042277	0.0308523	0.027409	1718/6319/6713/6309/6307/6647	6	Oligo_D
GO:1902991	GO:1902991	regulation of amyloid precursor protein catabolic process	5/225	39/13319	0.00047439	0.0328645	0.0291966	3459/5621/10313/1191/57142	5	Oligo_D
GO:0043299	GO:0043299	leukocyte degranulation	18/225	439/13319	0.00047733	0.0328645	0.0291966	2512/8655/64114/7077/11240/5768/127829/10857/22875/3685/5879/11322/3916/961/1938/2934/387/535	18	Oligo_D
GO:0051924	GO:0051924	regulation of calcium ion transport	11/225	195/13319	0.00048104	0.0328645	0.0291966	5354/4638/3306/481/57165/7009/7531/2771/5621/51669/801	11	Oligo_D
GO:0035336	GO:0035336	long-chain fatty-acyl-CoA metabolic process	4/225	23/13319	0.0005455	0.0364916	0.0324189	64834/23205/84188/79993	4	Oligo_D
GO:0002275	GO:0002275	myeloid cell activation involved in immune response	18/225	449/13319	0.00062166	0.0405609	0.036034	2512/8655/64114/7077/11240/5768/127829/10857/22875/3685/5879/11322/3916/961/1938/2934/387/535	18	Oligo_D
GO:0002444	GO:0002444	myeloid leukocyte mediated immunity	18/225	450/13319	0.00063797	0.0405609	0.036034	2512/8655/64114/7077/11240/5768/127829/10857/22875/3685/5879/11322/3916/961/1938/2934/387/535	18	Oligo_D
GO:0007015	GO:0007015	actin filament organization	16/225	376/13319	0.0006616	0.0405609	0.036034	65108/71/7114/57471/388/94134/10395/11034/7018/221061/2620/5879/88/961/2934/387	16	Oligo_D
GO:0006914	GO:0006914	autophagy	19/225	492/13319	0.00069241	0.0405609	0.036034	9638/9528/2597/8655/7345/60592/51024/23241/25978/5768/7009/22933/11345/340371/23232/1191/92140/666/535	19	Oligo_D
GO:0061919	GO:0061919	process utilizing autophagic mechanism	19/225	492/13319	0.00069241	0.0405609	0.036034	9638/9528/2597/8655/7345/60592/51024/23241/25978/5768/7009/22933/11345/340371/23232/1191/92140/666/535	19	Oligo_D
GO:0010959	GO:0010959	regulation of metal ion transport	11/225	204/13319	0.0007014	0.0405609	0.036034	5354/4638/3306/481/57165/7009/7531/2771/5621/51669/801	11	Oligo_D
GO:0042761	GO:0042761	very long-chain fatty acid biosynthetic process	3/225	11/13319	0.00071008	0.0405609	0.036034	64834/79993/51495	3	Oligo_D
GO:0007422	GO:0007422	peripheral nervous system development	6/225	64/13319	0.00072002	0.0405609	0.036034	60484/5274/7368/10397/22933/6647	6	Oligo_D
GO:0016126	GO:0016126	sterol biosynthetic process	6/225	64/13319	0.00072002	0.0405609	0.036034	1718/6319/6713/6309/6307/6647	6	Oligo_D
GO:0008088	GO:0008088	axo-dendritic transport	6/225	65/13319	0.00078222	0.0418868	0.0372119	9638/547/4130/127829/6647/3800	6	Oligo_D
GO:0048678	GO:0048678	response to axon injury	6/225	65/13319	0.00078222	0.0418868	0.0372119	3956/6696/4131/4099/22876/6647	6	Oligo_D
[truncated: 495 more rows]

## Sheet: Astrocytes
	ID	Description	GeneRatio	BgRatio	pvalue	p.adjust	qvalue	geneID	Count	Cell_type	cluster
[truncated: 974 more rows]

[truncated: 3 more sheets: Microglia_marophages, Neurons, vascular_cells]
