# Supplementary material for: Brain matters: unveiling the distinct contributions of region, age, and sex to glia diversity and CNS function
Source: Acta Neuropathol Commun. 2023 May 22;11:84. doi: 10.1186/s40478-023-01568-z (PMC10204264; doi:10.1186/s40478-023-01568-z)
Supplement: Supplementary file 4 — Additional file 4: Table of differentially expressed genes with region, age and sex. [file 40478_2023_1568_MOESM4_ESM.xlsx]

## Sheet: All_Celltypes
	p_val	avg_log2FC	pct.1	pct.2	p_val_adj	cluster	gene	cell_lineage	variable
LRRC7	2e-149	0.951512	0.403	0.233	3.86e-145	BA4	LRRC7	oligodendroglia	tissue
XYLT1	1.35e-80	0.352799	0.321	0.417	2.61e-76	BA4	XYLT1	oligodendroglia	tissue
CSMD1	3.3e-47	0.584601	0.487	0.484	6.36e-43	BA4	CSMD1	oligodendroglia	tissue
RASGEF1B	1.06e-38	0.610332	0.576	0.659	2.05e-34	BA4	RASGEF1B	oligodendroglia	tissue
AL139260.1	1.81e-35	0.40932	0.25	0.278	3.5e-31	BA4	AL139260.1	oligodendroglia	tissue
INO80D	1.99e-34	0.519768	0.563	0.639	3.85e-30	BA4	INO80D	oligodendroglia	tissue
SLC26A3	5.13e-34	1.0117	0.565	0.628	9.89e-30	BA4	SLC26A3	oligodendroglia	tissue
BOD1L1	2.83e-26	0.36716	0.503	0.486	5.45e-22	BA4	BOD1L1	oligodendroglia	tissue
KNOP1	8.97e-17	0.297702	0.33	0.301	1.73e-12	BA4	KNOP1	oligodendroglia	tissue
KAZN	1.28e-15	0.35565	0.483	0.492	2.47e-11	BA4	KAZN	oligodendroglia	tissue
ZC3H13	1.23e-14	0.259919	0.409	0.416	2.36e-10	BA4	ZC3H13	oligodendroglia	tissue
TIMM23B	7.25e-14	0.326265	0.282	0.265	1.4e-09	BA4	TIMM23B	oligodendroglia	tissue
DST	9.78e-07	0.31499	0.936	0.946	0.0188577	BA4	DST	oligodendroglia	tissue
FRMD4A	3.4e-05	0.512512	0.236	0.257	0.655787	BA4	FRMD4A	oligodendroglia	tissue
NCKAP5	1.7043444293574e-311	0.943428	0.884	0.783	3.29e-307	CB	NCKAP5	oligodendroglia	tissue
DPP6	6.07e-178	0.61002	0.672	0.467	1.17e-173	CB	DPP6	oligodendroglia	tissue
AC009063.2	3.38e-166	0.56778	0.409	0.225	6.51e-162	CB	AC009063.2	oligodendroglia	tissue
SLC5A11	4.5e-165	0.641568	0.629	0.467	8.67e-161	CB	SLC5A11	oligodendroglia	tissue
PTPRJ	1.82e-161	0.615642	0.412	0.229	3.51e-157	CB	PTPRJ	oligodendroglia	tissue
MSRA	6.62e-128	0.537085	0.523	0.359	1.28e-123	CB	MSRA	oligodendroglia	tissue
DTNA	1.43e-118	0.581937	0.698	0.55	2.76e-114	CB	DTNA	oligodendroglia	tissue
JAZF1	1.5e-118	0.480403	0.573	0.415	2.88e-114	CB	JAZF1	oligodendroglia	tissue
PREX2	4.17e-117	0.457926	0.679	0.529	8.04e-113	CB	PREX2	oligodendroglia	tissue
ST18	2.41e-108	0.476538	0.802	0.81	4.64e-104	CB	ST18	oligodendroglia	tissue
MGAT5	4.37e-102	0.470884	0.663	0.527	8.43e-98	CB	MGAT5	oligodendroglia	tissue
SMOC1	9.55e-102	0.408449	0.41	0.265	1.84e-97	CB	SMOC1	oligodendroglia	tissue
GRB10	1.52e-100	0.403151	0.46	0.313	2.93e-96	CB	GRB10	oligodendroglia	tissue
ANKIB1	2.05e-99	0.418711	0.716	0.602	3.96e-95	CB	ANKIB1	oligodendroglia	tissue
CTTNBP2	3.18e-97	0.40573	0.727	0.599	6.12e-93	CB	CTTNBP2	oligodendroglia	tissue
SNX29	2.8e-93	0.427611	0.648	0.525	5.39e-89	CB	SNX29	oligodendroglia	tissue
DOCK1	5.79e-93	0.405567	0.773	0.666	1.12e-88	CB	DOCK1	oligodendroglia	tissue
FTX	1.93e-92	0.36573	0.809	0.709	3.72e-88	CB	FTX	oligodendroglia	tissue
ASAP1	2e-92	0.455191	0.618	0.475	3.85e-88	CB	ASAP1	oligodendroglia	tissue
TMTC2	3.41e-89	0.504211	0.772	0.758	6.58e-85	CB	TMTC2	oligodendroglia	tissue
PEX5L	4.78e-87	0.483075	0.862	0.842	9.22e-83	CB	PEX5L	oligodendroglia	tissue
ACTN2	5.04e-86	0.408525	0.479	0.348	9.73e-82	CB	ACTN2	oligodendroglia	tissue
NPAS3	1.08e-85	0.371063	0.917	0.875	2.09e-81	CB	NPAS3	oligodendroglia	tissue
ZDHHC20	6e-85	0.456644	0.684	0.57	1.16e-80	CB	ZDHHC20	oligodendroglia	tissue
BCAT1	3.37e-83	0.389719	0.272	0.159	6.5e-79	CB	BCAT1	oligodendroglia	tissue
RBFOX1	6.08e-82	0.541239	0.709	0.587	1.17e-77	CB	RBFOX1	oligodendroglia	tissue
ADGRL3	5.11e-81	0.4138	0.745	0.619	9.86e-77	CB	ADGRL3	oligodendroglia	tissue
DOCK3	4.99e-78	0.353612	0.766	0.67	9.62e-74	CB	DOCK3	oligodendroglia	tissue
PLA2G4C	2.03e-77	0.42782	0.416	0.29	3.91e-73	CB	PLA2G4C	oligodendroglia	tissue
LRP1B	1.2e-76	0.563136	0.839	0.755	2.31e-72	CB	LRP1B	oligodendroglia	tissue
GPR158	3.33e-76	0.528499	0.44	0.315	6.43e-72	CB	GPR158	oligodendroglia	tissue
PIEZO2	1.21e-75	0.452341	0.559	0.441	2.33e-71	CB	PIEZO2	oligodendroglia	tissue
OTUD7A	2.71e-74	0.41104	0.714	0.63	5.23e-70	CB	OTUD7A	oligodendroglia	tissue
SLC39A11	1.51e-72	0.430434	0.631	0.531	2.91e-68	CB	SLC39A11	oligodendroglia	tissue
COBL	4.01e-69	0.316384	0.714	0.597	7.73e-65	CB	COBL	oligodendroglia	tissue
GREB1L	5.15e-69	0.37884	0.258	0.155	9.92e-65	CB	GREB1L	oligodendroglia	tissue
RIN2	1.79e-68	0.356454	0.551	0.425	3.44e-64	CB	RIN2	oligodendroglia	tissue
LDLRAD3	2.79e-68	0.296817	0.668	0.542	5.38e-64	CB	LDLRAD3	oligodendroglia	tissue
SETBP1	1.46e-67	0.334626	0.375	0.258	2.81e-63	CB	SETBP1	oligodendroglia	tissue
DPYD	2.3e-65	0.394303	0.753	0.726	4.43e-61	CB	DPYD	oligodendroglia	tissue
GLDN	3.54e-65	0.391753	0.627	0.535	6.82e-61	CB	GLDN	oligodendroglia	tissue
PTPRD	2.58e-64	0.314683	0.954	0.933	4.97e-60	CB	PTPRD	oligodendroglia	tissue
ADGRB3	7.57e-64	0.395325	0.828	0.75	1.46e-59	CB	ADGRB3	oligodendroglia	tissue
COL9A2	7.92e-64	0.292793	0.48	0.36	1.53e-59	CB	COL9A2	oligodendroglia	tissue
INTU	4.62e-63	0.279843	0.33	0.222	8.91e-59	CB	INTU	oligodendroglia	tissue
RNF220	1.21e-62	0.324801	0.8	0.801	2.32e-58	CB	RNF220	oligodendroglia	tissue
GRIA4	1.57e-62	0.515716	0.659	0.54	3.03e-58	CB	GRIA4	oligodendroglia	tissue
FHIT	2.57e-62	0.381139	0.764	0.681	4.95e-58	CB	FHIT	oligodendroglia	tissue
CDH20	4.85e-62	0.347578	0.839	0.768	9.35e-58	CB	CDH20	oligodendroglia	tissue
SAMD12	4.05e-61	0.391708	0.755	0.664	7.8e-57	CB	SAMD12	oligodendroglia	tissue
MEIS1	4.21e-61	0.351331	0.562	0.447	8.12e-57	CB	MEIS1	oligodendroglia	tissue
ITGA2	1.05e-60	0.403935	0.561	0.456	2.03e-56	CB	ITGA2	oligodendroglia	tissue
DNM3	2.62e-60	0.316836	0.917	0.888	5.05e-56	CB	DNM3	oligodendroglia	tissue
ARHGAP22	5.53e-60	0.327002	0.59	0.473	1.07e-55	CB	ARHGAP22	oligodendroglia	tissue
ANKS1B	9.23e-60	0.258909	0.85	0.779	1.78e-55	CB	ANKS1B	oligodendroglia	tissue
MAPK10	5.28e-59	0.317267	0.574	0.455	1.02e-54	CB	MAPK10	oligodendroglia	tissue
NEAT1	4.83e-58	0.375968	0.801	0.736	9.31e-54	CB	NEAT1	oligodendroglia	tissue
HIVEP3	1.06e-57	0.311296	0.488	0.373	2.04e-53	CB	HIVEP3	oligodendroglia	tissue
PHACTR1	2.39e-56	0.299776	0.547	0.431	4.62e-52	CB	PHACTR1	oligodendroglia	tissue
COL16A1	3.87e-56	0.291785	0.6	0.485	7.46e-52	CB	COL16A1	oligodendroglia	tissue
TNKS	1.53e-55	0.297088	0.649	0.543	2.94e-51	CB	TNKS	oligodendroglia	tissue
MACF1	3.35e-55	0.260948	0.841	0.761	6.45e-51	CB	MACF1	oligodendroglia	tissue
ZDHHC14	2.8e-54	0.267614	0.708	0.599	5.4e-50	CB	ZDHHC14	oligodendroglia	tissue
TANC1	4.01e-54	0.271114	0.614	0.502	7.73e-50	CB	TANC1	oligodendroglia	tissue
RCAN2	1.12e-53	0.369267	0.53	0.422	2.16e-49	CB	RCAN2	oligodendroglia	tissue
NAV2	1.12e-53	0.349175	0.662	0.551	2.16e-49	CB	NAV2	oligodendroglia	tissue
TANC2	1.58e-53	0.260811	0.677	0.567	3.04e-49	CB	TANC2	oligodendroglia	tissue
RASGRF1	1.71e-53	0.292285	0.496	0.383	3.3e-49	CB	RASGRF1	oligodendroglia	tissue
SLC4A8	1.67e-52	0.294157	0.436	0.327	3.21e-48	CB	SLC4A8	oligodendroglia	tissue
USP31	2.44e-52	0.302416	0.552	0.45	4.71e-48	CB	USP31	oligodendroglia	tissue
LINC00609	1.35e-51	0.361067	0.664	0.584	2.6e-47	CB	LINC00609	oligodendroglia	tissue
SAMD4A	2.16e-51	0.426001	0.483	0.374	4.15e-47	CB	SAMD4A	oligodendroglia	tissue
PBX3	2.88e-51	0.279648	0.512	0.401	5.55e-47	CB	PBX3	oligodendroglia	tissue
DSCAML1	4.23e-51	0.288613	0.802	0.728	8.16e-47	CB	DSCAML1	oligodendroglia	tissue
GRID2	4.23e-51	0.436374	0.523	0.414	8.16e-47	CB	GRID2	oligodendroglia	tissue
DDX5	4.84e-51	0.263661	0.671	0.567	9.33e-47	CB	DDX5	oligodendroglia	tissue
KANK4	5.29e-51	0.290073	0.278	0.189	1.02e-46	CB	KANK4	oligodendroglia	tissue
AC004690.2	9.62e-51	0.32257	0.429	0.326	1.85e-46	CB	AC004690.2	oligodendroglia	tissue
IGF1R	3e-50	0.305435	0.61	0.505	5.78e-46	CB	IGF1R	oligodendroglia	tissue
TRPS1	1.3e-49	0.340417	0.591	0.488	2.5e-45	CB	TRPS1	oligodendroglia	tissue
C10orf90	1.65e-49	0.330713	0.805	0.749	3.19e-45	CB	C10orf90	oligodendroglia	tissue
CPQ	2.67e-49	0.256905	0.503	0.394	5.15e-45	CB	CPQ	oligodendroglia	tissue
EEPD1	4.09e-49	0.318556	0.376	0.279	7.89e-45	CB	EEPD1	oligodendroglia	tissue
PPP1R12B	7.68e-49	0.303647	0.718	0.634	1.48e-44	CB	PPP1R12B	oligodendroglia	tissue
DOCK10	1.21e-48	0.299381	0.908	0.881	2.33e-44	CB	DOCK10	oligodendroglia	tissue
CTNNA2	1.34e-48	0.972384	0.368	0.277	2.58e-44	CB	CTNNA2	oligodendroglia	tissue
MVB12B	1.65e-48	0.312562	0.783	0.739	3.18e-44	CB	MVB12B	oligodendroglia	tissue
LDLRAD4	1.67e-48	0.387382	0.542	0.442	3.22e-44	CB	LDLRAD4	oligodendroglia	tissue
GRM3	2.28e-48	0.339953	0.675	0.601	4.4e-44	CB	GRM3	oligodendroglia	tissue
SLC20A2	5.09e-48	0.276997	0.507	0.402	9.8e-44	CB	SLC20A2	oligodendroglia	tissue
DPYSL5	6.52e-48	0.255219	0.69	0.589	1.26e-43	CB	DPYSL5	oligodendroglia	tissue
SLC25A13	1.47e-47	0.335053	0.654	0.569	2.84e-43	CB	SLC25A13	oligodendroglia	tissue
SNCA	1.95e-47	0.264592	0.416	0.313	3.77e-43	CB	SNCA	oligodendroglia	tissue
MAN2A1	2.35e-47	0.281743	0.809	0.813	4.53e-43	CB	MAN2A1	oligodendroglia	tissue
FRMD4B	5.2e-47	0.317111	0.822	0.787	1e-42	CB	FRMD4B	oligodendroglia	tissue
PPP2R2B	9.26e-47	0.372751	0.901	0.872	1.79e-42	CB	PPP2R2B	oligodendroglia	tissue
TNRC6A	2.12e-46	0.273614	0.622	0.52	4.09e-42	CB	TNRC6A	oligodendroglia	tissue
HCN2	2.2e-46	0.293741	0.45	0.347	4.24e-42	CB	HCN2	oligodendroglia	tissue
PCSK6	3.66e-46	0.369808	0.675	0.597	7.06e-42	CB	PCSK6	oligodendroglia	tissue
NEGR1	4.39e-46	0.262787	0.685	0.584	8.47e-42	CB	NEGR1	oligodendroglia	tissue
WDFY3	1.18e-45	0.258336	0.726	0.637	2.28e-41	CB	WDFY3	oligodendroglia	tissue
PRKCA	1.42e-45	0.317043	0.709	0.614	2.73e-41	CB	PRKCA	oligodendroglia	tissue
ZNF462	6.27e-45	0.279007	0.592	0.49	1.21e-40	CB	ZNF462	oligodendroglia	tissue
KIF5C	7.13e-45	0.257676	0.702	0.608	1.38e-40	CB	KIF5C	oligodendroglia	tissue
CEP170	1.18e-44	0.260249	0.668	0.57	2.27e-40	CB	CEP170	oligodendroglia	tissue
DOCK4	3.64e-44	0.264389	0.79	0.723	7.02e-40	CB	DOCK4	oligodendroglia	tissue
PLCL1	5.97e-44	0.362411	0.844	0.815	1.15e-39	CB	PLCL1	oligodendroglia	tissue
AC090502.1	7.79e-44	0.304477	0.324	0.234	1.5e-39	CB	AC090502.1	oligodendroglia	tissue
LARGE1	1.69e-43	0.32905	0.363	0.269	3.26e-39	CB	LARGE1	oligodendroglia	tissue
GRID1	4.63e-43	0.251393	0.764	0.687	8.94e-39	CB	GRID1	oligodendroglia	tissue
PSD3	9.45e-43	0.251098	0.762	0.678	1.82e-38	CB	PSD3	oligodendroglia	tissue
UBE2E2	1.8e-41	0.282804	0.742	0.664	3.47e-37	CB	UBE2E2	oligodendroglia	tissue
MKLN1	7.46e-41	0.268028	0.682	0.592	1.44e-36	CB	MKLN1	oligodendroglia	tissue
GLUL	1.19e-40	0.373862	0.624	0.541	2.3e-36	CB	GLUL	oligodendroglia	tissue
ESRRG	1.69e-40	0.356317	0.34	0.251	3.26e-36	CB	ESRRG	oligodendroglia	tissue
LANCL1	1.08e-39	0.329725	0.746	0.689	2.08e-35	CB	LANCL1	oligodendroglia	tissue
DOCK5	3.12e-39	0.278118	0.69	0.629	6.01e-35	CB	DOCK5	oligodendroglia	tissue
TSPAN5	3.41e-39	0.294252	0.633	0.56	6.58e-35	CB	TSPAN5	oligodendroglia	tissue
KIF13A	1.11e-38	0.254897	0.766	0.691	2.15e-34	CB	KIF13A	oligodendroglia	tissue
FAM124A	1.41e-38	0.258977	0.595	0.506	2.72e-34	CB	FAM124A	oligodendroglia	tissue
SH3TC2	1.89e-38	0.273127	0.496	0.405	3.64e-34	CB	SH3TC2	oligodendroglia	tissue
FGD4	5.39e-38	0.253884	0.446	0.353	1.04e-33	CB	FGD4	oligodendroglia	tissue
NAV1	7.3e-38	0.33203	0.588	0.493	1.41e-33	CB	NAV1	oligodendroglia	tissue
NOVA1	6.92e-37	0.290591	0.634	0.543	1.33e-32	CB	NOVA1	oligodendroglia	tissue
DLG2	8.31e-37	0.273257	0.957	0.949	1.6e-32	CB	DLG2	oligodendroglia	tissue
SERINC5	1.21e-36	0.261619	0.484	0.392	2.33e-32	CB	SERINC5	oligodendroglia	tissue
NLK	1.63e-36	0.2525	0.605	0.516	3.13e-32	CB	NLK	oligodendroglia	tissue
ADAM10	3.64e-36	0.279213	0.627	0.541	7.02e-32	CB	ADAM10	oligodendroglia	tissue
AC012593.1	3.72e-36	0.26455	0.506	0.416	7.18e-32	CB	AC012593.1	oligodendroglia	tissue
PLD1	7.97e-36	0.277892	0.582	0.504	1.54e-31	CB	PLD1	oligodendroglia	tissue
DNAJC6	1.26e-35	0.292651	0.804	0.764	2.42e-31	CB	DNAJC6	oligodendroglia	tissue
AC009041.2	1.51e-35	0.278171	0.43	0.343	2.9e-31	CB	AC009041.2	oligodendroglia	tissue
HIP1R	3.73e-35	0.252057	0.465	0.375	7.2e-31	CB	HIP1R	oligodendroglia	tissue
GRIK4	1.5e-34	0.294419	0.301	0.225	2.88e-30	CB	GRIK4	oligodendroglia	tissue
STXBP6	2.52e-34	0.256905	0.489	0.399	4.87e-30	CB	STXBP6	oligodendroglia	tissue
IQCJ-SCHIP1	2.11e-33	0.323091	0.501	0.415	4.07e-29	CB	IQCJ-SCHIP1	oligodendroglia	tissue
LRRC4C	1.48e-32	0.473012	0.532	0.445	2.85e-28	CB	LRRC4C	oligodendroglia	tissue
DLG1	3.42e-32	0.309021	0.817	0.768	6.6e-28	CB	DLG1	oligodendroglia	tissue
IQGAP1	6.02e-32	0.261746	0.594	0.517	1.16e-27	CB	IQGAP1	oligodendroglia	tissue
SLCO3A1	7.02e-32	0.285338	0.696	0.648	1.35e-27	CB	SLCO3A1	oligodendroglia	tissue
EPB41L2	2.82e-31	0.272242	0.647	0.578	5.45e-27	CB	EPB41L2	oligodendroglia	tissue
SLC12A2	2.5e-30	0.27766	0.678	0.611	4.83e-26	CB	SLC12A2	oligodendroglia	tissue
SLC35F3	2.66e-30	0.304833	0.267	0.197	5.12e-26	CB	SLC35F3	oligodendroglia	tissue
TRIO	6.98e-30	0.475173	0.408	0.329	1.35e-25	CB	TRIO	oligodendroglia	tissue
PRUNE2	1.87e-29	0.307979	0.795	0.742	3.6e-25	CB	PRUNE2	oligodendroglia	tissue
RIMS1	2.9e-29	0.26801	0.331	0.256	5.58e-25	CB	RIMS1	oligodendroglia	tissue
MT-CO2	1.11e-28	0.282614	0.942	0.941	2.15e-24	CB	MT-CO2	oligodendroglia	tissue
HSPA1A	2.14e-28	0.319685	0.429	0.359	4.12e-24	CB	HSPA1A	oligodendroglia	tissue
LRP2	1.59e-27	0.256639	0.565	0.509	3.06e-23	CB	LRP2	oligodendroglia	tissue
HSPA1B	1.57e-26	0.318341	0.276	0.22	3.03e-22	CB	HSPA1B	oligodendroglia	tissue
APOD	2.48e-26	0.257586	0.606	0.531	4.78e-22	CB	APOD	oligodendroglia	tissue
RGS7	1.99e-25	0.324667	0.308	0.243	3.85e-21	CB	RGS7	oligodendroglia	tissue
PDZD2	8.95e-25	0.430851	0.344	0.274	1.73e-20	CB	PDZD2	oligodendroglia	tissue
MAP2	1.94e-24	0.513719	0.331	0.276	3.74e-20	CB	MAP2	oligodendroglia	tissue
ST6GALNAC3	4.7e-24	0.251692	0.679	0.627	9.05e-20	CB	ST6GALNAC3	oligodendroglia	tissue
PIK3R1	4.82e-24	0.252205	0.612	0.539	9.29e-20	CB	PIK3R1	oligodendroglia	tissue
MT-ND3	1.81e-23	0.325442	0.942	0.927	3.5e-19	CB	MT-ND3	oligodendroglia	tissue
ARHGEF3	3.63e-23	0.313189	0.296	0.231	6.99e-19	CB	ARHGEF3	oligodendroglia	tissue
PARD3	9.61e-22	0.303471	0.272	0.273	1.85e-17	CB	PARD3	oligodendroglia	tissue
CAMK2D	6.61e-21	0.259053	0.371	0.304	1.27e-16	CB	CAMK2D	oligodendroglia	tissue
LINC01505	2.32e-19	0.256457	0.486	0.419	4.48e-15	CB	LINC01505	oligodendroglia	tissue
CSMD11	2.88e-19	0.357309	0.532	0.464	5.56e-15	CB	CSMD1	oligodendroglia	tissue
NLGN4X	1.35e-18	0.377956	0.333	0.277	2.6e-14	CB	NLGN4X	oligodendroglia	tissue
RORA	1.62e-18	0.436821	0.46	0.404	3.11e-14	CB	RORA	oligodendroglia	tissue
TRIM9	9.17e-17	0.333773	0.465	0.404	1.77e-12	CB	TRIM9	oligodendroglia	tissue
SLC1A3	1.7e-15	0.286193	0.581	0.521	3.28e-11	CB	SLC1A3	oligodendroglia	tissue
NRXN3	1.55e-14	0.375675	0.75	0.737	2.99e-10	CB	NRXN3	oligodendroglia	tissue
CSMD2	6.17e-13	0.378663	0.26	0.222	1.19e-08	CB	CSMD2	oligodendroglia	tissue
OPHN1	4.48e-12	0.315972	0.26	0.219	8.64e-08	CB	OPHN1	oligodendroglia	tissue
GRIK2	1.04e-08	0.394763	0.257	0.241	0.000200986	CB	GRIK2	oligodendroglia	tissue
NRXN1	1.99e-05	0.304714	0.382	0.369	0.382789	CB	NRXN1	oligodendroglia	tissue
FRMD4A1	5.62e-05	0.405172	0.269	0.245	1	CB	FRMD4A	oligodendroglia	tissue
SKAP2	0	0.879677	0.357	0.08	0	CSC	SKAP2	oligodendroglia	tissue
GNA14	9.77e-307	0.955219	0.328	0.135	1.88e-302	CSC	GNA14	oligodendroglia	tissue
PLP1	6.57e-292	0.88693	0.945	0.884	1.27e-287	CSC	PLP1	oligodendroglia	tissue
ABCA2	2e-233	0.612566	0.845	0.743	3.86e-229	CSC	ABCA2	oligodendroglia	tissue
CNP	1.07e-191	0.615744	0.871	0.778	2.06e-187	CSC	CNP	oligodendroglia	tissue
HAPLN2	4.3e-180	0.643789	0.711	0.603	8.29e-176	CSC	HAPLN2	oligodendroglia	tissue
SCD	2.61e-179	0.606431	0.865	0.76	5.02e-175	CSC	SCD	oligodendroglia	tissue
MBP	4.44e-148	0.475899	0.942	0.891	8.57e-144	CSC	MBP	oligodendroglia	tissue
MDGA2	3.26e-141	0.255939	0.584	0.413	6.29e-137	CSC	MDGA2	oligodendroglia	tissue
MAG	9.08e-131	0.604313	0.7	0.59	1.75e-126	CSC	MAG	oligodendroglia	tissue
MAPK8IP1	4.27e-124	0.529029	0.565	0.465	8.24e-120	CSC	MAPK8IP1	oligodendroglia	tissue
DHCR24	2.35e-121	0.754091	0.592	0.494	4.52e-117	CSC	DHCR24	oligodendroglia	tissue
APLP1	4.07e-121	0.489329	0.781	0.677	7.85e-117	CSC	APLP1	oligodendroglia	tissue
TMSB4X	1.76e-112	0.573372	0.552	0.427	3.39e-108	CSC	TMSB4X	oligodendroglia	tissue
CNTNAP2	4.45e-111	0.621546	0.667	0.553	8.58e-107	CSC	CNTNAP2	oligodendroglia	tissue
TF	1.25e-110	0.483239	0.875	0.803	2.4e-106	CSC	TF	oligodendroglia	tissue
CNTN2	3.43e-110	0.475287	0.763	0.652	6.61e-106	CSC	CNTN2	oligodendroglia	tissue
PRKD1	4.54e-110	0.512323	0.389	0.251	8.75e-106	CSC	PRKD1	oligodendroglia	tissue
FDFT1	7.14e-110	0.480447	0.483	0.377	1.38e-105	CSC	FDFT1	oligodendroglia	tissue
KIRREL3	9.31e-110	0.600533	0.688	0.556	1.8e-105	CSC	KIRREL3	oligodendroglia	tissue
PDE4D	2.36e-109	0.473745	0.667	0.608	4.55e-105	CSC	PDE4D	oligodendroglia	tissue
ELOVL1	2.02e-106	0.465412	0.504	0.396	3.9e-102	CSC	ELOVL1	oligodendroglia	tissue
NKAIN2	2.73e-106	0.435878	0.841	0.772	5.27e-102	CSC	NKAIN2	oligodendroglia	tissue
TMBIM6	9.19e-106	0.447501	0.661	0.581	1.77e-101	CSC	TMBIM6	oligodendroglia	tissue
TMEM151A	4.03e-105	0.528792	0.528	0.417	7.78e-101	CSC	TMEM151A	oligodendroglia	tissue
FA2H	2.68e-104	0.428215	0.731	0.649	5.16e-100	CSC	FA2H	oligodendroglia	tissue
EDIL3	1.05e-102	0.309282	0.948	0.913	2.02e-98	CSC	EDIL3	oligodendroglia	tissue
DTX4	9.58e-98	0.407741	0.383	0.283	1.85e-93	CSC	DTX4	oligodendroglia	tissue
VWA1	1.51e-94	0.429047	0.425	0.318	2.91e-90	CSC	VWA1	oligodendroglia	tissue
KCNMB4	1.96e-93	0.590561	0.271	0.174	3.78e-89	CSC	KCNMB4	oligodendroglia	tissue
AMD1	1.14e-90	0.47613	0.502	0.413	2.21e-86	CSC	AMD1	oligodendroglia	tissue
SPARC	1.04e-89	0.646261	0.43	0.343	2e-85	CSC	SPARC	oligodendroglia	tissue
ACSBG1	1.16e-89	0.476457	0.333	0.215	2.24e-85	CSC	ACSBG1	oligodendroglia	tissue
MT-ND1	3.85e-88	0.526865	0.756	0.654	7.42e-84	CSC	MT-ND1	oligodendroglia	tissue
SCARB2	2.62e-87	0.397218	0.665	0.594	5.05e-83	CSC	SCARB2	oligodendroglia	tissue
AMER2	5.32e-87	0.427971	0.457	0.449	1.03e-82	CSC	AMER2	oligodendroglia	tissue
SLC44A1	1.11e-83	0.301911	0.895	0.844	2.14e-79	CSC	SLC44A1	oligodendroglia	tissue
PARD3B	2.44e-81	0.429603	0.486	0.393	4.7e-77	CSC	PARD3B	oligodendroglia	tissue
TUBA1A	3.68e-80	0.466497	0.713	0.639	7.1e-76	CSC	TUBA1A	oligodendroglia	tissue
MT-CO3	6.45e-80	0.545088	0.954	0.915	1.24e-75	CSC	MT-CO3	oligodendroglia	tissue
ACTB	1.1e-79	0.508496	0.78	0.709	2.13e-75	CSC	ACTB	oligodendroglia	tissue
TUBA1B	2.22e-78	0.466386	0.47	0.374	4.28e-74	CSC	TUBA1B	oligodendroglia	tissue
GPD1	5.51e-78	0.395073	0.268	0.179	1.06e-73	CSC	GPD1	oligodendroglia	tissue
ELOVL7	2.07e-77	0.386578	0.378	0.276	3.99e-73	CSC	ELOVL7	oligodendroglia	tissue
CD47	1.17e-76	0.339097	0.568	0.494	2.25e-72	CSC	CD47	oligodendroglia	tissue
ABHD17A	5.85e-76	0.382359	0.422	0.343	1.13e-71	CSC	ABHD17A	oligodendroglia	tissue
UGT8	2.24e-75	0.335515	0.815	0.756	4.33e-71	CSC	UGT8	oligodendroglia	tissue
CDH11	1.58e-74	0.353527	0.411	0.316	3.05e-70	CSC	CDH11	oligodendroglia	tissue
ATP1B1	1.2e-73	0.367806	0.741	0.655	2.31e-69	CSC	ATP1B1	oligodendroglia	tissue
AL359091.1	1.32e-72	0.435641	0.582	0.494	2.54e-68	CSC	AL359091.1	oligodendroglia	tissue
PTMA	1.02e-71	0.376101	0.667	0.585	1.97e-67	CSC	PTMA	oligodendroglia	tissue
FAR1	1.59e-71	0.331644	0.673	0.624	3.06e-67	CSC	FAR1	oligodendroglia	tissue
CALN1	4.52e-71	0.455495	0.345	0.242	8.72e-67	CSC	CALN1	oligodendroglia	tissue
CDK19	1.03e-69	0.409251	0.708	0.646	1.98e-65	CSC	CDK19	oligodendroglia	tissue
STMN4	1.04e-69	0.378023	0.489	0.414	2.01e-65	CSC	STMN4	oligodendroglia	tissue
LGALS3BP	2.79e-68	0.394007	0.404	0.318	5.39e-64	CSC	LGALS3BP	oligodendroglia	tissue
LAMP1	5.81e-67	0.37279	0.52	0.451	1.12e-62	CSC	LAMP1	oligodendroglia	tissue
TXNIP	7.67e-67	0.469579	0.382	0.355	1.48e-62	CSC	TXNIP	oligodendroglia	tissue
SNORC	9.13e-67	0.392105	0.305	0.234	1.76e-62	CSC	SNORC	oligodendroglia	tissue
MOBP	6e-66	0.319497	0.812	0.734	1.16e-61	CSC	MOBP	oligodendroglia	tissue
SIRT2	9.15e-66	0.346283	0.583	0.511	1.76e-61	CSC	SIRT2	oligodendroglia	tissue
METRN	1.05e-65	0.33817	0.317	0.25	2.03e-61	CSC	METRN	oligodendroglia	tissue
LINC01608	2.37e-64	0.575338	0.322	0.226	4.58e-60	CSC	LINC01608	oligodendroglia	tissue
ANLN	3.32e-64	0.321941	0.711	0.627	6.41e-60	CSC	ANLN	oligodendroglia	tissue
CLU	1.03e-62	0.439825	0.406	0.327	1.99e-58	CSC	CLU	oligodendroglia	tissue
SLC25A29	8.24e-62	0.353601	0.46	0.417	1.59e-57	CSC	SLC25A29	oligodendroglia	tissue
PLEKHH1	1.35e-61	0.293043	0.777	0.701	2.61e-57	CSC	PLEKHH1	oligodendroglia	tissue
SYPL1	1.71e-61	0.369099	0.459	0.398	3.3e-57	CSC	SYPL1	oligodendroglia	tissue
MYRF	8.71e-60	0.361543	0.684	0.596	1.68e-55	CSC	MYRF	oligodendroglia	tissue
CDH8	1.44e-59	0.351944	0.389	0.287	2.79e-55	CSC	CDH8	oligodendroglia	tissue
AC006059.1	3.42e-59	0.467682	0.469	0.384	6.6e-55	CSC	AC006059.1	oligodendroglia	tissue
HDAC2-AS2	8.8e-59	0.551449	0.512	0.425	1.7e-54	CSC	HDAC2-AS2	oligodendroglia	tissue
TUBB4A	2.08e-58	0.387017	0.604	0.513	4.02e-54	CSC	TUBB4A	oligodendroglia	tissue
SC5D	2.98e-58	0.351345	0.352	0.275	5.75e-54	CSC	SC5D	oligodendroglia	tissue
CADM4	9.96e-58	0.316357	0.456	0.389	1.92e-53	CSC	CADM4	oligodendroglia	tissue
SLC22A17	1.91e-56	0.296605	0.347	0.26	3.68e-52	CSC	SLC22A17	oligodendroglia	tissue
MSMO1	9.83e-56	0.347854	0.329	0.25	1.9e-51	CSC	MSMO1	oligodendroglia	tissue
NKX6-2	1.66e-55	0.302861	0.585	0.491	3.2e-51	CSC	NKX6-2	oligodendroglia	tissue
CD81	4.53e-55	0.29882	0.485	0.405	8.72e-51	CSC	CD81	oligodendroglia	tissue
PGRMC1	6.01e-55	0.320319	0.423	0.363	1.16e-50	CSC	PGRMC1	oligodendroglia	tissue
ABCA6	6.45e-55	0.270131	0.271	0.182	1.24e-50	CSC	ABCA6	oligodendroglia	tissue
CDK18	1.17e-53	0.330313	0.697	0.625	2.26e-49	CSC	CDK18	oligodendroglia	tissue
MOB3B	1.58e-53	0.298798	0.677	0.591	3.05e-49	CSC	MOB3B	oligodendroglia	tissue
ARL8A	5.48e-52	0.334075	0.494	0.424	1.06e-47	CSC	ARL8A	oligodendroglia	tissue
GPRC5B	5.67e-52	0.338724	0.539	0.479	1.09e-47	CSC	GPRC5B	oligodendroglia	tissue
PAQR6	7.72e-52	0.348739	0.394	0.312	1.49e-47	CSC	PAQR6	oligodendroglia	tissue
NORAD	8.74e-52	0.337244	0.437	0.366	1.68e-47	CSC	NORAD	oligodendroglia	tissue
CERCAM	9.64e-52	0.365667	0.748	0.674	1.86e-47	CSC	CERCAM	oligodendroglia	tissue
SYNE1	1.44e-51	0.263328	0.521	0.435	2.78e-47	CSC	SYNE1	oligodendroglia	tissue
CHADL	1.66e-51	0.332254	0.424	0.349	3.21e-47	CSC	CHADL	oligodendroglia	tissue
FASN	2.31e-51	0.268313	0.287	0.212	4.46e-47	CSC	FASN	oligodendroglia	tissue
RPLP1	2.41e-51	0.253863	0.355	0.272	4.64e-47	CSC	RPLP1	oligodendroglia	tissue
SQLE	3.37e-51	0.338351	0.345	0.275	6.49e-47	CSC	SQLE	oligodendroglia	tissue
MID1IP1	5.87e-51	0.317004	0.305	0.227	1.13e-46	CSC	MID1IP1	oligodendroglia	tissue
PTGDS	5.95e-51	0.257488	0.784	0.712	1.15e-46	CSC	PTGDS	oligodendroglia	tissue
ARHGAP12	7.82e-51	0.302651	0.416	0.374	1.51e-46	CSC	ARHGAP12	oligodendroglia	tissue
HHIP	8.84e-51	0.444424	0.424	0.386	1.7e-46	CSC	HHIP	oligodendroglia	tissue
AFF3	1.01e-50	0.394216	0.392	0.353	1.95e-46	CSC	AFF3	oligodendroglia	tissue
SORT1	3.29e-50	0.268699	0.772	0.721	6.34e-46	CSC	SORT1	oligodendroglia	tissue
UCHL1	1.2e-49	0.317462	0.322	0.258	2.31e-45	CSC	UCHL1	oligodendroglia	tissue
C1orf198	1.29e-49	0.304895	0.459	0.398	2.5e-45	CSC	C1orf198	oligodendroglia	tissue
KANK1	9.3e-49	0.408094	0.442	0.36	1.79e-44	CSC	KANK1	oligodendroglia	tissue
TTYH2	1.49e-48	0.325155	0.538	0.456	2.88e-44	CSC	TTYH2	oligodendroglia	tissue
PSAP	1.5e-48	0.267188	0.632	0.574	2.9e-44	CSC	PSAP	oligodendroglia	tissue
BIN1	3.25e-48	0.369489	0.595	0.525	6.26e-44	CSC	BIN1	oligodendroglia	tissue
DAAM2	3.38e-48	0.265991	0.667	0.572	6.52e-44	CSC	DAAM2	oligodendroglia	tissue
JUND	4.81e-47	0.367874	0.559	0.495	9.28e-43	CSC	JUND	oligodendroglia	tissue
EYA4	6.88e-47	0.392238	0.272	0.196	1.33e-42	CSC	EYA4	oligodendroglia	tissue
FAIM2	9.5e-47	0.3021	0.495	0.429	1.83e-42	CSC	FAIM2	oligodendroglia	tissue
TPT1	1.76e-46	0.298075	0.334	0.259	3.39e-42	CSC	TPT1	oligodendroglia	tissue
HMGCS1	6.05e-46	0.320523	0.253	0.185	1.17e-41	CSC	HMGCS1	oligodendroglia	tissue
ERMN	1.29e-45	0.32367	0.613	0.542	2.49e-41	CSC	ERMN	oligodendroglia	tissue
CDKN1C	2.13e-45	0.36767	0.455	0.387	4.11e-41	CSC	CDKN1C	oligodendroglia	tissue
GPR37	3.08e-45	0.307675	0.592	0.51	5.94e-41	CSC	GPR37	oligodendroglia	tissue
SEPT2	7.19e-44	0.290464	0.539	0.487	1.39e-39	CSC	2002-09-01	oligodendroglia	tissue
SEPT4	1.46e-43	0.28196	0.629	0.57	2.81e-39	CSC	PACS2	oligodendroglia	tissue
SEPT2	1.95e-43	0.33793	0.645	0.556	3.76e-39	CSC	DMD	oligodendroglia	tissue
MARCH3	5.03e-43	0.31029	0.333	0.268	9.7e-39	CSC	INSIG1	oligodendroglia	tissue
MARCH6	6.54e-43	0.277715	0.47	0.41	1.26e-38	CSC	TTYH1	oligodendroglia	tissue
MARCH1	7.64e-43	0.262939	0.487	0.435	1.47e-38	CSC	CLCN3	oligodendroglia	tissue
SEPT9	8.42e-43	0.303878	0.65	0.57	1.62e-38	CSC	SRCIN1	oligodendroglia	tissue
MARCH8	9.66e-43	0.330223	0.931	0.928	1.86e-38	CSC	IL1RAPL1	oligodendroglia	tissue
MARCH7	1.47e-42	0.299086	0.32	0.254	2.83e-38	CSC	MYLK	oligodendroglia	tissue
MARCH1	1.8e-42	0.273333	0.523	0.457	3.47e-38	CSC	APBB1	oligodendroglia	tissue
SEPT7	3.03e-42	0.291179	0.536	0.469	5.84e-38	CSC	SPTLC2	oligodendroglia	tissue
SEPT3	2.62e-41	0.315048	0.328	0.281	5.06e-37	CSC	TMEM123	oligodendroglia	tissue
MARCH6	2.76e-41	0.284908	0.786	0.74	5.32e-37	CSC	FUT8	oligodendroglia	tissue
MARCH1	1.75e-40	0.256879	0.503	0.434	3.38e-36	CSC	PLEKHB1	oligodendroglia	tissue
SEPT3	2.45e-40	0.282302	0.467	0.415	4.73e-36	CSC	CANX	oligodendroglia	tissue
MARCH1	2.82e-40	0.276602	0.634	0.577	5.44e-36	CSC	FEZ1	oligodendroglia	tissue
SEPT7	3.68e-40	0.281515	0.604	0.548	7.09e-36	CSC	ACER3	oligodendroglia	tissue
MARCH1	1.2e-39	0.289114	0.661	0.607	2.32e-35	CSC	NUCKS1	oligodendroglia	tissue
DENND5A	5.67e-39	0.272247	0.666	0.616	1.09e-34	CSC	DENND5A	oligodendroglia	tissue
CD9	9.44e-39	0.341137	0.364	0.31	1.82e-34	CSC	CD9	oligodendroglia	tissue
QKI	1.1e-38	0.261434	0.963	0.951	2.11e-34	CSC	QKI	oligodendroglia	tissue
TUBB2B	2.42e-38	0.332186	0.354	0.326	4.67e-34	CSC	TUBB2B	oligodendroglia	tissue
CDC42	2.55e-38	0.283786	0.39	0.342	4.92e-34	CSC	CDC42	oligodendroglia	tissue
IFNGR1	3.56e-38	0.268477	0.342	0.28	6.86e-34	CSC	IFNGR1	oligodendroglia	tissue
DDR1	6.43e-38	0.251382	0.473	0.422	1.24e-33	CSC	DDR1	oligodendroglia	tissue
GAPDH	1.17e-37	0.281371	0.552	0.495	2.26e-33	CSC	GAPDH	oligodendroglia	tissue
SELENOP	3.66e-37	0.409915	0.621	0.563	7.06e-33	CSC	SELENOP	oligodendroglia	tissue
ARPP19	8.51e-37	0.289462	0.4	0.355	1.64e-32	CSC	ARPP19	oligodendroglia	tissue
CADM2	1.37e-36	0.278807	0.927	0.885	2.65e-32	CSC	CADM2	oligodendroglia	tissue
HS3ST5	1.55e-36	0.29875	0.584	0.514	3e-32	CSC	HS3ST5	oligodendroglia	tissue
GLTP	1.57e-36	0.252292	0.453	0.397	3.03e-32	CSC	GLTP	oligodendroglia	tissue
SYT11	2.23e-36	0.250919	0.648	0.594	4.31e-32	CSC	SYT11	oligodendroglia	tissue
PDE1A	3.41e-36	0.343743	0.601	0.522	6.58e-32	CSC	PDE1A	oligodendroglia	tissue
S100B	1.32e-35	0.325059	0.673	0.621	2.54e-31	CSC	S100B	oligodendroglia	tissue
MAP2K2	1.36e-35	0.261393	0.281	0.226	2.63e-31	CSC	MAP2K2	oligodendroglia	tissue
ADAMTS4	1.9e-35	0.293955	0.346	0.287	3.66e-31	CSC	ADAMTS4	oligodendroglia	tissue
GAS2	3.18e-35	0.260586	0.291	0.235	6.13e-31	CSC	GAS2	oligodendroglia	tissue
GJC2	4.4e-35	0.259675	0.373	0.308	8.49e-31	CSC	GJC2	oligodendroglia	tissue
AL139383.1	4.48e-35	0.339427	0.36	0.291	8.64e-31	CSC	AL139383.1	oligodendroglia	tissue
SERINC1	4.49e-35	0.255669	0.51	0.46	8.66e-31	CSC	SERINC1	oligodendroglia	tissue
H3F3B	6.99e-35	0.262693	0.472	0.43	1.35e-30	CSC	H3F3B	oligodendroglia	tissue
FGFR2	1.18e-34	0.299229	0.692	0.633	2.27e-30	CSC	FGFR2	oligodendroglia	tissue
REEP3	4.24e-34	0.259896	0.515	0.464	8.18e-30	CSC	REEP3	oligodendroglia	tissue
PPDPF	1.62e-33	0.273631	0.367	0.32	3.12e-29	CSC	PPDPF	oligodendroglia	tissue
UNC5C	1.86e-33	0.257059	0.843	0.787	3.58e-29	CSC	UNC5C	oligodendroglia	tissue
TMEM235	2.56e-33	0.279399	0.297	0.265	4.94e-29	CSC	TMEM235	oligodendroglia	tissue
RHOB	5.28e-33	0.269894	0.484	0.444	1.02e-28	CSC	RHOB	oligodendroglia	tissue
PADI2	6.65e-33	0.255952	0.497	0.455	1.28e-28	CSC	PADI2	oligodendroglia	tissue
HSPA2	8.29e-33	0.29474	0.481	0.417	1.6e-28	CSC	HSPA2	oligodendroglia	tissue
MARCKSL1	1.05e-32	0.305891	0.669	0.634	2.03e-28	CSC	MARCKSL1	oligodendroglia	tissue
POLR2F	2.23e-32	0.295639	0.607	0.545	4.31e-28	CSC	POLR2F	oligodendroglia	tissue
DSTN	2.98e-32	0.268644	0.314	0.263	5.74e-28	CSC	DSTN	oligodendroglia	tissue
SCOC	5.19e-32	0.27059	0.358	0.302	1e-27	CSC	SCOC	oligodendroglia	tissue
COL18A1	2.27e-31	0.278765	0.432	0.38	4.38e-27	CSC	COL18A1	oligodendroglia	tissue
FNTB	3.02e-31	0.294108	0.285	0.237	5.82e-27	CSC	FNTB	oligodendroglia	tissue
PKP4	3.25e-31	0.250561	0.795	0.767	6.27e-27	CSC	PKP4	oligodendroglia	tissue
PRNP	5.58e-31	0.257806	0.591	0.55	1.08e-26	CSC	PRNP	oligodendroglia	tissue
MAML3	7.86e-31	0.295771	0.338	0.272	1.52e-26	CSC	MAML3	oligodendroglia	tissue
PEA15	3.42e-30	0.353226	0.522	0.49	6.6e-26	CSC	PEA15	oligodendroglia	tissue
AGTPBP1	5.13e-30	0.264994	0.666	0.621	9.89e-26	CSC	AGTPBP1	oligodendroglia	tissue
CSRP1	1.59e-29	0.297897	0.469	0.415	3.07e-25	CSC	CSRP1	oligodendroglia	tissue
SPP1	3.24e-29	0.27078	0.745	0.687	6.25e-25	CSC	SPP1	oligodendroglia	tissue
ACTG1	4.43e-29	0.258267	0.558	0.541	8.55e-25	CSC	ACTG1	oligodendroglia	tissue
CNDP1	4.77e-29	0.316037	0.594	0.526	9.2e-25	CSC	CNDP1	oligodendroglia	tissue
PLD5	1.35e-28	0.313752	0.411	0.361	2.61e-24	CSC	PLD5	oligodendroglia	tissue
ZDHHC9	1.69e-27	0.256579	0.419	0.375	3.25e-23	CSC	ZDHHC9	oligodendroglia	tissue
SGK1	7.09e-27	0.290201	0.508	0.517	1.37e-22	CSC	SGK1	oligodendroglia	tissue
KLHL32	5.2e-26	0.281458	0.717	0.669	1e-21	CSC	KLHL32	oligodendroglia	tissue
SUN2	1.13e-25	0.270421	0.51	0.455	2.19e-21	CSC	SUN2	oligodendroglia	tissue
BHLHE41	7.99e-25	0.251303	0.358	0.314	1.54e-20	CSC	BHLHE41	oligodendroglia	tissue
CCSER1	3.79e-24	0.267702	0.258	0.199	7.31e-20	CSC	CCSER1	oligodendroglia	tissue
LINC01170	5.11e-23	0.272346	0.481	0.436	9.84e-19	CSC	LINC01170	oligodendroglia	tissue
SEMA4D	1.87e-21	0.294394	0.606	0.574	3.61e-17	CSC	SEMA4D	oligodendroglia	tissue
PBX1	3.51e-18	0.260115	0.406	0.389	6.77e-14	CSC	PBX1	oligodendroglia	tissue
PLXDC2	6.42e-13	0.253181	0.27	0.234	1.24e-08	CSC	PLXDC2	oligodendroglia	tissue
NCAM2	2.05e-10	0.307781	0.869	0.847	3.95e-06	CSC	NCAM2	oligodendroglia	tissue
AUTS2	5.49e-10	0.256165	0.656	0.653	1.06e-05	CSC	AUTS2	oligodendroglia	tissue
MT-ND4	3.09e-115	0.418402	0.913	0.839	5.95e-111	Old	MT-ND4	oligodendroglia	age
SGK1	5.46e-89	0.368168	0.572	0.438	1.05e-84	Old	SGK1	oligodendroglia	age
ARAP2	1.3e-78	0.403807	0.736	0.639	2.51e-74	Old	ARAP2	oligodendroglia	age
PDE1C	7.49e-68	0.357751	0.725	0.624	1.44e-63	Old	PDE1C	oligodendroglia	age
ERBIN	1.22e-65	0.396197	0.779	0.706	2.35e-61	Old	ERBIN	oligodendroglia	age
PTPRD	3.68e-65	0.287181	0.956	0.919	7.09e-61	Old	PTPRD	oligodendroglia	age
NCAM2	1.48e-63	0.388247	0.879	0.831	2.85e-59	Old	NCAM2	oligodendroglia	age
MT-ND1	9.52e-63	0.351411	0.742	0.654	1.83e-58	Old	MT-ND1	oligodendroglia	age
OTUD7A	6.38e-62	0.374051	0.693	0.609	1.23e-57	Old	OTUD7A	oligodendroglia	age
MT-CO1	1.21e-61	0.44726	0.885	0.82	2.32e-57	Old	MT-CO1	oligodendroglia	age
PCDH9	5.13e-60	0.274214	0.975	0.963	9.9e-56	Old	PCDH9	oligodendroglia	age
KNOP1	6.47e-51	0.299074	0.347	0.258	1.25e-46	Old	KNOP1	oligodendroglia	age
MT-CO2	2.65e-47	0.274033	0.957	0.922	5.1e-43	Old	MT-CO2	oligodendroglia	age
MT-ATP8	5.89e-46	0.381544	0.44	0.354	1.14e-41	Old	MT-ATP8	oligodendroglia	age
MT-ATP6	2.02e-45	0.288367	0.918	0.867	3.9e-41	Old	MT-ATP6	oligodendroglia	age
NCKAP5	3.12e-45	0.277989	0.834	0.787	6.01e-41	Old	NCKAP5	oligodendroglia	age
ANK3	4.35e-44	0.387348	0.811	0.749	8.39e-40	Old	ANK3	oligodendroglia	age
DOCK5	1.33e-43	0.307695	0.68	0.608	2.56e-39	Old	DOCK5	oligodendroglia	age
ZDHHC20	1.57e-42	0.290675	0.633	0.569	3.03e-38	Old	ZDHHC20	oligodendroglia	age
UBA6-AS1	6.4e-40	0.279658	0.356	0.275	1.23e-35	Old	UBA6-AS1	oligodendroglia	age
CPQ	5.05e-38	0.289553	0.461	0.384	9.73e-34	Old	CPQ	oligodendroglia	age
PEX5L	7.36e-36	0.332526	0.87	0.82	1.42e-31	Old	PEX5L	oligodendroglia	age
AC009063.2	2.58e-35	0.268444	0.312	0.242	4.97e-31	Old	AC009063.2	oligodendroglia	age
LPAR1	5.13e-34	0.313215	0.619	0.565	9.89e-30	Old	LPAR1	oligodendroglia	age
TTLL7	2.2e-33	0.256378	0.838	0.779	4.24e-29	Old	TTLL7	oligodendroglia	age
PHLPP1	3.94e-33	0.264267	0.859	0.807	7.6e-29	Old	PHLPP1	oligodendroglia	age
QDPR	6.43e-32	0.325767	0.423	0.357	1.24e-27	Old	QDPR	oligodendroglia	age
ST18	1.95e-31	0.260801	0.817	0.795	3.77e-27	Old	ST18	oligodendroglia	age
AC090502.1	4.46e-31	0.321575	0.29	0.225	8.6e-27	Old	AC090502.1	oligodendroglia	age
SHTN1	8.36e-31	0.262511	0.808	0.762	1.61e-26	Old	SHTN1	oligodendroglia	age
AC026316.4	9.21e-31	0.259073	0.612	0.543	1.78e-26	Old	AC026316.4	oligodendroglia	age
KIRREL3	2.23e-26	0.340917	0.642	0.591	4.3e-22	Old	KIRREL3	oligodendroglia	age
LINC01608	1.2e-25	0.382912	0.298	0.24	2.32e-21	Old	LINC01608	oligodendroglia	age
CNTNAP2	1.91e-25	0.333575	0.63	0.578	3.69e-21	Old	CNTNAP2	oligodendroglia	age
PLXDC2	6.94e-17	0.375676	0.27	0.228	1.34e-12	Old	PLXDC2	oligodendroglia	age
CTNND2	4.4e-15	0.281251	0.433	0.392	8.48e-11	Old	CTNND2	oligodendroglia	age
CSMD1	1.07e-14	0.326892	0.509	0.454	2.06e-10	Old	CSMD1	oligodendroglia	age
PDZD2	4.6e-14	0.309816	0.315	0.27	8.86e-10	Old	PDZD2	oligodendroglia	age
CADM2	1.23e-12	0.288844	0.901	0.91	2.37e-08	Old	CADM2	oligodendroglia	age
GRIA4	3.88e-07	0.340454	0.587	0.562	0.00748531	Old	GRIA4	oligodendroglia	age
NRXN1	0.000518259	0.30957	0.379	0.364	1	Old	NRXN1	oligodendroglia	age
LRRTM4	0.00246549	0.329653	0.322	0.325	1	Old	LRRTM4	oligodendroglia	age
NTM	5.56e-59	0.26424	0.898	0.887	1.07e-54	Young	NTM	oligodendroglia	age
HAPLN2	4.48e-48	0.329972	0.67	0.643	8.65e-44	Young	HAPLN2	oligodendroglia	age
ARHGEF3	5.5e-46	0.454026	0.282	0.225	1.06e-41	Young	ARHGEF3	oligodendroglia	age
S100B	2.4e-37	0.263508	0.655	0.639	4.62e-33	Young	S100B	oligodendroglia	age
XIST	4.17e-34	0.292319	0.336	0.283	8.04e-30	Young	XIST	oligodendroglia	age
COL16A1	2.32e-33	0.258474	0.533	0.509	4.46e-29	Young	COL16A1	oligodendroglia	age
SLC25A29	1.58e-32	0.276982	0.449	0.428	3.05e-28	Young	SLC25A29	oligodendroglia	age
AL139260.1	3.61e-30	0.398708	0.278	0.266	6.96e-26	Young	AL139260.1	oligodendroglia	age
GNA14	1.04e-28	0.27838	0.262	0.199	2.01e-24	Young	GNA14	oligodendroglia	age
VSTM2B	1.76e-23	0.25334	0.39	0.358	3.39e-19	Young	VSTM2B	oligodendroglia	age
COL18A1	3.54e-22	0.271173	0.432	0.383	6.82e-18	Young	COL18A1	oligodendroglia	age
ACAP3	3.49e-20	0.278343	0.412	0.375	6.73e-16	Young	ACAP3	oligodendroglia	age
SAMD4A	8.48e-20	0.312391	0.432	0.387	1.64e-15	Young	SAMD4A	oligodendroglia	age
CAMK2D	2.24e-12	0.273851	0.313	0.333	4.32e-08	Young	CAMK2D	oligodendroglia	age
TRIO	2.18e-08	0.283885	0.337	0.365	0.000419367	Young	TRIO	oligodendroglia	age
FRMD4A	6.13e-08	0.567697	0.236	0.265	0.00118275	Young	FRMD4A	oligodendroglia	age
NLGN4Y	0	2.02922	0.453	0.014	0	M	NLGN4Y	oligodendroglia	sex
UTY	0	1.69021	0.502	0.01	0	M	UTY	oligodendroglia	sex
TTTY14	0	1.29359	0.328	0.009	0	M	TTTY14	oligodendroglia	sex
USP9Y	0	0.956608	0.302	0.006	0	M	USP9Y	oligodendroglia	sex
KDM5D	0	0.75655	0.271	0.003	0	M	KDM5D	oligodendroglia	sex
SCD	4.2e-60	0.403212	0.812	0.809	8.11e-56	M	SCD	oligodendroglia	sex
PWRN1	2.99e-55	0.436561	0.367	0.27	5.77e-51	M	PWRN1	oligodendroglia	sex
CERCAM	1.88e-52	0.263781	0.695	0.726	3.62e-48	M	CERCAM	oligodendroglia	sex
HSPA1A	2.97e-51	0.388521	0.42	0.334	5.73e-47	M	HSPA1A	oligodendroglia	sex
HHATL	7.25e-49	0.311254	0.533	0.513	1.4e-44	M	HHATL	oligodendroglia	sex
OLIG1	2.96e-46	0.318301	0.571	0.579	5.71e-42	M	OLIG1	oligodendroglia	sex
GATM	6.46e-44	0.275577	0.529	0.521	1.25e-39	M	GATM	oligodendroglia	sex
AL359091.1	8.25e-44	0.317213	0.54	0.531	1.59e-39	M	AL359091.1	oligodendroglia	sex
INO80D	2.31e-43	0.304318	0.622	0.622	4.45e-39	M	INO80D	oligodendroglia	sex
SLC26A3	2.89e-41	0.343346	0.63	0.596	5.58e-37	M	SLC26A3	oligodendroglia	sex
JUND	1.99e-39	0.333623	0.528	0.523	3.84e-35	M	JUND	oligodendroglia	sex
GLDN	3.02e-36	0.272868	0.558	0.568	5.82e-32	M	GLDN	oligodendroglia	sex
MT-ND2	3.37e-34	0.287938	0.813	0.848	6.5e-30	M	MT-ND2	oligodendroglia	sex
PPP1R14A	3e-33	0.257345	0.454	0.454	5.78e-29	M	PPP1R14A	oligodendroglia	sex
CAMK2N1	1.69e-32	0.280517	0.466	0.424	3.26e-28	M	CAMK2N1	oligodendroglia	sex
MT-CO1	2.84e-29	0.257508	0.845	0.868	5.47e-25	M	MT-CO1	oligodendroglia	sex
AL592183.1	4.21e-29	0.260929	0.289	0.253	8.11e-25	M	AL592183.1	oligodendroglia	sex
MT-ND3	1.45e-28	0.331206	0.922	0.942	2.79e-24	M	MT-ND3	oligodendroglia	sex
MT-CO2	3.35e-24	0.301203	0.933	0.951	6.45e-20	M	MT-CO2	oligodendroglia	sex
MT-CO3	3.89e-19	0.290133	0.93	0.938	7.51e-15	M	MT-CO3	oligodendroglia	sex
MBP	7.62e-19	0.282331	0.916	0.915	1.47e-14	M	MBP	oligodendroglia	sex
XIST	0	1.79583	0.635	0.022	0	F	XIST	oligodendroglia	sex
KDM6A	1.41e-132	0.430965	0.597	0.444	2.72e-128	F	KDM6A	oligodendroglia	sex
JPX	2.43e-126	0.356863	0.443	0.291	4.68e-122	F	JPX	oligodendroglia	sex
COL4A5	5.2e-82	0.374593	0.651	0.556	1e-77	F	COL4A5	oligodendroglia	sex
PRUNE2	7.68e-59	0.470713	0.795	0.726	1.48e-54	F	PRUNE2	oligodendroglia	sex
STARD13	7.46e-37	0.27432	0.467	0.381	1.44e-32	F	STARD13	oligodendroglia	sex
SPOCK1	9.62e-33	0.287723	0.757	0.691	1.85e-28	F	SPOCK1	oligodendroglia	sex
CADM2	1.51e-32	0.418821	0.915	0.896	2.92e-28	F	CADM2	oligodendroglia	sex
AL139260.1	5.29e-32	0.338263	0.308	0.24	1.02e-27	F	AL139260.1	oligodendroglia	sex
PALM2	1.4e-29	0.328368	0.258	0.193	2.69e-25	F	PALM2	oligodendroglia	sex
PTPRJ	3.65e-29	0.309005	0.321	0.252	7.03e-25	F	PTPRJ	oligodendroglia	sex
KIRREL3	1.51e-23	0.312531	0.65	0.592	2.91e-19	F	KIRREL3	oligodendroglia	sex
PLXDC2	2.7e-22	0.293321	0.282	0.224	5.2e-18	F	PLXDC2	oligodendroglia	sex
TIAM1	3.3e-20	0.259219	0.383	0.322	6.37e-16	F	TIAM1	oligodendroglia	sex
IL1RAPL1	1.05e-17	0.282581	0.933	0.926	2.02e-13	F	IL1RAPL1	oligodendroglia	sex
NCAM2	6.62e-12	0.271971	0.872	0.845	1.28e-07	F	NCAM2	oligodendroglia	sex
CAMK2D	9.04e-09	0.300377	0.344	0.307	0.00017421	F	CAMK2D	oligodendroglia	sex
NLGN4Y	0	1.069	0.475	0.148	0	Old men	NLGN4Y	oligodendroglia	age_sex
UTY	0	1.05221	0.546	0.152	0	Old men	UTY	oligodendroglia	age_sex
TTTY14	0	0.706889	0.342	0.108	0	Old men	TTTY14	oligodendroglia	age_sex
USP9Y	0	0.577989	0.32	0.096	0	Old men	USP9Y	oligodendroglia	age_sex
KDM5D	0	0.497553	0.292	0.082	0	Old men	KDM5D	oligodendroglia	age_sex
MT-ND3	2.83e-82	0.615435	0.949	0.924	5.45e-78	Old men	MT-ND3	oligodendroglia	age_sex
HSPA1A	6.41e-67	0.459613	0.457	0.345	1.24e-62	Old men	HSPA1A	oligodendroglia	age_sex
MT-ATP6	1.28e-56	0.459253	0.92	0.885	2.47e-52	Old men	MT-ATP6	oligodendroglia	age_sex
HSPA1B	1.21e-48	0.387024	0.294	0.211	2.32e-44	Old men	HSPA1B	oligodendroglia	age_sex
MT-ND2	9.1e-43	0.418895	0.849	0.821	1.75e-38	Old men	MT-ND2	oligodendroglia	age_sex
AL592183.1	1.77e-42	0.318681	0.326	0.248	3.42e-38	Old men	AL592183.1	oligodendroglia	age_sex
MT-ATP8	3.89e-42	0.404899	0.448	0.381	7.49e-38	Old men	MT-ATP8	oligodendroglia	age_sex
OTUD7A	2.71e-40	0.29857	0.693	0.639	5.22e-36	Old men	OTUD7A	oligodendroglia	age_sex
MT-CO1	9.29e-38	0.413484	0.879	0.846	1.79e-33	Old men	MT-CO1	oligodendroglia	age_sex
MT-ND4	2.18e-37	0.265821	0.905	0.869	4.21e-33	Old men	MT-ND4	oligodendroglia	age_sex
MT-CO2	3.29e-37	0.37085	0.949	0.938	6.34e-33	Old men	MT-CO2	oligodendroglia	age_sex
MT-CO3	8.69e-37	0.377165	0.949	0.927	1.68e-32	Old men	MT-CO3	oligodendroglia	age_sex
CAMK2N1	7.5e-35	0.250798	0.502	0.422	1.45e-30	Old men	CAMK2N1	oligodendroglia	age_sex
GLUL	2.89e-29	0.288751	0.599	0.551	5.57e-25	Old men	GLUL	oligodendroglia	age_sex
LANCL1	9.98e-29	0.325843	0.724	0.698	1.92e-24	Old men	LANCL1	oligodendroglia	age_sex
SMOC1	2.63e-25	0.261155	0.353	0.29	5.07e-21	Old men	SMOC1	oligodendroglia	age_sex
CNDP1	3.36e-24	0.296663	0.584	0.547	6.48e-20	Old men	CNDP1	oligodendroglia	age_sex
HHATL	4.98e-24	0.252303	0.563	0.505	9.6e-20	Old men	HHATL	oligodendroglia	age_sex
APOD	4.19e-22	0.272471	0.577	0.543	8.08e-18	Old men	APOD	oligodendroglia	age_sex
QDPR	6.19e-19	0.290312	0.42	0.382	1.19e-14	Old men	QDPR	oligodendroglia	age_sex
CTNNA2	4.2e-17	0.265027	0.341	0.288	8.09e-13	Old men	CTNNA2	oligodendroglia	age_sex
TUBA1B	4.08e-11	0.273793	0.445	0.409	7.87e-07	Old men	TUBA1B	oligodendroglia	age_sex
XIST	0	1.15876	0.658	0.209	0	Young women	XIST	oligodendroglia	age_sex
ARHGEF3	2.77e-63	0.586491	0.334	0.227	5.34e-59	Young women	ARHGEF3	oligodendroglia	age_sex
CRYAB	7.06e-59	0.327153	0.673	0.551	1.36e-54	Young women	CRYAB	oligodendroglia	age_sex
AL139260.1	2.23e-58	0.641934	0.338	0.253	4.3e-54	Young women	AL139260.1	oligodendroglia	age_sex
NTM	5.05e-50	0.320555	0.912	0.887	9.74e-46	Young women	NTM	oligodendroglia	age_sex
MCF2L	2.3e-47	0.265482	0.337	0.236	4.44e-43	Young women	MCF2L	oligodendroglia	age_sex
FTH1	1.87e-45	0.277434	0.404	0.299	3.61e-41	Young women	FTH1	oligodendroglia	age_sex
PDIA2	4.98e-45	0.253992	0.268	0.173	9.59e-41	Young women	PDIA2	oligodendroglia	age_sex
RPS27	3.16e-41	0.26746	0.377	0.275	6.09e-37	Young women	RPS27	oligodendroglia	age_sex
HAPLN2	1.16e-40	0.35693	0.719	0.637	2.24e-36	Young women	HAPLN2	oligodendroglia	age_sex
PTGDS	1.42e-40	0.293305	0.793	0.733	2.74e-36	Young women	PTGDS	oligodendroglia	age_sex
SRSF5	2.56e-38	0.268064	0.508	0.417	4.93e-34	Young women	SRSF5	oligodendroglia	age_sex
S100B	9.13e-36	0.293787	0.706	0.629	1.76e-31	Young women	S100B	oligodendroglia	age_sex
KDM6A	2.41e-34	0.252355	0.587	0.494	4.65e-30	Young women	KDM6A	oligodendroglia	age_sex
HSP90AA1	2.83e-33	0.414571	0.83	0.765	5.46e-29	Young women	HSP90AA1	oligodendroglia	age_sex
SAMD4A	1.57e-32	0.372757	0.482	0.386	3.03e-28	Young women	SAMD4A	oligodendroglia	age_sex
NAV2	6.39e-32	0.302375	0.659	0.564	1.23e-27	Young women	NAV2	oligodendroglia	age_sex
STAT3	9.96e-30	0.258097	0.293	0.221	1.92e-25	Young women	STAT3	oligodendroglia	age_sex
FAXDC2	1.87e-27	0.275973	0.529	0.446	3.61e-23	Young women	FAXDC2	oligodendroglia	age_sex
HSP90B1	8.85e-26	0.311746	0.296	0.234	1.71e-21	Young women	HSP90B1	oligodendroglia	age_sex
BACE2	7.41e-24	0.284166	0.257	0.189	1.43e-19	Young women	BACE2	oligodendroglia	age_sex
CAMK2D	1.13e-23	0.620414	0.367	0.313	2.17e-19	Young women	CAMK2D	oligodendroglia	age_sex
STARD13	7.68e-20	0.303089	0.48	0.404	1.48e-15	Young women	STARD13	oligodendroglia	age_sex
TIAM1	1.65e-16	0.372126	0.382	0.341	3.18e-12	Young women	TIAM1	oligodendroglia	age_sex
CREB5	1.78e-14	0.302634	0.707	0.657	3.44e-10	Young women	CREB5	oligodendroglia	age_sex
AC016831.7	5.47e-14	0.336553	0.704	0.649	1.06e-09	Young women	AC016831.7	oligodendroglia	age_sex
BACH2	1.92e-13	0.294917	0.505	0.449	3.7e-09	Young women	BACH2	oligodendroglia	age_sex
LARGE1	4.69e-13	0.272732	0.338	0.286	9.04e-09	Young women	LARGE1	oligodendroglia	age_sex
TRIM9	5.69e-11	0.26306	0.465	0.41	1.1e-06	Young women	TRIM9	oligodendroglia	age_sex
PTPRJ	1.32e-05	0.263744	0.285	0.284	0.254048	Young women	PTPRJ	oligodendroglia	age_sex
PRUNE2	0.000144834	0.291747	0.777	0.753	1	Young women	PRUNE2	oligodendroglia	age_sex
XIST1	0	0.82609	0.614	0.205	0	Old women	XIST	oligodendroglia	age_sex
KIRREL3	1.94e-80	0.631622	0.686	0.597	3.75e-76	Old women	KIRREL3	oligodendroglia	age_sex
SGK1	1.05e-78	0.421243	0.62	0.477	2.02e-74	Old women	SGK1	oligodendroglia	age_sex
ARAP2	7.23e-77	0.497356	0.766	0.669	1.39e-72	Old women	ARAP2	oligodendroglia	age_sex
LINC00320	9.92e-65	0.397296	0.349	0.231	1.91e-60	Old women	LINC00320	oligodendroglia	age_sex
NCAM2	3.22e-63	0.509009	0.889	0.847	6.21e-59	Old women	NCAM2	oligodendroglia	age_sex
NRXN1	5.21e-62	0.324759	0.467	0.341	1.01e-57	Old women	NRXN1	oligodendroglia	age_sex
KDM6A1	3.61e-59	0.318302	0.605	0.485	6.96e-55	Old women	KDM6A	oligodendroglia	age_sex
IL1RAPL1	9.26e-59	0.448914	0.942	0.925	1.79e-54	Old women	IL1RAPL1	oligodendroglia	age_sex
ERBIN	1.59e-54	0.392588	0.801	0.729	3.07e-50	Old women	ERBIN	oligodendroglia	age_sex
ANK3	3.03e-53	0.538548	0.828	0.768	5.84e-49	Old women	ANK3	oligodendroglia	age_sex
SPOCK1	3.51e-51	0.37646	0.78	0.702	6.78e-47	Old women	SPOCK1	oligodendroglia	age_sex
LPAR1	1.77e-50	0.395378	0.663	0.572	3.42e-46	Old women	LPAR1	oligodendroglia	age_sex
COL4A5	5.59e-50	0.318667	0.662	0.58	1.08e-45	Old women	COL4A5	oligodendroglia	age_sex
CADM2	9.87e-50	0.591405	0.908	0.904	1.9e-45	Old women	CADM2	oligodendroglia	age_sex
PRUNE21	8.01e-49	0.330202	0.811	0.741	1.55e-44	Old women	PRUNE2	oligodendroglia	age_sex
SHTN1	7.72e-48	0.353799	0.831	0.773	1.49e-43	Old women	SHTN1	oligodendroglia	age_sex
PCDH9	2.6e-47	0.38956	0.977	0.967	5.01e-43	Old women	PCDH9	oligodendroglia	age_sex
MT-ND1	3.57e-47	0.293383	0.775	0.679	6.88e-43	Old women	MT-ND1	oligodendroglia	age_sex
PTPRD	4.64e-47	0.303626	0.959	0.933	8.94e-43	Old women	PTPRD	oligodendroglia	age_sex
ANKRD36B	2.44e-45	0.266605	0.42	0.315	4.7e-41	Old women	ANKRD36B	oligodendroglia	age_sex
RFTN2	3.32e-44	0.318293	0.643	0.55	6.41e-40	Old women	RFTN2	oligodendroglia	age_sex
LINC01608	7.3e-42	0.568072	0.338	0.25	1.41e-37	Old women	LINC01608	oligodendroglia	age_sex
PLXDC2	4e-41	0.568139	0.316	0.23	7.72e-37	Old women	PLXDC2	oligodendroglia	age_sex
AC090502.1	1.34e-40	0.394181	0.331	0.238	2.59e-36	Old women	AC090502.1	oligodendroglia	age_sex
DMD	2.48e-40	0.40047	0.672	0.574	4.79e-36	Old women	DMD	oligodendroglia	age_sex
UNC5C	6.85e-35	0.3011	0.861	0.798	1.32e-30	Old women	UNC5C	oligodendroglia	age_sex
VRK2	1.04e-34	0.294485	0.522	0.428	2.01e-30	Old women	VRK2	oligodendroglia	age_sex
MIR181A1HG	1.71e-34	0.387669	0.595	0.517	3.3e-30	Old women	MIR181A1HG	oligodendroglia	age_sex
PDE1A	6.21e-34	0.427136	0.615	0.541	1.2e-29	Old women	PDE1A	oligodendroglia	age_sex
ENOX1	8.37e-34	0.324081	0.692	0.619	1.61e-29	Old women	ENOX1	oligodendroglia	age_sex
PHLPP1	1.69e-32	0.345867	0.867	0.825	3.25e-28	Old women	PHLPP1	oligodendroglia	age_sex
DLG1	3.39e-32	0.30167	0.829	0.768	6.53e-28	Old women	DLG1	oligodendroglia	age_sex
PDE1C	3.97e-32	0.29888	0.738	0.661	7.66e-28	Old women	PDE1C	oligodendroglia	age_sex
ANK2	7.5e-32	0.336636	0.853	0.819	1.45e-27	Old women	ANK2	oligodendroglia	age_sex
TMEFF2	3.37e-31	0.321345	0.704	0.633	6.49e-27	Old women	TMEFF2	oligodendroglia	age_sex
DOCK5	1.32e-30	0.297627	0.7	0.63	2.54e-26	Old women	DOCK5	oligodendroglia	age_sex
CTNNA3	2.21e-30	0.293645	0.874	0.84	4.26e-26	Old women	CTNNA3	oligodendroglia	age_sex
BCL2	3.47e-30	0.320567	0.292	0.216	6.7e-26	Old women	BCL2	oligodendroglia	age_sex
ZDHHC20	2.1e-29	0.285103	0.655	0.588	4.05e-25	Old women	ZDHHC20	oligodendroglia	age_sex
SPOCK3	8.68e-28	0.279739	0.875	0.827	1.67e-23	Old women	SPOCK3	oligodendroglia	age_sex
ANKIB1	9.42e-28	0.255393	0.693	0.618	1.82e-23	Old women	ANKIB1	oligodendroglia	age_sex
CNTNAP2	1.88e-27	0.424595	0.65	0.593	3.62e-23	Old women	CNTNAP2	oligodendroglia	age_sex
AC026316.4	2.34e-27	0.300705	0.635	0.564	4.51e-23	Old women	AC026316.4	oligodendroglia	age_sex
ABCA8	5.72e-25	0.25166	0.605	0.536	1.1e-20	Old women	ABCA8	oligodendroglia	age_sex
TTLL7	6.58e-25	0.299434	0.848	0.799	1.27e-20	Old women	TTLL7	oligodendroglia	age_sex
PLCL1	1.7e-24	0.300616	0.857	0.813	3.28e-20	Old women	PLCL1	oligodendroglia	age_sex
PPP2R2B	1.52e-23	0.311151	0.901	0.874	2.94e-19	Old women	PPP2R2B	oligodendroglia	age_sex
LINC00882	3.1e-23	0.251392	0.418	0.344	5.98e-19	Old women	LINC00882	oligodendroglia	age_sex
PPFIA2	3.53e-23	0.277373	0.538	0.468	6.8e-19	Old women	PPFIA2	oligodendroglia	age_sex
PALM2	5.16e-23	0.314534	0.273	0.206	9.95e-19	Old women	PALM2	oligodendroglia	age_sex
SHROOM4	9.88e-23	0.29023	0.631	0.56	1.9e-18	Old women	SHROOM4	oligodendroglia	age_sex
LRRC7	2.24e-21	0.367629	0.318	0.255	4.31e-17	Old women	LRRC7	oligodendroglia	age_sex
SLC24A2	1.78e-19	0.265882	0.893	0.858	3.43e-15	Old women	SLC24A2	oligodendroglia	age_sex
PEX5L	1.8e-19	0.289448	0.87	0.84	3.46e-15	Old women	PEX5L	oligodendroglia	age_sex
ST18	8.77e-19	0.254463	0.834	0.799	1.69e-14	Old women	ST18	oligodendroglia	age_sex
AUTS2	2.28e-18	0.307171	0.687	0.643	4.4e-14	Old women	AUTS2	oligodendroglia	age_sex
GRM3	6.08e-18	0.308235	0.658	0.612	1.17e-13	Old women	GRM3	oligodendroglia	age_sex
ERBB4	8.17e-13	0.325099	0.73	0.698	1.58e-08	Old women	ERBB4	oligodendroglia	age_sex
IMMP2L	9.41e-10	0.264322	0.367	0.324	1.81e-05	Old women	IMMP2L	oligodendroglia	age_sex
DCC	4.13e-07	0.36098	0.293	0.262	0.00796133	Old women	DCC	oligodendroglia	age_sex
SLC26A3	0.00202227	0.259052	0.634	0.608	1	Old women	SLC26A3	oligodendroglia	age_sex
NLGN4Y1	2.44e-210	0.81977	0.422	0.198	4.7e-206	Young men	NLGN4Y	oligodendroglia	age_sex
UTY1	4.23e-190	0.597955	0.442	0.224	8.16e-186	Young men	UTY	oligodendroglia	age_sex
TTTY141	2.77e-145	0.662581	0.309	0.142	5.33e-141	Young men	TTTY14	oligodendroglia	age_sex
USP9Y1	4.43e-120	0.485887	0.278	0.131	8.54e-116	Young men	USP9Y	oligodendroglia	age_sex
SCD	1.15e-55	0.28356	0.791	0.816	2.22e-51	Young men	SCD	oligodendroglia	age_sex
AL359091.1	2.72e-53	0.403629	0.533	0.537	5.24e-49	Young men	AL359091.1	oligodendroglia	age_sex
SLC25A29	1.08e-39	0.257786	0.416	0.444	2.08e-35	Young men	SLC25A29	oligodendroglia	age_sex
INO80D	5.07e-37	0.349175	0.577	0.635	9.78e-33	Young men	INO80D	oligodendroglia	age_sex
JUND	3.42e-36	0.29443	0.49	0.536	6.59e-32	Young men	JUND	oligodendroglia	age_sex
ANKRD18A	4.12e-34	0.374251	0.442	0.439	7.95e-30	Young men	ANKRD18A	oligodendroglia	age_sex
GNA14	8.11e-31	0.404195	0.27	0.214	1.56e-26	Young men	GNA14	oligodendroglia	age_sex
RASGEF1B	2.9e-30	0.349839	0.597	0.653	5.59e-26	Young men	RASGEF1B	oligodendroglia	age_sex
PWRN1	1.22e-27	0.283145	0.387	0.303	2.36e-23	Young men	PWRN1	oligodendroglia	age_sex
PLPPR1	5.11e-23	0.310807	0.418	0.41	9.86e-19	Young men	PLPPR1	oligodendroglia	age_sex
SLC26A31	4.19e-22	0.515379	0.592	0.621	8.08e-18	Young men	SLC26A3	oligodendroglia	age_sex
VSTM2B	1.36e-21	0.272043	0.369	0.373	2.63e-17	Young men	VSTM2B	oligodendroglia	age_sex
FRMD4A	3.4e-17	0.571202	0.216	0.263	6.56e-13	Young men	FRMD4A	oligodendroglia	age_sex
ADGRV1	0	3.99435	0.79	0.057	0	BA4	ADGRV1	astrocytes	tissue
LINC00609	7.57e-180	2.51951	0.59	0.134	1.46e-175	BA4	LINC00609	astrocytes	tissue
TMEM132B	3.38e-158	1.51314	0.358	0.031	6.52e-154	BA4	TMEM132B	astrocytes	tissue
AL589740.1	1.61e-117	2.13404	0.568	0.204	3.11e-113	BA4	AL589740.1	astrocytes	tissue
EMID1	2.31e-112	1.24177	0.378	0.07	4.46e-108	BA4	EMID1	astrocytes	tissue
EFNA5	1.33e-97	1.1841	0.322	0.056	2.56e-93	BA4	EFNA5	astrocytes	tissue
L3MBTL4	2.55e-93	1.23942	0.315	0.058	4.92e-89	BA4	L3MBTL4	astrocytes	tissue
EPHA6	1.77e-83	1.19055	0.251	0.036	3.41e-79	BA4	EPHA6	astrocytes	tissue
EPHB1	1.3e-76	1.2951	0.324	0.079	2.51e-72	BA4	EPHB1	astrocytes	tissue
AC073050.1	1.46e-74	1.50821	0.418	0.139	2.81e-70	BA4	AC073050.1	astrocytes	tissue
AL162511.1	6.82e-74	0.992242	0.253	0.045	1.32e-69	BA4	AL162511.1	astrocytes	tissue
TPD52L1	1.06e-57	0.841786	0.402	0.144	2.05e-53	BA4	TPD52L1	astrocytes	tissue
CDH4	1.41e-57	0.993302	0.415	0.159	2.72e-53	BA4	CDH4	astrocytes	tissue
BCAN	2.54e-53	1.0125	0.546	0.272	4.9e-49	BA4	BCAN	astrocytes	tissue
GNA14	9.1e-51	0.887576	0.289	0.085	1.75e-46	BA4	GNA14	astrocytes	tissue
DSCAML1	4.88e-50	1.14385	0.255	0.069	9.41e-46	BA4	DSCAML1	astrocytes	tissue
CTNNA2	4.01e-48	1.2883	0.828	0.681	7.73e-44	BA4	CTNNA2	astrocytes	tissue
GABRA2	6.37e-43	0.906876	0.308	0.112	1.23e-38	BA4	GABRA2	astrocytes	tissue
FAM107A	1.58e-41	0.642625	0.334	0.128	3.04e-37	BA4	FAM107A	astrocytes	tissue
PRDM16	1.62e-41	0.956619	0.386	0.174	3.12e-37	BA4	PRDM16	astrocytes	tissue
ZFHX4	2.02e-40	0.963227	0.45	0.228	3.9e-36	BA4	ZFHX4	astrocytes	tissue
CTSH	5.78e-38	1.10729	0.304	0.12	1.11e-33	BA4	CTSH	astrocytes	tissue
AC002429.2	9.05e-38	1.09965	0.403	0.193	1.74e-33	BA4	AC002429.2	astrocytes	tissue
GLI3	2.84e-36	0.999528	0.45	0.241	5.48e-32	BA4	GLI3	astrocytes	tissue
NCAN	6.15e-35	0.857776	0.435	0.215	1.18e-30	BA4	NCAN	astrocytes	tissue
PHACTR1	3.48e-33	0.968493	0.374	0.179	6.71e-29	BA4	PHACTR1	astrocytes	tissue
S100A1	5.36e-30	0.619608	0.315	0.14	1.03e-25	BA4	S100A1	astrocytes	tissue
CACNA2D3	1.8e-29	0.944964	0.48	0.288	3.47e-25	BA4	CACNA2D3	astrocytes	tissue
NKAIN3	3.9e-29	0.87874	0.707	0.553	7.52e-25	BA4	NKAIN3	astrocytes	tissue
RGS20	1.2e-27	0.649368	0.309	0.14	2.32e-23	BA4	RGS20	astrocytes	tissue
RYR1	1.46e-27	0.750247	0.254	0.106	2.81e-23	BA4	RYR1	astrocytes	tissue
IGFBP5	3.03e-27	0.689996	0.27	0.116	5.85e-23	BA4	IGFBP5	astrocytes	tissue
DISP3	1.24e-22	0.661231	0.268	0.127	2.4e-18	BA4	DISP3	astrocytes	tissue
DPP10	6.77e-22	0.493558	0.93	0.819	1.31e-17	BA4	DPP10	astrocytes	tissue
LRIG1	1.51e-21	0.664378	0.649	0.514	2.9e-17	BA4	LRIG1	astrocytes	tissue
SPARCL1	4.44e-21	0.600733	0.832	0.751	8.56e-17	BA4	SPARCL1	astrocytes	tissue
TLE1	2.13e-20	0.500477	0.291	0.148	4.1e-16	BA4	TLE1	astrocytes	tissue
STON2	5.61e-19	0.571661	0.489	0.323	1.08e-14	BA4	STON2	astrocytes	tissue
CST3	2.62e-17	0.56748	0.563	0.425	5.05e-13	BA4	CST3	astrocytes	tissue
TMTC2	4.82e-17	0.354376	0.451	0.282	9.29e-13	BA4	TMTC2	astrocytes	tissue
MYO10	4.83e-17	0.488139	0.401	0.255	9.31e-13	BA4	MYO10	astrocytes	tissue
CSGALNACT1	5.69e-17	0.614229	0.549	0.416	1.1e-12	BA4	CSGALNACT1	astrocytes	tissue
ANGPTL4	1.87e-16	0.603304	0.349	0.206	3.61e-12	BA4	ANGPTL4	astrocytes	tissue
OSBPL3	3.34e-16	0.528687	0.254	0.137	6.43e-12	BA4	OSBPL3	astrocytes	tissue
CAMK2B	6.35e-16	0.578737	0.343	0.208	1.22e-11	BA4	CAMK2B	astrocytes	tissue
ADRA1A	7.24e-15	0.340244	0.357	0.215	1.39e-10	BA4	ADRA1A	astrocytes	tissue
KNOP1	3.76e-14	0.704016	0.268	0.158	7.25e-10	BA4	KNOP1	astrocytes	tissue
RANBP3L	3.8e-14	0.613069	0.319	0.2	7.32e-10	BA4	RANBP3L	astrocytes	tissue
GRIN2C	1.88e-13	0.33459	0.363	0.231	3.62e-09	BA4	GRIN2C	astrocytes	tissue
EZR	4.49e-13	0.388742	0.479	0.346	8.65e-09	BA4	EZR	astrocytes	tissue
PDXK	5.92e-13	0.367537	0.25	0.143	1.14e-08	BA4	PDXK	astrocytes	tissue
FBXL7	2.58e-12	0.461739	0.781	0.711	4.98e-08	BA4	FBXL7	astrocytes	tissue
MT-CO1	8.5e-12	0.607226	0.834	0.765	1.64e-07	BA4	MT-CO1	astrocytes	tissue
TOX	8.65e-12	0.414337	0.312	0.198	1.67e-07	BA4	TOX	astrocytes	tissue
SPON1	2.59e-11	0.253457	0.585	0.436	4.99e-07	BA4	SPON1	astrocytes	tissue
NAT8L	3.51e-11	0.437998	0.589	0.465	6.77e-07	BA4	NAT8L	astrocytes	tissue
DDAH1	3.95e-11	0.369629	0.485	0.361	7.62e-07	BA4	DDAH1	astrocytes	tissue
MGLL	6.72e-11	0.373734	0.286	0.183	1.3e-06	BA4	MGLL	astrocytes	tissue
RGS9	1.09e-10	0.467458	0.276	0.176	2.11e-06	BA4	RGS9	astrocytes	tissue
MEF2C-AS1	2.42e-10	0.528974	0.343	0.237	4.67e-06	BA4	MEF2C-AS1	astrocytes	tissue
DST	3.17e-10	0.384594	0.95	0.919	6.12e-06	BA4	DST	astrocytes	tissue
BRINP2	3.67e-10	0.344494	0.253	0.155	7.08e-06	BA4	BRINP2	astrocytes	tissue
ABR	3.74e-10	0.439415	0.608	0.509	7.21e-06	BA4	ABR	astrocytes	tissue
PSD3	5.79e-10	0.406918	0.486	0.371	1.12e-05	BA4	PSD3	astrocytes	tissue
TNC	8.72e-10	0.403618	0.597	0.498	1.68e-05	BA4	TNC	astrocytes	tissue
GPM6A	1.28e-09	0.575211	0.868	0.823	2.47e-05	BA4	GPM6A	astrocytes	tissue
EFR3B	1.35e-09	0.317996	0.334	0.23	2.59e-05	BA4	EFR3B	astrocytes	tissue
FAM184A	2.21e-09	0.449495	0.276	0.186	4.26e-05	BA4	FAM184A	astrocytes	tissue
DPYSL2	2.31e-09	0.350582	0.508	0.403	4.46e-05	BA4	DPYSL2	astrocytes	tissue
EYA1	2.94e-09	0.294796	0.314	0.214	5.67e-05	BA4	EYA1	astrocytes	tissue
MMD2	4.14e-09	0.309566	0.349	0.239	7.99e-05	BA4	MMD2	astrocytes	tissue
PHACTR3	2.11e-08	0.415483	0.454	0.358	0.000407196	BA4	PHACTR3	astrocytes	tissue
MBP	4.65e-08	0.744907	0.356	0.458	0.000895746	BA4	MBP	astrocytes	tissue
ADAMTSL3	6.48e-08	0.403427	0.366	0.269	0.00125003	BA4	ADAMTSL3	astrocytes	tissue
CERS6	1.15e-07	0.404705	0.45	0.345	0.00220937	BA4	CERS6	astrocytes	tissue
FAM171B	1.9e-07	0.379498	0.376	0.29	0.00366872	BA4	FAM171B	astrocytes	tissue
RHOBTB3	2.69e-07	0.261688	0.357	0.263	0.0051916	BA4	RHOBTB3	astrocytes	tissue
PRKG1	5.54e-07	0.321025	0.735	0.661	0.0106798	BA4	PRKG1	astrocytes	tissue
RHPN1	6.72e-07	0.46423	0.457	0.371	0.0129488	BA4	RHPN1	astrocytes	tissue
SRRM1	6.8e-07	0.30388	0.284	0.204	0.0131178	BA4	SRRM1	astrocytes	tissue
RORB	1.03e-06	0.304466	0.378	0.28	0.0198268	BA4	RORB	astrocytes	tissue
CLIP1	1.51e-06	0.616341	0.399	0.316	0.0290208	BA4	CLIP1	astrocytes	tissue
VCAN	1.93e-06	0.464412	0.513	0.446	0.0371347	BA4	VCAN	astrocytes	tissue
ANKRD36C	2.47e-06	0.3524	0.397	0.316	0.0476386	BA4	ANKRD36C	astrocytes	tissue
AC091826.2	3.39e-06	0.278971	0.295	0.216	0.065323	BA4	AC091826.2	astrocytes	tissue
RALGAPA2	6.56e-06	0.397973	0.322	0.246	0.126468	BA4	RALGAPA2	astrocytes	tissue
GPC6	7.92e-06	0.487936	0.513	0.428	0.152629	BA4	GPC6	astrocytes	tissue
PLPP3	9.13e-06	0.398642	0.392	0.314	0.176071	BA4	PLPP3	astrocytes	tissue
NAV1	2.87e-05	0.270766	0.516	0.44	0.554244	BA4	NAV1	astrocytes	tissue
IQCA1	7e-05	0.302761	0.406	0.33	1	BA4	IQCA1	astrocytes	tissue
ARHGAP5	8.97e-05	0.275974	0.446	0.387	1	BA4	ARHGAP5	astrocytes	tissue
NRXN1	9.88e-05	0.392514	0.717	0.63	1	BA4	NRXN1	astrocytes	tissue
MTSS1L	0.000104564	0.254954	0.54	0.472	1	BA4	MTSS1L	astrocytes	tissue
KCNMA1	0.000228362	0.25793	0.589	0.524	1	BA4	KCNMA1	astrocytes	tissue
ZHX2	0.000880466	0.321048	0.632	0.601	1	BA4	ZHX2	astrocytes	tissue
GABRB1	0.00115742	0.381682	0.56	0.508	1	BA4	GABRB1	astrocytes	tissue
MYO6	0.00146899	0.304603	0.433	0.389	1	BA4	MYO6	astrocytes	tissue
MAST4	0.00776591	0.429397	0.482	0.456	1	BA4	MAST4	astrocytes	tissue
BOD1L1	0.00843439	0.32452	0.318	0.276	1	BA4	BOD1L1	astrocytes	tissue
ITPRID1	9.48e-201	2.38923	0.404	0.026	1.83e-196	CB	ITPRID1	astrocytes	tissue
GREB1L	1.31e-125	1.58428	0.489	0.119	2.52e-121	CB	GREB1L	astrocytes	tissue
GRID2	5.62e-125	2.37236	0.697	0.285	1.08e-120	CB	GRID2	astrocytes	tissue
GRIA1	8.16e-122	2.27634	0.301	0.032	1.57e-117	CB	GRIA1	astrocytes	tissue
GRM5	1.92e-120	1.89516	0.372	0.063	3.7e-116	CB	GRM5	astrocytes	tissue
PAK3	6.61e-101	1.447	0.293	0.041	1.27e-96	CB	PAK3	astrocytes	tissue
PAX3	5.97e-89	1.3944	0.338	0.072	1.15e-84	CB	PAX3	astrocytes	tissue
RYR3	1.27e-84	1.19764	0.884	0.709	2.44e-80	CB	RYR3	astrocytes	tissue
TRPM3	7.45e-73	1.381	0.902	0.814	1.44e-68	CB	TRPM3	astrocytes	tissue
FAT3	1.1e-68	1.23864	0.774	0.549	2.13e-64	CB	FAT3	astrocytes	tissue
CABLES1	5.63e-65	1.05925	0.456	0.167	1.08e-60	CB	CABLES1	astrocytes	tissue
PRRX1	2.83e-61	1.11109	0.438	0.17	5.46e-57	CB	PRRX1	astrocytes	tissue
SMOC1	1.88e-58	1.22512	0.563	0.281	3.62e-54	CB	SMOC1	astrocytes	tissue
ATP10B	1.5e-57	1.21474	0.295	0.083	2.9e-53	CB	ATP10B	astrocytes	tissue
C1QTNF4	1.63e-56	1.11113	0.395	0.147	3.14e-52	CB	C1QTNF4	astrocytes	tissue
GALNT13	1.2e-55	1.27114	0.419	0.168	2.3e-51	CB	GALNT13	astrocytes	tissue
AC092957.1	8.89e-55	1.089	0.264	0.066	1.71e-50	CB	AC092957.1	astrocytes	tissue
SEPT4	4.87e-54	1.33062	0.33	0.108	9.38e-50	CB	2004-09-01	astrocytes	tissue
SYNE1	4.98e-54	1.29947	0.715	0.478	9.61e-50	CB	SYNE1	astrocytes	tissue
TMEM108	5.3e-53	1.23154	0.418	0.172	1.02e-48	CB	TMEM108	astrocytes	tissue
DPP6	4.41e-51	0.962173	0.841	0.673	8.5e-47	CB	DPP6	astrocytes	tissue
PTPRT	1.71e-49	1.1059	0.337	0.118	3.3e-45	CB	PTPRT	astrocytes	tissue
MIAT	8.37e-49	0.617248	0.259	0.071	1.61e-44	CB	MIAT	astrocytes	tissue
SEMA3E	1.68e-48	1.36668	0.253	0.071	3.24e-44	CB	SEMA3E	astrocytes	tissue
PLXNA4	1.37e-46	1.15287	0.369	0.143	2.65e-42	CB	PLXNA4	astrocytes	tissue
RGS7	1.48e-46	1.13232	0.677	0.466	2.86e-42	CB	RGS7	astrocytes	tissue
GPR158	2.94e-46	1.10383	0.395	0.168	5.67e-42	CB	GPR158	astrocytes	tissue
DGKG	2.55e-42	1.08538	0.63	0.394	4.92e-38	CB	DGKG	astrocytes	tissue
CADM2	9.84e-41	0.883117	0.841	0.725	1.9e-36	CB	CADM2	astrocytes	tissue
GHR	1.4e-40	0.93199	0.346	0.139	2.71e-36	CB	GHR	astrocytes	tissue
LRFN5	4.22e-40	0.802821	0.254	0.08	8.13e-36	CB	LRFN5	astrocytes	tissue
STK32A	6.13e-40	0.874621	0.511	0.276	1.18e-35	CB	STK32A	astrocytes	tissue
DAO	5.79e-39	0.751512	0.357	0.151	1.12e-34	CB	DAO	astrocytes	tissue
POU6F2	1.86e-37	0.966867	0.279	0.101	3.58e-33	CB	POU6F2	astrocytes	tissue
GALNT10	6.66e-37	0.874762	0.289	0.111	1.28e-32	CB	GALNT10	astrocytes	tissue
ATP2B2	1.09e-36	0.917118	0.513	0.291	2.09e-32	CB	ATP2B2	astrocytes	tissue
NDRG4	3.2e-36	0.818111	0.485	0.265	6.17e-32	CB	NDRG4	astrocytes	tissue
LHFPL6	8.77e-36	1.04987	0.682	0.502	1.69e-31	CB	LHFPL6	astrocytes	tissue
FLRT2	9.98e-36	1.1395	0.447	0.242	1.92e-31	CB	FLRT2	astrocytes	tissue
RAPGEF3	1.59e-35	0.925427	0.556	0.334	3.06e-31	CB	RAPGEF3	astrocytes	tissue
SPON11	3.34e-35	0.970952	0.63	0.424	6.43e-31	CB	SPON1	astrocytes	tissue
NR2F2-AS1	2.75e-34	0.748484	0.269	0.1	5.29e-30	CB	NR2F2-AS1	astrocytes	tissue
COLEC12	7.48e-33	0.831082	0.473	0.256	1.44e-28	CB	COLEC12	astrocytes	tissue
IQCA11	7.63e-33	0.770618	0.513	0.3	1.47e-28	CB	IQCA1	astrocytes	tissue
GINS3	1.18e-32	0.969156	0.449	0.249	2.27e-28	CB	GINS3	astrocytes	tissue
DMD	2.54e-32	1.10597	0.439	0.237	4.9e-28	CB	DMD	astrocytes	tissue
RHBDL3	6.02e-32	0.801592	0.415	0.217	1.16e-27	CB	RHBDL3	astrocytes	tissue
SRGAP1	1.77e-30	0.983949	0.721	0.546	3.41e-26	CB	SRGAP1	astrocytes	tissue
XYLT1	1.79e-30	1.41015	0.26	0.105	3.45e-26	CB	XYLT1	astrocytes	tissue
KCTD8	1.81e-30	0.894394	0.409	0.221	3.5e-26	CB	KCTD8	astrocytes	tissue
ERBB4	3.66e-30	0.816877	0.836	0.806	7.06e-26	CB	ERBB4	astrocytes	tissue
PLCB1	6.21e-30	0.768065	0.729	0.575	1.2e-25	CB	PLCB1	astrocytes	tissue
DSCAM	5.14e-29	1.10502	0.333	0.162	9.91e-25	CB	DSCAM	astrocytes	tissue
TOGARAM2	2.1e-28	0.834036	0.501	0.303	4.05e-24	CB	TOGARAM2	astrocytes	tissue
GRIN2C1	2.81e-28	0.596316	0.414	0.217	5.42e-24	CB	GRIN2C	astrocytes	tissue
NTM	6.44e-28	0.522731	0.942	0.869	1.24e-23	CB	NTM	astrocytes	tissue
ZIC1	1.76e-27	0.595323	0.379	0.194	3.39e-23	CB	ZIC1	astrocytes	tissue
SLC6A11	3.6e-27	0.940853	0.455	0.279	6.93e-23	CB	SLC6A11	astrocytes	tissue
ZFPM2	4.01e-27	0.792873	0.462	0.28	7.74e-23	CB	ZFPM2	astrocytes	tissue
PDE4B	4.79e-27	0.78411	0.72	0.585	9.24e-23	CB	PDE4B	astrocytes	tissue
RORA	1.47e-26	0.751518	0.926	0.88	2.83e-22	CB	RORA	astrocytes	tissue
UST	5.24e-26	0.750497	0.466	0.277	1.01e-21	CB	UST	astrocytes	tissue
SLC24A3	5.85e-26	0.751974	0.306	0.144	1.13e-21	CB	SLC24A3	astrocytes	tissue
FRMD4A	3.43e-25	0.804206	0.428	0.257	6.62e-21	CB	FRMD4A	astrocytes	tissue
EGFR	4.97e-25	0.842342	0.486	0.311	9.58e-21	CB	EGFR	astrocytes	tissue
SDC4	1.49e-24	0.733611	0.63	0.481	2.87e-20	CB	SDC4	astrocytes	tissue
RALYL	2.48e-24	0.900485	0.364	0.196	4.77e-20	CB	RALYL	astrocytes	tissue
LPIN1	2.87e-24	0.703389	0.554	0.386	5.54e-20	CB	LPIN1	astrocytes	tissue
TOX1	6.39e-24	0.702031	0.355	0.186	1.23e-19	CB	TOX	astrocytes	tissue
MAPK4	7.47e-24	0.770547	0.606	0.45	1.44e-19	CB	MAPK4	astrocytes	tissue
STARD13	1.06e-23	0.662267	0.641	0.476	2.04e-19	CB	STARD13	astrocytes	tissue
ESRRG	1.07e-23	0.738063	0.564	0.389	2.06e-19	CB	ESRRG	astrocytes	tissue
CTNNA21	1.19e-23	0.692068	0.774	0.696	2.28e-19	CB	CTNNA2	astrocytes	tissue
PRDX6	3.39e-23	0.676418	0.487	0.312	6.53e-19	CB	PRDX6	astrocytes	tissue
KCNMA11	3.58e-23	0.699526	0.669	0.502	6.89e-19	CB	KCNMA1	astrocytes	tissue
PPM1L	5.2e-23	0.607868	0.424	0.25	1e-18	CB	PPM1L	astrocytes	tissue
LDLRAD3	1.28e-22	0.839536	0.494	0.321	2.47e-18	CB	LDLRAD3	astrocytes	tissue
SGK1	1.34e-22	0.621415	0.402	0.23	2.58e-18	CB	SGK1	astrocytes	tissue
GALNT18	1.41e-22	0.76148	0.47	0.292	2.73e-18	CB	GALNT18	astrocytes	tissue
SOX5	2.07e-22	0.746407	0.799	0.768	3.99e-18	CB	SOX5	astrocytes	tissue
NTNG2	5.61e-22	0.886635	0.317	0.17	1.08e-17	CB	NTNG2	astrocytes	tissue
CDH23	6.49e-22	0.520403	0.251	0.113	1.25e-17	CB	CDH23	astrocytes	tissue
KIAA1217	1.06e-21	0.982628	0.312	0.165	2.05e-17	CB	KIAA1217	astrocytes	tissue
DOCK5	3.96e-21	0.692734	0.415	0.254	7.63e-17	CB	DOCK5	astrocytes	tissue
SSBP2	5.66e-21	0.615014	0.66	0.536	1.09e-16	CB	SSBP2	astrocytes	tissue
MAPK10	5.74e-21	0.664996	0.78	0.706	1.11e-16	CB	MAPK10	astrocytes	tissue
NWD1	8.83e-21	0.542873	0.27	0.134	1.7e-16	CB	NWD1	astrocytes	tissue
MT3	1.12e-20	0.838481	0.61	0.443	2.16e-16	CB	MT3	astrocytes	tissue
MT1X	1.55e-20	0.933873	0.306	0.163	3e-16	CB	MT1X	astrocytes	tissue
MKLN1	1.78e-20	0.586024	0.734	0.65	3.44e-16	CB	MKLN1	astrocytes	tissue
AC124854.1	2.84e-20	0.674274	0.338	0.187	5.48e-16	CB	AC124854.1	astrocytes	tissue
AL645568.1	3.99e-20	0.760589	0.367	0.218	7.69e-16	CB	AL645568.1	astrocytes	tissue
GPR37L1	4.38e-20	0.658595	0.562	0.421	8.44e-16	CB	GPR37L1	astrocytes	tissue
OTUD7A	4.87e-20	0.760164	0.41	0.258	9.38e-16	CB	OTUD7A	astrocytes	tissue
MT1E	5.05e-20	0.591528	0.418	0.257	9.74e-16	CB	MT1E	astrocytes	tissue
LMCD1-AS1	1.28e-19	0.636582	0.721	0.59	2.48e-15	CB	LMCD1-AS1	astrocytes	tissue
MIR9-3HG	2.85e-19	0.5671	0.369	0.214	5.5e-15	CB	MIR9-3HG	astrocytes	tissue
PPP2R2B	4.98e-19	0.453735	0.944	0.907	9.6e-15	CB	PPP2R2B	astrocytes	tissue
AC012593.1	8.14e-19	0.657808	0.254	0.127	1.57e-14	CB	AC012593.1	astrocytes	tissue
MCC	1.19e-18	0.609592	0.542	0.387	2.3e-14	CB	MCC	astrocytes	tissue
ADGRL3	1.27e-18	0.547841	0.716	0.582	2.45e-14	CB	ADGRL3	astrocytes	tissue
LRP1B	2.03e-18	0.775033	0.913	0.879	3.92e-14	CB	LRP1B	astrocytes	tissue
PID1	2.16e-18	0.473263	0.254	0.125	4.17e-14	CB	PID1	astrocytes	tissue
CACHD1	2.85e-18	0.527478	0.617	0.458	5.5e-14	CB	CACHD1	astrocytes	tissue
PLXNA2	3.19e-18	0.606854	0.418	0.26	6.15e-14	CB	PLXNA2	astrocytes	tissue
RETREG1	3.81e-18	0.829475	0.376	0.232	7.35e-14	CB	RETREG1	astrocytes	tissue
MAGI2	4.32e-18	0.467576	0.933	0.876	8.33e-14	CB	MAGI2	astrocytes	tissue
NRXN11	6.92e-18	0.605577	0.739	0.624	1.33e-13	CB	NRXN1	astrocytes	tissue
SLC24A4	7.18e-18	0.566875	0.568	0.426	1.38e-13	CB	SLC24A4	astrocytes	tissue
HPSE2	1.03e-17	0.654346	0.667	0.554	1.99e-13	CB	HPSE2	astrocytes	tissue
ASTN2	1.09e-17	0.578249	0.735	0.635	2.09e-13	CB	ASTN2	astrocytes	tissue
KCNN2	1.55e-17	0.549699	0.376	0.228	3e-13	CB	KCNN2	astrocytes	tissue
ANKFN1	1.76e-17	0.672645	0.602	0.479	3.39e-13	CB	ANKFN1	astrocytes	tissue
CSMD3	2.82e-17	0.49039	0.322	0.177	5.44e-13	CB	CSMD3	astrocytes	tissue
GPC5	2.92e-17	0.904175	0.798	0.743	5.63e-13	CB	GPC5	astrocytes	tissue
OSBPL6	3.38e-17	0.657223	0.448	0.309	6.52e-13	CB	OSBPL6	astrocytes	tissue
GRIA2	4.58e-17	0.511379	0.341	0.201	8.84e-13	CB	GRIA2	astrocytes	tissue
HS6ST3	6.26e-17	1.16343	0.345	0.221	1.21e-12	CB	HS6ST3	astrocytes	tissue
SASH1	7.82e-17	0.532008	0.722	0.631	1.51e-12	CB	SASH1	astrocytes	tissue
NPL	7.94e-17	0.596557	0.61	0.477	1.53e-12	CB	NPL	astrocytes	tissue
HHATL	8.84e-17	0.461515	0.554	0.397	1.7e-12	CB	HHATL	astrocytes	tissue
PDZD2	1.39e-16	0.4762	0.452	0.301	2.68e-12	CB	PDZD2	astrocytes	tissue
FRMPD2	1.81e-16	0.552497	0.347	0.206	3.48e-12	CB	FRMPD2	astrocytes	tissue
NCAM2	2.1e-16	0.480253	0.756	0.654	4.06e-12	CB	NCAM2	astrocytes	tissue
CHD9	2.15e-16	0.571949	0.586	0.468	4.14e-12	CB	CHD9	astrocytes	tissue
MEIS1	2.36e-16	0.484324	0.359	0.217	4.56e-12	CB	MEIS1	astrocytes	tissue
NHSL1	9.01e-16	0.629476	0.596	0.475	1.74e-11	CB	NHSL1	astrocytes	tissue
ITGB8	1.14e-15	0.6346	0.561	0.442	2.19e-11	CB	ITGB8	astrocytes	tissue
BCAR3	1.23e-15	0.639896	0.475	0.327	2.37e-11	CB	BCAR3	astrocytes	tissue
SGIP1	1.66e-15	0.527191	0.544	0.405	3.21e-11	CB	SGIP1	astrocytes	tissue
LGR4	1.86e-15	0.628748	0.481	0.344	3.59e-11	CB	LGR4	astrocytes	tissue
SLC6A1	2.48e-15	0.466137	0.51	0.379	4.78e-11	CB	SLC6A1	astrocytes	tissue
NEDD4L	3.09e-15	0.74751	0.342	0.213	5.96e-11	CB	NEDD4L	astrocytes	tissue
CHST15	3.29e-15	0.584755	0.259	0.142	6.35e-11	CB	CHST15	astrocytes	tissue
ASIC1	3.57e-15	0.478962	0.256	0.137	6.88e-11	CB	ASIC1	astrocytes	tissue
SEC14L1	4.34e-15	0.45778	0.308	0.183	8.36e-11	CB	SEC14L1	astrocytes	tissue
ABCA1	7.89e-15	0.439906	0.607	0.464	1.52e-10	CB	ABCA1	astrocytes	tissue
PHKA1	1.04e-14	0.458909	0.301	0.178	2e-10	CB	PHKA1	astrocytes	tissue
MYBPC1	1.1e-14	0.364617	0.273	0.153	2.12e-10	CB	MYBPC1	astrocytes	tissue
PDE4D	1.16e-14	0.501814	0.63	0.504	2.25e-10	CB	PDE4D	astrocytes	tissue
MT-CO2	1.2e-14	0.465787	0.899	0.906	2.32e-10	CB	MT-CO2	astrocytes	tissue
GRIA4	1.28e-14	0.680223	0.482	0.346	2.47e-10	CB	GRIA4	astrocytes	tissue
PCSK5	1.34e-14	0.507797	0.553	0.415	2.58e-10	CB	PCSK5	astrocytes	tissue
TENM2	1.47e-14	0.431691	0.634	0.504	2.84e-10	CB	TENM2	astrocytes	tissue
ADGRB3	1.83e-14	0.640119	0.756	0.699	3.52e-10	CB	ADGRB3	astrocytes	tissue
CDH20	1.86e-14	0.478021	0.85	0.8	3.59e-10	CB	CDH20	astrocytes	tissue
GRK3	2.01e-14	0.487476	0.431	0.297	3.87e-10	CB	GRK3	astrocytes	tissue
GRAMD1C	2.39e-14	0.400448	0.361	0.23	4.61e-10	CB	GRAMD1C	astrocytes	tissue
ARHGAP32	2.68e-14	0.539158	0.465	0.34	5.17e-10	CB	ARHGAP32	astrocytes	tissue
GPAM	3.54e-14	0.435966	0.25	0.14	6.83e-10	CB	GPAM	astrocytes	tissue
KIAA0319	4.51e-14	0.475492	0.263	0.149	8.69e-10	CB	KIAA0319	astrocytes	tissue
NTRK3	4.55e-14	0.492585	0.652	0.532	8.78e-10	CB	NTRK3	astrocytes	tissue
STXBP5	4.87e-14	0.531372	0.428	0.302	9.39e-10	CB	STXBP5	astrocytes	tissue
ENO1	4.93e-14	0.490085	0.535	0.404	9.51e-10	CB	ENO1	astrocytes	tissue
SLC1A4	6.78e-14	0.521561	0.292	0.173	1.31e-09	CB	SLC1A4	astrocytes	tissue
NTNG1	7.43e-14	0.470831	0.47	0.331	1.43e-09	CB	NTNG1	astrocytes	tissue
BCL2	7.64e-14	0.572364	0.707	0.598	1.47e-09	CB	BCL2	astrocytes	tissue
ETV6	8.7e-14	0.706054	0.453	0.32	1.68e-09	CB	ETV6	astrocytes	tissue
TGFBR3	9.26e-14	0.501579	0.324	0.206	1.79e-09	CB	TGFBR3	astrocytes	tissue
FGD4	1.01e-13	0.572036	0.489	0.365	1.95e-09	CB	FGD4	astrocytes	tissue
ASAP1	1.5e-13	0.619922	0.629	0.501	2.88e-09	CB	ASAP1	astrocytes	tissue
GPC61	1.56e-13	0.429823	0.554	0.416	3.01e-09	CB	GPC6	astrocytes	tissue
KIAA1755	1.67e-13	0.390824	0.439	0.3	3.22e-09	CB	KIAA1755	astrocytes	tissue
HIVEP2	1.69e-13	0.519347	0.39	0.27	3.26e-09	CB	HIVEP2	astrocytes	tissue
MYO16	1.75e-13	0.828004	0.37	0.244	3.38e-09	CB	MYO16	astrocytes	tissue
ACSS1	2.34e-13	0.4515	0.497	0.362	4.5e-09	CB	ACSS1	astrocytes	tissue
SPOCK1	2.79e-13	1.07858	0.423	0.294	5.38e-09	CB	SPOCK1	astrocytes	tissue
PPARGC1A	2.97e-13	0.471676	0.359	0.235	5.74e-09	CB	PPARGC1A	astrocytes	tissue
C1orf61	4.25e-13	0.352528	0.783	0.706	8.19e-09	CB	C1orf61	astrocytes	tissue
EYA2	4.46e-13	0.434236	0.479	0.349	8.6e-09	CB	EYA2	astrocytes	tissue
FBXL71	4.88e-13	0.635535	0.789	0.709	9.41e-09	CB	FBXL7	astrocytes	tissue
FTO	5.88e-13	0.424504	0.597	0.469	1.13e-08	CB	FTO	astrocytes	tissue
NRG3	6.92e-13	0.305099	0.956	0.922	1.33e-08	CB	NRG3	astrocytes	tissue
DOCK4	7.59e-13	0.500582	0.74	0.685	1.46e-08	CB	DOCK4	astrocytes	tissue
NTRK2	9.5e-13	0.411269	0.766	0.692	1.83e-08	CB	NTRK2	astrocytes	tissue
PTCHD1-AS	1.14e-12	0.585753	0.497	0.385	2.2e-08	CB	PTCHD1-AS	astrocytes	tissue
MT-ATP6	1.27e-12	0.433023	0.891	0.904	2.45e-08	CB	MT-ATP6	astrocytes	tissue
TTN	1.29e-12	1.19341	0.581	0.505	2.49e-08	CB	TTN	astrocytes	tissue
SNTA1	1.69e-12	0.411713	0.545	0.41	3.27e-08	CB	SNTA1	astrocytes	tissue
ACOT11	1.7e-12	0.412339	0.466	0.337	3.28e-08	CB	ACOT11	astrocytes	tissue
ADRA1A1	1.81e-12	0.676592	0.331	0.223	3.5e-08	CB	ADRA1A	astrocytes	tissue
JMJD1C	2e-12	0.475008	0.6	0.47	3.86e-08	CB	JMJD1C	astrocytes	tissue
DNAJB1	2.09e-12	1.03912	0.343	0.229	4.03e-08	CB	DNAJB1	astrocytes	tissue
CEP85L	2.65e-12	0.455226	0.484	0.366	5.11e-08	CB	CEP85L	astrocytes	tissue
SMARCA2	2.8e-12	0.558228	0.476	0.355	5.4e-08	CB	SMARCA2	astrocytes	tissue
SRPX	4.9e-12	0.380352	0.294	0.177	9.45e-08	CB	SRPX	astrocytes	tissue
C2orf72	6.67e-12	0.429699	0.42	0.301	1.29e-07	CB	C2orf72	astrocytes	tissue
MT-ND4	7.55e-12	0.414252	0.869	0.905	1.46e-07	CB	MT-ND4	astrocytes	tissue
TSHZ2	8.82e-12	0.479798	0.677	0.559	1.7e-07	CB	TSHZ2	astrocytes	tissue
FAM184A1	1.32e-11	0.397695	0.29	0.182	2.54e-07	CB	FAM184A	astrocytes	tissue
SFXN5	1.44e-11	0.468456	0.572	0.465	2.78e-07	CB	SFXN5	astrocytes	tissue
EFEMP1	1.44e-11	0.395649	0.63	0.512	2.78e-07	CB	EFEMP1	astrocytes	tissue
LARGE1	1.54e-11	0.692695	0.39	0.276	2.97e-07	CB	LARGE1	astrocytes	tissue
DPY19L3	1.69e-11	0.345073	0.273	0.166	3.25e-07	CB	DPY19L3	astrocytes	tissue
PDE3A	1.75e-11	0.609612	0.414	0.291	3.37e-07	CB	PDE3A	astrocytes	tissue
LGI1	2.08e-11	0.432032	0.417	0.294	4.01e-07	CB	LGI1	astrocytes	tissue
ENOSF1	2.45e-11	0.359897	0.254	0.151	4.72e-07	CB	ENOSF1	astrocytes	tissue
KLF12	2.7e-11	0.401384	0.446	0.316	5.21e-07	CB	KLF12	astrocytes	tissue
LINC00836	3.59e-11	0.715285	0.308	0.209	6.92e-07	CB	LINC00836	astrocytes	tissue
CKB	3.6e-11	0.416538	0.822	0.753	6.94e-07	CB	CKB	astrocytes	tissue
ATP1B2	4.69e-11	0.513718	0.64	0.576	9.04e-07	CB	ATP1B2	astrocytes	tissue
ARRB1	5.54e-11	0.440253	0.259	0.158	1.07e-06	CB	ARRB1	astrocytes	tissue
LINC00299	5.85e-11	0.502951	0.49	0.385	1.13e-06	CB	LINC00299	astrocytes	tissue
SERPINE2	6.31e-11	0.514561	0.615	0.504	1.22e-06	CB	SERPINE2	astrocytes	tissue
KALRN	6.37e-11	0.459763	0.676	0.58	1.23e-06	CB	KALRN	astrocytes	tissue
KIAA1211	7.17e-11	0.466924	0.393	0.274	1.38e-06	CB	KIAA1211	astrocytes	tissue
NPAS3	8e-11	0.346654	0.949	0.925	1.54e-06	CB	NPAS3	astrocytes	tissue
VEGFA	8.46e-11	0.411263	0.324	0.211	1.63e-06	CB	VEGFA	astrocytes	tissue
ETNPPL	9.14e-11	0.415641	0.449	0.329	1.76e-06	CB	ETNPPL	astrocytes	tissue
ABI1	9.62e-11	0.447138	0.484	0.37	1.85e-06	CB	ABI1	astrocytes	tissue
CMYA5	1.12e-10	0.392404	0.333	0.224	2.17e-06	CB	CMYA5	astrocytes	tissue
PLEKHA7	1.17e-10	0.538358	0.333	0.225	2.26e-06	CB	PLEKHA7	astrocytes	tissue
AGL	1.19e-10	0.383323	0.294	0.19	2.29e-06	CB	AGL	astrocytes	tissue
PCDH17	1.8e-10	0.371204	0.33	0.221	3.47e-06	CB	PCDH17	astrocytes	tissue
CCDC14	1.84e-10	0.633573	0.268	0.174	3.54e-06	CB	CCDC14	astrocytes	tissue
TRIO	1.87e-10	0.566338	0.544	0.438	3.61e-06	CB	TRIO	astrocytes	tissue
FMNL2	1.89e-10	0.430151	0.759	0.698	3.64e-06	CB	FMNL2	astrocytes	tissue
SLC1A3	1.93e-10	0.494288	0.804	0.803	3.71e-06	CB	SLC1A3	astrocytes	tissue
NRCAM	2.07e-10	0.557872	0.727	0.652	4e-06	CB	NRCAM	astrocytes	tissue
KIAA0930	2.2e-10	0.406474	0.525	0.401	4.24e-06	CB	KIAA0930	astrocytes	tissue
MT-ND3	2.45e-10	0.290099	0.927	0.93	4.73e-06	CB	MT-ND3	astrocytes	tissue
AMER2	2.66e-10	0.308091	0.342	0.232	5.12e-06	CB	AMER2	astrocytes	tissue
PRICKLE2	2.9e-10	0.628889	0.431	0.319	5.59e-06	CB	PRICKLE2	astrocytes	tissue
SLC15A2	3.01e-10	0.330025	0.316	0.209	5.8e-06	CB	SLC15A2	astrocytes	tissue
NT5C2	4.16e-10	0.399198	0.501	0.391	8.02e-06	CB	NT5C2	astrocytes	tissue
PCDH7	4.57e-10	0.455904	0.568	0.473	8.82e-06	CB	PCDH7	astrocytes	tissue
AC087721.2	4.79e-10	0.255456	0.324	0.218	9.23e-06	CB	AC087721.2	astrocytes	tissue
CRADD	5.92e-10	0.516878	0.461	0.347	1.14e-05	CB	CRADD	astrocytes	tissue
FHIT	6.04e-10	0.351043	0.692	0.608	1.16e-05	CB	FHIT	astrocytes	tissue
MAP2	6.45e-10	0.388737	0.342	0.237	1.24e-05	CB	MAP2	astrocytes	tissue
OGT	7.48e-10	0.354928	0.278	0.179	1.44e-05	CB	OGT	astrocytes	tissue
CHL1	7.62e-10	0.541184	0.572	0.467	1.47e-05	CB	CHL1	astrocytes	tissue
KIAA1958	7.93e-10	0.362741	0.491	0.374	1.53e-05	CB	KIAA1958	astrocytes	tissue
DTNA	8.39e-10	0.285226	0.943	0.906	1.62e-05	CB	DTNA	astrocytes	tissue
BMPR1B	8.53e-10	0.511243	0.614	0.517	1.64e-05	CB	BMPR1B	astrocytes	tissue
SIRPA	9.6e-10	0.391895	0.452	0.336	1.85e-05	CB	SIRPA	astrocytes	tissue
CNKSR2	1.02e-09	0.394735	0.37	0.263	1.97e-05	CB	CNKSR2	astrocytes	tissue
NEO1	1.07e-09	0.463401	0.462	0.352	2.07e-05	CB	NEO1	astrocytes	tissue
NEGR1	1.1e-09	0.364474	0.455	0.346	2.12e-05	CB	NEGR1	astrocytes	tissue
NDRG2	1.12e-09	0.388889	0.756	0.697	2.16e-05	CB	NDRG2	astrocytes	tissue
CGNL1	1.35e-09	0.285176	0.255	0.159	2.6e-05	CB	CGNL1	astrocytes	tissue
APCDD1	1.36e-09	0.442811	0.312	0.215	2.63e-05	CB	APCDD1	astrocytes	tissue
C1orf21	1.41e-09	0.397537	0.462	0.346	2.71e-05	CB	C1orf21	astrocytes	tissue
MYO1E	1.48e-09	1.30836	0.309	0.219	2.85e-05	CB	MYO1E	astrocytes	tissue
ERC1	1.81e-09	0.470634	0.465	0.36	3.49e-05	CB	ERC1	astrocytes	tissue
KLHL32	2.09e-09	0.34988	0.413	0.303	4.03e-05	CB	KLHL32	astrocytes	tissue
NTN1	2.1e-09	0.382562	0.299	0.196	4.04e-05	CB	NTN1	astrocytes	tissue
CECR2	2.29e-09	0.309215	0.487	0.376	4.41e-05	CB	CECR2	astrocytes	tissue
ZDHHC14	2.34e-09	0.318257	0.556	0.43	4.51e-05	CB	ZDHHC14	astrocytes	tissue
CHD7	2.63e-09	0.371902	0.279	0.185	5.07e-05	CB	CHD7	astrocytes	tissue
EYA11	2.66e-09	0.407796	0.316	0.213	5.13e-05	CB	EYA1	astrocytes	tissue
TMEM161B-AS1	3e-09	0.449736	0.505	0.394	5.78e-05	CB	TMEM161B-AS1	astrocytes	tissue
TESK2	3.32e-09	0.466745	0.393	0.287	6.4e-05	CB	TESK2	astrocytes	tissue
RNF24	3.7e-09	0.34938	0.273	0.178	7.14e-05	CB	RNF24	astrocytes	tissue
SOX9	3.76e-09	0.361917	0.518	0.414	7.25e-05	CB	SOX9	astrocytes	tissue
MAP3K5	3.81e-09	0.460831	0.635	0.559	7.34e-05	CB	MAP3K5	astrocytes	tissue
ATP1A2	4.03e-09	0.481133	0.595	0.519	7.78e-05	CB	ATP1A2	astrocytes	tissue
PIK3R1	4.6e-09	0.320135	0.434	0.321	8.87e-05	CB	PIK3R1	astrocytes	tissue
CPEB4	4.79e-09	0.463569	0.573	0.484	9.24e-05	CB	CPEB4	astrocytes	tissue
KIF6	5.31e-09	0.624948	0.277	0.186	0.000102285	CB	KIF6	astrocytes	tissue
KCND2	5.34e-09	0.704383	0.604	0.54	0.000103003	CB	KCND2	astrocytes	tissue
APOE	5.71e-09	0.347033	0.824	0.77	0.000110106	CB	APOE	astrocytes	tissue
SFMBT2	5.75e-09	0.425637	0.427	0.322	0.000110889	CB	SFMBT2	astrocytes	tissue
NR2F1	5.94e-09	0.391429	0.379	0.275	0.000114591	CB	NR2F1	astrocytes	tissue
PPP1R1B	5.95e-09	0.370328	0.269	0.176	0.00011466	CB	PPP1R1B	astrocytes	tissue
SMAD1	6.2e-09	0.409672	0.28	0.187	0.000119552	CB	SMAD1	astrocytes	tissue
CORO2B	6.39e-09	0.351572	0.322	0.224	0.000123147	CB	CORO2B	astrocytes	tissue
SOBP	6.93e-09	0.454133	0.475	0.374	0.000133668	CB	SOBP	astrocytes	tissue
CTIF	7.02e-09	0.400964	0.403	0.291	0.000135359	CB	CTIF	astrocytes	tissue
MEGF10	8.64e-09	0.371517	0.405	0.302	0.000166581	CB	MEGF10	astrocytes	tissue
SERPINI2	8.65e-09	0.31152	0.456	0.347	0.000166814	CB	SERPINI2	astrocytes	tissue
HIF3A	9.39e-09	0.264883	0.578	0.456	0.000181044	CB	HIF3A	astrocytes	tissue
PDE7B	9.53e-09	0.600087	0.528	0.453	0.000183737	CB	PDE7B	astrocytes	tissue
HSPA1B	9.55e-09	0.594621	0.451	0.362	0.000184132	CB	HSPA1B	astrocytes	tissue
APBA2	1.11e-08	0.30746	0.36	0.254	0.000213154	CB	APBA2	astrocytes	tissue
FAM168A	1.19e-08	0.394199	0.485	0.38	0.000229624	CB	FAM168A	astrocytes	tissue
SERINC5	1.32e-08	0.442993	0.258	0.17	0.000255275	CB	SERINC5	astrocytes	tissue
MINK1	1.41e-08	0.277243	0.398	0.293	0.000271404	CB	MINK1	astrocytes	tissue
NR3C2	1.44e-08	0.54097	0.458	0.37	0.000276772	CB	NR3C2	astrocytes	tissue
PSD2	1.62e-08	0.442781	0.509	0.431	0.000311711	CB	PSD2	astrocytes	tissue
AUTS2	1.75e-08	0.312197	0.779	0.741	0.000336701	CB	AUTS2	astrocytes	tissue
SON	1.96e-08	0.491392	0.414	0.315	0.000376974	CB	SON	astrocytes	tissue
SNCAIP	1.99e-08	0.44302	0.254	0.165	0.000382715	CB	SNCAIP	astrocytes	tissue
ZFP36L2	2.21e-08	0.533907	0.438	0.341	0.000425727	CB	ZFP36L2	astrocytes	tissue
ADGRG1	2.21e-08	0.261436	0.394	0.284	0.000427018	CB	ADGRG1	astrocytes	tissue
ST6GALNAC3	2.75e-08	0.53066	0.383	0.293	0.000529419	CB	ST6GALNAC3	astrocytes	tissue
EPHX1	2.87e-08	0.299221	0.295	0.201	0.00055296	CB	EPHX1	astrocytes	tissue
PYGM	2.97e-08	0.3458	0.303	0.209	0.000571929	CB	PYGM	astrocytes	tissue
GLUL	3e-08	0.298123	0.46	0.357	0.000578511	CB	GLUL	astrocytes	tissue
CUX1	4.1e-08	0.286495	0.404	0.304	0.000790602	CB	CUX1	astrocytes	tissue
CDK14	4.13e-08	0.348286	0.419	0.322	0.000796488	CB	CDK14	astrocytes	tissue
SLC25A18	4.23e-08	0.403596	0.529	0.428	0.000815999	CB	SLC25A18	astrocytes	tissue
PELI2	4.65e-08	0.37709	0.341	0.245	0.000896498	CB	PELI2	astrocytes	tissue
MEGF9	5.32e-08	0.358258	0.436	0.34	0.0010257	CB	MEGF9	astrocytes	tissue
FAM155A	5.83e-08	0.456271	0.691	0.673	0.00112488	CB	FAM155A	astrocytes	tissue
MSRA	5.84e-08	0.437606	0.449	0.353	0.00112657	CB	MSRA	astrocytes	tissue
LAMA1	7.27e-08	0.357069	0.438	0.337	0.00140085	CB	LAMA1	astrocytes	tissue
TGFB2	7.48e-08	0.392008	0.357	0.265	0.00144208	CB	TGFB2	astrocytes	tissue
ZNF462	8.29e-08	0.415715	0.455	0.354	0.00159775	CB	ZNF462	astrocytes	tissue
MAPKAP1	8.75e-08	0.87994	0.297	0.214	0.00168707	CB	MAPKAP1	astrocytes	tissue
KIF1B	9.25e-08	0.319613	0.71	0.655	0.00178383	CB	KIF1B	astrocytes	tissue
AGBL4	9.76e-08	0.399752	0.371	0.274	0.00188194	CB	AGBL4	astrocytes	tissue
AC016831.7	9.78e-08	0.347822	0.683	0.609	0.00188505	CB	AC016831.7	astrocytes	tissue
RAB31	9.8e-08	0.370454	0.388	0.291	0.00189015	CB	RAB31	astrocytes	tissue
MIR4300HG	1.17e-07	0.690329	0.527	0.445	0.00226242	CB	MIR4300HG	astrocytes	tissue
PTPRD	1.29e-07	0.503293	0.427	0.332	0.00248849	CB	PTPRD	astrocytes	tissue
GABRG1	1.31e-07	0.366608	0.324	0.234	0.00252339	CB	GABRG1	astrocytes	tissue
LCOR	1.4e-07	0.2502	0.299	0.208	0.00270317	CB	LCOR	astrocytes	tissue
JARID2	1.68e-07	0.296404	0.446	0.348	0.00324237	CB	JARID2	astrocytes	tissue
SMG1	1.69e-07	0.361117	0.338	0.251	0.00325421	CB	SMG1	astrocytes	tissue
GPM6A1	1.71e-07	0.279174	0.852	0.828	0.00329353	CB	GPM6A	astrocytes	tissue
TRPS1	1.73e-07	0.341781	0.784	0.752	0.00333656	CB	TRPS1	astrocytes	tissue
ITGB5	1.86e-07	0.305394	0.356	0.259	0.00358084	CB	ITGB5	astrocytes	tissue
MYO61	2.01e-07	0.297474	0.48	0.376	0.00388458	CB	MYO6	astrocytes	tissue
CHST11	2.03e-07	0.435152	0.295	0.213	0.00391999	CB	CHST11	astrocytes	tissue
BRAF	2.17e-07	0.315154	0.365	0.272	0.0041787	CB	BRAF	astrocytes	tissue
MACF1	2.49e-07	0.313998	0.912	0.902	0.00480699	CB	MACF1	astrocytes	tissue
SPRED1	2.61e-07	0.321461	0.263	0.185	0.00502631	CB	SPRED1	astrocytes	tissue
METTL7A	2.77e-07	0.278171	0.384	0.292	0.00534659	CB	METTL7A	astrocytes	tissue
FAM49A	2.79e-07	0.278385	0.337	0.245	0.00538501	CB	FAM49A	astrocytes	tissue
TPCN1	2.92e-07	0.306559	0.489	0.398	0.00563728	CB	TPCN1	astrocytes	tissue
FUT9	3.05e-07	0.357707	0.723	0.668	0.00587782	CB	FUT9	astrocytes	tissue
BRINP3	3.25e-07	0.366727	0.321	0.229	0.00627438	CB	BRINP3	astrocytes	tissue
FIGN	3.39e-07	0.342673	0.415	0.33	0.00653074	CB	FIGN	astrocytes	tissue
RASSF4	3.58e-07	0.290277	0.418	0.318	0.00690793	CB	RASSF4	astrocytes	tissue
NCOA1	3.81e-07	0.278622	0.672	0.586	0.00734747	CB	NCOA1	astrocytes	tissue
SMYD3	5.34e-07	0.598105	0.547	0.464	0.0102924	CB	SMYD3	astrocytes	tissue
CASK	5.5e-07	0.351216	0.462	0.373	0.0105945	CB	CASK	astrocytes	tissue
ATP13A4	6.34e-07	0.407575	0.58	0.519	0.0122301	CB	ATP13A4	astrocytes	tissue
CAMK2D	6.41e-07	0.384383	0.408	0.322	0.0123638	CB	CAMK2D	astrocytes	tissue
KMT2C	6.63e-07	0.34885	0.633	0.561	0.012788	CB	KMT2C	astrocytes	tissue
FOXN3	6.9e-07	0.328032	0.559	0.462	0.0133109	CB	FOXN3	astrocytes	tissue
ZNF521	7.29e-07	0.421246	0.458	0.374	0.0140478	CB	ZNF521	astrocytes	tissue
ID2	7.49e-07	0.491726	0.431	0.342	0.0144463	CB	ID2	astrocytes	tissue
SIK3	7.58e-07	0.376359	0.596	0.512	0.0146116	CB	SIK3	astrocytes	tissue
TMTC21	8.08e-07	0.607263	0.389	0.3	0.0155839	CB	TMTC2	astrocytes	tissue
SAMD4A	8.35e-07	1.20176	0.556	0.484	0.0160997	CB	SAMD4A	astrocytes	tissue
CCDC88A	9.42e-07	0.372925	0.509	0.41	0.0181547	CB	CCDC88A	astrocytes	tissue
PRKCA	9.59e-07	0.501397	0.808	0.755	0.0184822	CB	PRKCA	astrocytes	tissue
MED12L	9.88e-07	0.326627	0.472	0.379	0.0190536	CB	MED12L	astrocytes	tissue
TCF7L2	1.01e-06	0.4544	0.542	0.462	0.0193859	CB	TCF7L2	astrocytes	tissue
KAT2B	1.12e-06	0.350137	0.479	0.398	0.021586	CB	KAT2B	astrocytes	tissue
FZD3	1.2e-06	0.311141	0.28	0.2	0.0231199	CB	FZD3	astrocytes	tissue
CLYBL	1.32e-06	0.399234	0.256	0.18	0.0254351	CB	CLYBL	astrocytes	tissue
SNX29	1.34e-06	0.418574	0.366	0.282	0.0258624	CB	SNX29	astrocytes	tissue
SORCS2	1.38e-06	0.362757	0.327	0.239	0.0265268	CB	SORCS2	astrocytes	tissue
SRGAP3	1.38e-06	0.451354	0.475	0.377	0.0266067	CB	SRGAP3	astrocytes	tissue
CPE	1.45e-06	0.257443	0.747	0.664	0.0279898	CB	CPE	astrocytes	tissue
NEBL	1.46e-06	0.271182	0.813	0.786	0.0280622	CB	NEBL	astrocytes	tissue
FAM171A1	1.6e-06	0.346118	0.602	0.543	0.0308767	CB	FAM171A1	astrocytes	tissue
ACSL3	1.64e-06	0.300858	0.354	0.275	0.0315922	CB	ACSL3	astrocytes	tissue
RHOB	1.93e-06	0.315005	0.616	0.522	0.0372358	CB	RHOB	astrocytes	tissue
VPS13D	2.27e-06	0.357266	0.428	0.336	0.0437929	CB	VPS13D	astrocytes	tissue
MRVI1	2.47e-06	0.460431	0.351	0.269	0.0476291	CB	MRVI1	astrocytes	tissue
GALNT2	2.64e-06	0.497851	0.306	0.225	0.050902	CB	GALNT2	astrocytes	tissue
UBE2G2	2.66e-06	0.32763	0.332	0.25	0.0513704	CB	UBE2G2	astrocytes	tissue
PIBF1	2.78e-06	0.274012	0.304	0.225	0.0535123	CB	PIBF1	astrocytes	tissue
CEP350	2.96e-06	0.373289	0.431	0.356	0.057053	CB	CEP350	astrocytes	tissue
NR2F1-AS1	3.43e-06	0.280044	0.472	0.383	0.0660572	CB	NR2F1-AS1	astrocytes	tissue
PLEKHA6	3.47e-06	0.36346	0.371	0.292	0.0669958	CB	PLEKHA6	astrocytes	tissue
HSP90AA1	3.67e-06	0.538493	0.606	0.547	0.0706652	CB	HSP90AA1	astrocytes	tissue
NFIB	4.27e-06	0.356799	0.672	0.621	0.0823411	CB	NFIB	astrocytes	tissue
ACADVL	4.34e-06	0.318004	0.619	0.539	0.0836907	CB	ACADVL	astrocytes	tissue
KANSL1L	4.45e-06	0.369467	0.289	0.216	0.085868	CB	KANSL1L	astrocytes	tissue
RALGPS1	4.98e-06	0.268023	0.306	0.224	0.0961086	CB	RALGPS1	astrocytes	tissue
DPH6-DT	5.13e-06	0.458189	0.356	0.274	0.0988831	CB	DPH6-DT	astrocytes	tissue
SH3GL2	5.46e-06	0.279873	0.34	0.249	0.105329	CB	SH3GL2	astrocytes	tissue
RPS6KA2	5.6e-06	0.28738	0.667	0.587	0.107993	CB	RPS6KA2	astrocytes	tissue
TET2	6.01e-06	0.304793	0.264	0.191	0.115913	CB	TET2	astrocytes	tissue
SREK1	6.02e-06	0.369333	0.285	0.21	0.116141	CB	SREK1	astrocytes	tissue
CTNNA1	6.19e-06	0.27967	0.356	0.275	0.119371	CB	CTNNA1	astrocytes	tissue
PEAK1	6.57e-06	0.363225	0.389	0.31	0.126711	CB	PEAK1	astrocytes	tissue
ATN1	6.92e-06	0.312913	0.458	0.368	0.133373	CB	ATN1	astrocytes	tissue
AC073941.1	6.99e-06	0.531785	0.525	0.454	0.134706	CB	AC073941.1	astrocytes	tissue
RORB1	7.39e-06	0.321779	0.366	0.284	0.142512	CB	RORB	astrocytes	tissue
THRB	7.93e-06	0.450315	0.431	0.357	0.152812	CB	THRB	astrocytes	tissue
INTU	8.05e-06	0.265683	0.292	0.217	0.155192	CB	INTU	astrocytes	tissue
ELL2	9.5e-06	0.502161	0.253	0.183	0.183145	CB	ELL2	astrocytes	tissue
CARMIL1	9.72e-06	0.338693	0.548	0.485	0.187361	CB	CARMIL1	astrocytes	tissue
FOXO3	9.73e-06	0.478666	0.438	0.36	0.187507	CB	FOXO3	astrocytes	tissue
TNS1	1.04e-05	0.302873	0.316	0.236	0.201006	CB	TNS1	astrocytes	tissue
TBC1D1	1.18e-05	0.251351	0.355	0.276	0.22794	CB	TBC1D1	astrocytes	tissue
POU2F1	1.59e-05	0.424199	0.428	0.354	0.306952	CB	POU2F1	astrocytes	tissue
PHLPP1	1.69e-05	0.267896	0.54	0.48	0.325544	CB	PHLPP1	astrocytes	tissue
DGLUCY	2.61e-05	0.293756	0.356	0.285	0.502894	CB	DGLUCY	astrocytes	tissue
RNPC3	2.8e-05	0.262133	0.314	0.244	0.540521	CB	RNPC3	astrocytes	tissue
ZSWIM6	3.16e-05	0.270236	0.638	0.578	0.608883	CB	ZSWIM6	astrocytes	tissue
AC077690.1	3.36e-05	0.555981	0.385	0.312	0.648461	CB	AC077690.1	astrocytes	tissue
PRKD1	3.6e-05	0.701742	0.587	0.522	0.693211	CB	PRKD1	astrocytes	tissue
CMIP	3.76e-05	0.299796	0.33	0.256	0.725621	CB	CMIP	astrocytes	tissue
GAREM1	3.93e-05	0.259214	0.533	0.448	0.757166	CB	GAREM1	astrocytes	tissue
PLXDC2	4.39e-05	0.285389	0.588	0.505	0.845596	CB	PLXDC2	astrocytes	tissue
NOS1AP	4.4e-05	0.260278	0.302	0.225	0.8479	CB	NOS1AP	astrocytes	tissue
TSPAN5	5.1e-05	0.4439	0.35	0.277	0.983832	CB	TSPAN5	astrocytes	tissue
GPD2	5.91e-05	0.361796	0.285	0.219	1	CB	GPD2	astrocytes	tissue
DNAH7	5.98e-05	0.346181	0.327	0.255	1	CB	DNAH7	astrocytes	tissue
ASH1L	6.11e-05	0.275678	0.482	0.408	1	CB	ASH1L	astrocytes	tissue
FAF1	7.13e-05	0.273653	0.447	0.37	1	CB	FAF1	astrocytes	tissue
WDR49	8.26e-05	0.252508	0.586	0.509	1	CB	WDR49	astrocytes	tissue
CHCHD3	8.32e-05	0.272812	0.301	0.233	1	CB	CHCHD3	astrocytes	tissue
ARHGEF26	8.9e-05	0.252547	0.398	0.325	1	CB	ARHGEF26	astrocytes	tissue
LIMS1	9.03e-05	0.298991	0.268	0.205	1	CB	LIMS1	astrocytes	tissue
ZC3H12C	9.56e-05	0.316171	0.268	0.208	1	CB	ZC3H12C	astrocytes	tissue
SPATS2L	0.000111612	0.250526	0.346	0.277	1	CB	SPATS2L	astrocytes	tissue
CDH10	0.000112966	0.273342	0.327	0.26	1	CB	CDH10	astrocytes	tissue
DOK5	0.00012209	0.517344	0.25	0.193	1	CB	DOK5	astrocytes	tissue
PITPNC1	0.000123467	0.463328	0.91	0.879	1	CB	PITPNC1	astrocytes	tissue
GRID1	0.000126615	0.298421	0.402	0.326	1	CB	GRID1	astrocytes	tissue
CDH2	0.000127264	0.278527	0.433	0.366	1	CB	CDH2	astrocytes	tissue
F3	0.000133076	0.425928	0.427	0.358	1	CB	F3	astrocytes	tissue
LIMCH1	0.000150411	0.27609	0.606	0.535	1	CB	LIMCH1	astrocytes	tissue
RAB11B	0.000155422	0.275017	0.259	0.199	1	CB	RAB11B	astrocytes	tissue
AGAP1	0.000167205	0.447185	0.471	0.405	1	CB	AGAP1	astrocytes	tissue
PHF21B	0.000169812	0.320904	0.309	0.245	1	CB	PHF21B	astrocytes	tissue
BCAT2	0.000173752	0.363941	0.266	0.204	1	CB	BCAT2	astrocytes	tissue
SNTB1	0.000187186	0.390924	0.254	0.196	1	CB	SNTB1	astrocytes	tissue
CPAMD8	0.000191341	0.391394	0.336	0.279	1	CB	CPAMD8	astrocytes	tissue
LRRC4C	0.000194669	0.566852	0.494	0.461	1	CB	LRRC4C	astrocytes	tissue
BBS9	0.000211246	0.279639	0.288	0.224	1	CB	BBS9	astrocytes	tissue
GBF1	0.000213168	0.346333	0.289	0.23	1	CB	GBF1	astrocytes	tissue
CDH11	0.000213349	0.397058	0.311	0.248	1	CB	CDH11	astrocytes	tissue
PHF21A	0.000217946	0.281399	0.424	0.354	1	CB	PHF21A	astrocytes	tissue
ANGPTL41	0.000218164	0.35396	0.289	0.224	1	CB	ANGPTL4	astrocytes	tissue
MID1	0.000220191	0.409082	0.263	0.2	1	CB	MID1	astrocytes	tissue
ABHD2	0.00026455	0.274917	0.294	0.232	1	CB	ABHD2	astrocytes	tissue
PHIP	0.000269142	0.365026	0.403	0.341	1	CB	PHIP	astrocytes	tissue
TNR	0.000270981	0.531677	0.509	0.435	1	CB	TNR	astrocytes	tissue
CTDSPL	0.000272247	0.262142	0.399	0.327	1	CB	CTDSPL	astrocytes	tissue
HSPA1A	0.00027308	0.739874	0.548	0.5	1	CB	HSPA1A	astrocytes	tissue
TRIP12	0.000273586	0.327204	0.335	0.273	1	CB	TRIP12	astrocytes	tissue
MT2A	0.000278303	0.510123	0.577	0.511	1	CB	MT2A	astrocytes	tissue
NBEA	0.000279855	0.280922	0.35	0.285	1	CB	NBEA	astrocytes	tissue
FAM135B	0.000286275	0.28812	0.365	0.294	1	CB	FAM135B	astrocytes	tissue
CACNA2D31	0.000302909	0.255054	0.384	0.315	1	CB	CACNA2D3	astrocytes	tissue
SH3PXD2B	0.000319328	0.32106	0.41	0.341	1	CB	SH3PXD2B	astrocytes	tissue
VPS53	0.000342747	0.339001	0.299	0.24	1	CB	VPS53	astrocytes	tissue
MTM1	0.000383457	0.289251	0.254	0.196	1	CB	MTM1	astrocytes	tissue
MDM4	0.000392452	0.300743	0.342	0.286	1	CB	MDM4	astrocytes	tissue
ACAP2	0.000441693	0.251979	0.398	0.342	1	CB	ACAP2	astrocytes	tissue
PTPRZ1	0.000467131	0.264971	0.679	0.652	1	CB	PTPRZ1	astrocytes	tissue
ACSS3	0.000477367	0.292615	0.343	0.282	1	CB	ACSS3	astrocytes	tissue
ELP4	0.000478121	0.307877	0.269	0.214	1	CB	ELP4	astrocytes	tissue
BDP1	0.000479898	0.316903	0.273	0.215	1	CB	BDP1	astrocytes	tissue
PPP3CA	0.00066985	0.321879	0.495	0.445	1	CB	PPP3CA	astrocytes	tissue
CACNB2	0.00086672	1.03291	0.36	0.336	1	CB	CACNB2	astrocytes	tissue
EFR3B1	0.000914719	0.250697	0.298	0.24	1	CB	EFR3B	astrocytes	tissue
SF3B1	0.000943437	0.287165	0.285	0.235	1	CB	SF3B1	astrocytes	tissue
MAML2	0.000956751	0.325313	0.768	0.732	1	CB	MAML2	astrocytes	tissue
CELF1	0.00103732	0.295556	0.413	0.351	1	CB	CELF1	astrocytes	tissue
KATNAL2	0.00103883	0.328185	0.264	0.209	1	CB	KATNAL2	astrocytes	tissue
PKM	0.00110006	0.264399	0.516	0.455	1	CB	PKM	astrocytes	tissue
EXT1	0.00123535	0.324893	0.4	0.344	1	CB	EXT1	astrocytes	tissue
FAM189A2	0.00133641	0.323415	0.677	0.624	1	CB	FAM189A2	astrocytes	tissue
ARID2	0.00142837	0.251298	0.317	0.26	1	CB	ARID2	astrocytes	tissue
NFASC	0.00146928	0.30799	0.547	0.481	1	CB	NFASC	astrocytes	tissue
DOCK1	0.00165888	0.281446	0.525	0.478	1	CB	DOCK1	astrocytes	tissue
CSNK1A1	0.00169884	0.253566	0.456	0.401	1	CB	CSNK1A1	astrocytes	tissue
CACNA2D1	0.002334	0.277875	0.337	0.285	1	CB	CACNA2D1	astrocytes	tissue
LTBP1	0.002589	0.56603	0.331	0.281	1	CB	LTBP1	astrocytes	tissue
AKAP13	0.00275776	0.306657	0.36	0.303	1	CB	AKAP13	astrocytes	tissue
ATXN7L1	0.00297267	0.376263	0.269	0.222	1	CB	ATXN7L1	astrocytes	tissue
BAALC	0.00305238	0.431414	0.482	0.428	1	CB	BAALC	astrocytes	tissue
AKAP6	0.00311471	1.05047	0.559	0.506	1	CB	AKAP6	astrocytes	tissue
MPDZ	0.00323975	0.282354	0.38	0.325	1	CB	MPDZ	astrocytes	tissue
HERC1	0.00480945	0.275941	0.354	0.311	1	CB	HERC1	astrocytes	tissue
PAXBP1	0.00484739	0.258564	0.26	0.216	1	CB	PAXBP1	astrocytes	tissue
RUFY3	0.00629894	0.38598	0.53	0.478	1	CB	RUFY3	astrocytes	tissue
HSP90AB1	0.00689962	0.376457	0.322	0.277	1	CB	HSP90AB1	astrocytes	tissue
RAPGEF2	0.00739054	0.260787	0.324	0.279	1	CB	RAPGEF2	astrocytes	tissue
KAZN	0.00753591	0.406017	0.688	0.628	1	CB	KAZN	astrocytes	tissue
LUZP2	0.00766348	0.599395	0.432	0.407	1	CB	LUZP2	astrocytes	tissue
CADPS	0.0077326	0.92206	0.263	0.322	1	CB	CADPS	astrocytes	tissue
JUN	0.00821844	0.278359	0.404	0.366	1	CB	JUN	astrocytes	tissue
SNX9	0.00847056	0.262681	0.266	0.222	1	CB	SNX9	astrocytes	tissue
KMT2E	0.00869639	0.276231	0.343	0.299	1	CB	KMT2E	astrocytes	tissue
SBF2	0.00906154	0.253043	0.476	0.422	1	CB	SBF2	astrocytes	tissue
TMEM178B	0.00968356	0.46203	0.399	0.353	1	CB	TMEM178B	astrocytes	tissue
MDGA2	5.49e-254	3.12301	0.584	0.033	1.06e-249	CSC	MDGA2	astrocytes	tissue
CTNNA3	2.85e-202	1.95104	0.719	0.222	5.5e-198	CSC	CTNNA3	astrocytes	tissue
LRMDA	1.38e-118	1.55055	0.627	0.252	2.67e-114	CSC	LRMDA	astrocytes	tissue
LAMA2	7.13e-115	1.9976	0.501	0.143	1.38e-110	CSC	LAMA2	astrocytes	tissue
PPFIA2	2e-108	1.63438	0.632	0.305	3.86e-104	CSC	PPFIA2	astrocytes	tissue
SHROOM3	1.54e-96	1.32962	0.704	0.414	2.96e-92	CSC	SHROOM3	astrocytes	tissue
SKAP2	1.09e-92	1.24737	0.35	0.064	2.1e-88	CSC	SKAP2	astrocytes	tissue
ADCY2	4.5e-92	1.11426	0.889	0.76	8.67e-88	CSC	ADCY2	astrocytes	tissue
AEBP1	2.35e-83	0.801098	0.63	0.295	4.54e-79	CSC	AEBP1	astrocytes	tissue
SPARC	5.38e-79	1.4172	0.525	0.229	1.04e-74	CSC	SPARC	astrocytes	tissue
ANK2	1.99e-78	1.00479	0.896	0.793	3.83e-74	CSC	ANK2	astrocytes	tissue
AHCYL1	4.91e-75	1.09333	0.84	0.706	9.47e-71	CSC	AHCYL1	astrocytes	tissue
AL445250.1	1.68e-74	1.09332	0.267	0.038	3.25e-70	CSC	AL445250.1	astrocytes	tissue
SLC8A1	1.01e-71	1.5193	0.296	0.061	1.95e-67	CSC	SLC8A1	astrocytes	tissue
DGKB	5.49e-67	1.3228	0.521	0.264	1.06e-62	CSC	DGKB	astrocytes	tissue
LUZP21	1.04e-66	0.621592	0.552	0.236	2.01e-62	CSC	LUZP2	astrocytes	tissue
ST3GAL6	3.71e-65	0.987094	0.252	0.043	7.15e-61	CSC	ST3GAL6	astrocytes	tissue
SHISA6	5.83e-65	1.17012	0.513	0.243	1.12e-60	CSC	SHISA6	astrocytes	tissue
FRY	1.13e-63	1.17469	0.471	0.222	2.18e-59	CSC	FRY	astrocytes	tissue
SORCS3	5.79e-62	1.10193	0.274	0.059	1.12e-57	CSC	SORCS3	astrocytes	tissue
NRXN3	9.66e-62	1.48604	0.507	0.259	1.86e-57	CSC	NRXN3	astrocytes	tissue
PAMR1	3.65e-61	1.11245	0.676	0.459	7.04e-57	CSC	PAMR1	astrocytes	tissue
RGS6	3.44e-60	1.31542	0.668	0.438	6.64e-56	CSC	RGS6	astrocytes	tissue
AC009975.1	1.59e-58	1.25867	0.268	0.064	3.07e-54	CSC	AC009975.1	astrocytes	tissue
PLEKHA5	3.02e-57	1.21022	0.721	0.549	5.81e-53	CSC	PLEKHA5	astrocytes	tissue
AQP1	1.25e-55	1.14439	0.759	0.557	2.42e-51	CSC	AQP1	astrocytes	tissue
DYNC1I1	6.91e-50	1.03111	0.275	0.081	1.33e-45	CSC	DYNC1I1	astrocytes	tissue
RNF219-AS1	1.36e-48	0.853382	0.874	0.761	2.63e-44	CSC	RNF219-AS1	astrocytes	tissue
TENM3	6.1e-45	0.982047	0.33	0.132	1.18e-40	CSC	TENM3	astrocytes	tissue
GYG2	1.85e-43	0.972517	0.365	0.166	3.57e-39	CSC	GYG2	astrocytes	tissue
SLC4A4	3.39e-43	0.695	0.745	0.537	6.53e-39	CSC	SLC4A4	astrocytes	tissue
GMPR	1.04e-42	0.838962	0.458	0.244	2e-38	CSC	GMPR	astrocytes	tissue
PTPRG	1.61e-42	0.942511	0.632	0.469	3.1e-38	CSC	PTPRG	astrocytes	tissue
APLNR	6.65e-42	1.09136	0.343	0.15	1.28e-37	CSC	APLNR	astrocytes	tissue
SIPA1L1	4.82e-41	0.800086	0.547	0.35	9.29e-37	CSC	SIPA1L1	astrocytes	tissue
CNTN1	1.1e-38	0.746136	0.881	0.772	2.12e-34	CSC	CNTN1	astrocytes	tissue
CALCRL	1.14e-38	0.910646	0.317	0.139	2.2e-34	CSC	CALCRL	astrocytes	tissue
ANOS1	1.71e-38	1.00337	0.421	0.237	3.29e-34	CSC	ANOS1	astrocytes	tissue
ROBO2	5.79e-38	0.590715	0.382	0.179	1.12e-33	CSC	ROBO2	astrocytes	tissue
SLC38A1	9.13e-38	1.08392	0.53	0.351	1.76e-33	CSC	SLC38A1	astrocytes	tissue
PLP1	2.36e-37	1.70209	0.589	0.404	4.56e-33	CSC	PLP1	astrocytes	tissue
CCDC136	2.69e-36	0.816176	0.284	0.116	5.19e-32	CSC	CCDC136	astrocytes	tissue
CCDC85A	2.91e-36	1.17491	0.347	0.171	5.6e-32	CSC	CCDC85A	astrocytes	tissue
PATJ	3.96e-33	0.913618	0.37	0.202	7.64e-29	CSC	PATJ	astrocytes	tissue
CD44	1.09e-32	0.801557	0.611	0.446	2.1e-28	CSC	CD44	astrocytes	tissue
NOVA1	1.31e-32	0.777766	0.55	0.364	2.52e-28	CSC	NOVA1	astrocytes	tissue
TUBA1A	1.84e-32	1.11946	0.451	0.272	3.54e-28	CSC	TUBA1A	astrocytes	tissue
CALN1	3.05e-32	0.7537	0.465	0.274	5.87e-28	CSC	CALN1	astrocytes	tissue
MAP1B	4.3e-32	0.786178	0.646	0.491	8.29e-28	CSC	MAP1B	astrocytes	tissue
DPYSL3	9.3e-32	0.848537	0.611	0.452	1.79e-27	CSC	DPYSL3	astrocytes	tissue
MAN1C1	9.32e-32	0.859543	0.369	0.194	1.8e-27	CSC	MAN1C1	astrocytes	tissue
MACROD2	3.04e-31	0.847004	0.54	0.363	5.86e-27	CSC	MACROD2	astrocytes	tissue
LIMCH11	9.76e-31	0.582116	0.627	0.453	1.88e-26	CSC	LIMCH1	astrocytes	tissue
FAM13C	3.33e-30	0.743073	0.295	0.142	6.42e-26	CSC	FAM13C	astrocytes	tissue
SCD5	6.02e-30	0.51977	0.746	0.613	1.16e-25	CSC	SCD5	astrocytes	tissue
NEAT1	2.58e-29	0.95576	0.882	0.861	4.97e-25	CSC	NEAT1	astrocytes	tissue
EDNRB	2.61e-29	0.943805	0.545	0.403	5.04e-25	CSC	EDNRB	astrocytes	tissue
DKK3	9.38e-29	0.888398	0.518	0.379	1.81e-24	CSC	DKK3	astrocytes	tissue
APP	1.59e-28	0.549946	0.534	0.357	3.07e-24	CSC	APP	astrocytes	tissue
LINC01094	2e-28	1.57663	0.291	0.147	3.85e-24	CSC	LINC01094	astrocytes	tissue
NAV2	1.14e-27	0.449472	0.909	0.855	2.19e-23	CSC	NAV2	astrocytes	tissue
BHLHE40	2.83e-27	1.11475	0.35	0.207	5.46e-23	CSC	BHLHE40	astrocytes	tissue
SCD	7.45e-27	0.938317	0.373	0.219	1.44e-22	CSC	SCD	astrocytes	tissue
WDR11	9.41e-27	0.661501	0.399	0.244	1.81e-22	CSC	WDR11	astrocytes	tissue
WSB1	9.78e-27	0.610807	0.554	0.404	1.88e-22	CSC	WSB1	astrocytes	tissue
C2CD2	1.99e-26	0.545751	0.253	0.115	3.84e-22	CSC	C2CD2	astrocytes	tissue
CLU	3.57e-26	0.870104	0.938	0.929	6.88e-22	CSC	CLU	astrocytes	tissue
CD99	4.38e-26	0.706359	0.378	0.222	8.45e-22	CSC	CD99	astrocytes	tissue
TMSB4X	8.96e-26	1.07125	0.325	0.169	1.73e-21	CSC	TMSB4X	astrocytes	tissue
BOC	7.66e-25	0.713979	0.396	0.249	1.48e-20	CSC	BOC	astrocytes	tissue
DGKI	5.55e-24	0.627309	0.268	0.131	1.07e-19	CSC	DGKI	astrocytes	tissue
ACTB	5.92e-24	0.816772	0.629	0.516	1.14e-19	CSC	ACTB	astrocytes	tissue
MEIS2	3.26e-23	0.601357	0.641	0.518	6.29e-19	CSC	MEIS2	astrocytes	tissue
PDE4D1	3.36e-23	0.442688	0.617	0.424	6.47e-19	CSC	PDE4D	astrocytes	tissue
GJA1	5.37e-23	0.699613	0.738	0.637	1.04e-18	CSC	GJA1	astrocytes	tissue
KANK1	6.85e-23	0.641143	0.621	0.502	1.32e-18	CSC	KANK1	astrocytes	tissue
ADCY8	7.64e-23	0.679742	0.669	0.552	1.47e-18	CSC	ADCY8	astrocytes	tissue
SEMA3B	3.21e-22	0.677956	0.383	0.24	6.18e-18	CSC	SEMA3B	astrocytes	tissue
ATP1B1	4.17e-22	0.757239	0.257	0.129	8.03e-18	CSC	ATP1B1	astrocytes	tissue
CEP126	8.13e-22	0.624209	0.3	0.171	1.57e-17	CSC	CEP126	astrocytes	tissue
SH3GL21	1.57e-21	0.494344	0.33	0.191	3.02e-17	CSC	SH3GL2	astrocytes	tissue
EPHA4	1.58e-21	0.581332	0.25	0.124	3.05e-17	CSC	EPHA4	astrocytes	tissue
AC087564.1	1.71e-21	0.778992	0.448	0.315	3.3e-17	CSC	AC087564.1	astrocytes	tissue
MOB3B	3.41e-21	0.593551	0.407	0.263	6.58e-17	CSC	MOB3B	astrocytes	tissue
NOS1AP1	3.78e-21	0.433166	0.301	0.167	7.28e-17	CSC	NOS1AP	astrocytes	tissue
ABLIM1	4.27e-21	0.530473	0.862	0.811	8.24e-17	CSC	ABLIM1	astrocytes	tissue
TENM4	7.21e-21	0.560394	0.586	0.451	1.39e-16	CSC	TENM4	astrocytes	tissue
FLNA	7.47e-21	0.557598	0.319	0.183	1.44e-16	CSC	FLNA	astrocytes	tissue
VIM	8.46e-21	0.866143	0.26	0.137	1.63e-16	CSC	VIM	astrocytes	tissue
ST8SIA1	1.25e-20	0.542369	0.335	0.197	2.41e-16	CSC	ST8SIA1	astrocytes	tissue
KCND21	1.79e-20	0.322144	0.628	0.46	3.45e-16	CSC	KCND2	astrocytes	tissue
GALNT15	2.3e-20	0.658877	0.317	0.186	4.44e-16	CSC	GALNT15	astrocytes	tissue
SCARA3	2.47e-20	0.799185	0.272	0.156	4.76e-16	CSC	SCARA3	astrocytes	tissue
WDR11-AS1	2.83e-20	0.570287	0.407	0.271	5.45e-16	CSC	WDR11-AS1	astrocytes	tissue
CLIP2	4.73e-20	0.547469	0.298	0.169	9.11e-16	CSC	CLIP2	astrocytes	tissue
SNX25	1.45e-19	0.494104	0.265	0.142	2.79e-15	CSC	SNX25	astrocytes	tissue
ITPR2	2.69e-19	0.421228	0.717	0.612	5.18e-15	CSC	ITPR2	astrocytes	tissue
PHYHIPL	1.06e-18	0.647803	0.604	0.491	2.04e-14	CSC	PHYHIPL	astrocytes	tissue
TUBB2B	1.13e-18	0.628428	0.419	0.291	2.17e-14	CSC	TUBB2B	astrocytes	tissue
DCLK2	1.17e-18	0.487945	0.866	0.814	2.25e-14	CSC	DCLK2	astrocytes	tissue
DENND2A	1.62e-18	0.595601	0.349	0.223	3.12e-14	CSC	DENND2A	astrocytes	tissue
RNF19A	2.22e-18	0.991671	0.459	0.353	4.28e-14	CSC	RNF19A	astrocytes	tissue
HEPACAM	2.34e-18	0.592043	0.585	0.478	4.52e-14	CSC	HEPACAM	astrocytes	tissue
MDFIC	2.45e-18	0.49492	0.251	0.135	4.71e-14	CSC	MDFIC	astrocytes	tissue
DCLK1	2.68e-18	0.583872	0.695	0.585	5.17e-14	CSC	DCLK1	astrocytes	tissue
CAMTA1	2.89e-18	0.547559	0.649	0.539	5.58e-14	CSC	CAMTA1	astrocytes	tissue
LDLRAD4	3.42e-18	0.434691	0.609	0.48	6.6e-14	CSC	LDLRAD4	astrocytes	tissue
BCL6	4.35e-18	0.561167	0.549	0.438	8.39e-14	CSC	BCL6	astrocytes	tissue
UBC	5.06e-18	0.614801	0.549	0.44	9.75e-14	CSC	UBC	astrocytes	tissue
XIST	5.74e-18	0.787035	0.33	0.212	1.11e-13	CSC	XIST	astrocytes	tissue
CDHR3	7.41e-18	0.537387	0.529	0.397	1.43e-13	CSC	CDHR3	astrocytes	tissue
PDZRN4	1.1e-17	0.71342	0.301	0.175	2.11e-13	CSC	PDZRN4	astrocytes	tissue
PBX3	1.63e-17	0.403045	0.311	0.186	3.14e-13	CSC	PBX3	astrocytes	tissue
WDR491	3.1e-17	0.504757	0.578	0.459	5.98e-13	CSC	WDR49	astrocytes	tissue
TNR1	3.24e-17	0.332525	0.508	0.379	6.25e-13	CSC	TNR	astrocytes	tissue
GFAP	3.75e-17	0.480432	0.52	0.395	7.24e-13	CSC	GFAP	astrocytes	tissue
SLC9A9	4.54e-17	0.634178	0.491	0.377	8.74e-13	CSC	SLC9A9	astrocytes	tissue
UBAC2	8.52e-17	0.582143	0.284	0.173	1.64e-12	CSC	UBAC2	astrocytes	tissue
TANC1	8.64e-17	0.396519	0.329	0.205	1.67e-12	CSC	TANC1	astrocytes	tissue
HMGCLL1	9.59e-17	0.543811	0.251	0.145	1.85e-12	CSC	HMGCLL1	astrocytes	tissue
RFX3-AS1	1.49e-16	0.519795	0.455	0.333	2.87e-12	CSC	RFX3-AS1	astrocytes	tissue
KALRN1	1.9e-16	0.342527	0.656	0.531	3.66e-12	CSC	KALRN	astrocytes	tissue
TAB2	1.92e-16	0.644307	0.404	0.292	3.7e-12	CSC	TAB2	astrocytes	tissue
TULP3	5.18e-16	0.549463	0.251	0.146	9.98e-12	CSC	TULP3	astrocytes	tissue
FYN	5.44e-16	0.556074	0.732	0.649	1.05e-11	CSC	FYN	astrocytes	tissue
DTNA1	1.23e-15	0.315627	0.929	0.896	2.38e-11	CSC	DTNA	astrocytes	tissue
TNIK	1.95e-15	0.625457	0.835	0.795	3.77e-11	CSC	TNIK	astrocytes	tissue
PPP1R12B	2.87e-15	0.449385	0.544	0.464	5.53e-11	CSC	PPP1R12B	astrocytes	tissue
PMP2	3.48e-15	0.858414	0.343	0.24	6.72e-11	CSC	PMP2	astrocytes	tissue
ENOX1	4.63e-15	0.667049	0.441	0.338	8.93e-11	CSC	ENOX1	astrocytes	tissue
ENTPD2	4.68e-15	0.519758	0.3	0.188	9.02e-11	CSC	ENTPD2	astrocytes	tissue
MAOB	5.08e-15	0.774299	0.365	0.261	9.79e-11	CSC	MAOB	astrocytes	tissue
PRKX	8.25e-15	0.459315	0.255	0.152	1.59e-10	CSC	PRKX	astrocytes	tissue
ATP8A1	1.31e-14	0.518834	0.259	0.155	2.53e-10	CSC	ATP8A1	astrocytes	tissue
SOX6	1.51e-14	0.509911	0.589	0.505	2.91e-10	CSC	SOX6	astrocytes	tissue
IMMP2L	1.52e-14	0.475311	0.503	0.387	2.93e-10	CSC	IMMP2L	astrocytes	tissue
SLC25A29	3.77e-14	0.409619	0.484	0.37	7.26e-10	CSC	SLC25A29	astrocytes	tissue
AC129492.1	3.92e-14	0.561982	0.309	0.207	7.57e-10	CSC	AC129492.1	astrocytes	tissue
SND1	4.26e-14	0.469371	0.41	0.3	8.2e-10	CSC	SND1	astrocytes	tissue
PLEKHB1	5.14e-14	0.721995	0.354	0.242	9.92e-10	CSC	PLEKHB1	astrocytes	tissue
NKAIN2	5.41e-14	0.457614	0.308	0.203	1.04e-09	CSC	NKAIN2	astrocytes	tissue
ZNF609	5.42e-14	0.487369	0.502	0.401	1.04e-09	CSC	ZNF609	astrocytes	tissue
SLC20A2	5.64e-14	0.496344	0.438	0.326	1.09e-09	CSC	SLC20A2	astrocytes	tissue
AGT	5.95e-14	0.539003	0.609	0.535	1.15e-09	CSC	AGT	astrocytes	tissue
ATP6V0A1	9e-14	0.422846	0.342	0.237	1.74e-09	CSC	ATP6V0A1	astrocytes	tissue
ZDHHC141	9.76e-14	0.397277	0.507	0.394	1.88e-09	CSC	ZDHHC14	astrocytes	tissue
NUPR1	1.06e-13	0.468887	0.282	0.176	2.04e-09	CSC	NUPR1	astrocytes	tissue
TANC2	1.48e-13	0.490175	0.28	0.181	2.86e-09	CSC	TANC2	astrocytes	tissue
STXBP5L	1.74e-13	0.367659	0.266	0.165	3.36e-09	CSC	STXBP5L	astrocytes	tissue
GRIA41	2.45e-13	0.274325	0.432	0.306	4.72e-09	CSC	GRIA4	astrocytes	tissue
PARD3B	2.97e-13	0.483913	0.657	0.584	5.72e-09	CSC	PARD3B	astrocytes	tissue
INPP4A	4.14e-13	0.420123	0.381	0.271	7.99e-09	CSC	INPP4A	astrocytes	tissue
GNAS	4.94e-13	0.501713	0.531	0.424	9.52e-09	CSC	GNAS	astrocytes	tissue
MBP1	5.05e-13	0.315411	0.483	0.376	9.74e-09	CSC	MBP	astrocytes	tissue
FREM1	5.6e-13	0.394442	0.252	0.153	1.08e-08	CSC	FREM1	astrocytes	tissue
PDZD21	7.9e-13	0.441839	0.386	0.268	1.52e-08	CSC	PDZD2	astrocytes	tissue
MIR99AHG	1.03e-12	0.400174	0.865	0.827	1.99e-08	CSC	MIR99AHG	astrocytes	tissue
CBX5	2.03e-12	0.469007	0.266	0.174	3.92e-08	CSC	CBX5	astrocytes	tissue
DDR1	2.38e-12	0.498675	0.454	0.363	4.59e-08	CSC	DDR1	astrocytes	tissue
RFX3	2.43e-12	0.268782	0.658	0.598	4.69e-08	CSC	RFX3	astrocytes	tissue
ITGAV	2.97e-12	0.432124	0.356	0.259	5.73e-08	CSC	ITGAV	astrocytes	tissue
KSR2	3.39e-12	0.374589	0.34	0.231	6.53e-08	CSC	KSR2	astrocytes	tissue
EPB41L1	3.41e-12	0.477274	0.336	0.238	6.57e-08	CSC	EPB41L1	astrocytes	tissue
ARHGEF4	3.67e-12	0.405879	0.697	0.63	7.08e-08	CSC	ARHGEF4	astrocytes	tissue
CD81	5.2e-12	0.517157	0.577	0.501	1e-07	CSC	CD81	astrocytes	tissue
SESTD1	7.24e-12	0.514859	0.3	0.21	1.39e-07	CSC	SESTD1	astrocytes	tissue
TOB2	8.62e-12	0.525777	0.346	0.256	1.66e-07	CSC	TOB2	astrocytes	tissue
COL27A1	1.02e-11	0.482894	0.363	0.267	1.96e-07	CSC	COL27A1	astrocytes	tissue
DDX5	1.02e-11	0.42546	0.49	0.394	1.97e-07	CSC	DDX5	astrocytes	tissue
MSI2	1.35e-11	0.358356	0.874	0.835	2.61e-07	CSC	MSI2	astrocytes	tissue
TMED10	1.59e-11	0.408934	0.25	0.162	3.06e-07	CSC	TMED10	astrocytes	tissue
JAZF1	1.88e-11	0.344573	0.315	0.217	3.63e-07	CSC	JAZF1	astrocytes	tissue
HSPB8	1.92e-11	0.580073	0.357	0.259	3.7e-07	CSC	HSPB8	astrocytes	tissue
GSE1	2.05e-11	0.322879	0.341	0.244	3.95e-07	CSC	GSE1	astrocytes	tissue
PDE8A	3.73e-11	0.488129	0.393	0.305	7.2e-07	CSC	PDE8A	astrocytes	tissue
ZBTB16	4.68e-11	0.708888	0.43	0.356	9.02e-07	CSC	ZBTB16	astrocytes	tissue
PABPN1	5.69e-11	0.443879	0.442	0.353	1.1e-06	CSC	PABPN1	astrocytes	tissue
PCDH9	5.77e-11	0.424743	0.936	0.931	1.11e-06	CSC	PCDH9	astrocytes	tissue
SLC25A33	6e-11	0.530784	0.302	0.219	1.16e-06	CSC	SLC25A33	astrocytes	tissue
MRAS	6.51e-11	0.550126	0.377	0.287	1.25e-06	CSC	MRAS	astrocytes	tissue
ACAP3	7.8e-11	0.404948	0.327	0.234	1.5e-06	CSC	ACAP3	astrocytes	tissue
CNN3	8.29e-11	0.696373	0.415	0.338	1.6e-06	CSC	CNN3	astrocytes	tissue
PBXIP1	8.43e-11	0.45308	0.396	0.307	1.63e-06	CSC	PBXIP1	astrocytes	tissue
RTN4	9.15e-11	0.4812	0.484	0.398	1.76e-06	CSC	RTN4	astrocytes	tissue
LRRC4C1	1.14e-10	0.302382	0.517	0.407	2.21e-06	CSC	LRRC4C	astrocytes	tissue
TLE4	1.2e-10	0.370057	0.297	0.205	2.32e-06	CSC	TLE4	astrocytes	tissue
GSN	1.66e-10	0.494018	0.407	0.321	3.21e-06	CSC	GSN	astrocytes	tissue
CDC42EP4	1.69e-10	0.594455	0.362	0.28	3.26e-06	CSC	CDC42EP4	astrocytes	tissue
SEMA6D	1.83e-10	0.536169	0.324	0.241	3.53e-06	CSC	SEMA6D	astrocytes	tissue
IFT88	1.92e-10	0.337152	0.308	0.219	3.7e-06	CSC	IFT88	astrocytes	tissue
WLS	2.15e-10	0.50753	0.428	0.344	4.14e-06	CSC	WLS	astrocytes	tissue
RHOB1	2.2e-10	0.307651	0.581	0.496	4.23e-06	CSC	RHOB	astrocytes	tissue
SORBS1	3.75e-10	0.36593	0.888	0.875	7.23e-06	CSC	SORBS1	astrocytes	tissue
CANX	3.91e-10	0.471098	0.37	0.285	7.54e-06	CSC	CANX	astrocytes	tissue
ULK4	4.4e-10	0.464666	0.255	0.174	8.49e-06	CSC	ULK4	astrocytes	tissue
WASF2	4.68e-10	0.513369	0.352	0.268	9.03e-06	CSC	WASF2	astrocytes	tissue
RFX4	6.07e-10	0.453793	0.714	0.638	1.17e-05	CSC	RFX4	astrocytes	tissue
PBX1	6.11e-10	0.45217	0.652	0.577	1.18e-05	CSC	PBX1	astrocytes	tissue
BICD1	6.3e-10	0.431445	0.449	0.366	1.21e-05	CSC	BICD1	astrocytes	tissue
FER	9.54e-10	0.379563	0.496	0.418	1.84e-05	CSC	FER	astrocytes	tissue
DDX17	9.58e-10	0.251278	0.738	0.675	1.85e-05	CSC	DDX17	astrocytes	tissue
GOLGA8B	1.07e-09	0.371519	0.289	0.207	2.06e-05	CSC	GOLGA8B	astrocytes	tissue
SLC44A1	1.15e-09	0.410894	0.409	0.317	2.22e-05	CSC	SLC44A1	astrocytes	tissue
FRYL	1.15e-09	0.452306	0.314	0.232	2.23e-05	CSC	FRYL	astrocytes	tissue
USP54	1.37e-09	0.374222	0.375	0.287	2.65e-05	CSC	USP54	astrocytes	tissue
CSMD1	1.75e-09	0.484951	0.367	0.282	3.37e-05	CSC	CSMD1	astrocytes	tissue
NSMF	1.98e-09	0.420545	0.441	0.362	3.82e-05	CSC	NSMF	astrocytes	tissue
SGK3	2.13e-09	0.481626	0.371	0.297	4.11e-05	CSC	SGK3	astrocytes	tissue
ADAMTS9-AS2	2.16e-09	0.27675	0.384	0.295	4.17e-05	CSC	ADAMTS9-AS2	astrocytes	tissue
PARD3	2.47e-09	0.315631	0.74	0.671	4.77e-05	CSC	PARD3	astrocytes	tissue
DAPK1	3.15e-09	0.349911	0.543	0.457	6.08e-05	CSC	DAPK1	astrocytes	tissue
NR6A1	4.01e-09	0.258219	0.25	0.174	7.73e-05	CSC	NR6A1	astrocytes	tissue
B4GALT5	4.13e-09	0.357959	0.293	0.21	7.96e-05	CSC	B4GALT5	astrocytes	tissue
NCAM1	5.23e-09	0.295324	0.791	0.723	0.000100905	CSC	NCAM1	astrocytes	tissue
CACNA1C	5.48e-09	0.384535	0.395	0.315	0.000105722	CSC	CACNA1C	astrocytes	tissue
SETBP1	5.79e-09	0.404044	0.263	0.188	0.000111652	CSC	SETBP1	astrocytes	tissue
CEP112	9.23e-09	0.395132	0.314	0.236	0.000177906	CSC	CEP112	astrocytes	tissue
PADI2	1.09e-08	0.503948	0.318	0.245	0.000210509	CSC	PADI2	astrocytes	tissue
ZNF704	1.53e-08	0.317047	0.338	0.261	0.000294084	CSC	ZNF704	astrocytes	tissue
AC091078.1	2.06e-08	0.323935	0.271	0.191	0.000397259	CSC	AC091078.1	astrocytes	tissue
STAT3	2.19e-08	0.280375	0.286	0.207	0.000422795	CSC	STAT3	astrocytes	tissue
MAP4	2.23e-08	0.296985	0.437	0.355	0.000429923	CSC	MAP4	astrocytes	tissue
IL6ST	3.52e-08	0.292364	0.274	0.196	0.000677812	CSC	IL6ST	astrocytes	tissue
UTRN	3.7e-08	0.359674	0.579	0.507	0.000713505	CSC	UTRN	astrocytes	tissue
TF	3.71e-08	0.9306	0.378	0.312	0.000714501	CSC	TF	astrocytes	tissue
SERPINI21	3.91e-08	0.347578	0.408	0.324	0.00075422	CSC	SERPINI2	astrocytes	tissue
PSAP	4.65e-08	0.49122	0.654	0.631	0.0008958	CSC	PSAP	astrocytes	tissue
PTMA	5.52e-08	0.340489	0.307	0.232	0.00106435	CSC	PTMA	astrocytes	tissue
ITGB4	5.96e-08	0.366581	0.518	0.446	0.00114836	CSC	ITGB4	astrocytes	tissue
CDK17	6.89e-08	0.251881	0.257	0.18	0.00132879	CSC	CDK17	astrocytes	tissue
FNBP1	8.56e-08	0.289263	0.721	0.679	0.00165017	CSC	FNBP1	astrocytes	tissue
PLXDC21	9.71e-08	0.262443	0.559	0.479	0.00187263	CSC	PLXDC2	astrocytes	tissue
LTBP3	1.19e-07	0.311081	0.51	0.437	0.0022936	CSC	LTBP3	astrocytes	tissue
ITM2C	1.35e-07	0.427408	0.435	0.372	0.00259767	CSC	ITM2C	astrocytes	tissue
RIMKLB	1.49e-07	0.329891	0.314	0.243	0.00287788	CSC	RIMKLB	astrocytes	tissue
FBN1	1.72e-07	0.384593	0.271	0.2	0.00332175	CSC	FBN1	astrocytes	tissue
ZFP36L1	1.95e-07	0.298028	0.643	0.577	0.00375469	CSC	ZFP36L1	astrocytes	tissue
SIDT1	1.96e-07	0.286377	0.264	0.191	0.00378804	CSC	SIDT1	astrocytes	tissue
DAAM2	1.98e-07	0.263655	0.783	0.731	0.00382175	CSC	DAAM2	astrocytes	tissue
C6orf62	2.07e-07	0.397041	0.314	0.246	0.00398686	CSC	C6orf62	astrocytes	tissue
ANKRD10	2.33e-07	0.360363	0.253	0.185	0.00449184	CSC	ANKRD10	astrocytes	tissue
LARP1	2.47e-07	0.348153	0.319	0.248	0.00476761	CSC	LARP1	astrocytes	tissue
ALCAM	2.8e-07	0.377518	0.377	0.306	0.00539854	CSC	ALCAM	astrocytes	tissue
CLIC4	2.94e-07	0.322352	0.283	0.21	0.00567557	CSC	CLIC4	astrocytes	tissue
SLC14A1	3.39e-07	0.52949	0.625	0.561	0.00654232	CSC	SLC14A1	astrocytes	tissue
GLUD1	3.47e-07	0.403556	0.55	0.494	0.00668184	CSC	GLUD1	astrocytes	tissue
WDFY2	3.57e-07	0.399702	0.415	0.349	0.00687509	CSC	WDFY2	astrocytes	tissue
BHLHE41	3.78e-07	0.438753	0.284	0.217	0.00729567	CSC	BHLHE41	astrocytes	tissue
GAPDH	4.15e-07	0.447809	0.658	0.628	0.00800746	CSC	GAPDH	astrocytes	tissue
FAM13A	4.79e-07	0.341623	0.291	0.221	0.00923423	CSC	FAM13A	astrocytes	tissue
C1orf198	5.12e-07	0.362277	0.305	0.235	0.00987378	CSC	C1orf198	astrocytes	tissue
PLXNB1	5.2e-07	0.342402	0.599	0.551	0.010021	CSC	PLXNB1	astrocytes	tissue
FNBP1L	8.1e-07	0.293671	0.273	0.208	0.015616	CSC	FNBP1L	astrocytes	tissue
GNAI2	8.72e-07	0.320166	0.265	0.199	0.0168059	CSC	GNAI2	astrocytes	tissue
RFTN2	8.96e-07	0.371356	0.365	0.292	0.0172662	CSC	RFTN2	astrocytes	tissue
CELF2	1.18e-06	0.375188	0.738	0.698	0.0227443	CSC	CELF2	astrocytes	tissue
FMN2	1.27e-06	0.288587	0.787	0.734	0.0244419	CSC	FMN2	astrocytes	tissue
TNRC6B	1.4e-06	0.262613	0.621	0.564	0.0269841	CSC	TNRC6B	astrocytes	tissue
LINC00894	1.6e-06	0.281992	0.265	0.202	0.0308137	CSC	LINC00894	astrocytes	tissue
CIRBP	1.6e-06	0.311367	0.614	0.564	0.0309385	CSC	CIRBP	astrocytes	tissue
GPT2	2.22e-06	0.392388	0.288	0.225	0.0428211	CSC	GPT2	astrocytes	tissue
MAP7	2.29e-06	0.389514	0.477	0.429	0.0441524	CSC	MAP7	astrocytes	tissue
NFIC	2.31e-06	0.303149	0.362	0.298	0.0445673	CSC	NFIC	astrocytes	tissue
BCAS3	2.65e-06	0.256635	0.534	0.47	0.0510559	CSC	BCAS3	astrocytes	tissue
SARAF	2.68e-06	0.369974	0.298	0.237	0.051589	CSC	SARAF	astrocytes	tissue
SPOCK2	2.74e-06	0.447242	0.389	0.33	0.0529049	CSC	SPOCK2	astrocytes	tissue
AQP4-AS1	2.93e-06	0.250888	0.45	0.376	0.0565278	CSC	AQP4-AS1	astrocytes	tissue
YWHAE	3.36e-06	0.360997	0.379	0.311	0.0647605	CSC	YWHAE	astrocytes	tissue
SEPT2	3.47e-06	0.380483	0.356	0.293	0.0668682	CSC	2002-09-01	astrocytes	tissue
CASC2	3.47e-06	0.397085	0.28	0.22	0.0668958	CSC	CASC2	astrocytes	tissue
WBP2	3.6e-06	0.29953	0.297	0.234	0.0694672	CSC	WBP2	astrocytes	tissue
TJP1	4.67e-06	0.369088	0.583	0.534	0.0899991	CSC	TJP1	astrocytes	tissue
CFAP70	4.85e-06	0.290936	0.251	0.192	0.0935691	CSC	CFAP70	astrocytes	tissue
NALCN	4.92e-06	0.297744	0.445	0.385	0.0948984	CSC	NALCN	astrocytes	tissue
DNAJC1	5.18e-06	0.356398	0.31	0.25	0.0997986	CSC	DNAJC1	astrocytes	tissue
KLF7	5.28e-06	0.284025	0.371	0.312	0.101726	CSC	KLF7	astrocytes	tissue
FOS	5.3e-06	0.397839	0.338	0.272	0.102223	CSC	FOS	astrocytes	tissue
CDH101	5.47e-06	0.339025	0.303	0.239	0.105545	CSC	CDH10	astrocytes	tissue
PCDH71	5.85e-06	0.29835	0.524	0.455	0.112858	CSC	PCDH7	astrocytes	tissue
NRBP2	6.4e-06	0.33058	0.401	0.341	0.12346	CSC	NRBP2	astrocytes	tissue
WWTR1	6.66e-06	0.376463	0.359	0.295	0.128384	CSC	WWTR1	astrocytes	tissue
ANKRD28	7.54e-06	0.30882	0.276	0.215	0.145401	CSC	ANKRD28	astrocytes	tissue
NEK11	8.43e-06	0.421053	0.28	0.226	0.162625	CSC	NEK11	astrocytes	tissue
ELN	8.65e-06	0.267183	0.256	0.192	0.166684	CSC	ELN	astrocytes	tissue
TIMP3	9.64e-06	0.631875	0.465	0.423	0.185806	CSC	TIMP3	astrocytes	tissue
PTK2	9.79e-06	0.288335	0.603	0.551	0.188725	CSC	PTK2	astrocytes	tissue
TMBIM6	9.94e-06	0.386068	0.427	0.382	0.191636	CSC	TMBIM6	astrocytes	tissue
AAK1	1.03e-05	0.292336	0.303	0.242	0.19799	CSC	AAK1	astrocytes	tissue
MYO15B	1.05e-05	0.334286	0.324	0.262	0.202491	CSC	MYO15B	astrocytes	tissue
ITGA7	1.16e-05	0.363064	0.451	0.404	0.223391	CSC	ITGA7	astrocytes	tissue
DCUN1D4	1.2e-05	0.261146	0.3	0.24	0.230758	CSC	DCUN1D4	astrocytes	tissue
OSBPL9	1.29e-05	0.296018	0.319	0.261	0.247851	CSC	OSBPL9	astrocytes	tissue
PAFAH1B1	1.46e-05	0.333664	0.305	0.25	0.280923	CSC	PAFAH1B1	astrocytes	tissue
PIK3CB	1.56e-05	0.294628	0.252	0.194	0.301531	CSC	PIK3CB	astrocytes	tissue
ANKDD1A	1.58e-05	0.391534	0.302	0.249	0.304945	CSC	ANKDD1A	astrocytes	tissue
ANO8	1.67e-05	0.253479	0.275	0.22	0.322761	CSC	ANO8	astrocytes	tissue
COL4A5	1.95e-05	0.323619	0.274	0.221	0.37644	CSC	COL4A5	astrocytes	tissue
FAM135B1	1.98e-05	0.288956	0.335	0.277	0.381167	CSC	FAM135B	astrocytes	tissue
ACYP2	2.03e-05	0.329703	0.46	0.4	0.391763	CSC	ACYP2	astrocytes	tissue
ABCA2	2.09e-05	0.313622	0.36	0.297	0.402333	CSC	ABCA2	astrocytes	tissue
BBX	2.12e-05	0.472633	0.356	0.304	0.409145	CSC	BBX	astrocytes	tissue
PMP22	2.27e-05	0.389555	0.291	0.24	0.438419	CSC	PMP22	astrocytes	tissue
ALK	2.29e-05	0.578024	0.29	0.235	0.441951	CSC	ALK	astrocytes	tissue
TENM21	2.51e-05	0.343784	0.559	0.499	0.484675	CSC	TENM2	astrocytes	tissue
KIF9-AS1	2.59e-05	0.390143	0.26	0.207	0.498708	CSC	KIF9-AS1	astrocytes	tissue
OGA	2.65e-05	0.290218	0.403	0.349	0.50997	CSC	OGA	astrocytes	tissue
PLPP1	2.79e-05	0.302657	0.355	0.295	0.538218	CSC	PLPP1	astrocytes	tissue
MAP4K3	2.8e-05	0.295455	0.369	0.318	0.539114	CSC	MAP4K3	astrocytes	tissue
AC124312.1	3.03e-05	0.311635	0.309	0.256	0.583374	CSC	AC124312.1	astrocytes	tissue
SLC39A11	3.08e-05	0.259848	0.616	0.545	0.593902	CSC	SLC39A11	astrocytes	tissue
DDIT4	3.27e-05	0.427696	0.324	0.273	0.629798	CSC	DDIT4	astrocytes	tissue
AC027117.2	3.44e-05	0.305533	0.337	0.282	0.66356	CSC	AC027117.2	astrocytes	tissue
AC097103.2	3.61e-05	0.258069	0.34	0.288	0.696674	CSC	AC097103.2	astrocytes	tissue
HIF1A	4.66e-05	0.379868	0.407	0.355	0.897842	CSC	HIF1A	astrocytes	tissue
GOLIM4	5.01e-05	0.292746	0.354	0.298	0.966798	CSC	GOLIM4	astrocytes	tissue
MARCKS	5.25e-05	0.394079	0.309	0.253	1	CSC	MARCKS	astrocytes	tissue
ANKS1B	6.96e-05	0.298277	0.351	0.295	1	CSC	ANKS1B	astrocytes	tissue
FTCDNL1	7.2e-05	0.290916	0.266	0.213	1	CSC	FTCDNL1	astrocytes	tissue
CLASP2	7.55e-05	0.294166	0.446	0.394	1	CSC	CLASP2	astrocytes	tissue
ANKRD44	7.56e-05	0.417808	0.299	0.25	1	CSC	ANKRD44	astrocytes	tissue
CRYAB	7.63e-05	0.50731	0.427	0.389	1	CSC	CRYAB	astrocytes	tissue
P4HA1	8.64e-05	0.281608	0.303	0.253	1	CSC	P4HA1	astrocytes	tissue
EPS15	0.000104637	0.27585	0.371	0.319	1	CSC	EPS15	astrocytes	tissue
ARHGEF6	0.000125296	0.259762	0.314	0.265	1	CSC	ARHGEF6	astrocytes	tissue
TMEM232	0.000127928	0.375896	0.311	0.261	1	CSC	TMEM232	astrocytes	tissue
RGMA	0.000148506	0.335918	0.646	0.607	1	CSC	RGMA	astrocytes	tissue
CRY2	0.000149596	0.309412	0.26	0.213	1	CSC	CRY2	astrocytes	tissue
PRKRIP1	0.000160044	0.323625	0.311	0.263	1	CSC	PRKRIP1	astrocytes	tissue
RNF13	0.000163129	0.359077	0.262	0.213	1	CSC	RNF13	astrocytes	tissue
WAC	0.000165221	0.331749	0.31	0.263	1	CSC	WAC	astrocytes	tissue
ATP2B4	0.000198699	0.271202	0.444	0.399	1	CSC	ATP2B4	astrocytes	tissue
CD63	0.000200302	0.295566	0.291	0.241	1	CSC	CD63	astrocytes	tissue
FEZ1	0.000215681	0.41245	0.329	0.28	1	CSC	FEZ1	astrocytes	tissue
SYT11	0.00022766	0.274362	0.461	0.411	1	CSC	SYT11	astrocytes	tissue
TAPT1-AS1	0.000238169	0.339692	0.344	0.296	1	CSC	TAPT1-AS1	astrocytes	tissue
CADPS2	0.000265753	0.394696	0.254	0.209	1	CSC	CADPS2	astrocytes	tissue
ACSBG1	0.000275052	0.28942	0.455	0.421	1	CSC	ACSBG1	astrocytes	tissue
TNRC6C	0.000278248	0.316467	0.379	0.336	1	CSC	TNRC6C	astrocytes	tissue
CXXC5	0.000294479	0.320691	0.3	0.251	1	CSC	CXXC5	astrocytes	tissue
PRDX1	0.000310944	0.393445	0.27	0.225	1	CSC	PRDX1	astrocytes	tissue
RAB30	0.000327092	0.281878	0.289	0.246	1	CSC	RAB30	astrocytes	tissue
CCDC91	0.00034584	0.256052	0.283	0.234	1	CSC	CCDC91	astrocytes	tissue
SLC25A36	0.000363067	0.27086	0.251	0.21	1	CSC	SLC25A36	astrocytes	tissue
RTN3	0.000372305	0.255538	0.364	0.314	1	CSC	RTN3	astrocytes	tissue
MAN2A1	0.000474564	0.289172	0.283	0.237	1	CSC	MAN2A1	astrocytes	tissue
TOB1	0.00049962	0.27221	0.276	0.23	1	CSC	TOB1	astrocytes	tissue
TFDP2	0.000554709	0.28454	0.25	0.205	1	CSC	TFDP2	astrocytes	tissue
MBNL1	0.000572776	0.412103	0.417	0.366	1	CSC	MBNL1	astrocytes	tissue
HMBOX1	0.000583588	0.282944	0.371	0.328	1	CSC	HMBOX1	astrocytes	tissue
LRP4	0.000604666	0.402406	0.309	0.274	1	CSC	LRP4	astrocytes	tissue
BMPR1A	0.000652781	0.339936	0.363	0.327	1	CSC	BMPR1A	astrocytes	tissue
DLGAP1	0.00066345	0.259886	0.5	0.446	1	CSC	DLGAP1	astrocytes	tissue
NUCKS1	0.000700811	0.261637	0.417	0.377	1	CSC	NUCKS1	astrocytes	tissue
SNAP25	0.000845226	0.56056	0.289	0.252	1	CSC	SNAP25	astrocytes	tissue
PLEC	0.000884294	0.255939	0.49	0.443	1	CSC	PLEC	astrocytes	tissue
TNK2	0.000923759	0.265463	0.273	0.232	1	CSC	TNK2	astrocytes	tissue
JUNB	0.00107544	0.330395	0.28	0.234	1	CSC	JUNB	astrocytes	tissue
SGMS1	0.00116322	0.263474	0.301	0.261	1	CSC	SGMS1	astrocytes	tissue
NDFIP1	0.00119223	0.28003	0.258	0.217	1	CSC	NDFIP1	astrocytes	tissue
TMEM245	0.0011991	0.283173	0.281	0.243	1	CSC	TMEM245	astrocytes	tissue
LENG8	0.00130131	0.284932	0.387	0.344	1	CSC	LENG8	astrocytes	tissue
EFCAB2	0.00144997	0.339561	0.272	0.236	1	CSC	EFCAB2	astrocytes	tissue
RUNX1T1	0.00150166	0.292854	0.28	0.242	1	CSC	RUNX1T1	astrocytes	tissue
MAPK1	0.00170014	0.356825	0.316	0.278	1	CSC	MAPK1	astrocytes	tissue
C20orf194	0.00202864	0.264808	0.418	0.378	1	CSC	C20orf194	astrocytes	tissue
HSPB1	0.00258031	0.39921	0.356	0.323	1	CSC	HSPB1	astrocytes	tissue
CAPN2	0.00314429	0.294055	0.316	0.28	1	CSC	CAPN2	astrocytes	tissue
TBCK	0.00330997	0.254892	0.295	0.255	1	CSC	TBCK	astrocytes	tissue
REV3L	0.00358931	0.353046	0.568	0.558	1	CSC	REV3L	astrocytes	tissue
NEGR11	0.00368959	0.255075	0.388	0.347	1	CSC	NEGR1	astrocytes	tissue
HNRNPDL	0.00445193	0.276261	0.297	0.263	1	CSC	HNRNPDL	astrocytes	tissue
VGLL4	0.00544033	0.321392	0.361	0.327	1	CSC	VGLL4	astrocytes	tissue
HACD3	0.00556755	0.268471	0.262	0.231	1	CSC	HACD3	astrocytes	tissue
DAAM1	0.00714001	0.274379	0.454	0.436	1	CSC	DAAM1	astrocytes	tissue
FAM19A5	0.00761516	0.281739	0.282	0.253	1	CSC	FAM19A5	astrocytes	tissue
ACTG1	0.00838075	0.318244	0.472	0.45	1	CSC	ACTG1	astrocytes	tissue
CSPP1	0.00877447	0.293464	0.258	0.227	1	CSC	CSPP1	astrocytes	tissue
FTL	0.00937746	0.734409	0.473	0.439	1	CSC	FTL	astrocytes	tissue
PTBP2	0.00951009	0.259447	0.309	0.28	1	CSC	PTBP2	astrocytes	tissue
NPL	1.15e-45	0.699809	0.616	0.365	2.22e-41	Old	NPL	astrocytes	age
TRPM3	3.85e-45	0.922503	0.875	0.78	7.42e-41	Old	TRPM3	astrocytes	age
SSBP2	1.84e-37	0.656216	0.653	0.448	3.54e-33	Old	SSBP2	astrocytes	age
GREB1L	6.54e-36	0.72087	0.276	0.104	1.26e-31	Old	GREB1L	astrocytes	age
SDC4	1.74e-33	0.527173	0.609	0.392	3.35e-29	Old	SDC4	astrocytes	age
FAT3	1.69e-32	0.700644	0.679	0.494	3.26e-28	Old	FAT3	astrocytes	age
SOX5	8.95e-32	0.659551	0.826	0.71	1.72e-27	Old	SOX5	astrocytes	age
RORA	9.61e-30	0.712238	0.918	0.854	1.85e-25	Old	RORA	astrocytes	age
RALYL	4.05e-29	0.967028	0.301	0.145	7.81e-25	Old	RALYL	astrocytes	age
KCND2	2.19e-28	0.766887	0.632	0.454	4.22e-24	Old	KCND2	astrocytes	age
SERPINI2	9.83e-28	0.405059	0.455	0.262	1.9e-23	Old	SERPINI2	astrocytes	age
DGKB	9.91e-27	0.487461	0.491	0.301	1.91e-22	Old	DGKB	astrocytes	age
NEBL	1.72e-26	0.50621	0.84	0.73	3.32e-22	Old	NEBL	astrocytes	age
MAPK10	1.8e-26	0.551717	0.783	0.644	3.46e-22	Old	MAPK10	astrocytes	age
ACAP2	9.84e-26	0.390985	0.432	0.254	1.9e-21	Old	ACAP2	astrocytes	age
LIFR	1.17e-25	0.425986	0.697	0.513	2.26e-21	Old	LIFR	astrocytes	age
GMPR	2.35e-25	0.406967	0.443	0.261	4.54e-21	Old	GMPR	astrocytes	age
FMN2	4.04e-25	0.454119	0.822	0.688	7.79e-21	Old	FMN2	astrocytes	age
HIF3A	6.17e-25	0.386689	0.567	0.376	1.19e-20	Old	HIF3A	astrocytes	age
LGR4	8.32e-25	0.556609	0.448	0.279	1.6e-20	Old	LGR4	astrocytes	age
TRPS1	1.98e-24	0.496342	0.813	0.69	3.82e-20	Old	TRPS1	astrocytes	age
CTNNA2	2.12e-24	0.282072	0.784	0.622	4.08e-20	Old	CTNNA2	astrocytes	age
KLHL32	2.75e-24	0.478757	0.402	0.232	5.31e-20	Old	KLHL32	astrocytes	age
AGBL4	5.49e-24	0.552072	0.365	0.205	1.06e-19	Old	AGBL4	astrocytes	age
NTRK2	1.08e-23	0.553524	0.771	0.627	2.09e-19	Old	NTRK2	astrocytes	age
NFIA	2.05e-23	0.414035	0.887	0.805	3.94e-19	Old	NFIA	astrocytes	age
SLC1A3	2.5e-23	0.422857	0.862	0.729	4.81e-19	Old	SLC1A3	astrocytes	age
ITGB8	3.05e-23	0.397721	0.548	0.365	5.88e-19	Old	ITGB8	astrocytes	age
MIR99AHG	4.1e-23	0.417508	0.878	0.81	7.91e-19	Old	MIR99AHG	astrocytes	age
NPAS3	1.14e-22	0.440617	0.945	0.912	2.2e-18	Old	NPAS3	astrocytes	age
ERBB4	4.58e-22	0.521404	0.856	0.757	8.83e-18	Old	ERBB4	astrocytes	age
RFX3	6.47e-22	0.508217	0.709	0.532	1.25e-17	Old	RFX3	astrocytes	age
STK32A	7.3e-22	0.420755	0.4	0.235	1.41e-17	Old	STK32A	astrocytes	age
MKLN1	1.05e-21	0.438976	0.732	0.587	2.03e-17	Old	MKLN1	astrocytes	age
SOX6	1.43e-21	0.446042	0.63	0.452	2.75e-17	Old	SOX6	astrocytes	age
SLC39A11	2.28e-21	0.433675	0.661	0.487	4.39e-17	Old	SLC39A11	astrocytes	age
PCDH7	3.76e-21	0.548252	0.563	0.405	7.26e-17	Old	PCDH7	astrocytes	age
CSMD3	3.92e-21	0.580736	0.268	0.133	7.57e-17	Old	CSMD3	astrocytes	age
GABRB1	6.05e-21	0.577814	0.593	0.425	1.17e-16	Old	GABRB1	astrocytes	age
PPARGC1A	1.13e-20	0.502642	0.325	0.183	2.17e-16	Old	PPARGC1A	astrocytes	age
CEP85L	1.22e-20	0.509339	0.459	0.305	2.35e-16	Old	CEP85L	astrocytes	age
PCDH9	1.25e-20	0.405484	0.942	0.923	2.41e-16	Old	PCDH9	astrocytes	age
WSB1	2.57e-20	0.288673	0.569	0.383	4.96e-16	Old	WSB1	astrocytes	age
STK33	2.61e-20	0.335283	0.449	0.279	5.03e-16	Old	STK33	astrocytes	age
EXOC4	2.62e-20	0.359612	0.541	0.372	5.06e-16	Old	EXOC4	astrocytes	age
BMP2K	9.53e-20	0.408674	0.485	0.324	1.84e-15	Old	BMP2K	astrocytes	age
HPSE2	1.37e-19	0.725	0.631	0.511	2.64e-15	Old	HPSE2	astrocytes	age
PDZD2	1.48e-19	0.415752	0.4	0.249	2.86e-15	Old	PDZD2	astrocytes	age
ZFPM2	1.94e-19	0.416829	0.385	0.236	3.75e-15	Old	ZFPM2	astrocytes	age
NRG3	2.12e-19	0.364991	0.931	0.927	4.08e-15	Old	NRG3	astrocytes	age
ATP13A4	2.39e-19	0.36136	0.607	0.436	4.61e-15	Old	ATP13A4	astrocytes	age
GPM6A	2.71e-19	0.442847	0.881	0.772	5.22e-15	Old	GPM6A	astrocytes	age
KCNN2	3.4e-19	0.37862	0.321	0.182	6.55e-15	Old	KCNN2	astrocytes	age
ZNF521	3.96e-19	0.335949	0.461	0.305	7.64e-15	Old	ZNF521	astrocytes	age
KCTD8	4.44e-19	0.514354	0.321	0.187	8.56e-15	Old	KCTD8	astrocytes	age
LINC01748	4.59e-19	0.329106	0.452	0.291	8.85e-15	Old	LINC01748	astrocytes	age
NFIB	2.03e-18	0.413761	0.701	0.544	3.92e-14	Old	NFIB	astrocytes	age
GRAMD2B	3.36e-18	0.397751	0.712	0.552	6.49e-14	Old	GRAMD2B	astrocytes	age
RYR3	3.83e-18	0.490742	0.793	0.688	7.39e-14	Old	RYR3	astrocytes	age
ITPRID2	4.23e-18	0.409929	0.258	0.139	8.16e-14	Old	ITPRID2	astrocytes	age
CLIP4	7.89e-18	0.383092	0.266	0.147	1.52e-13	Old	CLIP4	astrocytes	age
CFAP54	9.25e-18	0.748448	0.253	0.134	1.78e-13	Old	CFAP54	astrocytes	age
TMEM108	9.31e-18	0.438735	0.281	0.156	1.79e-13	Old	TMEM108	astrocytes	age
NEGR1	1.17e-17	0.313642	0.437	0.284	2.26e-13	Old	NEGR1	astrocytes	age
STXBP5	1.48e-17	0.411496	0.391	0.251	2.85e-13	Old	STXBP5	astrocytes	age
GRK3	1.49e-17	0.36283	0.39	0.244	2.88e-13	Old	GRK3	astrocytes	age
SLC24A4	1.92e-17	0.267726	0.531	0.363	3.71e-13	Old	SLC24A4	astrocytes	age
AL645568.1	3.03e-17	0.283334	0.307	0.178	5.84e-13	Old	AL645568.1	astrocytes	age
ARHGAP32	3.62e-17	0.41133	0.429	0.288	6.98e-13	Old	ARHGAP32	astrocytes	age
DDX17	3.79e-17	0.282585	0.779	0.621	7.31e-13	Old	DDX17	astrocytes	age
FIGN	6.02e-17	0.416651	0.41	0.27	1.16e-12	Old	FIGN	astrocytes	age
WDR49	6.65e-17	0.359406	0.595	0.436	1.28e-12	Old	WDR49	astrocytes	age
PLSCR4	6.72e-17	0.320228	0.35	0.215	1.29e-12	Old	PLSCR4	astrocytes	age
GJA1	7.01e-17	0.27128	0.767	0.599	1.35e-12	Old	GJA1	astrocytes	age
CNTN1	7.1e-17	0.458821	0.88	0.772	1.37e-12	Old	CNTN1	astrocytes	age
PTCHD1-AS	8.84e-17	0.5221	0.471	0.331	1.7e-12	Old	PTCHD1-AS	astrocytes	age
DPP6	1e-16	0.352313	0.767	0.636	1.93e-12	Old	DPP6	astrocytes	age
ACSS3	1.06e-16	0.29258	0.356	0.218	2.05e-12	Old	ACSS3	astrocytes	age
BCKDHB	1.2e-16	0.265245	0.614	0.456	2.32e-12	Old	BCKDHB	astrocytes	age
MLLT3	1.23e-16	0.379536	0.311	0.185	2.38e-12	Old	MLLT3	astrocytes	age
LPIN1	1.4e-16	0.270723	0.492	0.335	2.71e-12	Old	LPIN1	astrocytes	age
TMEM47	1.71e-16	0.332459	0.324	0.193	3.29e-12	Old	TMEM47	astrocytes	age
NAV3	2.24e-16	0.41157	0.824	0.761	4.31e-12	Old	NAV3	astrocytes	age
ESRRG	2.78e-16	0.508986	0.488	0.349	5.36e-12	Old	ESRRG	astrocytes	age
CDH2	2.91e-16	0.320725	0.444	0.3	5.62e-12	Old	CDH2	astrocytes	age
PARD3	2.99e-16	0.338523	0.761	0.644	5.76e-12	Old	PARD3	astrocytes	age
GPR75-ASB3	3.14e-16	0.374622	0.524	0.373	6.06e-12	Old	GPR75-ASB3	astrocytes	age
PARD3B	4.75e-16	0.319886	0.688	0.543	9.16e-12	Old	PARD3B	astrocytes	age
DTNA	4.96e-16	0.314146	0.933	0.891	9.55e-12	Old	DTNA	astrocytes	age
AKT3	5.77e-16	0.436485	0.621	0.473	1.11e-11	Old	AKT3	astrocytes	age
PHLPP1	6.55e-16	0.355954	0.556	0.412	1.26e-11	Old	PHLPP1	astrocytes	age
CHPT1	6.66e-16	0.316648	0.394	0.253	1.28e-11	Old	CHPT1	astrocytes	age
GPR37L1	6.67e-16	0.252819	0.525	0.359	1.29e-11	Old	GPR37L1	astrocytes	age
NEDD4L	6.8e-16	0.341406	0.295	0.173	1.31e-11	Old	NEDD4L	astrocytes	age
OGFRL1	7.11e-16	0.251429	0.639	0.48	1.37e-11	Old	OGFRL1	astrocytes	age
PACRG	7.37e-16	0.492927	0.253	0.138	1.42e-11	Old	PACRG	astrocytes	age
VEGFA	7.41e-16	0.482336	0.288	0.169	1.43e-11	Old	VEGFA	astrocytes	age
CTNNA1	7.68e-16	0.316263	0.35	0.219	1.48e-11	Old	CTNNA1	astrocytes	age
ZDHHC21	9.39e-16	0.307658	0.302	0.182	1.81e-11	Old	ZDHHC21	astrocytes	age
FBXL17	1.07e-15	0.267836	0.492	0.345	2.07e-11	Old	FBXL17	astrocytes	age
AHCYL2	1.1e-15	0.383578	0.514	0.376	2.13e-11	Old	AHCYL2	astrocytes	age
ADGRA3	1.11e-15	0.363452	0.452	0.309	2.14e-11	Old	ADGRA3	astrocytes	age
AL022068.1	1.45e-15	0.419123	0.251	0.139	2.8e-11	Old	AL022068.1	astrocytes	age
FGD4	1.5e-15	0.436236	0.451	0.316	2.89e-11	Old	FGD4	astrocytes	age
BBOX1	1.74e-15	0.310598	0.328	0.199	3.35e-11	Old	BBOX1	astrocytes	age
IMMP2L	1.87e-15	0.364731	0.513	0.373	3.6e-11	Old	IMMP2L	astrocytes	age
GPHN	2.03e-15	0.418117	0.6	0.466	3.92e-11	Old	GPHN	astrocytes	age
ZBTB20	2.29e-15	0.276537	0.942	0.901	4.42e-11	Old	ZBTB20	astrocytes	age
DDIT4	2.47e-15	0.315504	0.361	0.225	4.76e-11	Old	DDIT4	astrocytes	age
KIAA1958	2.77e-15	0.259586	0.466	0.315	5.34e-11	Old	KIAA1958	astrocytes	age
CNKSR2	3.16e-15	0.252996	0.344	0.212	6.1e-11	Old	CNKSR2	astrocytes	age
MAGI2	3.21e-15	0.291216	0.907	0.866	6.19e-11	Old	MAGI2	astrocytes	age
GABRG1	3.83e-15	0.310547	0.307	0.186	7.39e-11	Old	GABRG1	astrocytes	age
PHYHIPL	4.04e-15	0.36425	0.618	0.471	7.78e-11	Old	PHYHIPL	astrocytes	age
TCF4	4.06e-15	0.266377	0.75	0.613	7.82e-11	Old	TCF4	astrocytes	age
MTM1	4.19e-15	0.261897	0.258	0.146	8.09e-11	Old	MTM1	astrocytes	age
GPD2	4.8e-15	0.321091	0.284	0.169	9.25e-11	Old	GPD2	astrocytes	age
ANKS1B	5.71e-15	0.411585	0.384	0.252	1.1e-10	Old	ANKS1B	astrocytes	age
CEP112	6.58e-15	0.313768	0.335	0.207	1.27e-10	Old	CEP112	astrocytes	age
PLCB4	8.93e-15	0.351195	0.354	0.228	1.72e-10	Old	PLCB4	astrocytes	age
AC124312.1	1.17e-14	0.304438	0.34	0.215	2.25e-10	Old	AC124312.1	astrocytes	age
PIK3R1	1.18e-14	0.306327	0.406	0.27	2.27e-10	Old	PIK3R1	astrocytes	age
ZNF148	1.47e-14	0.29023	0.29	0.178	2.83e-10	Old	ZNF148	astrocytes	age
SLC7A11	1.52e-14	0.285544	0.551	0.408	2.94e-10	Old	SLC7A11	astrocytes	age
BMPR1B	1.6e-14	0.310592	0.604	0.454	3.09e-10	Old	BMPR1B	astrocytes	age
LRBA	1.67e-14	0.325757	0.37	0.241	3.22e-10	Old	LRBA	astrocytes	age
SGK1	1.72e-14	0.299134	0.323	0.198	3.31e-10	Old	SGK1	astrocytes	age
PIBF1	1.78e-14	0.340759	0.292	0.179	3.43e-10	Old	PIBF1	astrocytes	age
LINC00882	1.81e-14	0.333482	0.337	0.212	3.49e-10	Old	LINC00882	astrocytes	age
CDK14	2.02e-14	0.258796	0.404	0.265	3.89e-10	Old	CDK14	astrocytes	age
SLC4A4	2.27e-14	0.474725	0.712	0.577	4.39e-10	Old	SLC4A4	astrocytes	age
EVI5	2.32e-14	0.251581	0.353	0.225	4.48e-10	Old	EVI5	astrocytes	age
VWA8	3.29e-14	0.302649	0.365	0.234	6.34e-10	Old	VWA8	astrocytes	age
ZC3H12C	3.57e-14	0.258136	0.269	0.159	6.89e-10	Old	ZC3H12C	astrocytes	age
SCD5	4.5e-14	0.276483	0.75	0.606	8.68e-10	Old	SCD5	astrocytes	age
PTPRZ1	4.96e-14	0.303777	0.72	0.578	9.57e-10	Old	PTPRZ1	astrocytes	age
PDE7B	5.11e-14	0.444267	0.524	0.399	9.85e-10	Old	PDE7B	astrocytes	age
PHKA1	5.79e-14	0.271322	0.252	0.145	1.12e-09	Old	PHKA1	astrocytes	age
ADAM22	6.83e-14	0.295901	0.252	0.145	1.32e-09	Old	ADAM22	astrocytes	age
MEGF9	7.01e-14	0.251561	0.418	0.286	1.35e-09	Old	MEGF9	astrocytes	age
BNC2	7.1e-14	0.256069	0.285	0.17	1.37e-09	Old	BNC2	astrocytes	age
IGSF11	7.41e-14	0.256951	0.4	0.264	1.43e-09	Old	IGSF11	astrocytes	age
FLRT2	7.7e-14	0.632417	0.335	0.225	1.48e-09	Old	FLRT2	astrocytes	age
P4HA1	7.97e-14	0.257531	0.334	0.212	1.54e-09	Old	P4HA1	astrocytes	age
SUPT3H	8.97e-14	0.279166	0.294	0.181	1.73e-09	Old	SUPT3H	astrocytes	age
FRS2	9.61e-14	0.27072	0.307	0.19	1.85e-09	Old	FRS2	astrocytes	age
HIVEP2	1e-13	0.308658	0.348	0.229	1.93e-09	Old	HIVEP2	astrocytes	age
MLLT10	1.04e-13	0.26659	0.399	0.267	2e-09	Old	MLLT10	astrocytes	age
LRMDA	1.09e-13	0.467748	0.521	0.385	2.11e-09	Old	LRMDA	astrocytes	age
FTO	1.21e-13	0.262122	0.56	0.417	2.34e-09	Old	FTO	astrocytes	age
METTL15	1.31e-13	0.304499	0.34	0.221	2.53e-09	Old	METTL15	astrocytes	age
NEAT1	1.49e-13	0.373664	0.893	0.847	2.88e-09	Old	NEAT1	astrocytes	age
CPAMD8	1.75e-13	0.405516	0.343	0.225	3.38e-09	Old	CPAMD8	astrocytes	age
CABLES1	1.82e-13	0.27945	0.278	0.17	3.51e-09	Old	CABLES1	astrocytes	age
CRADD	1.83e-13	0.328388	0.43	0.297	3.53e-09	Old	CRADD	astrocytes	age
ASTN2	1.85e-13	0.335199	0.709	0.59	3.57e-09	Old	ASTN2	astrocytes	age
CPEB2	2.18e-13	0.254168	0.272	0.162	4.2e-09	Old	CPEB2	astrocytes	age
AC016831.7	2.24e-13	0.253422	0.687	0.546	4.32e-09	Old	AC016831.7	astrocytes	age
KAT2B	2.28e-13	0.339386	0.475	0.339	4.4e-09	Old	KAT2B	astrocytes	age
NHSL1	2.48e-13	0.352982	0.56	0.426	4.79e-09	Old	NHSL1	astrocytes	age
WDFY3	2.55e-13	0.264668	0.532	0.387	4.91e-09	Old	WDFY3	astrocytes	age
TOX	2.74e-13	0.266216	0.27	0.162	5.28e-09	Old	TOX	astrocytes	age
TBCK	2.78e-13	0.255406	0.329	0.211	5.36e-09	Old	TBCK	astrocytes	age
LRRC4C	3.13e-13	0.56536	0.519	0.403	6.03e-09	Old	LRRC4C	astrocytes	age
RGS7	3.78e-13	0.434981	0.568	0.441	7.29e-09	Old	RGS7	astrocytes	age
CEP126	4.57e-13	0.30179	0.292	0.181	8.82e-09	Old	CEP126	astrocytes	age
NR2F1-AS1	4.72e-13	0.288454	0.464	0.324	9.11e-09	Old	NR2F1-AS1	astrocytes	age
NR3C2	4.94e-13	0.324803	0.446	0.317	9.53e-09	Old	NR3C2	astrocytes	age
MBNL1	5.33e-13	0.428333	0.452	0.321	1.03e-08	Old	MBNL1	astrocytes	age
PDE4D	5.63e-13	0.297826	0.586	0.461	1.08e-08	Old	PDE4D	astrocytes	age
SBF2	5.71e-13	0.251994	0.495	0.356	1.1e-08	Old	SBF2	astrocytes	age
MACROD2	6.69e-13	0.331632	0.523	0.384	1.29e-08	Old	MACROD2	astrocytes	age
FER	6.76e-13	0.255352	0.525	0.378	1.3e-08	Old	FER	astrocytes	age
PLEKHA5	7.19e-13	0.430158	0.696	0.58	1.39e-08	Old	PLEKHA5	astrocytes	age
GRAMD1C	8.31e-13	0.300305	0.309	0.195	1.6e-08	Old	GRAMD1C	astrocytes	age
CPEB4	9.19e-13	0.25581	0.559	0.433	1.77e-08	Old	CPEB4	astrocytes	age
DOCK5	1.08e-12	0.29703	0.341	0.223	2.08e-08	Old	DOCK5	astrocytes	age
PDLIM5	1.12e-12	0.296803	0.468	0.333	2.16e-08	Old	PDLIM5	astrocytes	age
TBC1D5	1.22e-12	0.271317	0.499	0.358	2.36e-08	Old	TBC1D5	astrocytes	age
DNAH7	1.29e-12	0.405523	0.32	0.207	2.49e-08	Old	DNAH7	astrocytes	age
SLC6A11	1.89e-12	0.517431	0.363	0.258	3.64e-08	Old	SLC6A11	astrocytes	age
NEK11	2.21e-12	0.256708	0.305	0.194	4.26e-08	Old	NEK11	astrocytes	age
ADGRB3	2.43e-12	0.484143	0.751	0.66	4.68e-08	Old	ADGRB3	astrocytes	age
MT-ND4	2.81e-12	0.439645	0.93	0.854	5.42e-08	Old	MT-ND4	astrocytes	age
EYA1	2.99e-12	0.401227	0.282	0.177	5.76e-08	Old	EYA1	astrocytes	age
PLCB1	4.18e-12	0.367008	0.656	0.548	8.06e-08	Old	PLCB1	astrocytes	age
SMOC1	4.85e-12	0.347768	0.395	0.277	9.35e-08	Old	SMOC1	astrocytes	age
ARHGAP26	5.34e-12	0.308131	0.686	0.562	1.03e-07	Old	ARHGAP26	astrocytes	age
CDH10	6.07e-12	0.31614	0.323	0.212	1.17e-07	Old	CDH10	astrocytes	age
PTEN	6.34e-12	0.253767	0.254	0.156	1.22e-07	Old	PTEN	astrocytes	age
ARHGAP42	6.39e-12	0.260293	0.343	0.226	1.23e-07	Old	ARHGAP42	astrocytes	age
DOCK4	6.96e-12	0.284212	0.745	0.635	1.34e-07	Old	DOCK4	astrocytes	age
AC053527.1	7.53e-12	0.31	0.281	0.181	1.45e-07	Old	AC053527.1	astrocytes	age
PREX2	8.2e-12	0.253384	0.68	0.532	1.58e-07	Old	PREX2	astrocytes	age
SLC25A13	1.08e-11	0.432101	0.272	0.17	2.07e-07	Old	SLC25A13	astrocytes	age
RBM26	1.27e-11	0.254474	0.363	0.248	2.44e-07	Old	RBM26	astrocytes	age
KANSL1L	1.46e-11	0.267471	0.275	0.176	2.81e-07	Old	KANSL1L	astrocytes	age
MCC	1.72e-11	0.276592	0.475	0.351	3.32e-07	Old	MCC	astrocytes	age
GPC5	1.98e-11	0.691146	0.773	0.732	3.81e-07	Old	GPC5	astrocytes	age
SND1	2.14e-11	0.279284	0.413	0.296	4.12e-07	Old	SND1	astrocytes	age
LRP1B	2.27e-11	0.50015	0.899	0.87	4.38e-07	Old	LRP1B	astrocytes	age
SEC14L1	2.39e-11	0.259396	0.251	0.157	4.6e-07	Old	SEC14L1	astrocytes	age
TBL1XR1	2.41e-11	0.293224	0.403	0.287	4.65e-07	Old	TBL1XR1	astrocytes	age
PPP1R12A	2.74e-11	0.280217	0.344	0.233	5.28e-07	Old	PPP1R12A	astrocytes	age
FUT9	3.64e-11	0.300325	0.729	0.618	7.02e-07	Old	FUT9	astrocytes	age
CACNB2	4.14e-11	0.911989	0.381	0.29	7.97e-07	Old	CACNB2	astrocytes	age
GRAMD1B	4.61e-11	0.266446	0.33	0.218	8.88e-07	Old	GRAMD1B	astrocytes	age
BRINP3	4.78e-11	0.256161	0.294	0.19	9.21e-07	Old	BRINP3	astrocytes	age
CHD9	4.93e-11	0.271152	0.548	0.424	9.51e-07	Old	CHD9	astrocytes	age
TDRD3	5.86e-11	0.31709	0.345	0.239	1.13e-06	Old	TDRD3	astrocytes	age
LHFPL6	9.09e-11	0.261936	0.59	0.479	1.75e-06	Old	LHFPL6	astrocytes	age
FHIT	3.54e-10	0.332747	0.677	0.56	6.82e-06	Old	FHIT	astrocytes	age
AC124854.1	3.6e-10	0.257467	0.261	0.167	6.94e-06	Old	AC124854.1	astrocytes	age
AGL	4.1e-10	0.287292	0.252	0.163	7.9e-06	Old	AGL	astrocytes	age
AUTS2	5.55e-10	0.31566	0.792	0.694	1.07e-05	Old	AUTS2	astrocytes	age
ABCA1	6e-10	0.251391	0.549	0.426	1.16e-05	Old	ABCA1	astrocytes	age
CPEB3	7.18e-10	0.322635	0.331	0.231	1.38e-05	Old	CPEB3	astrocytes	age
AQP4	7.26e-10	0.295514	0.83	0.73	1.4e-05	Old	AQP4	astrocytes	age
NTRK3	1.29e-09	0.280086	0.61	0.491	2.49e-05	Old	NTRK3	astrocytes	age
DMD	1.67e-09	0.364448	0.326	0.225	3.21e-05	Old	DMD	astrocytes	age
PBX1	1.8e-09	0.32305	0.673	0.55	3.47e-05	Old	PBX1	astrocytes	age
CRB1	3.47e-09	0.267239	0.488	0.372	6.68e-05	Old	CRB1	astrocytes	age
ANK2	4.23e-09	0.259553	0.885	0.806	8.15e-05	Old	ANK2	astrocytes	age
TMEM232	8.09e-09	0.283634	0.332	0.234	0.000155956	Old	TMEM232	astrocytes	age
DPH6-DT	2.52e-08	0.28019	0.332	0.24	0.000485038	Old	DPH6-DT	astrocytes	age
CSPP1	4.22e-08	0.256119	0.282	0.197	0.000813252	Old	CSPP1	astrocytes	age
LSAMP	4.59e-08	0.307836	0.948	0.95	0.000885299	Old	LSAMP	astrocytes	age
ITPKB	5.72e-08	0.267132	0.752	0.643	0.00110199	Old	ITPKB	astrocytes	age
TOB1	7.31e-08	0.266383	0.292	0.209	0.0014103	Old	TOB1	astrocytes	age
FAM155A	1.38e-07	0.284631	0.7	0.646	0.00266078	Old	FAM155A	astrocytes	age
REV3L	1.53e-07	0.286316	0.612	0.501	0.00294573	Old	REV3L	astrocytes	age
GRID2	1.56e-07	0.460031	0.411	0.33	0.00300124	Old	GRID2	astrocytes	age
FGF14	1.81e-07	0.253802	0.251	0.174	0.00349315	Old	FGF14	astrocytes	age
BHLHE40	1.96e-07	0.541466	0.323	0.24	0.00377292	Old	BHLHE40	astrocytes	age
ADGRL3	2.03e-07	0.293392	0.655	0.555	0.00392117	Old	ADGRL3	astrocytes	age
KDM4C	3.26e-07	0.319726	0.302	0.219	0.00629373	Old	KDM4C	astrocytes	age
CADM2	3.9e-07	0.40915	0.775	0.719	0.0075244	Old	CADM2	astrocytes	age
NRXN3	9.9e-07	0.420465	0.428	0.359	0.0190922	Old	NRXN3	astrocytes	age
MT-CO2	2.89e-06	0.423038	0.928	0.873	0.0557603	Old	MT-CO2	astrocytes	age
CNN3	4.61e-06	0.254694	0.422	0.328	0.0888897	Old	CNN3	astrocytes	age
MT-ATP6	5.6e-06	0.347245	0.925	0.871	0.108045	Old	MT-ATP6	astrocytes	age
FRMD4A	2.67e-05	0.280504	0.323	0.259	0.514762	Old	FRMD4A	astrocytes	age
LINC01094	3.22e-05	0.515915	0.254	0.192	0.620904	Old	LINC01094	astrocytes	age
UBE2E2	3.26e-05	0.375939	0.332	0.255	0.627889	Old	UBE2E2	astrocytes	age
CCDC85A	3.35e-05	0.279546	0.297	0.232	0.646453	Old	CCDC85A	astrocytes	age
NRXN1	5.25e-05	0.277174	0.669	0.625	1	Old	NRXN1	astrocytes	age
HSPB1	0.000187367	0.377371	0.367	0.308	1	Old	HSPB1	astrocytes	age
MT-ND2	0.000314669	0.337062	0.77	0.689	1	Old	MT-ND2	astrocytes	age
UBC	0.000432614	0.254061	0.526	0.468	1	Old	UBC	astrocytes	age
TNIK	0.000588137	0.250591	0.839	0.789	1	Old	TNIK	astrocytes	age
PTMA	0.000705874	0.317599	0.298	0.242	1	Old	PTMA	astrocytes	age
MT-ND1	0.00137313	0.300357	0.728	0.671	1	Old	MT-ND1	astrocytes	age
HSP90AA1	0.00594885	0.522336	0.586	0.526	1	Old	HSP90AA1	astrocytes	age
DST	3.29e-15	0.589217	0.931	0.922	6.35e-11	Young	DST	astrocytes	age
XIST	2.24e-14	0.709588	0.335	0.234	4.31e-10	Young	XIST	astrocytes	age
ADGRV1	2.42e-12	0.705402	0.27	0.179	4.66e-08	Young	ADGRV1	astrocytes	age
SPARCL1	5.8e-12	0.468735	0.765	0.772	1.12e-07	Young	SPARCL1	astrocytes	age
BCAN	4.04e-10	0.7721	0.367	0.307	7.79e-06	Young	BCAN	astrocytes	age
RHPN1	1.7e-09	0.801752	0.419	0.369	3.28e-05	Young	RHPN1	astrocytes	age
SNRNP70	3.04e-09	0.478555	0.614	0.6	5.86e-05	Young	SNRNP70	astrocytes	age
APOE	3.44e-08	0.435133	0.783	0.782	0.000662876	Young	APOE	astrocytes	age
TTN	6.83e-08	0.860382	0.552	0.498	0.00131592	Young	TTN	astrocytes	age
MRPL41	1.95e-06	0.521643	0.269	0.215	0.0376177	Young	MRPL41	astrocytes	age
AEBP1	4.9e-06	0.586099	0.51	0.461	0.0944971	Young	AEBP1	astrocytes	age
MDGA2	7.24e-06	0.47717	0.373	0.316	0.139626	Young	MDGA2	astrocytes	age
CALN1	8.41e-06	0.535783	0.406	0.36	0.162213	Young	CALN1	astrocytes	age
PLXNB1	1.4e-05	0.393868	0.578	0.577	0.270283	Young	PLXNB1	astrocytes	age
NCAN	1.79e-05	0.644645	0.288	0.245	0.345077	Young	NCAN	astrocytes	age
PTGDS	0.000118465	0.309817	0.831	0.853	1	Young	PTGDS	astrocytes	age
ALDOA	0.00012141	0.398676	0.311	0.271	1	Young	ALDOA	astrocytes	age
RPS27	0.000252683	0.297401	0.272	0.23	1	Young	RPS27	astrocytes	age
LINC00609	0.000278906	0.46411	0.26	0.216	1	Young	LINC00609	astrocytes	age
MT2A	0.000737571	0.538703	0.527	0.524	1	Young	MT2A	astrocytes	age
GFAP	0.00152115	0.371498	0.475	0.457	1	Young	GFAP	astrocytes	age
MACF1	0.0016449	0.330274	0.908	0.901	1	Young	MACF1	astrocytes	age
PLEC	0.00185256	0.39272	0.476	0.463	1	Young	PLEC	astrocytes	age
ARHGEF4	0.00187306	0.364463	0.651	0.68	1	Young	ARHGEF4	astrocytes	age
PHACTR3	0.0020704	0.369445	0.389	0.372	1	Young	PHACTR3	astrocytes	age
EZR	0.00345931	0.470711	0.381	0.372	1	Young	EZR	astrocytes	age
LTBP1	0.00353658	0.277082	0.255	0.321	1	Young	LTBP1	astrocytes	age
ACAP3	0.00551276	0.413696	0.298	0.276	1	Young	ACAP3	astrocytes	age
B4GALNT4	0.00919412	0.467513	0.401	0.399	1	Young	B4GALNT4	astrocytes	age
TTYH1	0.00923566	0.444427	0.552	0.583	1	Young	TTYH1	astrocytes	age
FLNA	0.00991872	0.339525	0.27	0.25	1	Young	FLNA	astrocytes	age
UTY	3.52e-127	1.28139	0.302	0.002	6.79e-123	M	UTY	astrocytes	sex
TTTY14	2.94e-113	1.32172	0.273	0.002	5.68e-109	M	TTTY14	astrocytes	sex
PTGDS	1.71e-37	0.525263	0.874	0.806	3.3e-33	M	PTGDS	astrocytes	sex
HSPA1A	3.8e-31	0.504997	0.591	0.414	7.33e-27	M	HSPA1A	astrocytes	sex
ID2	1.14e-28	0.817514	0.435	0.275	2.2e-24	M	ID2	astrocytes	sex
CPAMD8	6.28e-27	0.796783	0.364	0.205	1.21e-22	M	CPAMD8	astrocytes	sex
HSPA1B	9.06e-24	0.508097	0.454	0.295	1.75e-19	M	HSPA1B	astrocytes	sex
GAPDH	2.15e-22	0.575256	0.699	0.58	4.15e-18	M	GAPDH	astrocytes	sex
UBC	2.98e-20	0.722985	0.56	0.43	5.74e-16	M	UBC	astrocytes	sex
JUN	5.36e-20	0.577055	0.442	0.294	1.03e-15	M	JUN	astrocytes	sex
APOE	6.06e-20	0.48677	0.814	0.744	1.17e-15	M	APOE	astrocytes	sex
CKB	8.72e-20	0.517686	0.809	0.719	1.68e-15	M	CKB	astrocytes	sex
HHATL	3.53e-19	0.531349	0.493	0.358	6.81e-15	M	HHATL	astrocytes	sex
RHPN1	2.86e-18	0.652235	0.451	0.317	5.52e-14	M	RHPN1	astrocytes	sex
GFAP	3.83e-18	0.528195	0.522	0.396	7.38e-14	M	GFAP	astrocytes	sex
FOS	1.18e-15	0.563034	0.362	0.245	2.27e-11	M	FOS	astrocytes	sex
JUNB	5.35e-15	0.401411	0.312	0.198	1.03e-10	M	JUNB	astrocytes	sex
HSPB1	3.01e-14	0.778481	0.389	0.284	5.81e-10	M	HSPB1	astrocytes	sex
CAMK2G	4.25e-14	0.355026	0.675	0.575	8.19e-10	M	CAMK2G	astrocytes	sex
AQP4	5.86e-14	0.355735	0.806	0.763	1.13e-09	M	AQP4	astrocytes	sex
LCAT	1.35e-13	0.374973	0.388	0.272	2.61e-09	M	LCAT	astrocytes	sex
AC002429.2	3.71e-12	0.455974	0.285	0.186	7.15e-08	M	AC002429.2	astrocytes	sex
HES1	3.71e-12	0.723871	0.289	0.197	7.16e-08	M	HES1	astrocytes	sex
GINS3	3.97e-12	0.426961	0.338	0.239	7.66e-08	M	GINS3	astrocytes	sex
SMOC1	5e-12	0.552308	0.389	0.288	9.63e-08	M	SMOC1	astrocytes	sex
H3F3B	2.49e-11	0.621207	0.416	0.324	4.8e-07	M	H3F3B	astrocytes	sex
SLC26A3	4.35e-11	0.309653	0.576	0.48	8.4e-07	M	SLC26A3	astrocytes	sex
PSAP	5.37e-11	0.275066	0.68	0.601	1.04e-06	M	PSAP	astrocytes	sex
ZFP36L2	8.72e-11	0.522196	0.402	0.315	1.68e-06	M	ZFP36L2	astrocytes	sex
AQP1	1.15e-10	0.553403	0.689	0.647	2.22e-06	M	AQP1	astrocytes	sex
KAT2A	1.28e-10	0.461324	0.369	0.277	2.46e-06	M	KAT2A	astrocytes	sex
GRIN2C	3.32e-10	0.359052	0.301	0.212	6.4e-06	M	GRIN2C	astrocytes	sex
ANGPTL4	3.7e-10	0.441616	0.278	0.19	7.13e-06	M	ANGPTL4	astrocytes	sex
MT3	6.47e-10	0.541712	0.52	0.432	1.25e-05	M	MT3	astrocytes	sex
CST3	1.15e-09	0.396979	0.492	0.411	2.22e-05	M	CST3	astrocytes	sex
ACADVL	1.34e-09	0.359156	0.59	0.515	2.58e-05	M	ACADVL	astrocytes	sex
HSPB8	1.8e-09	0.675282	0.349	0.271	3.47e-05	M	HSPB8	astrocytes	sex
DPP10	1.87e-09	0.255901	0.858	0.827	3.6e-05	M	DPP10	astrocytes	sex
TOB1	2.04e-09	0.491434	0.292	0.213	3.94e-05	M	TOB1	astrocytes	sex
FAM189A2	2.28e-09	0.449699	0.664	0.601	4.4e-05	M	FAM189A2	astrocytes	sex
LPIN1	2.91e-09	0.375253	0.461	0.378	5.62e-05	M	LPIN1	astrocytes	sex
LINC00609	4.03e-09	0.481988	0.272	0.192	7.76e-05	M	LINC00609	astrocytes	sex
ZFP36L1	5.87e-09	0.384503	0.636	0.588	0.000113197	M	ZFP36L1	astrocytes	sex
SNRNP70	1.09e-08	0.317682	0.641	0.563	0.00020937	M	SNRNP70	astrocytes	sex
CTNNA2	1.52e-08	0.281388	0.745	0.675	0.000293573	M	CTNNA2	astrocytes	sex
LCNL1	1.98e-08	0.488774	0.434	0.349	0.000381	M	LCNL1	astrocytes	sex
MRPL41	2.09e-08	0.421524	0.273	0.198	0.00040246	M	MRPL41	astrocytes	sex
NDRG4	2.56e-08	0.357059	0.348	0.272	0.000493296	M	NDRG4	astrocytes	sex
ABR	2.65e-08	0.341685	0.564	0.491	0.000511533	M	ABR	astrocytes	sex
DDIT4	5.31e-08	0.448537	0.335	0.262	0.00102449	M	DDIT4	astrocytes	sex
ITGA7	6.31e-08	0.374639	0.464	0.389	0.00121632	M	ITGA7	astrocytes	sex
CD99	7.49e-08	0.30667	0.347	0.263	0.00144455	M	CD99	astrocytes	sex
TPCN1	8.22e-08	0.325238	0.453	0.376	0.00158471	M	TPCN1	astrocytes	sex
DAAM2	1.35e-07	0.252718	0.777	0.74	0.00260192	M	DAAM2	astrocytes	sex
PLEC	2.39e-07	0.303852	0.504	0.428	0.00460263	M	PLEC	astrocytes	sex
PADI2	2.95e-07	0.390741	0.319	0.245	0.00568526	M	PADI2	astrocytes	sex
JUND	3.11e-07	0.343856	0.418	0.341	0.00599816	M	JUND	astrocytes	sex
ADAMTSL3	3.53e-07	0.403956	0.324	0.251	0.00680218	M	ADAMTSL3	astrocytes	sex
PYGB	4.51e-07	0.257995	0.358	0.284	0.0086889	M	PYGB	astrocytes	sex
CERS1	6.65e-07	0.250911	0.279	0.212	0.0128263	M	CERS1	astrocytes	sex
DCLK2	8.62e-07	0.252339	0.849	0.836	0.0166169	M	DCLK2	astrocytes	sex
WDR6	9.82e-07	0.301211	0.368	0.294	0.0189301	M	WDR6	astrocytes	sex
INO80D	1.09e-06	0.294078	0.573	0.525	0.0209907	M	INO80D	astrocytes	sex
MT-ND3	1.44e-06	0.311545	0.945	0.911	0.0277023	M	MT-ND3	astrocytes	sex
SORL1	1.92e-06	0.283535	0.539	0.483	0.036948	M	SORL1	astrocytes	sex
TGFBR3	1.98e-06	0.379885	0.26	0.199	0.0381614	M	TGFBR3	astrocytes	sex
B4GALNT4	1.99e-06	0.256537	0.435	0.358	0.0384323	M	B4GALNT4	astrocytes	sex
PRDX1	2.01e-06	0.330771	0.28	0.214	0.0388444	M	PRDX1	astrocytes	sex
MYLK	2.31e-06	0.305149	0.311	0.245	0.0444922	M	MYLK	astrocytes	sex
PYGM	2.65e-06	0.313489	0.259	0.195	0.0511095	M	PYGM	astrocytes	sex
ADRA1A	2.69e-06	0.398214	0.274	0.213	0.0518192	M	ADRA1A	astrocytes	sex
ITGB4	2.84e-06	0.290432	0.514	0.453	0.0547587	M	ITGB4	astrocytes	sex
PSD2	2.86e-06	0.357862	0.474	0.416	0.0552024	M	PSD2	astrocytes	sex
ENO1	3.1e-06	0.321233	0.466	0.394	0.0597947	M	ENO1	astrocytes	sex
TMEM132A	4.76e-06	0.28322	0.379	0.313	0.0917658	M	TMEM132A	astrocytes	sex
ENTPD2	6.2e-06	0.358763	0.277	0.219	0.119567	M	ENTPD2	astrocytes	sex
SLC25A18	6.78e-06	0.325952	0.477	0.418	0.130786	M	SLC25A18	astrocytes	sex
CACNA2D3	9.77e-06	0.308992	0.36	0.295	0.18845	M	CACNA2D3	astrocytes	sex
APC2	1.07e-05	0.339064	0.537	0.483	0.207214	M	APC2	astrocytes	sex
FRMPD2	1.78e-05	0.255119	0.264	0.206	0.343717	M	FRMPD2	astrocytes	sex
PAQR6	2.91e-05	0.369215	0.251	0.194	0.561976	M	PAQR6	astrocytes	sex
FGFR3	3.05e-05	0.286111	0.696	0.65	0.587974	M	FGFR3	astrocytes	sex
GATM	3.55e-05	0.261525	0.306	0.253	0.684913	M	GATM	astrocytes	sex
CRB2	4.21e-05	0.311146	0.292	0.239	0.81073	M	CRB2	astrocytes	sex
ACAP3	4.75e-05	0.27565	0.312	0.255	0.916299	M	ACAP3	astrocytes	sex
RAPGEF3	4.9e-05	0.326671	0.41	0.35	0.945509	M	RAPGEF3	astrocytes	sex
BHLHE40	4.95e-05	0.657366	0.309	0.26	0.955142	M	BHLHE40	astrocytes	sex
PLXNB1	5.54e-05	0.27579	0.601	0.55	1	M	PLXNB1	astrocytes	sex
C2orf72	8.05e-05	0.260205	0.352	0.297	1	M	C2orf72	astrocytes	sex
PFKL	8.9e-05	0.256037	0.365	0.308	1	M	PFKL	astrocytes	sex
MT-ATP6	0.000105684	0.3266	0.915	0.885	1	M	MT-ATP6	astrocytes	sex
ACSS1	0.000113465	0.275209	0.416	0.363	1	M	ACSS1	astrocytes	sex
SDC3	0.00012551	0.282943	0.371	0.319	1	M	SDC3	astrocytes	sex
MTSS1L	0.000147876	0.270198	0.508	0.462	1	M	MTSS1L	astrocytes	sex
KCNN3	0.00016242	0.273183	0.577	0.523	1	M	KCNN3	astrocytes	sex
PFKFB3	0.000163888	0.263235	0.405	0.358	1	M	PFKFB3	astrocytes	sex
EZR	0.000172845	0.293526	0.397	0.35	1	M	EZR	astrocytes	sex
APLNR	0.000255431	0.27249	0.28	0.231	1	M	APLNR	astrocytes	sex
RASL12	0.000354496	0.262314	0.295	0.245	1	M	RASL12	astrocytes	sex
SPON1	0.000449475	0.279143	0.49	0.444	1	M	SPON1	astrocytes	sex
CASK	0.000618073	0.28081	0.413	0.369	1	M	CASK	astrocytes	sex
COL16A1	0.000819797	0.279939	0.464	0.424	1	M	COL16A1	astrocytes	sex
RHOB	0.000961234	0.276815	0.56	0.523	1	M	RHOB	astrocytes	sex
MT-ND4	0.00130347	0.260902	0.914	0.877	1	M	MT-ND4	astrocytes	sex
ID4	0.00138037	0.346819	0.428	0.387	1	M	ID4	astrocytes	sex
AC006059.1	0.00139352	0.262719	0.293	0.25	1	M	AC006059.1	astrocytes	sex
MYO15B	0.0014282	0.308687	0.315	0.275	1	M	MYO15B	astrocytes	sex
LINC02649	0.00175496	0.280543	0.253	0.212	1	M	LINC02649	astrocytes	sex
ENO2	0.00179773	0.290522	0.256	0.217	1	M	ENO2	astrocytes	sex
CAMK2B	0.00208378	0.284633	0.254	0.218	1	M	CAMK2B	astrocytes	sex
FADS2	0.0042808	0.250972	0.397	0.357	1	M	FADS2	astrocytes	sex
ACO2	0.00447499	0.251846	0.314	0.277	1	M	ACO2	astrocytes	sex
PKM	0.00483617	0.266963	0.485	0.449	1	M	PKM	astrocytes	sex
GPR37L1	0.00653317	0.264716	0.462	0.441	1	M	GPR37L1	astrocytes	sex
TMEM259	0.00832872	0.333478	0.303	0.27	1	M	TMEM259	astrocytes	sex
XIST	0	2.63066	0.599	0.01	0	F	XIST	astrocytes	sex
LAMA2	3.95e-19	1.17736	0.413	0.284	7.62e-15	F	LAMA2	astrocytes	sex
MAP4K4	3.78e-15	0.631869	0.56	0.449	7.28e-11	F	MAP4K4	astrocytes	sex
ADAMTS9-AS2	7.91e-15	0.854249	0.407	0.293	1.53e-10	F	ADAMTS9-AS2	astrocytes	sex
JPX	1.22e-14	0.402276	0.264	0.164	2.36e-10	F	JPX	astrocytes	sex
SAMD4A	3.87e-14	1.00781	0.554	0.455	7.45e-10	F	SAMD4A	astrocytes	sex
LSAMP	3.87e-14	0.410485	0.952	0.947	7.46e-10	F	LSAMP	astrocytes	sex
RGS6	4.04e-14	0.814269	0.596	0.541	7.78e-10	F	RGS6	astrocytes	sex
PITPNC1	6.18e-14	0.642764	0.906	0.87	1.19e-09	F	PITPNC1	astrocytes	sex
CEP350	2.55e-13	0.412764	0.432	0.323	4.91e-09	F	CEP350	astrocytes	sex
AC092691.1	2.57e-13	0.55573	0.781	0.727	4.96e-09	F	AC092691.1	astrocytes	sex
LDLRAD4	1.38e-12	0.499823	0.6	0.512	2.66e-08	F	LDLRAD4	astrocytes	sex
SHISA6	4.13e-12	0.480639	0.449	0.347	7.96e-08	F	SHISA6	astrocytes	sex
ITGAV	4.47e-12	0.393246	0.366	0.268	8.62e-08	F	ITGAV	astrocytes	sex
APP	6.64e-12	0.437608	0.512	0.409	1.28e-07	F	APP	astrocytes	sex
MDGA2	2.14e-11	0.571052	0.396	0.295	4.13e-07	F	MDGA2	astrocytes	sex
CLIP1	4.02e-11	0.85478	0.383	0.294	7.74e-07	F	CLIP1	astrocytes	sex
CACNB2	3.58e-10	0.439602	0.393	0.298	6.9e-06	F	CACNB2	astrocytes	sex
AL139260.1	3.79e-10	0.770111	0.311	0.225	7.3e-06	F	AL139260.1	astrocytes	sex
LRMDA	5.9e-10	0.517116	0.507	0.423	1.14e-05	F	LRMDA	astrocytes	sex
ADGRL3	7.91e-10	0.52886	0.647	0.581	1.52e-05	F	ADGRL3	astrocytes	sex
STARD13	8.49e-10	0.444939	0.557	0.476	1.64e-05	F	STARD13	astrocytes	sex
AKAP6	1.59e-09	0.940931	0.554	0.488	3.06e-05	F	AKAP6	astrocytes	sex
DST	2.28e-09	0.465279	0.942	0.913	4.4e-05	F	DST	astrocytes	sex
DGKI	3.46e-09	0.442435	0.252	0.171	6.67e-05	F	DGKI	astrocytes	sex
PDE3A	3.47e-09	0.532665	0.359	0.284	6.7e-05	F	PDE3A	astrocytes	sex
SKAP2	1.92e-08	0.339499	0.266	0.188	0.000369639	F	SKAP2	astrocytes	sex
DTNA	2.46e-08	0.288229	0.929	0.902	0.000474635	F	DTNA	astrocytes	sex
SPRED2	2.86e-08	0.563544	0.253	0.182	0.000550969	F	SPRED2	astrocytes	sex
MGST1	3.17e-08	0.320206	0.311	0.236	0.000611969	F	MGST1	astrocytes	sex
[truncated: 6,695 more rows]

## Sheet: OPC_BA4_vs_CSC
	p_val	avg_log2FC	pct.1	pct.2	p_val_adj
L3MBTL4	6.01148e-161	1.31785	0.489	0.06	1.15901e-156
PAX3	1.62597e-154	-1.19446	0.009	0.427	3.13486e-150
NELL1	2.53123e-145	1.4604	0.404	0.031	4.88022e-141
SEMA3D	8.0553e-142	-1.22192	0.037	0.474	1.55306e-137
GRIA4	2.95486e-134	-1.42519	0.906	0.964	5.69696e-130
FOXG1	1.31922e-112	0.389338	0.223	0	2.54345e-108
LRRC7	2.76002e-110	1.13748	0.868	0.733	5.32132e-106
EBF1	1.98929e-109	-1.40039	0.006	0.324	3.83536e-105
LRMDA	7.31701e-96	-1.67827	0.294	0.668	1.41072e-91
LINC01965	6.72059e-95	0.848355	0.35	0.049	1.29573e-90
UNC80	9.09344e-95	-1.24331	0.738	0.887	1.75322e-90
SLC22A3	3.64657e-91	-1.17479	0.102	0.454	7.03059e-87
CRNDE	1.13712e-90	-0.584139	0.005	0.257	2.19237e-86
TMEM196	1.97346e-81	0.726384	0.4	0.09	3.80483e-77
CDH8	1.56383e-74	-0.875084	0.014	0.263	3.01506e-70
SLIT1	2.20701e-68	0.446683	0.298	0.053	4.25512e-64
PIK3R1	4.09336e-68	-0.917373	0.732	0.855	7.892e-64
AC007563.2	4.59385e-67	-1.31813	0.181	0.492	8.85694e-63
DACH2	6.36639e-67	0.890756	0.205	0.017	1.22744e-62
BMPR1B	1.98855e-62	-0.844258	0.014	0.23	3.83392e-58
CLVS2	1.99701e-61	0.483869	0.187	0.014	3.85024e-57
NDST4	4.79604e-60	0.481564	0.163	0.009	9.24676e-56
AC004852.2	4.97739e-58	0.823789	0.709	0.389	9.5964e-54
RNF182	2.20898e-55	-0.390361	0.011	0.188	4.25891e-51
MT-ND3	2.02335e-54	-1.22533	0.828	0.937	3.90103e-50
CDK8	4.75136e-52	-0.938969	0.437	0.645	9.16062e-48
CPM	1.27493e-51	0.562917	0.193	0.024	2.45807e-47
LDB2	4.30543e-51	0.645399	0.221	0.037	8.30088e-47
IGFBP5	7.17729e-51	-0.767438	0.061	0.283	1.38378e-46
PBX3	1.06997e-50	-0.915506	0.151	0.42	2.0629e-46
APOD	1.57485e-49	-0.894433	0.615	0.774	3.0363e-45
ZNF536	2.42361e-47	-0.769101	0.101	0.341	4.67272e-43
IRX2	8.30589e-47	-0.2928	0.002	0.137	1.60138e-42
AC009041.2	3.86802e-46	-0.818138	0.574	0.718	7.45755e-42
HOXB3	5.9291e-46	-0.380762	0.002	0.142	1.14313e-41
SKAP2	1.00949e-45	-0.623862	0.009	0.17	1.9463e-41
RALYL	3.20374e-45	-1.35523	0.523	0.651	6.17682e-41
PTPN14	6.98267e-45	-0.747589	0.122	0.358	1.34626e-40
CLVS1	1.09656e-44	0.684125	0.405	0.157	2.11416e-40
HS3ST1	1.88563e-42	-0.683582	0.142	0.358	3.63549e-38
GPR158	6.72968e-42	-0.887413	0.58	0.719	1.29748e-37
ACTB	7.15993e-42	-0.759015	0.629	0.738	1.38043e-37
FRMD4A	4.79985e-40	-0.698551	0.701	0.828	9.25412e-36
PLP1	1.11273e-39	-0.833748	0.281	0.518	2.14535e-35
PLEKHH2	1.19808e-39	-0.711197	0.457	0.617	2.30991e-35
CLU	1.33194e-39	-0.745791	0.408	0.579	2.56798e-35
SNRPN	1.43412e-39	-0.622787	0.089	0.292	2.76498e-35
CDH19	1.75831e-39	0.553487	0.415	0.179	3.39003e-35
GNAS	3.34984e-39	-0.690041	0.64	0.79	6.4585e-35
SLC22A17	8.37972e-39	-0.674606	0.476	0.647	1.61561e-34
CD81	9.45826e-39	-0.655712	0.522	0.664	1.82355e-34
WIF1	1.14132e-38	-0.432897	0.006	0.138	2.20047e-34
ITPR2	1.50078e-38	-0.705924	0.658	0.799	2.89351e-34
ASIC2	1.05969e-37	-0.88187	0.407	0.608	2.04308e-33
ITGA9	7.31368e-37	-0.803375	0.42	0.591	1.41008e-32
CACNG5	1.11484e-36	0.658951	0.343	0.132	2.14941e-32
THBS4	7.85857e-36	-0.584246	0.241	0.465	1.51513e-31
CALN1	1.34694e-35	-0.891797	0.229	0.429	2.5969e-31
TPT1	2.32609e-35	-0.73375	0.243	0.436	4.48471e-31
ATP10B	9.51058e-35	0.584247	0.579	0.331	1.83364e-30
KANSL1L	1.6901e-33	-0.763692	0.481	0.626	3.2585e-29
PREX1	2.60097e-33	-0.635659	0.359	0.527	5.01467e-29
LINC02223	2.76637e-33	-0.710314	0.164	0.378	5.33356e-29
PRKD1	4.03977e-33	-0.763868	0.623	0.731	7.78868e-29
PDZRN3	4.29472e-33	-0.976183	0.175	0.385	8.28021e-29
AL589740.1	1.82361e-32	0.615813	0.76	0.574	3.51592e-28
DLGAP1	3.25762e-32	0.590437	0.86	0.822	6.28069e-28
NEAT1	3.80844e-32	-0.657085	0.225	0.429	7.34268e-28
COL27A1	8.33281e-32	-0.636565	0.274	0.473	1.60657e-27
RPS27	1.07912e-31	-0.730287	0.28	0.466	2.08055e-27
MYT1L	1.18672e-31	0.732954	0.56	0.335	2.288e-27
MARCKS	1.26381e-31	-0.657648	0.778	0.843	2.43663e-27
MT1E	2.98923e-31	-0.584662	0.171	0.346	5.76324e-27
HLA-A	3.88469e-31	-0.744955	0.364	0.524	7.48968e-27
TEK	4.76716e-31	0.545053	0.473	0.251	9.19109e-27
S100B	5.63886e-31	-0.633154	0.426	0.601	1.08717e-26
RPL37	5.78358e-31	-0.642138	0.25	0.438	1.11507e-26
IGF2BP2	5.88894e-31	-0.595955	0.07	0.244	1.13539e-26
MACH3	6.97218e-31	-0.621566	0.065	0.235	1.34424e-26
	8.90722e-31	-0.4047	0.058	0.223	1.71731e-26
	2.19554e-30	-0.584033	0.087	0.265	4.23299e-26
	4.67145e-30	-0.375431	0.009	0.123	9.00656e-26
	1.27195e-29	0.340991	0.188	0.05	2.45232e-25
	2.05644e-29	-0.683638	0.821	0.887	3.96481e-25
	3.97455e-29	-0.644184	0.68	0.77	7.66294e-25
	4.03064e-29	-0.677051	0.66	0.792	7.77107e-25
	4.43459e-29	0.373406	0.205	0.06	8.54988e-25
	4.60794e-29	-0.756843	0.115	0.296	8.88411e-25
	7.46606e-29	-0.686944	0.337	0.47	1.43946e-24
	1.17076e-28	-0.569146	0.601	0.727	2.25723e-24
	1.45125e-28	-0.595092	0.729	0.798	2.79801e-24
	1.96457e-28	-0.57325	0.082	0.251	3.78769e-24
	2.52277e-28	-0.567969	0.731	0.793	4.8639e-24
	2.80834e-28	-0.679235	0.364	0.529	5.41448e-24
	4.77802e-28	-0.622472	0.468	0.608	9.21203e-24
	6.95571e-28	-0.616593	0.503	0.617	1.34106e-23
	7.79721e-28	-0.387083	0.06	0.215	1.5033e-23
	9.0077e-28	-0.562055	0.262	0.449	1.73668e-23
	2.1047e-27	-0.542108	0.699	0.794	4.05787e-23
	2.23715e-27	-0.467963	0.687	0.747	4.31323e-23
	5.72163e-27	-0.268966	0.996	0.997	1.10313e-22
	6.45157e-27	0.556536	0.497	0.286	1.24386e-22
	6.68254e-27	-0.608409	0.72	0.814	1.28839e-22
	1.15614e-26	0.332305	0.102	0.013	2.22904e-22
	1.44686e-26	-0.555398	0.018	0.129	2.78955e-22
	1.58977e-26	0.634551	0.223	0.08	3.06508e-22
	1.64971e-26	-0.57776	0.303	0.457	3.18064e-22
	2.07885e-26	-0.550559	0.16	0.326	4.00803e-22
	3.47614e-26	0.272237	0.249	0.095	6.702e-22
	3.59811e-26	0.382797	0.299	0.13	6.93715e-22
	6.1513e-26	-0.490197	0.385	0.504	1.18597e-21
	8.75435e-26	0.624909	0.798	0.648	1.68784e-21
	1.49047e-25	-0.53288	0.316	0.466	2.87363e-21
	1.7202e-25	-0.454383	0.27	0.44	3.31655e-21
	1.82617e-25	-0.714448	0.469	0.591	3.52085e-21
	2.61879e-25	-0.581162	0.739	0.831	5.04904e-21
	3.49391e-25	-0.556402	0.273	0.421	6.73626e-21
	8.4935e-25	-0.580644	0.628	0.711	1.63755e-20
	1.01612e-24	-0.60298	0.518	0.612	1.95908e-20
	1.10986e-24	-0.519007	0.464	0.592	2.13981e-20
	1.32094e-24	-0.394048	0.069	0.204	2.54677e-20
	1.69129e-24	-0.491106	0.232	0.367	3.26081e-20
	2.73551e-24	0.580236	0.696	0.526	5.27407e-20
	2.8902e-24	-0.567655	0.465	0.586	5.57231e-20
	3.44151e-24	0.875777	0.568	0.386	6.63523e-20
	4.70225e-24	-0.549445	0.842	0.908	9.06594e-20
	4.77697e-24	-0.555314	0.524	0.643	9.20999e-20
	7.34194e-24	-0.487992	0.2	0.361	1.41553e-19
	9.1212e-24	-0.499626	0.651	0.734	1.75857e-19
	1.29968e-23	-0.490053	0.043	0.171	2.50578e-19
	1.38287e-23	-0.616217	0.899	0.93	2.66617e-19
	1.40601e-23	-0.43994	0.939	0.954	2.7108e-19
	2.3648e-23	-0.477698	0.125	0.272	4.55933e-19
	3.24953e-23	-0.620508	0.222	0.363	6.2651e-19
	3.77319e-23	-0.483978	0.464	0.577	7.2747e-19
	4.03855e-23	-0.880754	0.501	0.646	7.78633e-19
	4.93865e-23	-0.528461	0.305	0.477	9.52173e-19
	5.12393e-23	-0.569984	0.623	0.711	9.87893e-19
	6.75273e-23	-0.539585	0.309	0.441	1.30193e-18
	1.67792e-22	-0.603369	0.375	0.526	3.23503e-18
	2.84218e-22	-0.453383	0.179	0.331	5.47972e-18
	2.93953e-22	-0.586485	0.725	0.801	5.66742e-18
	4.69577e-22	-0.57479	0.335	0.488	9.05345e-18
	4.94205e-22	-0.505133	0.381	0.514	9.52827e-18
	5.16738e-22	-0.482347	0.832	0.879	9.9627e-18
	5.66611e-22	-0.452975	0.329	0.456	1.09243e-17
	5.6814e-22	-0.616165	0.862	0.899	1.09537e-17
	6.83994e-22	-0.49319	0.86	0.921	1.31874e-17
	8.1233e-22	-0.54632	0.292	0.433	1.56617e-17
	1.09088e-21	-0.473888	0.357	0.446	2.10322e-17
	1.15031e-21	-0.5081	0.218	0.373	2.2178e-17
	1.26453e-21	-0.476165	0.202	0.345	2.43802e-17
	1.55868e-21	-0.372678	0.959	0.971	3.00514e-17
	1.92117e-21	-0.471849	0.808	0.869	3.70401e-17
	2.26076e-21	-0.46632	0.218	0.364	4.35875e-17
	3.13491e-21	-0.539544	0.671	0.763	6.04411e-17
	4.512e-21	-0.470685	0.52	0.609	8.69913e-17
	6.67641e-21	-0.48476	0.365	0.48	1.28721e-16
	7.40751e-21	-0.529631	0.535	0.632	1.42817e-16
	8.13766e-21	-0.465628	0.175	0.34	1.56894e-16
	8.59943e-21	-0.429697	0.112	0.249	1.65797e-16
	9.62825e-21	-0.453522	0.284	0.418	1.85633e-16
	1.12513e-20	-0.493779	0.382	0.491	2.16925e-16
	1.18568e-20	-0.312513	0.027	0.13	2.28598e-16
	1.23821e-20	-0.404625	0.123	0.235	2.38728e-16
	1.32982e-20	-0.523353	0.269	0.416	2.56389e-16
	1.92992e-20	-0.524997	0.384	0.498	3.72089e-16
	2.49065e-20	-0.392927	0.944	0.971	4.80197e-16
	3.01025e-20	0.46503	0.13	0.033	5.80375e-16
	4.46595e-20	-0.620158	0.504	0.641	8.61035e-16
	4.92268e-20	-0.429071	0.235	0.366	9.49092e-16
	8.5587e-20	-0.571617	0.207	0.363	1.65012e-15
	8.67488e-20	-0.423743	0.641	0.697	1.67252e-15
	9.07847e-20	-0.519701	0.573	0.653	1.75033e-15
	9.70176e-20	-0.566564	0.691	0.757	1.8705e-15
	1.02849e-19	-0.269347	0.034	0.137	1.98293e-15
	1.11048e-19	0.400737	0.237	0.102	2.14101e-15
	1.67349e-19	-0.482487	0.563	0.617	3.22649e-15
	1.75808e-19	-0.399533	0.156	0.271	3.38958e-15
	2.00026e-19	-0.458655	0.22	0.356	3.85649e-15
	2.33041e-19	-0.498565	0.361	0.485	4.49304e-15
	2.61531e-19	-0.423062	0.269	0.424	5.04232e-15
	2.69377e-19	0.317865	0.258	0.121	5.19359e-15
	3.29433e-19	-0.571699	0.256	0.418	6.35147e-15
	5.39332e-19	-0.416057	0.233	0.374	1.03983e-14
	6.58584e-19	0.382261	0.908	0.909	1.26975e-14
	7.12673e-19	-0.405726	0.389	0.516	1.37403e-14
	8.22259e-19	-0.46047	0.744	0.814	1.58532e-14
	9.44575e-19	0.285015	0.149	0.049	1.82114e-14
	9.45064e-19	-0.41371	0.346	0.488	1.82208e-14
	9.70962e-19	0.509068	0.667	0.539	1.87201e-14
	9.93187e-19	0.457192	0.956	0.946	1.91486e-14
	1.06508e-18	-0.514744	0.451	0.527	2.05347e-14
	1.23681e-18	-0.70002	0.154	0.304	2.38456e-14
	1.26836e-18	0.41426	0.504	0.326	2.44539e-14
	1.44756e-18	-0.393644	0.143	0.272	2.79089e-14
	1.61112e-18	-0.395266	0.546	0.628	3.10625e-14
	2.12823e-18	0.453972	0.209	0.086	4.10322e-14
	2.19599e-18	-0.590177	0.023	0.114	4.23388e-14
	2.66774e-18	-0.441744	0.525	0.618	5.1434e-14
	2.79159e-18	-0.472516	0.793	0.847	5.38218e-14
	2.80793e-18	-0.473286	0.331	0.465	5.41369e-14
	3.13482e-18	-0.430578	0.381	0.492	6.04394e-14
	4.01325e-18	0.35886	0.196	0.078	7.73755e-14
	4.36696e-18	-0.461706	0.58	0.693	8.4195e-14
	4.68473e-18	-0.432484	0.399	0.53	9.03216e-14
	4.78159e-18	0.568678	0.909	0.875	9.2189e-14
	5.01562e-18	-0.435766	0.784	0.867	9.67012e-14
	5.75414e-18	-0.472125	0.091	0.215	1.1094e-13
	5.78124e-18	-0.408323	0.503	0.564	1.11462e-13
	8.73881e-18	-0.727391	0.221	0.355	1.68484e-13
	9.33472e-18	-0.444352	0.357	0.451	1.79973e-13
	1.08273e-17	-0.37381	0.292	0.404	2.08751e-13
	1.53108e-17	-0.430374	0.35	0.415	2.95193e-13
	1.94582e-17	-0.466084	0.542	0.625	3.75154e-13
	2.03683e-17	-0.514759	0.618	0.715	3.927e-13
	2.8612e-17	-0.40065	0.07	0.184	5.51638e-13
	2.87712e-17	0.814321	0.48	0.327	5.5471e-13
	3.07415e-17	-0.501778	0.496	0.624	5.92696e-13
	3.16849e-17	-0.438357	0.43	0.543	6.10884e-13
	3.41866e-17	-0.574968	0.353	0.478	6.59118e-13
	4.07306e-17	-0.430928	0.196	0.291	7.85286e-13
	4.51523e-17	-0.527929	0.509	0.598	8.70536e-13
	4.9874e-17	-0.384764	0.22	0.329	9.6157e-13
	5.77186e-17	-0.426628	0.199	0.318	1.11281e-12
	7.3384e-17	-0.411365	0.305	0.417	1.41484e-12
	1.07292e-16	-0.402151	0.241	0.343	2.06859e-12
	1.10976e-16	-0.377617	0.552	0.604	2.13962e-12
	1.13048e-16	-0.37913	0.388	0.469	2.17957e-12
	1.17229e-16	-0.493575	0.473	0.577	2.26017e-12
	1.30683e-16	-0.35956	0.42	0.527	2.51956e-12
	1.59191e-16	0.292487	0.379	0.225	3.0692e-12
	1.70733e-16	-0.482844	0.593	0.69	3.29173e-12
SEPT2	1.97756e-16	-0.425299	0.476	0.565	3.81274e-12
	2.0308e-16	-0.414334	0.495	0.565	3.91539e-12
	2.32001e-16	-0.386806	0.8	0.864	4.47298e-12
	2.7459e-16	-0.462334	0.13	0.247	5.29409e-12
	2.91442e-16	-0.555436	0.436	0.536	5.61901e-12
	3.55748e-16	-0.427508	0.239	0.312	6.85882e-12
	3.91972e-16	0.32048	0.436	0.276	7.55721e-12
	4.87359e-16	-0.517725	0.909	0.924	9.39628e-12
	4.87696e-16	-0.43931	0.323	0.415	9.40277e-12
	6.01723e-16	-0.437003	0.499	0.61	1.16012e-11
	6.03115e-16	-0.398143	0.828	0.887	1.16281e-11
	6.34154e-16	-0.412013	0.345	0.436	1.22265e-11
	6.66913e-16	-0.850716	0.635	0.724	1.28581e-11
	6.71896e-16	-0.424507	0.36	0.461	1.29542e-11
	6.83094e-16	-0.49256	0.375	0.471	1.317e-11
	6.98224e-16	-0.480002	0.91	0.938	1.34618e-11
	7.04379e-16	-0.421763	0.591	0.675	1.35804e-11
	7.12978e-16	-0.60239	0.297	0.442	1.37462e-11
	8.26757e-16	-0.480065	0.506	0.61	1.59399e-11
	9.87162e-16	-0.59161	0.596	0.695	1.90325e-11
	1.02437e-15	-0.374479	0.064	0.169	1.97499e-11
	1.10137e-15	-0.350044	0.188	0.329	2.12344e-11
	1.12549e-15	-0.609947	0.222	0.353	2.16994e-11
	1.28677e-15	-0.374097	0.198	0.291	2.48088e-11
	1.32083e-15	-0.530223	0.444	0.533	2.54656e-11
	1.46468e-15	-0.409394	0.504	0.578	2.8239e-11
	1.78908e-15	-0.351026	0.152	0.272	3.44934e-11
	1.96127e-15	-0.64196	0.378	0.506	3.78133e-11
	2.17108e-15	-0.419518	0.05	0.148	4.18585e-11
	2.41959e-15	0.343152	0.168	0.067	4.66497e-11
	2.76104e-15	-0.390258	0.496	0.577	5.32329e-11
	3.00066e-15	-0.499017	0.122	0.231	5.78528e-11
	3.06064e-15	-0.658345	0.394	0.511	5.90091e-11
	3.61808e-15	-0.428545	0.673	0.767	6.97567e-11
	4.27881e-15	-0.671663	0.069	0.174	8.24954e-11
	4.68376e-15	-0.454706	0.609	0.696	9.03028e-11
	4.74784e-15	-0.395587	0.395	0.502	9.15384e-11
	5.05345e-15	-0.344454	0.108	0.216	9.74305e-11
	5.11729e-15	-0.348334	0.543	0.637	9.86614e-11
	6.71224e-15	-0.516488	0.122	0.234	1.29412e-10
	7.22097e-15	-0.340244	0.163	0.255	1.3922e-10
	7.67885e-15	-0.399731	0.344	0.453	1.48048e-10
	8.47302e-15	-0.589104	0.227	0.345	1.6336e-10
	8.50872e-15	-0.40413	0.171	0.273	1.64048e-10
	9.20991e-15	-0.276499	0.076	0.184	1.77567e-10
	9.62961e-15	0.55942	0.805	0.718	1.85659e-10
	9.7465e-15	-0.374808	0.174	0.282	1.87913e-10
	1.11074e-14	-0.43547	0.757	0.796	2.1415e-10
	1.11497e-14	-0.267816	0.138	0.257	2.14965e-10
	1.12314e-14	-0.369535	0.352	0.48	2.16542e-10
	1.12439e-14	-0.33114	0.11	0.191	2.16781e-10
	1.12463e-14	-0.433266	0.704	0.757	2.16829e-10
	1.28166e-14	-0.404211	0.53	0.613	2.47105e-10
	1.39523e-14	-0.429943	0.978	0.984	2.68999e-10
	1.43349e-14	-0.348984	0.364	0.478	2.76376e-10
	1.50248e-14	-0.301595	0.168	0.294	2.89678e-10
	1.50308e-14	-0.368809	0.596	0.666	2.89794e-10
	2.0172e-14	-0.399324	0.502	0.583	3.88917e-10
	2.0719e-14	-0.391001	0.283	0.372	3.99463e-10
	2.16717e-14	-0.424177	0.449	0.534	4.1783e-10
	2.39204e-14	-0.407495	0.592	0.661	4.61186e-10
	2.46175e-14	-0.405848	0.319	0.423	4.74625e-10
	2.47408e-14	-0.399794	0.179	0.273	4.77003e-10
	2.60606e-14	-0.356382	0.228	0.343	5.02449e-10
	2.72519e-14	-0.348624	0.089	0.175	5.25416e-10
	2.8577e-14	-0.403842	0.254	0.36	5.50965e-10
	2.98083e-14	-0.572711	0.269	0.399	5.74703e-10
	3.71193e-14	-0.354103	0.608	0.676	7.1566e-10
	3.77323e-14	-0.424783	0.567	0.657	7.27479e-10
	4.02786e-14	-0.378824	0.483	0.498	7.76571e-10
	4.25095e-14	-0.5649	0.133	0.227	8.19584e-10
	5.10916e-14	-0.333553	0.379	0.447	9.85046e-10
	5.12716e-14	-0.39648	0.27	0.388	9.88517e-10
	5.17058e-14	-0.38313	0.295	0.411	9.96889e-10
	5.24525e-14	-0.372075	0.515	0.613	1.01128e-09
	5.25745e-14	-0.287097	0.786	0.839	1.01364e-09
	5.76116e-14	-0.418336	0.26	0.35	1.11075e-09
	5.90186e-14	-0.417164	0.265	0.387	1.13788e-09
	6.06323e-14	-0.447002	0.869	0.915	1.16899e-09
	7.01732e-14	-0.48509	0.688	0.757	1.35294e-09
	7.52522e-14	-0.378585	0.395	0.469	1.45086e-09
	7.91254e-14	-0.413839	0.087	0.183	1.52554e-09
	8.07469e-14	-0.382331	0.497	0.544	1.5568e-09
	8.40204e-14	-0.562943	0.881	0.923	1.61991e-09
	9.0181e-14	-0.34415	0.384	0.475	1.73869e-09
	9.084e-14	-0.312379	0.15	0.234	1.7514e-09
	9.10343e-14	-0.374536	0.187	0.295	1.75514e-09
	9.45258e-14	-0.368856	0.278	0.364	1.82246e-09
	1.24976e-13	-0.262676	0.036	0.107	2.40953e-09
	1.27743e-13	-0.379188	0.185	0.3	2.46288e-09
	1.30518e-13	-0.487745	0.36	0.455	2.51639e-09
	1.37652e-13	-0.387441	0.235	0.316	2.65393e-09
	1.4077e-13	-0.364749	0.568	0.628	2.71404e-09
	1.60518e-13	-0.370902	0.473	0.566	3.0948e-09
	1.64058e-13	-0.34768	0.177	0.283	3.16304e-09
	1.65227e-13	-0.401518	0.365	0.465	3.18558e-09
	1.6594e-13	-0.340996	0.368	0.468	3.19932e-09
	1.66407e-13	-0.394044	0.467	0.53	3.20833e-09
	1.70667e-13	-0.385985	0.385	0.465	3.29045e-09
	2.08258e-13	-0.405006	0.277	0.349	4.01522e-09
	2.28372e-13	-0.285011	0.034	0.109	4.40302e-09
	2.33647e-13	-0.365189	0.653	0.711	4.50472e-09
	2.50041e-13	-0.34061	0.342	0.454	4.82079e-09
	2.55386e-13	-0.443748	0.313	0.407	4.92385e-09
	2.6498e-13	-0.331605	0.275	0.394	5.10882e-09
	2.91793e-13	-0.43956	0.671	0.724	5.62578e-09
	3.0314e-13	-0.29667	0.158	0.216	5.84454e-09
	3.64085e-13	-0.405041	0.071	0.164	7.01956e-09
	3.6841e-13	-0.347476	0.312	0.409	7.10294e-09
	3.72617e-13	-0.401264	0.283	0.393	7.18405e-09
	3.7461e-13	-0.369595	0.722	0.778	7.22249e-09
	3.76716e-13	0.432458	0.607	0.462	7.26308e-09
	3.83657e-13	-0.370859	0.184	0.289	7.3969e-09
	3.84645e-13	-0.369916	0.11	0.193	7.41596e-09
	4.01582e-13	-0.419477	0.542	0.652	7.74249e-09
	4.4748e-13	-0.295736	0.196	0.296	8.62742e-09
	4.52261e-13	-0.336498	0.149	0.24	8.71959e-09
	4.5819e-13	-0.3836	0.768	0.821	8.8339e-09
	4.87547e-13	-0.386561	0.767	0.814	9.39991e-09
	4.92434e-13	-0.41628	0.213	0.326	9.49414e-09
	5.07496e-13	0.430507	0.242	0.129	9.78452e-09
	5.34233e-13	-0.370028	0.613	0.675	1.03e-08
	5.54001e-13	-0.339676	0.233	0.305	1.06811e-08
	5.82999e-13	-0.381049	0.161	0.28	1.12402e-08
	5.9358e-13	0.396634	0.529	0.383	1.14442e-08
	6.05581e-13	-0.327177	0.175	0.275	1.16756e-08
	6.78095e-13	-0.544292	0.335	0.399	1.30737e-08
	7.47201e-13	-0.300943	0.372	0.492	1.4406e-08
	8.57468e-13	-0.440453	0.392	0.484	1.6532e-08
	9.76716e-13	-0.358088	0.241	0.334	1.88311e-08
	1.00643e-12	-0.371554	0.407	0.451	1.9404e-08
	1.1461e-12	-0.409023	0.823	0.876	2.20968e-08
	1.18343e-12	-0.313541	0.194	0.264	2.28166e-08
	1.21102e-12	-0.377497	0.426	0.502	2.33485e-08
	1.36678e-12	0.492333	0.819	0.759	2.63515e-08
	1.39176e-12	-0.306156	0.032	0.104	2.68332e-08
	1.49411e-12	-0.363854	0.497	0.595	2.88065e-08
	1.58409e-12	-0.353823	0.22	0.32	3.05412e-08
	1.6723e-12	-0.312677	0.159	0.275	3.2242e-08
	1.67484e-12	0.339558	0.822	0.765	3.22909e-08
	1.68986e-12	-0.35547	0.529	0.597	3.25805e-08
	1.77239e-12	-0.32413	0.214	0.329	3.41717e-08
	1.81636e-12	-0.376393	0.281	0.369	3.50194e-08
	1.86369e-12	-0.299273	0.835	0.896	3.59319e-08
	1.90883e-12	-0.344647	0.221	0.299	3.68022e-08
	2.05921e-12	-0.372662	0.29	0.362	3.97015e-08
	2.06674e-12	-0.294151	0.216	0.28	3.98468e-08
	2.17244e-12	-0.331945	0.281	0.393	4.18846e-08
	2.47633e-12	-0.359527	0.647	0.703	4.77436e-08
	2.48974e-12	-0.360106	0.256	0.37	4.80021e-08
	2.62099e-12	-0.375188	0.678	0.743	5.05326e-08
	2.80202e-12	-0.321413	0.186	0.298	5.40229e-08
	2.88846e-12	-0.253288	0.165	0.205	5.56896e-08
	3.11252e-12	-0.349255	0.512	0.604	6.00094e-08
	3.28984e-12	-0.342839	0.449	0.511	6.34281e-08
	3.40933e-12	-0.341171	0.637	0.701	6.57319e-08
	3.52141e-12	-0.352707	0.822	0.873	6.78927e-08
	4.02152e-12	-0.360092	0.206	0.32	7.7535e-08
	4.11036e-12	-0.344082	0.37	0.448	7.92478e-08
	4.2786e-12	-0.363235	0.402	0.474	8.24915e-08
	4.57812e-12	-0.326011	0.256	0.343	8.82661e-08
	4.60018e-12	-0.375312	0.497	0.538	8.86914e-08
	4.9158e-12	-0.334481	0.428	0.457	9.47767e-08
	5.09577e-12	-0.375386	0.588	0.637	9.82464e-08
	5.1177e-12	-0.365966	0.688	0.746	9.86693e-08
	5.18768e-12	-0.335829	0.379	0.431	1.00019e-07
	5.37167e-12	-0.335096	0.611	0.68	1.03566e-07
	5.50631e-12	-0.341959	0.647	0.702	1.06162e-07
	6.03255e-12	-0.306203	0.207	0.308	1.16308e-07
	6.25803e-12	0.260005	0.261	0.148	1.20655e-07
	7.59545e-12	-0.374217	0.526	0.598	1.4644e-07
	7.93281e-12	-0.382229	0.582	0.628	1.52945e-07
	7.99692e-12	-0.402452	0.832	0.87	1.54181e-07
	8.14461e-12	-0.311706	0.167	0.275	1.57028e-07
	8.41531e-12	-0.290568	0.285	0.336	1.62247e-07
	9.30259e-12	-0.320497	0.462	0.503	1.79354e-07
	9.53327e-12	-0.355113	0.575	0.638	1.83802e-07
	9.61302e-12	-0.285173	0.127	0.19	1.85339e-07
	1.03088e-11	-0.276604	0.268	0.305	1.98755e-07
	1.05636e-11	-0.318584	0.448	0.476	2.03667e-07
	1.08262e-11	-0.453053	0.453	0.547	2.08729e-07
	1.09804e-11	-0.342948	0.601	0.674	2.11702e-07
	1.22912e-11	-0.308356	0.394	0.458	2.36975e-07
	1.28441e-11	-0.348839	0.269	0.356	2.47634e-07
	1.29968e-11	-0.295688	0.385	0.47	2.50578e-07
	1.37784e-11	0.426513	0.454	0.32	2.65647e-07
	1.48335e-11	-0.35769	0.149	0.256	2.85991e-07
	1.64531e-11	-0.30637	0.655	0.706	3.17216e-07
	1.76561e-11	-0.552171	0.101	0.188	3.4041e-07
	1.97802e-11	-0.441734	0.788	0.843	3.81363e-07
	1.98652e-11	-0.275633	0.175	0.215	3.83001e-07
	2.04186e-11	-0.432442	0.68	0.751	3.9367e-07
	2.07255e-11	-0.595232	0.829	0.867	3.99588e-07
	2.38822e-11	-0.333749	0.687	0.751	4.60449e-07
	2.50951e-11	-0.296487	0.125	0.209	4.83833e-07
	2.51206e-11	-0.381113	0.655	0.704	4.84324e-07
	3.08391e-11	-0.329976	0.984	0.98	5.94579e-07
	3.35269e-11	-0.340249	0.227	0.313	6.46399e-07
	3.62668e-11	-0.351948	0.184	0.285	6.99225e-07
	3.81847e-11	-0.303294	0.308	0.374	7.36201e-07
	3.91398e-11	-0.298297	0.241	0.29	7.54615e-07
	4.06339e-11	-0.269964	0.106	0.176	7.83422e-07
	4.15134e-11	-0.380559	0.357	0.382	8.00378e-07
	4.17351e-11	-0.277271	0.277	0.368	8.04653e-07
	4.63561e-11	-0.343613	0.542	0.614	8.93746e-07
	4.79899e-11	-0.296001	0.23	0.311	9.25244e-07
	4.90504e-11	-0.329054	0.389	0.439	9.45692e-07
	4.91942e-11	-0.280429	0.626	0.673	9.48464e-07
	4.9536e-11	-0.374645	0.324	0.393	9.55054e-07
	5.04912e-11	0.330206	0.889	0.875	9.7347e-07
	5.06131e-11	-0.400344	0.524	0.611	9.75821e-07
	5.31848e-11	-0.378174	0.437	0.487	1.0254e-06
	5.39075e-11	-0.289017	0.113	0.195	1.03934e-06
	5.41833e-11	-0.311634	0.212	0.251	1.04465e-06
	5.62219e-11	-0.372321	0.481	0.519	1.08396e-06
	5.86134e-11	-0.377589	0.485	0.575	1.13007e-06
	6.00323e-11	-0.309275	0.333	0.392	1.15742e-06
	6.01572e-11	-0.319903	0.919	0.948	1.15983e-06
	6.12223e-11	0.261863	0.368	0.243	1.18037e-06
	6.31283e-11	-0.269135	0.33	0.368	1.21711e-06
	6.81369e-11	-0.295119	0.207	0.301	1.31368e-06
	6.82461e-11	-0.365796	0.532	0.64	1.31578e-06
	6.88206e-11	-0.291018	0.152	0.234	1.32686e-06
	7.00473e-11	-0.320672	0.393	0.46	1.35051e-06
	7.43875e-11	-0.494243	0.206	0.303	1.43419e-06
	7.46298e-11	-0.273548	0.275	0.321	1.43886e-06
	7.79573e-11	-0.32901	0.267	0.36	1.50302e-06
	7.85834e-11	-0.330287	0.257	0.352	1.51509e-06
	8.41161e-11	-0.363488	0.473	0.518	1.62176e-06
	9.09935e-11	-0.326494	0.411	0.477	1.75435e-06
	9.15372e-11	-0.309313	0.285	0.329	1.76484e-06
	9.31842e-11	-0.297005	0.478	0.495	1.79659e-06
	9.99681e-11	-0.274673	0.384	0.418	1.92739e-06
	1.00658e-10	-0.262778	0.389	0.424	1.94068e-06
	1.02735e-10	-0.28629	0.159	0.266	1.98072e-06
	1.06091e-10	-0.294239	0.214	0.236	2.04544e-06
	1.12181e-10	-0.330769	0.14	0.231	2.16284e-06
	1.21711e-10	-0.298867	0.455	0.486	2.34659e-06
	1.23282e-10	-0.443955	0.337	0.413	2.37688e-06
	1.24213e-10	-0.340345	0.408	0.472	2.39483e-06
	1.2471e-10	-0.354636	0.345	0.439	2.40442e-06
	1.26556e-10	-0.469969	0.843	0.884	2.44001e-06
	1.3339e-10	-0.356601	0.644	0.713	2.57177e-06
	1.39745e-10	-0.361251	0.451	0.489	2.69428e-06
	1.47163e-10	-0.296611	0.529	0.609	2.8373e-06
	1.50762e-10	-0.481182	0.219	0.316	2.9067e-06
	1.52441e-10	-0.367541	0.089	0.176	2.93906e-06
	1.53168e-10	-0.357519	0.255	0.338	2.95308e-06
	1.63645e-10	-0.309109	0.628	0.688	3.15508e-06
	1.67593e-10	-0.377353	0.248	0.307	3.23119e-06
	1.70104e-10	-0.304926	0.23	0.345	3.2796e-06
	1.80969e-10	0.274103	0.977	0.968	3.48907e-06
	1.95631e-10	-0.372068	0.68	0.72	3.77176e-06
	1.95719e-10	-0.278089	0.138	0.191	3.77346e-06
	2.04437e-10	-0.358317	0.874	0.918	3.94154e-06
	2.14599e-10	-0.31129	0.469	0.509	4.13746e-06
	2.1967e-10	-0.306728	0.213	0.293	4.23523e-06
	2.22149e-10	0.330173	0.172	0.086	4.28303e-06
	2.36839e-10	-0.292169	0.14	0.226	4.56626e-06
	2.57248e-10	-0.313036	0.414	0.444	4.95973e-06
	2.83459e-10	-0.466478	0.523	0.597	5.46508e-06
	2.85851e-10	-0.255297	0.15	0.234	5.5112e-06
	2.96211e-10	-0.328154	0.495	0.531	5.71095e-06
	3.20999e-10	-0.275922	0.229	0.32	6.18886e-06
	3.33904e-10	-0.311442	0.302	0.359	6.43768e-06
	3.414e-10	-0.289116	0.191	0.259	6.58219e-06
	3.42315e-10	-0.334643	0.159	0.236	6.59984e-06
	3.61533e-10	-0.345435	0.325	0.418	6.97036e-06
	3.62451e-10	-0.300616	0.316	0.372	6.98805e-06
	3.67291e-10	-0.331724	0.525	0.601	7.08136e-06
	3.70952e-10	-0.282203	0.422	0.476	7.15196e-06
	3.71656e-10	-0.306231	0.367	0.458	7.16553e-06
	3.88433e-10	-0.32959	0.413	0.446	7.48899e-06
	3.95177e-10	-0.333981	0.215	0.272	7.61902e-06
	4.10121e-10	-0.317933	0.873	0.89	7.90712e-06
	4.12532e-10	-0.256882	0.095	0.163	7.95362e-06
	4.6733e-10	-0.25528	0.173	0.229	9.01013e-06
	4.78464e-10	-0.370269	0.641	0.702	9.22479e-06
	4.85572e-10	-0.308887	0.36	0.426	9.36182e-06
	4.9698e-10	-0.410404	0.572	0.627	9.58177e-06
	5.10311e-10	-0.285565	0.352	0.402	9.83881e-06
	5.24173e-10	-0.252517	0.206	0.265	1.01061e-05
	5.25866e-10	-0.425814	0.37	0.473	1.01387e-05
	5.27351e-10	-0.335899	0.537	0.57	1.01673e-05
	5.3668e-10	-0.277986	0.526	0.565	1.03472e-05
	5.48489e-10	-0.358388	0.915	0.928	1.05749e-05
	5.57359e-10	-0.318352	0.35	0.423	1.07459e-05
	5.59948e-10	-0.303093	0.124	0.196	1.07958e-05
	5.6706e-10	-0.339187	0.209	0.277	1.09329e-05
	6.39973e-10	-0.311376	0.125	0.203	1.23387e-05
	6.50194e-10	-0.286398	0.101	0.164	1.25357e-05
	6.59959e-10	-0.290182	0.512	0.555	1.2724e-05
	6.79822e-10	-0.258304	0.814	0.87	1.3107e-05
	6.83404e-10	-0.253817	0.38	0.452	1.3176e-05
	7.48996e-10	-0.275847	0.525	0.587	1.44407e-05
	7.53733e-10	-0.28554	0.113	0.202	1.4532e-05
	7.56976e-10	-0.281271	0.401	0.422	1.45945e-05
	8.06024e-10	-0.335408	0.201	0.292	1.55401e-05
	8.61057e-10	-0.303779	0.663	0.697	1.66012e-05
	9.06891e-10	-0.33322	0.381	0.452	1.74849e-05
	9.08952e-10	-0.386682	0.594	0.66	1.75246e-05
	9.29803e-10	-0.317368	0.332	0.386	1.79266e-05
	9.31601e-10	-0.325347	0.345	0.402	1.79613e-05
	9.31893e-10	-0.254121	0.268	0.3	1.79669e-05
	9.71758e-10	-0.317508	0.292	0.335	1.87355e-05
	9.73988e-10	-0.283998	0.116	0.18	1.87785e-05
	9.934e-10	-0.378609	0.239	0.344	1.91528e-05
	9.98774e-10	-0.314493	0.599	0.634	1.92564e-05
	1.01389e-09	-0.332922	0.437	0.473	1.95478e-05
	1.01679e-09	-0.369152	0.254	0.335	1.96037e-05
	1.0799e-09	-0.368802	0.372	0.441	2.08205e-05
	1.09684e-09	-0.293766	0.179	0.254	2.1147e-05
	1.11143e-09	-0.268965	0.171	0.253	2.14283e-05
	1.12622e-09	-0.295272	0.244	0.314	2.17135e-05
	1.15473e-09	-0.272268	0.441	0.532	2.22632e-05
	1.16989e-09	-0.269939	0.316	0.36	2.25554e-05
	1.22018e-09	-0.251327	0.208	0.237	2.35251e-05
	1.23592e-09	-0.265547	0.282	0.341	2.38285e-05
	1.26386e-09	-0.267226	0.31	0.329	2.43672e-05
	1.27782e-09	-0.265072	0.142	0.203	2.46363e-05
	1.295e-09	-0.27118	0.097	0.173	2.49677e-05
	1.31876e-09	-0.301752	0.195	0.247	2.54258e-05
	1.33303e-09	-0.330847	0.284	0.341	2.57008e-05
	1.33704e-09	-0.288099	0.277	0.33	2.57781e-05
	1.38552e-09	-0.331735	0.75	0.799	2.67128e-05
	1.45494e-09	-0.408315	0.327	0.417	2.80513e-05
	1.51527e-09	-0.266813	0.487	0.492	2.92145e-05
	1.52354e-09	-0.290468	0.35	0.392	2.93739e-05
	1.55741e-09	-0.287252	0.258	0.301	3.00269e-05
	1.7955e-09	-0.29811	0.556	0.618	3.46172e-05
	1.80763e-09	-0.291502	0.408	0.47	3.48511e-05
	1.88688e-09	-0.335961	0.373	0.427	3.6379e-05
	1.89431e-09	-0.292843	0.428	0.469	3.65223e-05
	1.94131e-09	-0.414317	0.443	0.524	3.74284e-05
	2.00397e-09	-0.380198	0.178	0.246	3.86365e-05
	2.0307e-09	-0.31247	0.365	0.413	3.91519e-05
	2.05737e-09	-0.269785	0.963	0.973	3.96661e-05
	2.08385e-09	-0.262867	0.309	0.374	4.01765e-05
	2.13513e-09	-0.266462	0.265	0.319	4.11653e-05
	2.13723e-09	-0.250801	0.112	0.158	4.12059e-05
	2.47644e-09	-0.339898	0.83	0.833	4.77457e-05
	2.53854e-09	-0.285842	0.64	0.679	4.8943e-05
	2.62046e-09	-0.282903	0.426	0.469	5.05225e-05
	2.66086e-09	-0.270371	0.354	0.348	5.13014e-05
	2.68705e-09	-0.267171	0.125	0.204	5.18062e-05
	2.80364e-09	-0.304285	0.303	0.362	5.40543e-05
	2.82785e-09	-0.320606	0.491	0.559	5.45209e-05
	2.83626e-09	-0.290832	0.419	0.483	5.46832e-05
	2.8681e-09	-0.310447	0.213	0.315	5.52969e-05
	2.89841e-09	-0.32519	0.264	0.315	5.58814e-05
	3.00129e-09	-0.303251	0.729	0.769	5.78649e-05
	3.01303e-09	-0.273092	0.324	0.369	5.80912e-05
	3.2323e-09	-0.280201	0.315	0.385	6.23187e-05
	3.50299e-09	-0.253764	0.219	0.297	6.75377e-05
	3.57648e-09	-0.283202	0.665	0.722	6.89546e-05
	3.59515e-09	-0.324667	0.567	0.615	6.93145e-05
	3.69698e-09	-0.279293	0.212	0.279	7.12777e-05
	3.79926e-09	-0.276611	0.72	0.768	7.32497e-05
	4.02408e-09	-0.276165	0.379	0.436	7.75842e-05
	4.11301e-09	-0.275413	0.109	0.168	7.92988e-05
	4.15717e-09	0.336628	0.593	0.479	8.01502e-05
	4.17894e-09	-0.252683	0.219	0.289	8.05699e-05
	4.19203e-09	-0.318568	0.351	0.412	8.08224e-05
	4.69498e-09	-0.341218	0.366	0.444	9.05192e-05
	4.71528e-09	-0.326565	0.264	0.348	9.09106e-05
	4.77918e-09	-0.26456	0.532	0.548	9.21426e-05
	4.83626e-09	-0.281908	0.174	0.244	9.32431e-05
	4.8874e-09	-0.329703	0.288	0.343	9.42291e-05
	5.05604e-09	-0.271053	0.315	0.339	9.74805e-05
	5.17934e-09	-0.289513	0.347	0.408	9.98577e-05
	5.67302e-09	-0.40584	0.821	0.869	0.000109376
	6.11292e-09	-0.273983	0.232	0.276	0.000117857
	6.36876e-09	-0.255991	0.392	0.417	0.00012279
	6.45992e-09	-0.255352	0.167	0.244	0.000124547
	6.49031e-09	-0.324281	0.462	0.489	0.000125133
	6.73611e-09	-0.282255	0.109	0.169	0.000129872
	7.05365e-09	-0.31186	0.247	0.282	0.000135994
	7.23466e-09	-0.286353	0.269	0.356	0.000139484
	7.41902e-09	-0.285227	0.468	0.511	0.000143039
	7.91451e-09	-0.267904	0.499	0.524	0.000152592
	8.44375e-09	-0.360352	0.395	0.448	0.000162795
	8.60214e-09	-0.301032	0.337	0.419	0.000165849
	8.91642e-09	-0.252215	0.433	0.498	0.000171909
	9.31113e-09	-0.373882	0.867	0.888	0.000179519
	9.55493e-09	-0.273502	0.184	0.268	0.000184219
	9.69905e-09	-0.476037	0.247	0.325	0.000186998
	9.71275e-09	-0.261059	0.234	0.274	0.000187262
	9.74422e-09	-0.299272	0.441	0.475	0.000187869
	1.00311e-08	-0.370936	0.38	0.411	0.000193399
	1.05445e-08	-0.273596	0.147	0.232	0.000203297
	1.07323e-08	-0.288467	0.322	0.37	0.000206919
	1.08756e-08	-0.316873	0.254	0.315	0.000209682
	1.09851e-08	-0.25294	0.06	0.126	0.000211792
	1.1012e-08	-0.283616	0.564	0.626	0.000212312
	1.12798e-08	-0.263124	0.188	0.259	0.000217475
	1.13293e-08	-0.308287	0.367	0.409	0.000218428
	1.1461e-08	-0.264195	0.195	0.255	0.000220968
	1.14677e-08	-0.368287	0.074	0.128	0.000221098
	1.16363e-08	-0.257339	0.477	0.55	0.000224348
	1.17918e-08	-0.334971	0.74	0.791	0.000227345
	1.23706e-08	-0.254605	0.179	0.24	0.000238506
	1.31394e-08	-0.253693	0.302	0.344	0.000253329
	1.33306e-08	-0.303835	0.243	0.307	0.000257015
	1.34403e-08	-0.273519	0.468	0.519	0.000259128
	1.35781e-08	-0.358127	0.147	0.231	0.000261786
	1.40168e-08	-0.250281	0.186	0.224	0.000270244
	1.42604e-08	-0.256078	0.209	0.266	0.000274941
	1.49081e-08	-0.272392	0.254	0.331	0.000287429
	1.49922e-08	-0.403451	0.367	0.394	0.000289049
	1.51943e-08	-0.259312	0.189	0.239	0.000292947
	1.52907e-08	-0.259683	0.242	0.287	0.000294804
	1.5744e-08	-0.303689	0.33	0.404	0.000303544
	1.60201e-08	-0.288519	0.425	0.46	0.000308867
	1.76552e-08	-0.283383	0.325	0.371	0.000340392
	1.91818e-08	-0.315813	0.625	0.683	0.000369825
	1.92491e-08	0.369052	0.524	0.407	0.000371123
	1.97114e-08	-0.361753	0.671	0.704	0.000380035
	2.00453e-08	-0.338658	0.38	0.423	0.000386473
	2.01984e-08	-0.266085	0.248	0.295	0.000389425
	2.04513e-08	-0.260079	0.187	0.262	0.000394302
	2.17064e-08	-0.304006	0.658	0.699	0.000418499
	2.19111e-08	-0.25635	0.322	0.353	0.000422445
	2.26172e-08	0.269784	0.691	0.593	0.000436059
	2.33088e-08	-0.276817	0.199	0.26	0.000449394
	2.3725e-08	-0.466597	0.06	0.119	0.000457418
	2.47466e-08	-0.251776	0.51	0.542	0.000477115
	2.60492e-08	-0.273605	0.396	0.44	0.000502228
	2.60939e-08	-0.334313	0.296	0.353	0.000503091
	2.63508e-08	-0.34262	0.385	0.451	0.000508043
	2.76631e-08	-0.290472	0.233	0.276	0.000533346
	2.80746e-08	-0.355057	0.527	0.608	0.000541278
	2.87711e-08	-0.268448	0.647	0.693	0.000554706
	2.92395e-08	-0.308039	0.95	0.956	0.000563737
	2.96317e-08	-0.268283	0.654	0.659	0.000571299
	2.96872e-08	-0.274009	0.296	0.347	0.000572369
	3.14127e-08	-0.326985	0.135	0.221	0.000605638
	3.42453e-08	-0.329055	0.42	0.481	0.00066025
	3.48216e-08	-0.377919	0.15	0.231	0.000671361
	3.76005e-08	-0.258466	0.277	0.356	0.000724937
	3.80696e-08	-0.279079	0.613	0.649	0.000733981
	3.84094e-08	-0.251821	0.209	0.264	0.000740533
	3.86175e-08	-0.319685	0.509	0.565	0.000744545
	4.0255e-08	-0.341219	0.277	0.331	0.000776116
	4.05331e-08	-0.253737	0.163	0.197	0.000781478
	4.0878e-08	-0.368239	0.527	0.592	0.000788129
	4.13942e-08	-0.264626	0.455	0.488	0.000798081
	4.19367e-08	-0.251308	0.227	0.298	0.000808539
	4.228e-08	-0.295075	0.352	0.414	0.000815158
	4.383e-08	-0.280202	0.32	0.366	0.000845042
	4.78321e-08	-0.256647	0.209	0.246	0.000922204
	4.79448e-08	-0.271147	0.454	0.499	0.000924375
	4.79679e-08	-0.251553	0.449	0.49	0.000924822
	4.82322e-08	-0.404048	0.465	0.559	0.000929917
	4.92841e-08	-0.271501	0.426	0.464	0.000950197
	4.98027e-08	-0.304847	0.392	0.452	0.000960196
	5.11446e-08	-0.312067	0.457	0.496	0.000986067
	5.11453e-08	-0.33262	0.469	0.514	0.000986082
	5.27776e-08	-0.255293	0.191	0.245	0.00101755
	5.30332e-08	-0.260794	0.156	0.226	0.00102248
	5.31127e-08	-0.298062	0.418	0.458	0.00102401
	5.3507e-08	-0.311923	0.581	0.618	0.00103162
	5.38006e-08	-0.279873	0.432	0.479	0.00103728
	5.70659e-08	-0.250847	0.375	0.456	0.00110023
	5.90506e-08	0.267647	0.974	0.964	0.0011385
	5.93748e-08	-0.258536	0.309	0.359	0.00114475
	6.18174e-08	-0.296237	0.329	0.358	0.00119184
	6.36427e-08	-0.261748	0.533	0.553	0.00122703
	6.38647e-08	-0.279321	0.408	0.479	0.00123131
	6.39227e-08	-0.339648	0.411	0.47	0.00123243
	6.62468e-08	-0.26333	0.182	0.218	0.00127724
	6.68946e-08	-0.253273	0.117	0.182	0.00128973
	6.78911e-08	-0.257434	0.232	0.278	0.00130894
	7.2652e-08	-0.258371	0.447	0.502	0.00140073
	7.40291e-08	-0.3538	0.296	0.365	0.00142728
	7.60816e-08	-0.291662	0.692	0.728	0.00146685
	7.93319e-08	-0.272363	0.212	0.279	0.00152952
	7.94514e-08	-0.305236	0.834	0.869	0.00153182
	8.40673e-08	-0.268136	0.193	0.259	0.00162082
	8.53014e-08	-0.263577	0.299	0.364	0.00164461
	8.81681e-08	-0.267808	0.664	0.733	0.00169988
	9.24973e-08	-0.321566	0.522	0.583	0.00178335
	9.85188e-08	-0.263292	0.498	0.525	0.00189944
	9.86324e-08	-0.316247	0.501	0.546	0.00190163
	9.88556e-08	-0.25032	0.209	0.263	0.00190594
	1.0051e-07	-0.252879	0.233	0.281	0.00193783
	1.01203e-07	-0.313119	0.258	0.339	0.0019512
	1.09081e-07	-0.26013	0.518	0.583	0.00210308
	1.10502e-07	-0.250421	0.112	0.142	0.00213048
	1.21593e-07	0.385471	0.634	0.531	0.0023443
	1.27739e-07	-0.380809	0.223	0.291	0.00246281
	1.29168e-07	-0.281685	0.396	0.404	0.00249036
	1.30563e-07	-0.307582	0.381	0.419	0.00251725
	1.31225e-07	-0.321745	0.462	0.516	0.00253003
	1.37144e-07	-0.255714	0.508	0.506	0.00264414
	1.4142e-07	-0.361121	0.543	0.611	0.00272658
	1.43152e-07	-0.298048	0.342	0.394	0.00275996
	1.6207e-07	-0.259076	0.673	0.717	0.00312471
	1.67654e-07	-0.278195	0.342	0.374	0.00323237
	1.69633e-07	0.283993	0.544	0.433	0.00327053
	1.81739e-07	-0.259998	0.354	0.385	0.00350393
	1.85439e-07	0.264675	0.98	0.967	0.00357526
	1.92054e-07	-0.28444	0.312	0.375	0.00370281
	2.00985e-07	-0.251168	0.446	0.483	0.00387498
	2.09687e-07	-0.274365	0.726	0.771	0.00404276
	2.28545e-07	-0.26892	0.494	0.55	0.00440634
	2.3089e-07	-0.294816	0.482	0.557	0.00445156
	2.34941e-07	-0.321959	0.792	0.837	0.00452967
	2.366e-07	-0.289036	0.609	0.635	0.00456165
	2.42252e-07	-0.334288	0.657	0.712	0.00467062
	2.42983e-07	-0.259683	0.418	0.47	0.00468472
	2.45263e-07	-0.275999	0.191	0.247	0.00472868
	2.57891e-07	-0.265724	0.546	0.545	0.00497214
	2.68983e-07	-0.308515	0.191	0.264	0.00518599
	2.69005e-07	-0.269489	0.62	0.638	0.00518641
	2.76824e-07	-0.286424	0.253	0.326	0.00533716
	2.77808e-07	-0.287533	0.406	0.473	0.00535613
	3.02227e-07	-0.286769	0.687	0.74	0.00582693
	3.09157e-07	-0.282156	0.22	0.261	0.00596055
	3.12486e-07	-0.294297	0.295	0.351	0.00602473
	3.81958e-07	-0.251763	0.136	0.191	0.00736415
	4.00994e-07	-0.285995	0.371	0.42	0.00773117
	4.21206e-07	-0.348043	0.912	0.934	0.00812086
	4.21333e-07	-0.282113	0.136	0.205	0.00812329
	4.39568e-07	-0.272603	0.773	0.826	0.00847487
	4.50887e-07	-0.268002	0.194	0.229	0.0086931
	4.60202e-07	-0.307527	0.455	0.513	0.0088727
	5.01099e-07	-0.25091	0.101	0.147	0.00966119
	5.25909e-07	-0.268485	0.482	0.537	0.0101395
	5.37142e-07	-0.355102	0.608	0.655	0.0103561
	5.52947e-07	-0.284368	0.312	0.356	0.0106608
	6.13365e-07	-0.280009	0.455	0.517	0.0118257
	6.19678e-07	-0.293179	0.477	0.538	0.0119474
	6.41252e-07	-0.337768	0.212	0.283	0.0123633
	6.52662e-07	-0.341258	0.476	0.531	0.0125833
	6.66553e-07	-0.289678	0.457	0.514	0.0128511
	6.93216e-07	0.278719	0.6	0.494	0.0133652
	7.03676e-07	-0.268648	0.667	0.72	0.0135669
	7.06419e-07	-0.251101	0.669	0.691	0.0136198
	7.16564e-07	-0.288629	0.683	0.747	0.0138154
	7.17944e-07	-0.2586	0.509	0.547	0.013842
	7.22751e-07	-0.419268	0.257	0.301	0.0139346
	7.3592e-07	-0.284117	0.264	0.294	0.0141885
	7.39809e-07	-0.253047	0.363	0.397	0.0142635
	7.479e-07	-0.272195	0.359	0.395	0.0144195
	8.62471e-07	-0.2923	0.884	0.911	0.0166284
	8.63904e-07	-0.258337	0.396	0.433	0.0166561
	8.6634e-07	-0.293459	0.408	0.442	0.016703
	9.2436e-07	-0.253338	0.612	0.681	0.0178217
	9.31788e-07	-0.256061	0.65	0.696	0.0179649
	9.34491e-07	-0.258622	0.308	0.358	0.018017
	9.6108e-07	-0.252239	0.244	0.297	0.0185296
	1.06427e-06	0.333212	0.878	0.858	0.0205192
	1.23399e-06	-0.300421	0.557	0.586	0.0237913
	1.32332e-06	-0.251309	0.489	0.492	0.0255137
	1.34561e-06	-0.251555	0.339	0.366	0.0259434
	1.43037e-06	-0.260219	0.634	0.663	0.0275774
	1.47072e-06	-0.458667	0.22	0.289	0.0283555
	1.49172e-06	-0.261945	0.213	0.265	0.0287604
	1.55183e-06	-0.261662	0.973	0.973	0.0299193
	1.5782e-06	-0.250207	0.241	0.307	0.0304276
	1.62345e-06	-0.296418	0.309	0.338	0.0313001
	1.73706e-06	-0.252622	0.834	0.854	0.0334906
	1.75831e-06	-0.256655	0.242	0.313	0.0339002
	1.76763e-06	-0.33197	0.349	0.389	0.03408
	1.84531e-06	-0.462866	0.549	0.589	0.0355775
	1.88321e-06	-0.287697	0.185	0.219	0.0363082
	1.8973e-06	-0.251848	0.206	0.228	0.03658
	2.34139e-06	-0.253055	0.598	0.65	0.045142
	2.39608e-06	-0.290638	0.249	0.306	0.0461964
	2.4363e-06	-0.268957	0.187	0.214	0.0469718
	2.45986e-06	0.427727	0.577	0.485	0.0474261
	2.56463e-06	-0.256713	0.712	0.765	0.0494461
	2.76192e-06	-0.375317	0.766	0.82	0.0532498
	2.77544e-06	-0.281035	0.386	0.444	0.0535104
	2.81855e-06	-0.289024	0.102	0.151	0.0543416
	2.86164e-06	-0.271786	0.415	0.474	0.0551724
	2.98351e-06	-0.291467	0.361	0.425	0.057522
	3.04507e-06	-0.329849	0.636	0.686	0.058709
	3.27091e-06	-0.257599	0.342	0.38	0.0630631
	3.58953e-06	-0.288459	0.731	0.76	0.0692061
	3.64818e-06	-0.292099	0.13	0.174	0.0703368
	3.65583e-06	-0.373711	0.269	0.344	0.0704844
	3.67249e-06	-0.268657	0.641	0.682	0.0708056
	3.69375e-06	-0.25387	0.192	0.244	0.0712155
	3.7881e-06	-0.347938	0.274	0.345	0.0730347
	4.71949e-06	-0.271792	0.119	0.128	0.0909918
	4.78746e-06	-0.308512	0.827	0.86	0.0923021
	5.44756e-06	-0.257768	0.436	0.451	0.105029
	5.47976e-06	0.347139	0.51	0.412	0.10565
	5.90188e-06	-0.278683	0.778	0.828	0.113788
	6.59399e-06	-0.269126	0.651	0.668	0.127132
	7.1315e-06	0.340043	0.854	0.826	0.137495
	7.43789e-06	0.278104	0.911	0.906	0.143403
	9.52351e-06	-0.255553	0.343	0.362	0.183613
	9.79004e-06	-0.258225	0.531	0.574	0.188752
	1.1802e-05	-0.270699	0.655	0.66	0.227542
	1.1812e-05	-0.278146	0.696	0.744	0.227734
	1.39311e-05	-0.26688	0.227	0.261	0.268592
	1.44671e-05	-0.289614	0.309	0.368	0.278926
	1.48992e-05	-0.305897	0.456	0.484	0.287256
	1.51984e-05	-0.26514	0.513	0.587	0.293025
	1.85241e-05	-0.264644	0.436	0.474	0.357144
	2.06345e-05	-0.283877	0.835	0.858	0.397834
	2.28341e-05	-0.26249	0.546	0.561	0.440242
	2.32721e-05	-0.253644	0.632	0.664	0.448685
	2.4642e-05	0.298452	0.067	0.105	0.475098
	2.5604e-05	-0.267093	0.532	0.558	0.493645
	2.59107e-05	-0.26997	0.401	0.449	0.499559
	2.63481e-05	-0.250914	0.291	0.323	0.50799
	2.73938e-05	-0.294229	0.843	0.871	0.528152
	3.5927e-05	-0.300865	0.763	0.785	0.692673
	4.03232e-05	-0.256898	0.902	0.923	0.777431
	5.12422e-05	-0.262707	0.474	0.505	0.98795
	6.02879e-05	-0.26972	0.552	0.603	1
MARCH1	6.77468e-05	-0.360258	0.83	0.854	1
LUZP2	7.93977e-05	-0.265436	0.925	0.94	1
ADK	8.64664e-05	-0.26242	0.419	0.466	1
STK32A	9.55743e-05	0.250939	0.692	0.624	1
CAMKMT	0.00011371	-0.357308	0.28	0.321	1
ALK	0.00016777	-0.326004	0.687	0.704	1
MB21D2	0.000178005	0.291692	0.323	0.249	1
NCOA1	0.000194512	-0.267765	0.717	0.761	1
AC090578.1	0.00019496	-0.25158	0.227	0.299	1
HSPA1B	0.000208311	-0.304877	0.178	0.192	1
DGKI	0.000280982	-0.299696	0.636	0.679	1
COMMD10	0.000315276	-0.31028	0.327	0.343	1
BCL2	0.000317111	0.300721	0.262	0.195	1
MT-ND4L	0.000368778	-0.258955	0.378	0.411	1
AC087564.1	0.000414341	-0.267506	0.133	0.182	1
NLGN4Y	0.000429829	0.328421	0.494	0.455	1
NR6A1	0.000500527	-0.25685	0.296	0.34	1
NLGN4X	0.000734768	-0.291757	0.787	0.8	1
GRIK2	0.00105094	-0.287231	0.882	0.895	1
AC025159.1	0.0016455	-0.291391	0.175	0.199	1
AC233296.1	0.00195947	-0.288044	0.187	0.221	1
VEGFA	0.0358211	-0.532248	0.434	0.47	1
TMTC2	0.0400522	-0.252136	0.101	0.1	1
SGCZ	0.0969262	-0.392096	0.156	0.184	1
