# Supplementary material for: Brain matters: unveiling the distinct contributions of region, age, and sex to glia diversity and CNS function
Source: Acta Neuropathol Commun. 2023 May 22;11:84. doi: 10.1186/s40478-023-01568-z (PMC10204264; doi:10.1186/s40478-023-01568-z)
Supplement: Supplementary file 5 — Additional file 5: Table of cluster-wise differentially expressed genes with region, age and sex. [file 40478_2023_1568_MOESM5_ESM.xlsx]

## Sheet: Table_S6
X	p_val	avg_log2FC	pct.1	pct.2	p_val_adj	cluster	gene	clu	variable
GJB6	5.86e-05	2.94007	0.429	0.161	1	CB	GJB6	AS_1	Tissue
ITGB8	0.000133699	2.1564	0.429	0.47	1	CB	ITGB8	AS_1	Tissue
AKAP13	0.000178096	2.23168	0.429	0.273	1	CB	AKAP13	AS_1	Tissue
SLC48A1	0.000351797	2.31376	0.571	0.088	1	CB	SLC48A1	AS_1	Tissue
ZNF136	0.000539192	2.43994	0.429	0.025	1	CB	ZNF136	AS_1	Tissue
MYLIP	0.000782677	3.04471	0.429	0.034	1	CB	MYLIP	AS_1	Tissue
DYNC1I2	0.000798803	3.08808	0.429	0.058	1	CB	DYNC1I2	AS_1	Tissue
NBEA	0.00113955	2.14833	0.286	0.226	1	CB	NBEA	AS_1	Tissue
DPH6-DT	0.00121846	2.68136	0.571	0.245	1	CB	DPH6-DT	AS_1	Tissue
CEP68	0.00131484	2.39718	0.429	0.081	1	CB	CEP68	AS_1	Tissue
IGFBP7	0.00242214	2.18773	0.714	0.353	1	CB	IGFBP7	AS_1	Tissue
PFKFB3	0.00243274	1.73813	0.286	0.365	1	CB	PFKFB3	AS_1	Tissue
SLC35F1	0.00278914	2.05857	0.429	0.366	1	CB	SLC35F1	AS_1	Tissue
CRISPLD2	0.00291272	1.82399	0.286	0.006	1	CB	CRISPLD2	AS_1	Tissue
GAD1	0.0030994	2.15494	0.286	0.006	1	CB	GAD1	AS_1	Tissue
NAXD	0.00326768	3.03613	0.286	0.043	1	CB	NAXD	AS_1	Tissue
MT3	0.00346864	1.50077	0.286	0.444	1	CB	MT3	AS_1	Tissue
PLXNA4	0.00406057	2.48175	0.286	0.156	1	CB	PLXNA4	AS_1	Tissue
PHIP	0.00415774	1.6617	0.286	0.291	1	CB	PHIP	AS_1	Tissue
PTN	0.00421668	2.24602	0.286	0.344	1	CB	PTN	AS_1	Tissue
GAPDH	0.00435405	2.35524	0.857	0.47	1	CB	GAPDH	AS_1	Tissue
ZDHHC17	0.00478521	1.92161	0.571	0.189	1	CB	ZDHHC17	AS_1	Tissue
FTCDNL1	0.0047969	1.57931	0.286	0.282	1	CB	FTCDNL1	AS_1	Tissue
ZNF516	0.00483267	1.74655	0.429	0.256	1	CB	ZNF516	AS_1	Tissue
KLHL32	0.00485527	2.11594	0.429	0.315	1	CB	KLHL32	AS_1	Tissue
NAP1L1	0.00490124	1.92198	0.429	0.179	1	CB	NAP1L1	AS_1	Tissue
MIR9-3HG	0.0050135	1.63757	0.429	0.324	1	CB	MIR9-3HG	AS_1	Tissue
MT-ND4L	0.0051348	1.91722	0.571	0.428	1	CB	MT-ND4L	AS_1	Tissue
C1QL1	0.00547787	2.23586	0.429	0.088	1	CB	C1QL1	AS_1	Tissue
MDM4	0.00548355	2.51199	0.286	0.274	1	CB	MDM4	AS_1	Tissue
KLHDC10	0.00588944	2.45032	0.429	0.15	1	CB	KLHDC10	AS_1	Tissue
ACBD5	0.00664795	2.13749	0.429	0.08	1	CB	ACBD5	AS_1	Tissue
CSNK1A1	0.00669742	1.23537	0.286	0.368	1	CB	CSNK1A1	AS_1	Tissue
HADHB	0.00716434	2.07385	0.571	0.258	1	CB	HADHB	AS_1	Tissue
AL162431.2	0.00743011	1.6986	0.286	0.01	1	CB	AL162431.2	AS_1	Tissue
PTPRM	0.00750782	1.83914	0.571	0.311	1	CB	PTPRM	AS_1	Tissue
ENO1	0.00775902	1.47422	0.571	0.399	1	CB	ENO1	AS_1	Tissue
EXOC1	0.00781107	1.98459	0.286	0.15	1	CB	EXOC1	AS_1	Tissue
WDR6	0.00848516	1.89758	0.286	0.275	1	CB	WDR6	AS_1	Tissue
AGT	0.00872919	1.69783	0.571	0.599	1	CB	AGT	AS_1	Tissue
SNAP91	0.00874052	2.85239	0.286	0.091	1	CB	SNAP91	AS_1	Tissue
KMT2C	0.00934484	1.46518	0.429	0.518	1	CB	KMT2C	AS_1	Tissue
HSP90AA1	0.00969715	1.84173	0.571	0.371	1	CB	HSP90AA1	AS_1	Tissue
AHI1	0.00996597	1.09293	0.286	0.401	1	CB	AHI1	AS_1	Tissue
NPL	9.19e-05	3.21862	0.644	0	1	CSC	NPL	AS_1	Tissue
ASAP1	0.000412357	2.78912	0.572	0	1	CSC	ASAP1	AS_1	Tissue
TEAD1	0.000593216	2.44555	0.553	0	1	CSC	TEAD1	AS_1	Tissue
TOM1L2	0.00217918	2.32917	0.477	0	1	CSC	TOM1L2	AS_1	Tissue
SLC20A2	0.00357083	2.21624	0.446	0	1	CSC	SLC20A2	AS_1	Tissue
GLG1	0.00396228	1.99513	0.439	0	1	CSC	GLG1	AS_1	Tissue
KAT2B	0.00404503	2.02007	0.437	0	1	CSC	KAT2B	AS_1	Tissue
ABR	0.00496179	2.17999	0.423	0	1	CSC	ABR	AS_1	Tissue
TRAK1	0.005063	2.1556	0.422	0	1	CSC	TRAK1	AS_1	Tissue
ACOT11	0.00537782	1.87826	0.418	0	1	CSC	ACOT11	AS_1	Tissue
TAB2	0.00682043	2.09998	0.401	0	1	CSC	TAB2	AS_1	Tissue
CHPT1	0.00709207	1.84316	0.399	0	1	CSC	CHPT1	AS_1	Tissue
ADAMTS9	0.0073734	2.3689	0.396	0	1	CSC	ADAMTS9	AS_1	Tissue
ASH1L	0.00751779	1.81413	0.394	0	1	CSC	ASH1L	AS_1	Tissue
PDE4D	0.00822953	1.8562	0.772	0.25	1	CSC	PDE4D	AS_1	Tissue
PHF21A	0.00860194	1.80525	0.385	0	1	CSC	PHF21A	AS_1	Tissue
CPEB3	0.00876781	2.05031	0.383	0	1	CSC	CPEB3	AS_1	Tissue
ARHGEF10L	0.00876781	1.91456	0.383	0	1	CSC	ARHGEF10L	AS_1	Tissue
CHD6	0.00946047	1.73496	0.378	0	1	CSC	CHD6	AS_1	Tissue
C1orf21	0.00946047	1.96084	0.378	0	1	CSC	C1orf21	AS_1	Tissue
SPIRE1	0.00946047	1.86763	0.378	0	1	CSC	SPIRE1	AS_1	Tissue
ADGRV1	1.86e-30	4.92778	0.895	0.012	3.58e-26	BA4	ADGRV1	AS_10	Tissue
SCG2	1.14e-16	3.75125	0.754	0.084	2.19e-12	BA4	SCG2	AS_10	Tissue
MAST4	1.16e-10	2.55767	0.754	0.229	2.24e-06	BA4	MAST4	AS_10	Tissue
ZFHX4	2.73e-07	1.90248	0.404	0.048	0.00525453	BA4	ZFHX4	AS_10	Tissue
TMTC1	5.35e-07	1.90165	0.509	0.108	0.0103229	BA4	TMTC1	AS_10	Tissue
MEIS2	7.48e-07	1.51229	0.614	0.181	0.0144274	BA4	MEIS2	AS_10	Tissue
BIRC2	4.39e-06	1.68247	0.368	0.048	0.08463	BA4	BIRC2	AS_10	Tissue
CYFIP2	4.78e-06	1.5088	0.439	0.084	0.0921622	BA4	CYFIP2	AS_10	Tissue
NHS	9.79e-06	3.08935	0.263	0.012	0.188714	BA4	NHS	AS_10	Tissue
MGLL	1.06e-05	1.44127	0.298	0.024	0.204217	BA4	MGLL	AS_10	Tissue
KCNAB2	1.75e-05	1.1287	0.526	0.157	0.33761	BA4	KCNAB2	AS_10	Tissue
FAM171B	1.89e-05	1.0752	0.509	0.145	0.365002	BA4	FAM171B	AS_10	Tissue
EIF4G3	3.3e-05	1.39405	0.404	0.084	0.636843	BA4	EIF4G3	AS_10	Tissue
SPARCL1	4.18e-05	1.37718	0.772	0.494	0.805617	BA4	SPARCL1	AS_10	Tissue
CDC14A	6.15e-05	1.18484	0.386	0.084	1	BA4	CDC14A	AS_10	Tissue
CARMIL1	6.9e-05	1.73798	0.579	0.229	1	BA4	CARMIL1	AS_10	Tissue
CTNNA2	8.19e-05	1.01199	0.526	0.181	1	BA4	CTNNA2	AS_10	Tissue
USP47	8.65e-05	1.21242	0.579	0.229	1	BA4	USP47	AS_10	Tissue
PNN	0.000124825	1.4246	0.316	0.06	1	BA4	PNN	AS_10	Tissue
PHACTR1	0.000156237	1.04001	0.702	0.349	1	BA4	PHACTR1	AS_10	Tissue
ROCK2	0.000193465	3.18689	0.333	0.072	1	BA4	ROCK2	AS_10	Tissue
ANKRD36C	0.0002442	1.10235	0.456	0.145	1	BA4	ANKRD36C	AS_10	Tissue
BICD1	0.000278834	1.53496	0.561	0.253	1	BA4	BICD1	AS_10	Tissue
CHD2	0.000641538	1.13534	0.719	0.422	1	BA4	CHD2	AS_10	Tissue
HS2ST1	0.000709464	1.40497	0.298	0.06	1	BA4	HS2ST1	AS_10	Tissue
PARP14	0.000866783	1.54945	0.368	0.108	1	BA4	PARP14	AS_10	Tissue
CLTC	0.000878561	0.843123	0.474	0.181	1	BA4	CLTC	AS_10	Tissue
KLHL21	0.00181238	1.33023	0.386	0.133	1	BA4	KLHL21	AS_10	Tissue
AC073050.1	0.00189875	1.41735	0.316	0.084	1	BA4	AC073050.1	AS_10	Tissue
PTPN13	0.00239647	1.03291	0.421	0.157	1	BA4	PTPN13	AS_10	Tissue
GON4L	0.00253862	0.826345	0.386	0.133	1	BA4	GON4L	AS_10	Tissue
MAP3K5	0.00316665	1.28786	0.561	0.289	1	BA4	MAP3K5	AS_10	Tissue
SETX	0.00346116	1.08803	0.474	0.205	1	BA4	SETX	AS_10	Tissue
NRXN1	0.00373725	0.906833	0.421	0.169	1	BA4	NRXN1	AS_10	Tissue
PLOD2	0.00478023	0.840507	0.509	0.241	1	BA4	PLOD2	AS_10	Tissue
HES4	0.00488184	1.04656	0.316	0.096	1	BA4	HES4	AS_10	Tissue
FAM155A	0.00518796	1.10361	0.561	0.289	1	BA4	FAM155A	AS_10	Tissue
GPC6	0.00863728	2.37264	0.456	0.217	1	BA4	GPC6	AS_10	Tissue
ADK	0.00922859	0.845289	0.368	0.145	1	BA4	ADK	AS_10	Tissue
SPRED2	0.00972181	0.810801	0.684	0.434	1	BA4	SPRED2	AS_10	Tissue
ADCY8	0.00981703	0.83258	0.596	0.337	1	BA4	ADCY8	AS_10	Tissue
RORA	3.06e-13	2.74448	0.873	0.377	5.9e-09	CB	RORA	AS_10	Tissue
TNR	3.52e-11	3.31852	0.761	0.29	6.79e-07	CB	TNR	AS_10	Tissue
SEMA3E	3.04e-10	3.03175	0.535	0.13	5.86e-06	CB	SEMA3E	AS_10	Tissue
AKAP6	4.73e-10	2.44315	0.789	0.493	9.12e-06	CB	AKAP6	AS_10	Tissue
DNER	5.12e-10	2.14394	0.789	0.565	9.88e-06	CB	DNER	AS_10	Tissue
GRID2	8.84e-10	3.58226	0.493	0.072	1.7e-05	CB	GRID2	AS_10	Tissue
CREB5	2.61e-09	2.57883	0.592	0.116	5.03e-05	CB	CREB5	AS_10	Tissue
LMCD1-AS1	2.16e-08	2.81459	0.493	0.072	0.000415668	CB	LMCD1-AS1	AS_10	Tissue
UST	2.6e-08	2.5104	0.563	0.116	0.000501383	CB	UST	AS_10	Tissue
DMD	4.03e-08	2.19778	0.338	0.029	0.00077607	CB	DMD	AS_10	Tissue
XYLT1	9.95e-08	2.44517	0.634	0.29	0.00191793	CB	XYLT1	AS_10	Tissue
MYO1E	1.1e-07	2.04096	0.746	0.58	0.00212113	CB	MYO1E	AS_10	Tissue
TTN	1.82e-07	2.69561	0.69	0.551	0.00349936	CB	TTN	AS_10	Tissue
LUZP2	2.41e-07	3.33361	0.437	0.058	0.00463973	CB	LUZP2	AS_10	Tissue
MT1X	3.03e-07	2.73616	0.535	0.174	0.00584719	CB	MT1X	AS_10	Tissue
SH3PXD2B	3.05e-07	2.25598	0.451	0.072	0.00588428	CB	SH3PXD2B	AS_10	Tissue
COLEC12	8.18e-07	2.64489	0.465	0.087	0.0157617	CB	COLEC12	AS_10	Tissue
SDK1	1.07e-06	2.65811	0.338	0.029	0.0205876	CB	SDK1	AS_10	Tissue
AGAP1	1.08e-06	2.2535	0.479	0.116	0.0208117	CB	AGAP1	AS_10	Tissue
PPARD	1.11e-06	2.13102	0.38	0.072	0.0213352	CB	PPARD	AS_10	Tissue
BCL2	1.13e-06	2.115	0.718	0.464	0.0217322	CB	BCL2	AS_10	Tissue
PDE3A	1.16e-06	2.18884	0.479	0.116	0.0224208	CB	PDE3A	AS_10	Tissue
GRIN2A	1.35e-06	2.68342	0.479	0.116	0.0260084	CB	GRIN2A	AS_10	Tissue
SULF1	2.65e-06	2.4169	0.423	0.072	0.0511731	CB	SULF1	AS_10	Tissue
2004-09-01	3.6e-06	2.68027	0.296	0.014	0.0694516	CB	2004-09-01	AS_10	Tissue
ADAMTS9-AS2	6.08e-06	2.14397	0.648	0.406	0.117163	CB	ADAMTS9-AS2	AS_10	Tissue
AC097658.2	6.18e-06	2.22295	0.31	0.029	0.119105	CB	AC097658.2	AS_10	Tissue
MT1E	7.35e-06	2.05924	0.479	0.159	0.141766	CB	MT1E	AS_10	Tissue
ATXN7L1	8.89e-06	2.37403	0.394	0.072	0.171438	CB	ATXN7L1	AS_10	Tissue
HS6ST3	1.47e-05	2.34485	0.394	0.072	0.284066	CB	HS6ST3	AS_10	Tissue
ETV6	1.57e-05	2.26649	0.563	0.304	0.303344	CB	ETV6	AS_10	Tissue
SH3GL2	1.87e-05	2.13984	0.38	0.087	0.360206	CB	SH3GL2	AS_10	Tissue
SPOCD1	4.05e-05	2.03982	0.324	0.043	0.780251	CB	SPOCD1	AS_10	Tissue
KIAA0040	6.47e-05	2.11309	0.324	0.072	1	CB	KIAA0040	AS_10	Tissue
CHI3L1	8.36e-05	2.26654	0.648	0.42	1	CB	CHI3L1	AS_10	Tissue
FAM135B	0.000112659	2.04591	0.465	0.203	1	CB	FAM135B	AS_10	Tissue
FOXN3	0.000112937	2.06229	0.366	0.145	1	CB	FOXN3	AS_10	Tissue
CPAMD8	0.00011722	2.18857	0.296	0.072	1	CB	CPAMD8	AS_10	Tissue
ZBTB7C	0.000164398	2.02634	0.493	0.217	1	CB	ZBTB7C	AS_10	Tissue
LIMCH1	0.000225937	2.2047	0.324	0.072	1	CB	LIMCH1	AS_10	Tissue
EGFR	0.000291369	2.38379	0.423	0.174	1	CB	EGFR	AS_10	Tissue
ABTB2	0.000365314	3.08595	0.324	0.116	1	CB	ABTB2	AS_10	Tissue
LMCD1	0.00116401	2.13742	0.338	0.116	1	CB	LMCD1	AS_10	Tissue
NRP2	0.00161555	2.13997	0.296	0.116	1	CB	NRP2	AS_10	Tissue
BTBD11	0.00253219	2.25473	0.296	0.087	1	CB	BTBD11	AS_10	Tissue
HSPH1	0.00324413	2.05601	0.352	0.217	1	CB	HSPH1	AS_10	Tissue
HSPA1A	0.00359619	3.2092	0.338	0.246	1	CB	HSPA1A	AS_10	Tissue
NRXN3	0.00657816	2.19195	0.296	0.174	1	CB	NRXN3	AS_10	Tissue
MDGA2	5.39e-07	2.41204	0.417	0	0.010392	CSC	MDGA2	AS_10	Tissue
RGMA	8.75e-06	2.2618	0.75	0.109	0.168704	CSC	RGMA	AS_10	Tissue
LTBP4	1.04e-05	2.11409	0.333	0	0.201305	CSC	LTBP4	AS_10	Tissue
2009-09-01	1.76e-05	2.00256	0.667	0.078	0.339203	CSC	2009-09-01	AS_10	Tissue
PLEKHA5	1.85e-05	2.37335	0.833	0.391	0.357584	CSC	PLEKHA5	AS_10	Tissue
RHOB	2.82e-05	3.07731	0.75	0.164	0.54452	CSC	RHOB	AS_10	Tissue
NUCKS1	8.7e-05	1.65875	0.75	0.156	1	CSC	NUCKS1	AS_10	Tissue
SLC25A29	0.000195275	2.17201	0.583	0.078	1	CSC	SLC25A29	AS_10	Tissue
SOX5	0.000196319	1.71666	0.833	0.273	1	CSC	SOX5	AS_10	Tissue
GLUL	0.000229442	2.29246	0.833	0.305	1	CSC	GLUL	AS_10	Tissue
GFAP	0.000245547	2.28391	0.583	0.086	1	CSC	GFAP	AS_10	Tissue
GOLM1	0.000346587	2.13718	0.333	0.008	1	CSC	GOLM1	AS_10	Tissue
MIDN	0.000361853	1.84535	0.75	0.195	1	CSC	MIDN	AS_10	Tissue
S100A6	0.000372931	2.51951	0.667	0.156	1	CSC	S100A6	AS_10	Tissue
HEPACAM	0.000389568	2.30006	0.5	0.055	1	CSC	HEPACAM	AS_10	Tissue
TMEM175	0.000468125	1.83278	0.417	0.031	1	CSC	TMEM175	AS_10	Tissue
RALGAPB	0.000571232	1.64847	0.417	0.031	1	CSC	RALGAPB	AS_10	Tissue
FRY	0.00070542	2.27567	0.5	0.07	1	CSC	FRY	AS_10	Tissue
C2CD2	0.00100949	2.28312	0.333	0.016	1	CSC	C2CD2	AS_10	Tissue
IMMP2L	0.00106872	2.38423	0.5	0.07	1	CSC	IMMP2L	AS_10	Tissue
VPS4A	0.0011286	1.63218	0.333	0.016	1	CSC	VPS4A	AS_10	Tissue
SLC39A11	0.00113709	1.72263	0.5	0.07	1	CSC	SLC39A11	AS_10	Tissue
AC099792.1	0.00114277	1.82014	0.417	0.039	1	CSC	AC099792.1	AS_10	Tissue
OGFRL1	0.00126031	2.23934	0.667	0.219	1	CSC	OGFRL1	AS_10	Tissue
SHC2	0.00131474	1.65114	0.667	0.164	1	CSC	SHC2	AS_10	Tissue
EMP1	0.00162317	2.14941	0.667	0.219	1	CSC	EMP1	AS_10	Tissue
WSB1	0.00180394	2.0296	0.667	0.18	1	CSC	WSB1	AS_10	Tissue
SCD5	0.00181385	2.47998	0.583	0.188	1	CSC	SCD5	AS_10	Tissue
KCNQ5	0.00216709	1.73647	0.417	0.047	1	CSC	KCNQ5	AS_10	Tissue
VIM	0.00228451	4.12097	0.417	0.086	1	CSC	VIM	AS_10	Tissue
ID1	0.00258996	1.86175	0.333	0.023	1	CSC	ID1	AS_10	Tissue
MT-ATP6	0.002687	2.40598	0.917	0.594	1	CSC	MT-ATP6	AS_10	Tissue
MT-CO2	0.00308464	2.69485	0.917	0.477	1	CSC	MT-CO2	AS_10	Tissue
SLC25A36	0.00322339	1.96173	0.417	0.062	1	CSC	SLC25A36	AS_10	Tissue
MT-ND41	0.00336743	2.31952	0.833	0.438	1	CSC	MT-ND4	AS_10	Tissue
DDR1	0.0035252	1.69075	0.417	0.062	1	CSC	DDR1	AS_10	Tissue
PAMR1	0.00386854	1.8725	0.5	0.094	1	CSC	PAMR1	AS_10	Tissue
TMC6	0.00448203	2.12425	0.333	0.031	1	CSC	TMC6	AS_10	Tissue
PTPRZ1	0.00471697	1.85201	0.583	0.328	1	CSC	PTPRZ1	AS_10	Tissue
MOB3B	0.00496032	2.26949	0.417	0.062	1	CSC	MOB3B	AS_10	Tissue
CD99L2	0.00516046	1.6598	0.333	0.031	1	CSC	CD99L2	AS_10	Tissue
FAM162A	0.00560211	1.70533	0.333	0.031	1	CSC	FAM162A	AS_10	Tissue
SPARC	0.00565301	1.98405	0.417	0.125	1	CSC	SPARC	AS_10	Tissue
ZBTB16	0.00657817	2.03616	0.5	0.109	1	CSC	ZBTB16	AS_10	Tissue
ENPP2	0.00845292	1.63067	0.417	0.07	1	CSC	ENPP2	AS_10	Tissue
SLC9A3R1	0.0084994	1.8376	0.417	0.07	1	CSC	SLC9A3R1	AS_10	Tissue
ASAP3	0.00858341	2.20523	0.333	0.047	1	CSC	ASAP3	AS_10	Tissue
SLC44A2	0.00887578	1.75039	0.417	0.078	1	CSC	SLC44A2	AS_10	Tissue
TIMP3	0.00889521	2.38517	0.583	0.195	1	CSC	TIMP3	AS_10	Tissue
ZFP36L1	0.0097454	2.49875	0.417	0.078	1	CSC	ZFP36L1	AS_10	Tissue
HIPK2	2.75e-08	2.73998	0.92	0.558	0.000531153	BA4	HIPK2	AS_11	Tissue
RAPGEF4	3.68e-08	3.05902	0.4	0	0.000709893	BA4	RAPGEF4	AS_11	Tissue
IGFBP5	6.31e-08	2.78508	0.56	0.039	0.00121644	BA4	IGFBP5	AS_11	Tissue
NRGN	1.08e-07	2.46764	0.52	0.026	0.00207498	BA4	NRGN	AS_11	Tissue
KIF1C	1.38e-07	1.58537	0.84	0.221	0.00266808	BA4	KIF1C	AS_11	Tissue
MTURN	2.34e-06	2.00689	0.92	0.597	0.0451594	BA4	MTURN	AS_11	Tissue
TP53INP2	2.79e-06	1.60601	0.92	0.519	0.0538157	BA4	TP53INP2	AS_11	Tissue
SHTN1	3.03e-06	1.83488	0.92	0.39	0.0584413	BA4	SHTN1	AS_11	Tissue
LINC00632	3.39e-06	1.65766	0.56	0.078	0.065379	BA4	LINC00632	AS_11	Tissue
RPS29	4.9e-06	1.71375	0.96	0.481	0.0945647	BA4	RPS29	AS_11	Tissue
KIF5B	6.47e-06	1.11591	0.96	0.494	0.124693	BA4	KIF5B	AS_11	Tissue
MAP4K4	8.8e-06	1.17238	0.92	0.403	0.169729	BA4	MAP4K4	AS_11	Tissue
KIF5A	1.04e-05	2.76342	0.64	0.143	0.200991	BA4	KIF5A	AS_11	Tissue
FBL	1.27e-05	1.84233	0.48	0.052	0.244809	BA4	FBL	AS_11	Tissue
RPS27A	1.58e-05	1.61551	0.92	0.506	0.305433	BA4	RPS27A	AS_11	Tissue
FOXO4	1.74e-05	1.87014	0.44	0.039	0.335008	BA4	FOXO4	AS_11	Tissue
NUDT3	2.08e-05	1.26006	0.72	0.208	0.400641	BA4	NUDT3	AS_11	Tissue
MAFK	6.15e-05	1.51641	0.44	0.052	1	BA4	MAFK	AS_11	Tissue
CRTAP	9.27e-05	1.17209	0.48	0.078	1	BA4	CRTAP	AS_11	Tissue
RASGEF1B	0.000126678	1.39865	0.92	0.506	1	BA4	RASGEF1B	AS_11	Tissue
CCDC85B	0.000128774	1.13251	0.68	0.221	1	BA4	CCDC85B	AS_11	Tissue
PAIP2B	0.000247431	1.62535	0.64	0.208	1	BA4	PAIP2B	AS_11	Tissue
NEK7	0.000309007	1.26939	0.56	0.143	1	BA4	NEK7	AS_11	Tissue
AL358216.1	0.000385111	1.21754	0.28	0.013	1	BA4	AL358216.1	AS_11	Tissue
RPL34	0.000496721	1.20667	0.92	0.571	1	BA4	RPL34	AS_11	Tissue
SNAP25	0.000560898	1.6244	0.44	0.091	1	BA4	SNAP25	AS_11	Tissue
KIF5C	0.000704509	1.48579	0.92	0.584	1	BA4	KIF5C	AS_11	Tissue
CA11	0.000903558	1.43515	0.44	0.091	1	BA4	CA11	AS_11	Tissue
DYNC1LI2	0.00128469	1.30933	0.84	0.519	1	BA4	DYNC1LI2	AS_11	Tissue
MAPK8IP2	0.00172775	1.03691	0.28	0.026	1	BA4	MAPK8IP2	AS_11	Tissue
MAN1A2	0.0018482	1.0122	0.28	0.026	1	BA4	MAN1A2	AS_11	Tissue
LPAR1	0.00188608	1.21155	0.72	0.325	1	BA4	LPAR1	AS_11	Tissue
BCAN	0.00191403	1.03142	0.52	0.156	1	BA4	BCAN	AS_11	Tissue
RPL9	0.00208588	1.0113	0.88	0.506	1	BA4	RPL9	AS_11	Tissue
ASPHD1	0.00215865	1.56929	0.48	0.156	1	BA4	ASPHD1	AS_11	Tissue
RPS21	0.00256023	1.42107	0.8	0.429	1	BA4	RPS21	AS_11	Tissue
FGF1	0.00281392	1.27547	0.76	0.403	1	BA4	FGF1	AS_11	Tissue
SMARCC1	0.00375737	1.16414	0.44	0.117	1	BA4	SMARCC1	AS_11	Tissue
CCND1	0.0043575	1.8516	0.36	0.078	1	BA4	CCND1	AS_11	Tissue
RIMS2	0.00462647	1.8484	0.28	0.039	1	BA4	RIMS2	AS_11	Tissue
PLEKHM2	0.00489874	1.78187	0.28	0.039	1	BA4	PLEKHM2	AS_11	Tissue
RPS14	0.00525478	1.16457	0.8	0.442	1	BA4	RPS14	AS_11	Tissue
TBRG1	0.00551933	1.21566	0.36	0.078	1	BA4	TBRG1	AS_11	Tissue
RPL41	0.00563485	1.23797	0.52	0.182	1	BA4	RPL41	AS_11	Tissue
ARHGDIG	0.00689084	1.01577	0.44	0.13	1	BA4	ARHGDIG	AS_11	Tissue
ZCCHC24	0.00737099	1.29964	0.76	0.481	1	BA4	ZCCHC24	AS_11	Tissue
ATP5MD	0.00787903	1.10726	0.56	0.221	1	BA4	ATP5MD	AS_11	Tissue
MTSS1L	0.00838254	1.15398	0.6	0.26	1	BA4	MTSS1L	AS_11	Tissue
CDK6	0.00891731	1.06223	0.32	0.065	1	BA4	CDK6	AS_11	Tissue
RNF121	0.000176714	1.94695	0.333	0	1	CB	RNF121	AS_11	Tissue
CCDC66	0.000176714	1.25731	0.333	0	1	CB	CCDC66	AS_11	Tissue
ARID5B	0.00104392	2.09668	0.444	0.022	1	CB	ARID5B	AS_11	Tissue
STIP1	0.00165507	1.75075	0.556	0.065	1	CB	STIP1	AS_11	Tissue
GRPEL1	0.00365581	1.5131	0.333	0.011	1	CB	GRPEL1	AS_11	Tissue
TMCO3	0.00431132	1.79947	0.333	0.011	1	CB	TMCO3	AS_11	Tissue
PPP6C	0.00461256	1.7182	0.444	0.043	1	CB	PPP6C	AS_11	Tissue
FAHD2B	0.00486094	1.6949	0.444	0.043	1	CB	FAHD2B	AS_11	Tissue
NCKAP5	0.00495783	3.14958	0.333	0.14	1	CB	NCKAP5	AS_11	Tissue
MICAL3	0.00541808	1.86531	0.556	0.097	1	CB	MICAL3	AS_11	Tissue
FUS	0.00786658	1.71841	0.444	0.054	1	CB	FUS	AS_11	Tissue
PCP4	0.00850114	3.50075	0.333	0.065	1	CB	PCP4	AS_11	Tissue
GPSM2	0.00938429	1.78825	0.444	0.065	1	CB	GPSM2	AS_11	Tissue
NEMF	0.0095929	1.54963	0.556	0.108	1	CB	NEMF	AS_11	Tissue
TUBB2B	3.4e-05	2.09764	0.691	0.265	0.654864	CSC	TUBB2B	AS_11	Tissue
PRDX1	9.95e-05	1.84456	0.662	0.294	1	CSC	PRDX1	AS_11	Tissue
ACTG1	0.000368614	1.52324	0.721	0.529	1	CSC	ACTG1	AS_11	Tissue
AHCYL1	0.000396993	1.71478	0.676	0.353	1	CSC	AHCYL1	AS_11	Tissue
MAOB	0.00104742	2.32685	0.294	0.029	1	CSC	MAOB	AS_11	Tissue
ADCY2	0.00142762	2.25765	0.441	0.118	1	CSC	ADCY2	AS_11	Tissue
GJB1	0.001458	2.27126	0.382	0.088	1	CSC	GJB1	AS_11	Tissue
DTNA	0.00154152	1.87697	0.544	0.529	1	CSC	DTNA	AS_11	Tissue
UTRN	0.00248054	1.86013	0.338	0.059	1	CSC	UTRN	AS_11	Tissue
DHCR24	0.00318519	1.7725	0.676	0.412	1	CSC	DHCR24	AS_11	Tissue
NEAT1	0.00408427	1.45903	0.324	0.382	1	CSC	NEAT1	AS_11	Tissue
FBXO2	0.00488614	1.68262	0.382	0.176	1	CSC	FBXO2	AS_11	Tissue
SYPL1	0.00521718	1.55215	0.5	0.206	1	CSC	SYPL1	AS_11	Tissue
SPCS3	0.00562313	1.40781	0.265	0.029	1	CSC	SPCS3	AS_11	Tissue
UGT8	0.00602957	1.82132	0.529	0.265	1	CSC	UGT8	AS_11	Tissue
ZBTB20	0.00619707	1.55978	0.691	0.441	1	CSC	ZBTB20	AS_11	Tissue
LGALS1	0.00885103	1.46608	0.544	0.265	1	CSC	LGALS1	AS_11	Tissue
TRPM3	0.00942569	1.88966	0.353	0.088	1	CSC	TRPM3	AS_11	Tissue
CD99	0.00953458	1.79033	0.412	0.147	1	CSC	CD99	AS_11	Tissue
PRKY	0.00103202	1.22633	0.375	0	1	BA4	PRKY	AS_12	Tissue
CCPG1	0.00103202	0.940947	0.375	0	1	BA4	CCPG1	AS_12	Tissue
HYDIN	0.00663934	1.21222	0.625	0.095	1	BA4	HYDIN	AS_12	Tissue
LINC00609	0.00868147	2.93548	0.5	0.048	1	BA4	LINC00609	AS_12	Tissue
BAZ1B	0.00904841	2.23236	0.5	0.048	1	BA4	BAZ1B	AS_12	Tissue
DMAP1	0.0092733	0.868324	0.5	0.048	1	BA4	DMAP1	AS_12	Tissue
LRRTM4	0.00932671	3.36401	0.5	0.048	1	BA4	LRRTM4	AS_12	Tissue
SLC25A11	0.00135786	2.05276	0.5	0.025	1	CB	SLC25A11	AS_12	Tissue
PPFIBP2	0.00233845	1.00066	0.3	0	1	CB	PPFIBP2	AS_12	Tissue
PSMA5	0.00233845	1.4901	0.3	0	1	CB	PSMA5	AS_12	Tissue
DDHD1	0.00499028	1.56032	0.5	0.05	1	CB	DDHD1	AS_12	Tissue
SESN3	0.00706722	1.45338	0.7	0.175	1	CB	SESN3	AS_12	Tissue
PVALB	0.00866503	2.35272	0.4	0.025	1	CB	PVALB	AS_12	Tissue
NRN1	0.00878129	2.1796	0.4	0.025	1	CB	NRN1	AS_12	Tissue
TRPC1	0.00060836	1.56957	0.375	0	1	CSC	TRPC1	AS_12	Tissue
LRP6	0.00060836	1.74486	0.375	0	1	CSC	LRP6	AS_12	Tissue
MAP1B	0.00102072	0.984434	0.938	0.5	1	CSC	MAP1B	AS_12	Tissue
PJA2	0.00111103	2.63721	0.625	0.111	1	CSC	PJA2	AS_12	Tissue
DARS	0.00117878	1.51773	0.344	0	1	CSC	DARS	AS_12	Tissue
SHROOM3	0.00223182	1.86744	0.594	0.111	1	CSC	SHROOM3	AS_12	Tissue
TENM3	0.00224025	1.3108	0.312	0	1	CSC	TENM3	AS_12	Tissue
PITPNM2	0.00224025	1.35824	0.312	0	1	CSC	PITPNM2	AS_12	Tissue
SKAP2	0.00344632	2.29438	0.469	0.056	1	CSC	SKAP2	AS_12	Tissue
CDH10	0.00418425	1.57073	0.281	0	1	CSC	CDH10	AS_12	Tissue
EDF1	0.00418425	1.43744	0.281	0	1	CSC	EDF1	AS_12	Tissue
MMP16	0.00418425	1.44467	0.281	0	1	CSC	MMP16	AS_12	Tissue
MYOM1	0.00418425	1.43173	0.281	0	1	CSC	MYOM1	AS_12	Tissue
DNAJC1	0.00418425	1.27872	0.281	0	1	CSC	DNAJC1	AS_12	Tissue
PPP1R10	0.00418425	1.23532	0.281	0	1	CSC	PPP1R10	AS_12	Tissue
ARGLU1	0.00418425	1.14244	0.281	0	1	CSC	ARGLU1	AS_12	Tissue
MACROD2	0.00428484	2.83818	0.531	0.111	1	CSC	MACROD2	AS_12	Tissue
ABLIM1	0.00499879	1.44304	0.844	0.444	1	CSC	ABLIM1	AS_12	Tissue
PLP1	0.00617105	1.35142	0.781	0.333	1	CSC	PLP1	AS_12	Tissue
APBA1	0.0065821	0.955393	0.438	0.056	1	CSC	APBA1	AS_12	Tissue
ADM	1.03e-07	2.60769	0.406	0.133	0.00198342	BA4	ADM	AS_2	Tissue
REV3L	1.98e-06	1.56527	0.562	0.438	0.0382231	BA4	REV3L	AS_2	Tissue
H3F3B	4.97e-06	2.03894	0.438	0.304	0.0957795	BA4	H3F3B	AS_2	Tissue
PNISR	9.26e-06	1.22584	0.531	0.389	0.178533	BA4	PNISR	AS_2	Tissue
LIFR	8.66e-05	1.36694	0.594	0.433	1	BA4	LIFR	AS_2	Tissue
PUM2	0.000123163	1.76088	0.281	0.108	1	BA4	PUM2	AS_2	Tissue
IGSF11	0.000150271	1.5218	0.281	0.182	1	BA4	IGSF11	AS_2	Tissue
BHLHE40	0.000309794	1.48012	0.469	0.304	1	BA4	BHLHE40	AS_2	Tissue
DDIT4	0.000473443	1.5392	0.375	0.254	1	BA4	DDIT4	AS_2	Tissue
MAT2A	0.000759479	1.41597	0.344	0.144	1	BA4	MAT2A	AS_2	Tissue
ZFAND3	0.00125398	0.867658	0.312	0.34	1	BA4	ZFAND3	AS_2	Tissue
CRYAB	0.00129848	1.278	0.531	0.448	1	BA4	CRYAB	AS_2	Tissue
PDE4B	0.00225742	0.847075	0.312	0.364	1	BA4	PDE4B	AS_2	Tissue
ZFAND5	0.00351535	1.1878	0.312	0.159	1	BA4	ZFAND5	AS_2	Tissue
TRAF3IP2-AS1	0.00473374	0.957791	0.344	0.287	1	BA4	TRAF3IP2-AS1	AS_2	Tissue
KCND2	0.00606642	0.849075	0.5	0.44	1	BA4	KCND2	AS_2	Tissue
XPO1	0.00704195	0.968891	0.344	0.226	1	BA4	XPO1	AS_2	Tissue
BMPR1B	0.00711335	0.910514	0.438	0.357	1	BA4	BMPR1B	AS_2	Tissue
CASK	0.00922319	0.861163	0.281	0.254	1	BA4	CASK	AS_2	Tissue
TPT1	7.83e-05	2.25488	0.5	0.212	1	CB	TPT1	AS_2	Tissue
RPL7A	8.31e-05	2.67253	0.269	0.105	1	CB	RPL7A	AS_2	Tissue
IQCA1	0.000186063	1.94293	0.346	0.129	1	CB	IQCA1	AS_2	Tissue
RPL8	0.00063836	2.43169	0.346	0.176	1	CB	RPL8	AS_2	Tissue
ADGRB3	0.00214408	1.27678	0.692	0.507	1	CB	ADGRB3	AS_2	Tissue
ZDHHC14	0.00311911	1.05529	0.5	0.409	1	CB	ZDHHC14	AS_2	Tissue
SOS1	0.00317048	1.43831	0.269	0.193	1	CB	SOS1	AS_2	Tissue
RAPGEF3	0.00346569	1.47483	0.346	0.21	1	CB	RAPGEF3	AS_2	Tissue
RETREG1	0.00486149	1.39012	0.346	0.152	1	CB	RETREG1	AS_2	Tissue
CNKSR2	0.00585976	1.16728	0.423	0.169	1	CB	CNKSR2	AS_2	Tissue
MAP4	0.00738865	1.23632	0.308	0.27	1	CB	MAP4	AS_2	Tissue
MAPK8	0.00750753	1.17985	0.269	0.163	1	CB	MAPK8	AS_2	Tissue
SYNE1	0.00821973	0.863425	0.308	0.289	1	CB	SYNE1	AS_2	Tissue
AES	0.00857156	1.49442	0.269	0.137	1	CB	AES	AS_2	Tissue
ZFPM2	0.00956154	1.27676	0.308	0.184	1	CB	ZFPM2	AS_2	Tissue
PLXNB1	6.43e-10	1.46808	0.611	0.172	1.24e-05	CSC	PLXNB1	AS_2	Tissue
ARHGEF4	2.9e-08	0.979543	0.737	0.345	0.000559128	CSC	ARHGEF4	AS_2	Tissue
NDRG2	1.04e-07	1.59066	0.659	0.276	0.00200454	CSC	NDRG2	AS_2	Tissue
AQP1	1.01e-06	0.95678	0.836	0.517	0.0194494	CSC	AQP1	AS_2	Tissue
NSMF	3.26e-06	1.06562	0.407	0.103	0.0628755	CSC	NSMF	AS_2	Tissue
AEBP1	9.07e-06	1.27593	0.735	0.431	0.174785	CSC	AEBP1	AS_2	Tissue
SLC4A4	1.02e-05	1.25703	0.639	0.31	0.19647	CSC	SLC4A4	AS_2	Tissue
TENM4	1.1e-05	1.0622	0.565	0.241	0.212273	CSC	TENM4	AS_2	Tissue
ENTPD2	1.2e-05	1.2155	0.267	0.034	0.231204	CSC	ENTPD2	AS_2	Tissue
ZNF521	1.5e-05	1.61757	0.305	0.052	0.289726	CSC	ZNF521	AS_2	Tissue
ANOS1	1.66e-05	1.37533	0.387	0.103	0.319452	CSC	ANOS1	AS_2	Tissue
METRN	1.91e-05	1.21904	0.359	0.086	0.368729	CSC	METRN	AS_2	Tissue
ITGA7	1.95e-05	0.89117	0.469	0.172	0.375474	CSC	ITGA7	AS_2	Tissue
EPB41L1	3.21e-05	1.41631	0.297	0.052	0.619645	CSC	EPB41L1	AS_2	Tissue
C1orf61	7.89e-05	0.935892	0.691	0.397	1	CSC	C1orf61	AS_2	Tissue
ZHX2	0.000103135	0.870162	0.523	0.241	1	CSC	ZHX2	AS_2	Tissue
SNRNP70	0.000127484	0.88522	0.563	0.276	1	CSC	SNRNP70	AS_2	Tissue
CIRBP	0.000278633	1.07656	0.569	0.293	1	CSC	CIRBP	AS_2	Tissue
SLC1A2	0.00054791	1.07936	0.575	0.31	1	CSC	SLC1A2	AS_2	Tissue
KIF1B	0.000551733	0.951379	0.559	0.293	1	CSC	KIF1B	AS_2	Tissue
APLNR	0.000647438	0.989284	0.437	0.19	1	CSC	APLNR	AS_2	Tissue
SERPINE2	0.000659487	0.916522	0.439	0.19	1	CSC	SERPINE2	AS_2	Tissue
CALN1	0.000690574	1.09436	0.517	0.259	1	CSC	CALN1	AS_2	Tissue
KIAA1671	0.000725762	0.987895	0.267	0.069	1	CSC	KIAA1671	AS_2	Tissue
MAPK4	0.000798104	0.808095	0.365	0.138	1	CSC	MAPK4	AS_2	Tissue
COL27A1	0.000837517	1.12419	0.297	0.086	1	CSC	COL27A1	AS_2	Tissue
TF	0.000841696	1.28468	0.297	0.086	1	CSC	TF	AS_2	Tissue
F3	0.000915022	0.945443	0.313	0.103	1	CSC	F3	AS_2	Tissue
GSE1	0.00100033	1.09757	0.267	0.069	1	CSC	GSE1	AS_2	Tissue
SPPL2B	0.00101545	0.974663	0.265	0.069	1	CSC	SPPL2B	AS_2	Tissue
COL5A3	0.00110842	0.999267	0.385	0.155	1	CSC	COL5A3	AS_2	Tissue
KNDC1	0.00122751	0.880457	0.399	0.172	1	CSC	KNDC1	AS_2	Tissue
MAN1C1	0.00142668	1.0791	0.357	0.138	1	CSC	MAN1C1	AS_2	Tissue
SLC27A1	0.00169556	0.934631	0.307	0.103	1	CSC	SLC27A1	AS_2	Tissue
KAZN	0.00177744	0.82987	0.623	0.379	1	CSC	KAZN	AS_2	Tissue
SFXN5	0.00177778	0.966487	0.377	0.155	1	CSC	SFXN5	AS_2	Tissue
GYG2	0.00204524	0.89668	0.319	0.121	1	CSC	GYG2	AS_2	Tissue
WWC1	0.00233312	0.953029	0.371	0.155	1	CSC	WWC1	AS_2	Tissue
NRBP2	0.00511378	0.870151	0.285	0.103	1	CSC	NRBP2	AS_2	Tissue
NFIX	0.00757143	0.886202	0.323	0.138	1	CSC	NFIX	AS_2	Tissue
BTBD9	0.00925939	0.839743	0.273	0.103	1	CSC	BTBD9	AS_2	Tissue
C2orf72	6.16e-06	1.80233	0.429	0.171	0.118746	CB	C2orf72	AS_3	Tissue
SPON1	0.000167761	1.83986	0.643	0.231	1	CB	SPON1	AS_3	Tissue
AC007221.2	0.00025255	1.38532	0.5	0.104	1	CB	AC007221.2	AS_3	Tissue
ASIC1	0.00031613	1.26345	0.429	0.089	1	CB	ASIC1	AS_3	Tissue
YWHAG	0.000335972	1.45745	0.429	0.137	1	CB	YWHAG	AS_3	Tissue
MAPK14	0.000529517	1.66913	0.286	0.151	1	CB	MAPK14	AS_3	Tissue
LRRC14	0.000547859	1.71311	0.286	0.035	1	CB	LRRC14	AS_3	Tissue
TYRO3	0.000617552	1.4084	0.357	0.204	1	CB	TYRO3	AS_3	Tissue
PLXNA2	0.000649934	1.68648	0.5	0.208	1	CB	PLXNA2	AS_3	Tissue
DPYSL2	0.000950244	1.25094	0.571	0.574	1	CB	DPYSL2	AS_3	Tissue
TMTC2	0.000960664	2.01071	0.429	0.239	1	CB	TMTC2	AS_3	Tissue
KIF6	0.000997243	1.53243	0.5	0.251	1	CB	KIF6	AS_3	Tissue
NR3C1	0.00147735	1.53432	0.5	0.262	1	CB	NR3C1	AS_3	Tissue
AL035530.2	0.00169227	1.45933	0.357	0.115	1	CB	AL035530.2	AS_3	Tissue
ADRA1A	0.00192131	1.31727	0.714	0.341	1	CB	ADRA1A	AS_3	Tissue
ZNF345	0.00202771	1.30322	0.286	0.122	1	CB	ZNF345	AS_3	Tissue
FBXO16	0.00216576	1.28787	0.286	0.049	1	CB	FBXO16	AS_3	Tissue
FAM20C	0.00222617	1.69713	0.286	0.191	1	CB	FAM20C	AS_3	Tissue
CLIP1	0.00238277	1.53438	0.5	0.364	1	CB	CLIP1	AS_3	Tissue
RHPN1	0.00273305	1.12507	0.643	0.519	1	CB	RHPN1	AS_3	Tissue
KCND3	0.00295904	1.2031	0.286	0.04	1	CB	KCND3	AS_3	Tissue
NHSL1	0.00302226	1.33507	0.571	0.523	1	CB	NHSL1	AS_3	Tissue
GALNT10	0.00340063	1.42383	0.357	0.104	1	CB	GALNT10	AS_3	Tissue
FRMPD3	0.003661	1.89555	0.429	0.253	1	CB	FRMPD3	AS_3	Tissue
PDZD8	0.00367697	1.51064	0.429	0.129	1	CB	PDZD8	AS_3	Tissue
SCAMP5	0.0038034	1.15582	0.357	0.115	1	CB	SCAMP5	AS_3	Tissue
KLHL22	0.00408186	1.50692	0.357	0.135	1	CB	KLHL22	AS_3	Tissue
LRP2BP	0.00433483	1.13454	0.286	0.264	1	CB	LRP2BP	AS_3	Tissue
TOGARAM1	0.00445477	1.12148	0.357	0.191	1	CB	TOGARAM1	AS_3	Tissue
ANGPTL4	0.00513376	1.79573	0.429	0.175	1	CB	ANGPTL4	AS_3	Tissue
MSMO1	0.00614576	1.2887	0.286	0.14	1	CB	MSMO1	AS_3	Tissue
PACS2	0.0067195	1.08701	0.357	0.213	1	CB	PACS2	AS_3	Tissue
SZT2	0.0067864	1.13148	0.357	0.106	1	CB	SZT2	AS_3	Tissue
N4BP2L2	0.00702128	1.39556	0.5	0.514	1	CB	N4BP2L2	AS_3	Tissue
NDUFB1	0.00815974	1.24423	0.286	0.113	1	CB	NDUFB1	AS_3	Tissue
SHISA9	0.00823657	1.63397	0.286	0.038	1	CB	SHISA9	AS_3	Tissue
MAPK6	0.00833301	1.50506	0.5	0.257	1	CB	MAPK6	AS_3	Tissue
LIMS1	0.00896795	1.21574	0.429	0.237	1	CB	LIMS1	AS_3	Tissue
LINC01902	0.00940395	1.04871	0.286	0.166	1	CB	LINC01902	AS_3	Tissue
HACD3	0.00965702	1.12772	0.571	0.326	1	CB	HACD3	AS_3	Tissue
C12orf65	0.00977557	1.15714	0.357	0.093	1	CB	C12orf65	AS_3	Tissue
PRRX1	0.0098957	1.2059	0.429	0.224	1	CB	PRRX1	AS_3	Tissue
CAMTA2	0.0099483	1.09621	0.357	0.098	1	CB	CAMTA2	AS_3	Tissue
CTNNA3	4.56e-09	1.71102	0.911	0.25	8.79e-05	CSC	CTNNA3	AS_3	Tissue
SORCS3	1.13e-05	2.115	0.479	0	0.218252	CSC	SORCS3	AS_3	Tissue
DYNC1I1	0.000105827	1.84737	0.401	0	1	CSC	DYNC1I1	AS_3	Tissue
OSBPL1A	0.000269773	1.25986	0.365	0	1	CSC	OSBPL1A	AS_3	Tissue
RCOR3	0.000338416	1.01805	0.356	0	1	CSC	RCOR3	AS_3	Tissue
RING1	0.000378644	0.954184	0.352	0	1	CSC	RING1	AS_3	Tissue
NR4A1	0.000528264	2.23386	0.339	0	1	CSC	NR4A1	AS_3	Tissue
ARHGEF17	0.000558096	0.978527	0.336	0	1	CSC	ARHGEF17	AS_3	Tissue
CLASP2	0.000831417	1.59369	0.595	0.188	1	CSC	CLASP2	AS_3	Tissue
SCD	0.000919181	1.07429	0.559	0.125	1	CSC	SCD	AS_3	Tissue
HOTAIRM1	0.00101097	0.981943	0.312	0	1	CSC	HOTAIRM1	AS_3	Tissue
PFKP	0.00134115	1.55263	0.45	0.062	1	CSC	PFKP	AS_3	Tissue
XKR4	0.00146199	1.43977	0.296	0	1	CSC	XKR4	AS_3	Tissue
TBCD	0.00162248	0.929336	0.292	0	1	CSC	TBCD	AS_3	Tissue
VPS41	0.00170887	0.887614	0.29	0	1	CSC	VPS41	AS_3	Tissue
RGS6	0.00178278	2.06875	0.688	0.25	1	CSC	RGS6	AS_3	Tissue
RIMKLB	0.00195969	0.86245	0.535	0.125	1	CSC	RIMKLB	AS_3	Tissue
WBP2NL	0.00199506	1.02784	0.283	0	1	CSC	WBP2NL	AS_3	Tissue
AC124312.1	0.00201507	1.34777	0.463	0.062	1	CSC	AC124312.1	AS_3	Tissue
ATP6V1H	0.00299812	0.865408	0.265	0	1	CSC	ATP6V1H	AS_3	Tissue
STK39	0.00299812	0.95689	0.265	0	1	CSC	STK39	AS_3	Tissue
CNNM2	0.00299812	0.885635	0.265	0	1	CSC	CNNM2	AS_3	Tissue
LRMDA	0.00307091	1.33676	0.773	0.375	1	CSC	LRMDA	AS_3	Tissue
OSBPL9	0.00313815	1.43062	0.584	0.188	1	CSC	OSBPL9	AS_3	Tissue
CD9	0.00331545	0.942057	0.261	0	1	CSC	CD9	AS_3	Tissue
AC027117.2	0.00379042	1.39511	0.437	0.062	1	CSC	AC027117.2	AS_3	Tissue
TIPARP	0.00404875	0.962544	0.252	0	1	CSC	TIPARP	AS_3	Tissue
SMOX	0.00417506	1.20224	0.434	0.062	1	CSC	SMOX	AS_3	Tissue
PCSK5	0.00449579	1.53966	0.59	0.188	1	CSC	PCSK5	AS_3	Tissue
FMNL2	0.00497805	1.00646	0.766	0.375	1	CSC	FMNL2	AS_3	Tissue
KANK1	0.00517404	0.820563	0.864	0.562	1	CSC	KANK1	AS_3	Tissue
COG5	0.00563448	1.19354	0.497	0.125	1	CSC	COG5	AS_3	Tissue
C1orf198	0.00661355	0.898384	0.506	0.125	1	CSC	C1orf198	AS_3	Tissue
ST6GAL1	0.00663344	1.54839	0.637	0.25	1	CSC	ST6GAL1	AS_3	Tissue
RAB10	0.00666216	1.05642	0.367	0.062	1	CSC	RAB10	AS_3	Tissue
C11orf49	0.00762012	1.19513	0.454	0.125	1	CSC	C11orf49	AS_3	Tissue
TMSB4X	0.00766838	1.11037	0.361	0.062	1	CSC	TMSB4X	AS_3	Tissue
KIF21A	0.00944821	1.09114	0.49	0.125	1	CSC	KIF21A	AS_3	Tissue
PRKAG2	0.00980204	1.93778	0.601	0.312	1	CSC	PRKAG2	AS_3	Tissue
PTGDS	0.00562372	1.88594	0.909	0.429	1	CB	PTGDS	AS_4	Tissue
HOXB3	6.95e-05	1.65778	0.4	0	1	CSC	HOXB3	AS_4	Tissue
NRDE2	9.75e-05	3.03996	0.8	0.063	1	CSC	NRDE2	AS_4	Tissue
MTFR2	0.000239105	1.65356	0.4	0.003	1	CSC	MTFR2	AS_4	Tissue
SIPA1L1	0.000410494	2.53209	1	0.336	1	CSC	SIPA1L1	AS_4	Tissue
PDCD7	0.000826881	2.11389	0.6	0.028	1	CSC	PDCD7	AS_4	Tissue
ABCC3	0.000908067	2.04295	0.6	0.028	1	CSC	ABCC3	AS_4	Tissue
PEX11G	0.00241593	1.61885	0.4	0.006	1	CSC	PEX11G	AS_4	Tissue
KALRN	0.00393228	3.61054	0.8	0.57	1	CSC	KALRN	AS_4	Tissue
SLC27A4	0.00395229	1.17338	0.6	0.052	1	CSC	SLC27A4	AS_4	Tissue
SOX2	0.00399757	2.04131	1	0.386	1	CSC	SOX2	AS_4	Tissue
ZNF565	0.00425342	1.32143	0.6	0.05	1	CSC	ZNF565	AS_4	Tissue
PPM1H	0.00446514	3.11476	0.6	0.074	1	CSC	PPM1H	AS_4	Tissue
TMF1	0.00633755	1.1912	0.6	0.058	1	CSC	TMF1	AS_4	Tissue
PSAP	0.00773243	2.02437	0.8	0.579	1	CSC	PSAP	AS_4	Tissue
VWA5A	0.00858959	1.57533	0.4	0.014	1	CSC	VWA5A	AS_4	Tissue
LMBRD1	0.00960563	2.86032	0.6	0.116	1	CSC	LMBRD1	AS_4	Tissue
NAT8L	0.00052347	2.70548	0.61	0	1	BA4	NAT8L	AS_5	Tissue
AL589740.1	0.000586596	3.07139	0.604	0	1	BA4	AL589740.1	AS_5	Tissue
GNAQ	0.00068101	2.76186	0.596	0	1	BA4	GNAQ	AS_5	Tissue
RFX3	0.000878328	2.68156	0.581	0	1	BA4	RFX3	AS_5	Tissue
DPYSL3	0.00152574	2.38834	0.548	0	1	BA4	DPYSL3	AS_5	Tissue
MIR4300HG	0.00174139	3.21495	0.54	0	1	BA4	MIR4300HG	AS_5	Tissue
ATP13A4	0.00247772	2.23474	0.517	0	1	BA4	ATP13A4	AS_5	Tissue
DAAM1	0.00427641	2.0737	0.479	0	1	BA4	DAAM1	AS_5	Tissue
UBR5	0.00675082	1.96634	0.446	0	1	BA4	UBR5	AS_5	Tissue
MED12L	0.00713511	2.11045	0.442	0	1	BA4	MED12L	AS_5	Tissue
ACTB	0.00840643	1.95195	0.429	0	1	BA4	ACTB	AS_5	Tissue
L3MBTL4	0.00863672	2.01633	0.427	0	1	BA4	L3MBTL4	AS_5	Tissue
NR2F1-AS1	0.00887257	1.95887	0.425	0	1	BA4	NR2F1-AS1	AS_5	Tissue
SGIP1	0.00961468	2.02613	0.419	0	1	BA4	SGIP1	AS_5	Tissue
CACNA1C	0.000143658	2.52271	0.571	0.233	1	CB	CACNA1C	AS_5	Tissue
TLE1	0.000241392	2.01976	0.857	0.252	1	CB	TLE1	AS_5	Tissue
PPP1R8	0.00024324	2.09101	0.429	0.01	1	CB	PPP1R8	AS_5	Tissue
NR2F2-AS1	0.000300345	1.93401	0.286	0.002	1	CB	NR2F2-AS1	AS_5	Tissue
MSRA	0.000339312	2.75293	0.286	0.275	1	CB	MSRA	AS_5	Tissue
FTO	0.000364891	2.01446	0.857	0.394	1	CB	FTO	AS_5	Tissue
AC073941.1	0.000879019	1.82098	0.571	0.535	1	CB	AC073941.1	AS_5	Tissue
EXD3	0.000925553	2.22802	0.571	0.212	1	CB	EXD3	AS_5	Tissue
LINC00836	0.000951709	2.16056	0.714	0.315	1	CB	LINC00836	AS_5	Tissue
LRRFIP2	0.00132367	2.38917	0.429	0.225	1	CB	LRRFIP2	AS_5	Tissue
LDLRAD4	0.00140431	2.1599	0.571	0.365	1	CB	LDLRAD4	AS_5	Tissue
MXI1	0.00142351	1.96352	0.286	0.29	1	CB	MXI1	AS_5	Tissue
ZKSCAN5	0.0016083	3.28368	0.429	0.038	1	CB	ZKSCAN5	AS_5	Tissue
TYW1	0.00173373	2.45137	0.286	0.129	1	CB	TYW1	AS_5	Tissue
CAMK2B	0.00189928	1.68977	0.286	0.444	1	CB	CAMK2B	AS_5	Tissue
HNRNPM	0.00208659	2.22572	0.429	0.146	1	CB	HNRNPM	AS_5	Tissue
ATP2B2	0.00242688	2.28108	0.571	0.283	1	CB	ATP2B2	AS_5	Tissue
SGSM1	0.002604	1.85321	0.286	0.004	1	CB	SGSM1	AS_5	Tissue
SERINC5	0.00265105	2.38167	0.571	0.158	1	CB	SERINC5	AS_5	Tissue
GREB1L	0.00271212	1.87752	0.286	0.004	1	CB	GREB1L	AS_5	Tissue
SPTLC2	0.00325003	2.13257	0.429	0.046	1	CB	SPTLC2	AS_5	Tissue
C2orf76	0.00343069	2.26878	0.429	0.065	1	CB	C2orf76	AS_5	Tissue
SLC6A1	0.00344241	2.44217	0.286	0.281	1	CB	SLC6A1	AS_5	Tissue
PRR5L	0.00351738	2.13711	0.429	0.054	1	CB	PRR5L	AS_5	Tissue
EDIL3	0.00400388	2.40634	0.429	0.042	1	CB	EDIL3	AS_5	Tissue
UBE2G2	0.00417336	2.0542	0.429	0.196	1	CB	UBE2G2	AS_5	Tissue
ACOX2	0.00427738	2.96665	0.286	0.023	1	CB	ACOX2	AS_5	Tissue
DCAF13	0.00490594	2.17908	0.286	0.008	1	CB	DCAF13	AS_5	Tissue
SENP6	0.00495274	1.7977	0.286	0.273	1	CB	SENP6	AS_5	Tissue
EML3	0.00508517	2.02278	0.571	0.227	1	CB	EML3	AS_5	Tissue
BDP1	0.00552581	2.25596	0.286	0.171	1	CB	BDP1	AS_5	Tissue
RPL34-AS1	0.00573279	2.07898	0.429	0.05	1	CB	RPL34-AS1	AS_5	Tissue
MTA1	0.00597978	2.12112	0.429	0.194	1	CB	MTA1	AS_5	Tissue
ITGB5	0.00711904	1.81862	0.286	0.194	1	CB	ITGB5	AS_5	Tissue
ATP10D	0.00725929	2.05461	0.429	0.069	1	CB	ATP10D	AS_5	Tissue
CTIF	0.00776626	1.86367	0.571	0.271	1	CB	CTIF	AS_5	Tissue
MAP3K2	0.00824315	1.95865	0.286	0.181	1	CB	MAP3K2	AS_5	Tissue
CDH23	0.00836641	2.66473	0.429	0.073	1	CB	CDH23	AS_5	Tissue
CTNNB1	0.00874735	2.76462	0.286	0.05	1	CB	CTNNB1	AS_5	Tissue
SIDT1	0.00896966	1.82116	0.571	0.196	1	CB	SIDT1	AS_5	Tissue
PLCB1	0.00909551	1.71034	0.714	0.435	1	CB	PLCB1	AS_5	Tissue
SH2B1	0.00911665	1.78664	0.571	0.138	1	CB	SH2B1	AS_5	Tissue
WNK2	0.0092557	1.74383	0.429	0.375	1	CB	WNK2	AS_5	Tissue
POU2F1	0.00958384	2.04621	0.286	0.296	1	CB	POU2F1	AS_5	Tissue
DGKG	0.00966507	1.76165	0.286	0.39	1	CB	DGKG	AS_5	Tissue
SYP	0.000661131	1.10601	0.391	0.082	1	BA4	SYP	AS_8	Tissue
DDAH1	0.00127423	0.857691	0.609	0.231	1	BA4	DDAH1	AS_8	Tissue
CHN1	0.0019284	1.29066	0.478	0.142	1	BA4	CHN1	AS_8	Tissue
BASP1	0.00199917	1.03567	0.304	0.045	1	BA4	BASP1	AS_8	Tissue
AC092957.1	0.000216794	1.21332	0.267	0.024	1	CB	AC092957.1	AS_8	Tissue
PAX3	0.000279801	1.52005	0.333	0.055	1	CB	PAX3	AS_8	Tissue
ARMH3	0.000447085	1.10295	0.6	0.252	1	CB	ARMH3	AS_8	Tissue
RGS7	0.00101015	1.192	0.6	0.386	1	CB	RGS7	AS_8	Tissue
DANT2	0.00321257	1.31866	0.467	0.189	1	CB	DANT2	AS_8	Tissue
GPR158	0.00343055	1.61342	0.4	0.22	1	CB	GPR158	AS_8	Tissue
PRPF38B	0.00364518	0.834795	0.467	0.173	1	CB	PRPF38B	AS_8	Tissue
CABLES1	0.00371182	1.64283	0.333	0.094	1	CB	CABLES1	AS_8	Tissue
FARP2	0.00437872	1.31473	0.5	0.228	1	CB	FARP2	AS_8	Tissue
USP15	0.00441223	0.910739	0.467	0.181	1	CB	USP15	AS_8	Tissue
PTPRJ	0.00535643	1.0282	0.433	0.189	1	CB	PTPRJ	AS_8	Tissue
TTC32	0.00574171	0.911711	0.3	0.071	1	CB	TTC32	AS_8	Tissue
WDFY3	0.00734589	0.814295	0.8	0.583	1	CB	WDFY3	AS_8	Tissue
EFR3B	0.00736342	1.00378	0.6	0.339	1	CB	EFR3B	AS_8	Tissue
NLGN4Y	0.00809455	1.10376	0.367	0.118	1	CB	NLGN4Y	AS_8	Tissue
FBXL20	0.00906518	0.812401	0.567	0.283	1	CB	FBXL20	AS_8	Tissue
AL445250.1	1.29e-05	1.02404	0.346	0.038	0.248149	CSC	AL445250.1	AS_8	Tissue
SLC8A1	0.00182821	0.983602	0.279	0.057	1	CSC	SLC8A1	AS_8	Tissue
EIF5	3.12e-06	2.37154	0.455	0.441	0.0601908	BA4	EIF5	AS_9_ep	Tissue
ESD	4.72e-06	2.21349	0.364	0.36	0.0909545	BA4	ESD	AS_9_ep	Tissue
SUGP2	1.03e-05	1.55638	0.364	0.404	0.199376	BA4	SUGP2	AS_9_ep	Tissue
HDAC4	1.45e-05	1.59143	0.364	0.478	0.279841	BA4	HDAC4	AS_9_ep	Tissue
DSE	4.49e-05	1.44169	0.364	0.566	0.866629	BA4	DSE	AS_9_ep	Tissue
SF3B2	5.22e-05	1.36986	0.273	0.397	1	BA4	SF3B2	AS_9_ep	Tissue
NIPSNAP2	0.000103029	1.26333	0.364	0.485	1	BA4	NIPSNAP2	AS_9_ep	Tissue
REEP5	0.000108657	1.60624	0.273	0.338	1	BA4	REEP5	AS_9_ep	Tissue
ATP2C1	0.000127003	1.31418	0.273	0.412	1	BA4	ATP2C1	AS_9_ep	Tissue
RAC1	0.00015641	1.64286	0.455	0.353	1	BA4	RAC1	AS_9_ep	Tissue
STX5	0.000190299	1.90207	0.364	0.191	1	BA4	STX5	AS_9_ep	Tissue
AK8	0.000288796	1.20619	0.273	0.529	1	BA4	AK8	AS_9_ep	Tissue
FAM227B	0.000292806	1.90935	0.364	0.39	1	BA4	FAM227B	AS_9_ep	Tissue
HNMT	0.000352719	1.94161	0.364	0.243	1	BA4	HNMT	AS_9_ep	Tissue
HMGN3	0.00036185	1.58647	0.455	0.581	1	BA4	HMGN3	AS_9_ep	Tissue
IFT27	0.000427365	1.59798	0.273	0.478	1	BA4	IFT27	AS_9_ep	Tissue
CDKAL1	0.000436522	1.46845	0.455	0.559	1	BA4	CDKAL1	AS_9_ep	Tissue
TMEM178B	0.000564272	1.30228	0.364	0.412	1	BA4	TMEM178B	AS_9_ep	Tissue
CCDC74A	0.000577196	1.43642	0.364	0.331	1	BA4	CCDC74A	AS_9_ep	Tissue
DDX52	0.000886172	1.74861	0.273	0.169	1	BA4	DDX52	AS_9_ep	Tissue
CNTLN	0.00105976	1.41983	0.455	0.456	1	BA4	CNTLN	AS_9_ep	Tissue
DNPH1	0.00116851	1.50052	0.273	0.257	1	BA4	DNPH1	AS_9_ep	Tissue
THRAP3	0.00131799	1.22051	0.545	0.581	1	BA4	THRAP3	AS_9_ep	Tissue
ATP6V1C1	0.00132945	1.2913	0.364	0.338	1	BA4	ATP6V1C1	AS_9_ep	Tissue
SLC1A1	0.00137946	1.41334	0.273	0.176	1	BA4	SLC1A1	AS_9_ep	Tissue
LRRC34	0.00187338	1.48882	0.364	0.309	1	BA4	LRRC34	AS_9_ep	Tissue
YY1	0.00189586	1.26929	0.273	0.331	1	BA4	YY1	AS_9_ep	Tissue
UNC119B	0.0021229	1.19226	0.364	0.419	1	BA4	UNC119B	AS_9_ep	Tissue
CHORDC1	0.00294204	1.27641	0.273	0.301	1	BA4	CHORDC1	AS_9_ep	Tissue
SATB1	0.00325496	1.17795	0.364	0.515	1	BA4	SATB1	AS_9_ep	Tissue
CYBA	0.00361309	1.38256	0.364	0.324	1	BA4	CYBA	AS_9_ep	Tissue
ATP5F1A	0.00361403	1.27489	0.364	0.36	1	BA4	ATP5F1A	AS_9_ep	Tissue
TMEM248	0.00372477	1.38601	0.364	0.39	1	BA4	TMEM248	AS_9_ep	Tissue
RPL19	0.00378441	1.72359	0.455	0.39	1	BA4	RPL19	AS_9_ep	Tissue
EFCAB1	0.00425462	1.21773	0.364	0.419	1	BA4	EFCAB1	AS_9_ep	Tissue
EPB41L4B	0.00472126	1.50963	0.273	0.169	1	BA4	EPB41L4B	AS_9_ep	Tissue
RPL13A	0.0057176	1.17231	0.273	0.471	1	BA4	RPL13A	AS_9_ep	Tissue
STK24	0.00582261	1.39594	0.273	0.316	1	BA4	STK24	AS_9_ep	Tissue
YBX3	0.00585529	1.40042	0.273	0.265	1	BA4	YBX3	AS_9_ep	Tissue
TOR1AIP2	0.00600864	1.53784	0.273	0.176	1	BA4	TOR1AIP2	AS_9_ep	Tissue
SNX3	0.00606293	1.30267	0.273	0.301	1	BA4	SNX3	AS_9_ep	Tissue
FBXO38	0.00654147	1.42748	0.273	0.162	1	BA4	FBXO38	AS_9_ep	Tissue
CCDC189	0.00704754	1.27317	0.273	0.301	1	BA4	CCDC189	AS_9_ep	Tissue
DESI1	0.00715021	1.46922	0.273	0.096	1	BA4	DESI1	AS_9_ep	Tissue
SCIN	0.00787547	1.21828	0.364	0.419	1	BA4	SCIN	AS_9_ep	Tissue
SUCLG2-AS1	0.00865437	2.19901	0.273	0.294	1	BA4	SUCLG2-AS1	AS_9_ep	Tissue
IPO8	0.00931336	1.19258	0.273	0.221	1	BA4	IPO8	AS_9_ep	Tissue
GRIA1	1.87e-07	2.21061	0.741	0.333	0.00360312	CB	GRIA1	AS_9_ep	Tissue
CPE	1.05e-05	1.82374	0.704	0.383	0.203378	CB	CPE	AS_9_ep	Tissue
LINC00907	2.46e-05	2.27533	0.667	0.317	0.473515	CB	LINC00907	AS_9_ep	Tissue
ZIC1	4.21e-05	1.0367	0.63	0.183	0.812568	CB	ZIC1	AS_9_ep	Tissue
COL21A1	6.7e-05	1.34714	0.63	0.55	1	CB	COL21A1	AS_9_ep	Tissue
FOS	0.000107313	1.50125	0.519	0.142	1	CB	FOS	AS_9_ep	Tissue
UBC	0.000236927	1.62859	0.741	0.542	1	CB	UBC	AS_9_ep	Tissue
FBLN1	0.000339905	0.94877	0.407	0.092	1	CB	FBLN1	AS_9_ep	Tissue
MT-ATP8	0.000394329	1.70194	0.593	0.5	1	CB	MT-ATP8	AS_9_ep	Tissue
DOCK5	0.000572013	1.10843	0.741	0.475	1	CB	DOCK5	AS_9_ep	Tissue
ACTN4	0.00110492	1.96739	0.704	0.508	1	CB	ACTN4	AS_9_ep	Tissue
BCL6	0.00145239	1.52891	0.296	0.292	1	CB	BCL6	AS_9_ep	Tissue
RBM331	0.00158643	0.921586	0.407	0.4	1	CB	RBM33	AS_9_ep	Tissue
TOB1	0.00163168	1.38347	0.556	0.442	1	CB	TOB1	AS_9_ep	Tissue
RWDD4	0.00163219	0.892518	0.444	0.15	1	CB	RWDD4	AS_9_ep	Tissue
CACHD1	0.00163555	1.0743	0.593	0.575	1	CB	CACHD1	AS_9_ep	Tissue
BACH1	0.0018075	1.75592	0.444	0.275	1	CB	BACH1	AS_9_ep	Tissue
TEKT1	0.0026539	1.2678	0.704	0.5	1	CB	TEKT1	AS_9_ep	Tissue
TCAIM	0.00305843	0.962863	0.481	0.225	1	CB	TCAIM	AS_9_ep	Tissue
TMEM38A	0.00335626	1.3042	0.407	0.183	1	CB	TMEM38A	AS_9_ep	Tissue
MAPRE2	0.00342923	1.09286	0.407	0.133	1	CB	MAPRE2	AS_9_ep	Tissue
UMAD1	0.00365292	0.928727	0.333	0.433	1	CB	UMAD1	AS_9_ep	Tissue
RPS2	0.00388033	1.15846	0.481	0.417	1	CB	RPS2	AS_9_ep	Tissue
GTF2I	0.00406161	1.00866	0.63	0.458	1	CB	GTF2I	AS_9_ep	Tissue
SLC39A12	0.00417748	1.09254	0.593	0.3	1	CB	SLC39A12	AS_9_ep	Tissue
HSPB8	0.00427991	0.934984	0.444	0.158	1	CB	HSPB8	AS_9_ep	Tissue
CCN1	0.00428613	1.87771	0.481	0.258	1	CB	CCN1	AS_9_ep	Tissue
TCEAL9	0.00453711	1.40227	0.333	0.167	1	CB	TCEAL9	AS_9_ep	Tissue
FAM184A	0.00471169	1.01908	0.667	0.592	1	CB	FAM184A	AS_9_ep	Tissue
RPL3	0.00475426	1.27741	0.556	0.483	1	CB	RPL3	AS_9_ep	Tissue
CLYBL	0.00495556	1.1261	0.63	0.383	1	CB	CLYBL	AS_9_ep	Tissue
RALB	0.0059437	1.06428	0.333	0.125	1	CB	RALB	AS_9_ep	Tissue
VCL	0.00605104	1.99978	0.519	0.4	1	CB	VCL	AS_9_ep	Tissue
CST3	0.00638203	1.02768	0.519	0.475	1	CB	CST3	AS_9_ep	Tissue
RIPOR2	0.00695454	1.263	0.556	0.267	1	CB	RIPOR2	AS_9_ep	Tissue
IGFBP2	0.00763694	1.1325	0.333	0.2	1	CB	IGFBP2	AS_9_ep	Tissue
ABHD2	0.007973	1.47286	0.333	0.375	1	CB	ABHD2	AS_9_ep	Tissue
CEP128	0.00869177	0.907315	0.519	0.508	1	CB	CEP128	AS_9_ep	Tissue
PLA2G16	0.00905851	1.13779	0.407	0.3	1	CB	PLA2G16	AS_9_ep	Tissue
XPNPEP3	0.00987646	1.14615	0.296	0.383	1	CB	XPNPEP3	AS_9_ep	Tissue
CAPS2	0.00994951	1.14884	0.63	0.583	1	CB	CAPS2	AS_9_ep	Tissue
ADGRD2	1.74e-07	0.903601	0.541	0.079	0.00335027	CSC	ADGRD2	AS_9_ep	Tissue
ANKRD6	2.04e-07	1.15696	0.56	0.079	0.0039256	CSC	ANKRD6	AS_9_ep	Tissue
B3GAT2	1.99e-06	1.38755	0.468	0.053	0.038325	CSC	B3GAT2	AS_9_ep	Tissue
CNTN1	5.4e-06	2.01455	0.89	0.553	0.104199	CSC	CNTN1	AS_9_ep	Tissue
FRYL	5.98e-06	1.40617	0.661	0.211	0.115237	CSC	FRYL	AS_9_ep	Tissue
PHF14	6.15e-06	0.963404	0.633	0.184	0.118571	CSC	PHF14	AS_9_ep	Tissue
LINC00299	1.52e-05	1.03795	0.422	0.053	0.29321	CSC	LINC00299	AS_9_ep	Tissue
DENND5B	2.44e-05	1.11988	0.606	0.184	0.469543	CSC	DENND5B	AS_9_ep	Tissue
DAPK1	2.58e-05	1.22151	0.688	0.263	0.496642	CSC	DAPK1	AS_9_ep	Tissue
SEMA6D	9.48e-05	1.30792	0.385	0.053	1	CSC	SEMA6D	AS_9_ep	Tissue
ITM2C	0.000170455	0.938785	0.495	0.132	1	CSC	ITM2C	AS_9_ep	Tissue
FRMD3	0.000171254	0.898758	0.367	0.053	1	CSC	FRMD3	AS_9_ep	Tissue
RFX4	0.000180502	1.28978	0.743	0.395	1	CSC	RFX4	AS_9_ep	Tissue
NAV3	0.000238824	1.48216	0.642	0.263	1	CSC	NAV3	AS_9_ep	Tissue
B3GLCT	0.000400749	0.944533	0.679	0.342	1	CSC	B3GLCT	AS_9_ep	Tissue
UBE2E2	0.000440429	1.02304	0.394	0.079	1	CSC	UBE2E2	AS_9_ep	Tissue
TMEM163	0.000738961	1.08476	0.615	0.263	1	CSC	TMEM163	AS_9_ep	Tissue
CCDC91	0.00104762	0.832086	0.661	0.316	1	CSC	CCDC91	AS_9_ep	Tissue
BCKDHB	0.0015025	1.33268	0.596	0.263	1	CSC	BCKDHB	AS_9_ep	Tissue
PLCL1	0.0022608	0.981379	0.358	0.105	1	CSC	PLCL1	AS_9_ep	Tissue
DLG2	0.00281364	1.45597	0.56	0.263	1	CSC	DLG2	AS_9_ep	Tissue
LAMA2	0.00343976	2.47373	0.45	0.158	1	CSC	LAMA2	AS_9_ep	Tissue
USP10	0.0046519	0.838703	0.367	0.105	1	CSC	USP10	AS_9_ep	Tissue
PLXDC2	0.00481863	0.843756	0.743	0.447	1	CSC	PLXDC2	AS_9_ep	Tissue
PEA15	0.00495164	0.828761	0.44	0.158	1	CSC	PEA15	AS_9_ep	Tissue
SUPT3H	0.00522497	0.991814	0.404	0.132	1	CSC	SUPT3H	AS_9_ep	Tissue
DAAM2	0.00571516	0.821689	0.321	0.079	1	CSC	DAAM2	AS_9_ep	Tissue
LRP1	0.00642547	0.90887	0.431	0.158	1	CSC	LRP1	AS_9_ep	Tissue
TTC37	0.0067296	0.893178	0.45	0.184	1	CSC	TTC37	AS_9_ep	Tissue
YWHAH	5.33e-06	3.46918	0.8	0.199	0.102801	BA4	YWHAH	BAM	Tissue
YBX1	6.21e-06	4.0768	0.4	0.218	0.119728	BA4	YBX1	BAM	Tissue
RRBP1	0.00024307	2.66581	0.8	0.263	1	BA4	RRBP1	BAM	Tissue
LST1	0.000294274	2.45113	0.6	0.173	1	BA4	LST1	BAM	Tissue
PFN1	0.000542054	3.19894	0.6	0.224	1	BA4	PFN1	BAM	Tissue
ATP5PD	0.000615052	2.6691	0.6	0.09	1	BA4	ATP5PD	BAM	Tissue
HSP90AB1	0.000836432	2.30773	0.6	0.423	1	BA4	HSP90AB1	BAM	Tissue
S100A11	0.0010766	3.45674	0.4	0.16	1	BA4	S100A11	BAM	Tissue
BEX4	0.00128178	2.65832	0.6	0.083	1	BA4	BEX4	BAM	Tissue
RPL10	0.0013145	3.04916	0.6	0.436	1	BA4	RPL10	BAM	Tissue
RPL11	0.00147835	2.4082	1	0.532	1	BA4	RPL11	BAM	Tissue
SH3BGRL3	0.00158292	3.33445	0.6	0.135	1	BA4	SH3BGRL3	BAM	Tissue
ITGB1	0.00192618	2.00144	0.4	0.244	1	BA4	ITGB1	BAM	Tissue
JUNB	0.00200376	1.81595	1	0.346	1	BA4	JUNB	BAM	Tissue
POLR1C	0.00210569	3.89235	0.4	0.051	1	BA4	POLR1C	BAM	Tissue
GNAI2	0.0023595	2.25889	0.4	0.455	1	BA4	GNAI2	BAM	Tissue
SAP18	0.00248275	2.80588	0.4	0.115	1	BA4	SAP18	BAM	Tissue
UQCR10	0.00289273	3.16356	0.6	0.115	1	BA4	UQCR10	BAM	Tissue
TYROBP	0.00399918	2.0468	0.6	0.397	1	BA4	TYROBP	BAM	Tissue
CLIC1	0.00405146	2.84486	0.6	0.115	1	BA4	CLIC1	BAM	Tissue
RPL29	0.00451605	2.79665	0.4	0.282	1	BA4	RPL29	BAM	Tissue
ARIH1	0.00453161	1.87358	0.6	0.455	1	BA4	ARIH1	BAM	Tissue
MIS18BP1	0.00454731	2.27192	0.4	0.391	1	BA4	MIS18BP1	BAM	Tissue
EIF4B	0.00526082	2.43958	0.4	0.199	1	BA4	EIF4B	BAM	Tissue
RPL23	0.00553402	2.22623	0.6	0.314	1	BA4	RPL23	BAM	Tissue
S100A4	0.00561044	2.89076	0.6	0.058	1	BA4	S100A4	BAM	Tissue
PRELID1	0.00563631	1.96698	0.6	0.058	1	BA4	PRELID1	BAM	Tissue
LCP1	0.00572224	1.86136	0.6	0.359	1	BA4	LCP1	BAM	Tissue
ARPC2	0.00575399	1.77579	0.4	0.481	1	BA4	ARPC2	BAM	Tissue
RPS23	0.00599804	2.82538	0.4	0.282	1	BA4	RPS23	BAM	Tissue
CALCOCO2	0.00612387	1.94748	0.4	0.205	1	BA4	CALCOCO2	BAM	Tissue
NUP58	0.00639255	2.27743	0.4	0.128	1	BA4	NUP58	BAM	Tissue
AGO2	0.00658686	2.65456	0.4	0.147	1	BA4	AGO2	BAM	Tissue
HSPA5	0.00703899	3.06099	0.4	0.218	1	BA4	HSPA5	BAM	Tissue
EXOSC4	0.00737298	2.44899	0.4	0.019	1	BA4	EXOSC4	BAM	Tissue
HDLBP	0.0076873	1.80294	0.6	0.353	1	BA4	HDLBP	BAM	Tissue
CD4	0.00799066	1.71766	0.6	0.353	1	BA4	CD4	BAM	Tissue
HLA-DRB5	0.00910366	2.40594	0.4	0.263	1	BA4	HLA-DRB5	BAM	Tissue
REX1BD	0.00947478	2.14296	0.4	0.122	1	BA4	REX1BD	BAM	Tissue
RPS8	0.00966141	2.54147	0.6	0.372	1	BA4	RPS8	BAM	Tissue
ATP1A1	0.00974423	2.15605	0.4	0.109	1	BA4	ATP1A1	BAM	Tissue
PSMD4	0.00989857	2.1286	0.4	0.083	1	BA4	PSMD4	BAM	Tissue
RNH1	0.0099166	2.40916	0.4	0.032	1	BA4	RNH1	BAM	Tissue
NACA	0.00999255	2.35253	0.6	0.359	1	BA4	NACA	BAM	Tissue
SNX25	9.92e-05	0.897684	0.273	0.038	1	CB	SNX25	BAM	Tissue
TUBGCP3	0.000181536	0.96465	0.364	0.094	1	CB	TUBGCP3	BAM	Tissue
GYPC	0.000953994	0.811774	0.418	0.151	1	CB	GYPC	BAM	Tissue
DLG1	0.00100181	0.844797	0.564	0.264	1	CB	DLG1	BAM	Tissue
FNIP2	0.00172891	0.958996	0.582	0.292	1	CB	FNIP2	BAM	Tissue
CMSS1	0.00258645	0.993822	0.473	0.208	1	CB	CMSS1	BAM	Tissue
RPS26	0.00528916	1.99767	0.327	0.113	1	CB	RPS26	BAM	Tissue
MCTP1	0.00898689	1.03066	0.655	0.406	1	CB	MCTP1	BAM	Tissue
P4HA1	0.00950827	1.38376	0.6	0.349	1	CB	P4HA1	BAM	Tissue
SLC2A9	0.00165753	0.839715	0.337	0.333	1	CSC	SLC2A9	BAM	Tissue
GAK	0.00177307	0.98231	0.347	0.267	1	CSC	GAK	BAM	Tissue
CCDC88A	0.0054636	0.994286	0.653	0.517	1	CSC	CCDC88A	BAM	Tissue
STAT1	0.00554064	1.01482	0.297	0.1	1	CSC	STAT1	BAM	Tissue
UBE3A	0.00795829	0.801013	0.317	0.267	1	CSC	UBE3A	BAM	Tissue
GLIS3	1.83e-08	2.07354	0.931	0.422	0.000351984	BA4	GLIS3	COP_A	Tissue
TNC	5.6e-06	3.24562	0.379	0.037	0.10791	BA4	TNC	COP_A	Tissue
IGFBP3	0.000138766	2.09487	0.448	0.11	1	BA4	IGFBP3	COP_A	Tissue
PCDH8	0.000207487	1.07291	0.345	0.046	1	BA4	PCDH8	COP_A	Tissue
VGF	0.000214618	1.48201	0.345	0.046	1	BA4	VGF	COP_A	Tissue
GDNF	0.000577721	1.79997	0.276	0.046	1	BA4	GDNF	COP_A	Tissue
SLC2A13	0.00163574	1.44455	0.724	0.468	1	BA4	SLC2A13	COP_A	Tissue
CNTNAP2	0.00173678	2.05856	0.414	0.22	1	BA4	CNTNAP2	COP_A	Tissue
EIF3B	0.0019471	1.01141	0.379	0.092	1	BA4	EIF3B	COP_A	Tissue
CHSY3	0.00201215	1.34141	0.517	0.193	1	BA4	CHSY3	COP_A	Tissue
BRINP2	0.00278609	1.60014	0.517	0.248	1	BA4	BRINP2	COP_A	Tissue
SFT2D2	0.00483577	1.27581	0.414	0.156	1	BA4	SFT2D2	COP_A	Tissue
AKAP12	0.00573736	1.32257	0.655	0.532	1	BA4	AKAP12	COP_A	Tissue
CD63	0.00917806	1.23644	0.552	0.303	1	BA4	CD63	COP_A	Tissue
MYO16	0.00999145	1.10488	0.448	0.367	1	BA4	MYO16	COP_A	Tissue
RALYL	4.16e-11	2.48616	0.663	0.07	8.02e-07	CB	RALYL	COP_A	Tissue
MKLN1	4.48e-09	1.81493	0.811	0.535	8.65e-05	CB	MKLN1	COP_A	Tissue
MEG3	4.6e-07	1.80934	0.611	0.233	0.00887825	CB	MEG3	COP_A	Tissue
MAML2	1.53e-05	1.4596	0.853	0.512	0.295183	CB	MAML2	COP_A	Tissue
HERC2	1.82e-05	1.27368	0.579	0.302	0.351329	CB	HERC2	COP_A	Tissue
ANO6	2.37e-05	1.80406	0.505	0.14	0.456391	CB	ANO6	COP_A	Tissue
PDZD2	2.39e-05	1.60937	0.726	0.372	0.461247	CB	PDZD2	COP_A	Tissue
ARHGAP31	2.56e-05	1.67918	0.547	0.163	0.493892	CB	ARHGAP31	COP_A	Tissue
SPECC1	3.06e-05	1.85103	0.474	0.116	0.589464	CB	SPECC1	COP_A	Tissue
PIK3R1	5.64e-05	1.72183	0.568	0.279	1	CB	PIK3R1	COP_A	Tissue
DISC1	8.56e-05	1.80811	0.484	0.209	1	CB	DISC1	COP_A	Tissue
PICALM	0.000113501	1.25969	0.516	0.302	1	CB	PICALM	COP_A	Tissue
LARGE1	0.000196848	1.31767	0.716	0.372	1	CB	LARGE1	COP_A	Tissue
ANKRD10	0.000242766	1.35115	0.653	0.395	1	CB	ANKRD10	COP_A	Tissue
GRIA4	0.000288876	1.2701	0.653	0.349	1	CB	GRIA4	COP_A	Tissue
CDH20	0.000389458	2.07235	0.495	0.233	1	CB	CDH20	COP_A	Tissue
ALCAM	0.000467779	1.30388	0.779	0.512	1	CB	ALCAM	COP_A	Tissue
ASIC2	0.000503031	1.71025	0.495	0.233	1	CB	ASIC2	COP_A	Tissue
TBL1XR1	0.00053031	1.33131	0.432	0.186	1	CB	TBL1XR1	COP_A	Tissue
GRIK1	0.00054424	2.13876	0.547	0.302	1	CB	GRIK1	COP_A	Tissue
COL11A1	0.000557305	1.3896	0.589	0.326	1	CB	COL11A1	COP_A	Tissue
SETBP1	0.000586811	1.47955	0.621	0.326	1	CB	SETBP1	COP_A	Tissue
HNRNPH1	0.000626829	1.32791	0.432	0.186	1	CB	HNRNPH1	COP_A	Tissue
OPHN1	0.000637076	1.62227	0.611	0.302	1	CB	OPHN1	COP_A	Tissue
PRICKLE2	0.000774476	1.35269	0.337	0.07	1	CB	PRICKLE2	COP_A	Tissue
FLRT2	0.00103429	1.80251	0.389	0.116	1	CB	FLRT2	COP_A	Tissue
RERE	0.00142012	1.29941	0.674	0.395	1	CB	RERE	COP_A	Tissue
RTN1	0.0014735	1.48556	0.442	0.209	1	CB	RTN1	COP_A	Tissue
SMAP1	0.00218835	1.29923	0.389	0.14	1	CB	SMAP1	COP_A	Tissue
SCN1A	0.00235683	1.41931	0.495	0.326	1	CB	SCN1A	COP_A	Tissue
BEST3	0.00258013	1.42118	0.621	0.419	1	CB	BEST3	COP_A	Tissue
DUSP16	0.00274396	1.25958	0.284	0.093	1	CB	DUSP16	COP_A	Tissue
MAPT	0.00359789	1.24485	0.495	0.326	1	CB	MAPT	COP_A	Tissue
SGK1	0.00405994	1.34458	0.453	0.186	1	CB	SGK1	COP_A	Tissue
INPP5F	0.00626626	1.27673	0.358	0.163	1	CB	INPP5F	COP_A	Tissue
RHOBTB3	0.00732504	1.35163	0.484	0.326	1	CB	RHOBTB3	COP_A	Tissue
KCNMB2-AS1	0.00749627	1.51983	0.316	0.116	1	CB	KCNMB2-AS1	COP_A	Tissue
KANSL1L	0.00832078	1.28831	0.505	0.326	1	CB	KANSL1L	COP_A	Tissue
TMEM108	0.00843493	1.55773	0.4	0.233	1	CB	TMEM108	COP_A	Tissue
MT-CO3	2.94e-07	2.42783	1	0.452	0.00566654	CSC	MT-CO3	COP_A	Tissue
PCSK1N	1.41e-06	1.30118	0.643	0.056	0.0272711	CSC	PCSK1N	COP_A	Tissue
MT-ND1	7.68e-06	1.74418	0.857	0.21	0.148154	CSC	MT-ND1	COP_A	Tissue
MARCKS	2.13e-05	1.68392	0.857	0.234	0.410775	CSC	MARCKS	COP_A	Tissue
RGS17	4.67e-05	1.98745	0.786	0.226	0.900787	CSC	RGS17	COP_A	Tissue
DKK3	6.83e-05	1.15627	0.5	0.056	1	CSC	DKK3	COP_A	Tissue
DAG1	6.89e-05	1.25896	0.429	0.024	1	CSC	DAG1	COP_A	Tissue
PSMC5	7.48e-05	1.1032	0.571	0.081	1	CSC	PSMC5	COP_A	Tissue
B4GALT6	9.07e-05	1.27412	0.643	0.113	1	CSC	B4GALT6	COP_A	Tissue
HLA-A	0.00014285	1.72436	0.714	0.185	1	CSC	HLA-A	COP_A	Tissue
RPL13	0.000226857	1.36836	0.714	0.177	1	CSC	RPL13	COP_A	Tissue
CADM4	0.000269983	1.71264	0.571	0.153	1	CSC	CADM4	COP_A	Tissue
PODXL	0.000274868	1.22023	0.5	0.065	1	CSC	PODXL	COP_A	Tissue
SV2A	0.000295741	1.1913	0.5	0.065	1	CSC	SV2A	COP_A	Tissue
BGN	0.000638997	1.4147	0.643	0.169	1	CSC	BGN	COP_A	Tissue
EPB41L3	0.000780148	1.13199	0.429	0.048	1	CSC	EPB41L3	COP_A	Tissue
FAU	0.000785753	1.05901	0.571	0.121	1	CSC	FAU	COP_A	Tissue
KCNF1	0.000792637	1.06201	0.286	0.008	1	CSC	KCNF1	COP_A	Tissue
PLAT	0.000923934	1.70983	0.714	0.218	1	CSC	PLAT	COP_A	Tissue
SLC7A5	0.00148774	1.10232	0.571	0.129	1	CSC	SLC7A5	COP_A	Tissue
BSG	0.00223623	1.05768	0.429	0.065	1	CSC	BSG	COP_A	Tissue
ST8SIA5	0.0030415	1.19404	0.5	0.105	1	CSC	ST8SIA5	COP_A	Tissue
HMGA1	0.00396973	1.51809	0.429	0.081	1	CSC	HMGA1	COP_A	Tissue
NLGN3	0.0041684	1.14261	0.357	0.048	1	CSC	NLGN3	COP_A	Tissue
EGR1	0.00429519	2.51942	0.357	0.056	1	CSC	EGR1	COP_A	Tissue
RPLP1	0.00457219	1.11207	0.714	0.266	1	CSC	RPLP1	COP_A	Tissue
SYT11	0.00471134	1.10031	0.643	0.21	1	CSC	SYT11	COP_A	Tissue
ACTR3	0.00570362	1.12621	0.643	0.218	1	CSC	ACTR3	COP_A	Tissue
TMED9	0.00593369	1.12055	0.286	0.032	1	CSC	TMED9	COP_A	Tissue
JUN	0.00610796	1.23942	0.786	0.347	1	CSC	JUN	COP_A	Tissue
REPS1	0.00835403	1.29752	0.5	0.129	1	CSC	REPS1	COP_A	Tissue
PLA2G4A	0.000358101	1.32963	0.667	0	1	BA4	PLA2G4A	COP_B	Tissue
LINC01965	0.000358101	1.17305	0.667	0	1	BA4	LINC01965	COP_B	Tissue
CDC42SE2	0.000584263	2.29313	0.333	0.429	1	BA4	CDC42SE2	COP_B	Tissue
TMEM80	0.001308	2.10627	0.667	0.013	1	BA4	TMEM80	COP_B	Tissue
CHAF1B	0.001308	1.31989	0.667	0.013	1	BA4	CHAF1B	COP_B	Tissue
SOX21	0.00385745	2.80749	0.333	0.195	1	BA4	SOX21	COP_B	Tissue
ZNF398	0.00414275	2.07588	1	0.143	1	BA4	ZNF398	COP_B	Tissue
SARS	0.00444485	2.77839	0.333	0.208	1	BA4	SARS	COP_B	Tissue
CBX4	0.00462857	2.7675	0.667	0.117	1	BA4	CBX4	COP_B	Tissue
APOLD1	0.00678317	3.11551	0.333	0.182	1	BA4	APOLD1	COP_B	Tissue
LINC02552	5.87e-13	4.18085	0.75	0.05	1.13e-08	CB	LINC02552	COP_B	Tissue
ADAMTSL1	2.24e-12	5.72749	0.775	0.05	4.31e-08	CB	ADAMTSL1	COP_B	Tissue
GRM3	2.92e-12	4.04862	0.775	0.075	5.63e-08	CB	GRM3	COP_B	Tissue
AL355306.2	2.03e-11	4.06618	0.625	0	3.9e-07	CB	AL355306.2	COP_B	Tissue
GABRB1	4.84e-11	4.27266	0.8	0.2	9.33e-07	CB	GABRB1	COP_B	Tissue
ATP10B	2.1e-10	2.90397	0.725	0.05	4.05e-06	CB	ATP10B	COP_B	Tissue
ESRRG	7.99e-10	3.05598	0.975	0.55	1.54e-05	CB	ESRRG	COP_B	Tissue
PREX2	8.25e-10	3.09023	0.825	0.375	1.59e-05	CB	PREX2	COP_B	Tissue
AC124854.1	9.43e-10	2.76379	0.65	0.025	1.82e-05	CB	AC124854.1	COP_B	Tissue
FGF14	1.61e-09	3.59533	0.8	0.575	3.11e-05	CB	FGF14	COP_B	Tissue
FMN2	1.86e-09	2.53916	0.85	0.45	3.58e-05	CB	FMN2	COP_B	Tissue
FSTL5	2.84e-09	2.31264	0.725	0.075	5.47e-05	CB	FSTL5	COP_B	Tissue
ARHGEF28	4.19e-09	2.4554	0.65	0.1	8.08e-05	CB	ARHGEF28	COP_B	Tissue
GABRA2	7.69e-09	2.71651	0.75	0.2	0.000148175	CB	GABRA2	COP_B	Tissue
SPOCK3	1.49e-08	2.97902	0.725	0.15	0.000288009	CB	SPOCK3	COP_B	Tissue
RYR3	1.8e-08	3.10249	0.775	0.25	0.000347855	CB	RYR3	COP_B	Tissue
TOGARAM2	2.2e-08	2.37867	0.625	0.05	0.000423994	CB	TOGARAM2	COP_B	Tissue
LCAT	3.13e-08	2.23473	0.75	0.2	0.000602787	CB	LCAT	COP_B	Tissue
PLCH1	4.22e-08	2.2564	0.6	0.05	0.000814331	CB	PLCH1	COP_B	Tissue
SMTN	9.52e-08	2.43702	0.7	0.15	0.00183549	CB	SMTN	COP_B	Tissue
FGFR2	3.06e-07	2.4369	0.825	0.425	0.00589919	CB	FGFR2	COP_B	Tissue
VAT1L	3.1e-07	2.54696	0.725	0.2	0.00596775	CB	VAT1L	COP_B	Tissue
GABRG3	3.34e-07	2.57962	0.525	0.05	0.00644147	CB	GABRG3	COP_B	Tissue
CHL1	6.52e-07	2.21411	0.8	0.275	0.0125656	CB	CHL1	COP_B	Tissue
GRM5	6.87e-07	2.69086	0.75	0.25	0.01324	CB	GRM5	COP_B	Tissue
LINC01208	8.16e-07	3.57607	0.475	0.025	0.0157319	CB	LINC01208	COP_B	Tissue
TENM1	9.37e-07	2.36981	0.675	0.25	0.0180566	CB	TENM1	COP_B	Tissue
MGAT4C	1.02e-06	2.26697	0.7	0.225	0.0196658	CB	MGAT4C	COP_B	Tissue
AC009975.1	3.09e-06	2.66817	0.55	0.075	0.0595701	CB	AC009975.1	COP_B	Tissue
PCSK6	5.52e-06	2.35586	0.55	0.075	0.106453	CB	PCSK6	COP_B	Tissue
SLC38A1	8.64e-06	2.1637	0.75	0.425	0.166537	CB	SLC38A1	COP_B	Tissue
KIAA1217	2.85e-05	2.30943	0.725	0.4	0.549886	CB	KIAA1217	COP_B	Tissue
PRKG1	7.52e-05	2.28245	0.6	0.25	1	CB	PRKG1	COP_B	Tissue
LHFPL3	1.23e-11	1.47557	0.838	0.116	2.38e-07	CSC	LHFPL3	COP_B	Tissue
BCAS1	9.23e-09	1.60211	0.595	0.023	0.000177972	CSC	BCAS1	COP_B	Tissue
PCDH15	4.71e-08	2.17074	0.865	0.256	0.000907232	CSC	PCDH15	COP_B	Tissue
DSCAM	6.74e-08	1.71372	0.946	0.372	0.00129957	CSC	DSCAM	COP_B	Tissue
OLIG1	6.72e-07	1.53949	0.811	0.233	0.012951	CSC	OLIG1	COP_B	Tissue
DPP10	1.91e-06	3.63789	0.541	0.07	0.036909	CSC	DPP10	COP_B	Tissue
DOCK10	2.44e-06	1.38907	0.649	0.116	0.0470989	CSC	DOCK10	COP_B	Tissue
NETO2	3.01e-06	1.53654	0.351	0	0.0580632	CSC	NETO2	COP_B	Tissue
AC124254.1	3.16e-06	2.06858	0.568	0.07	0.0609553	CSC	AC124254.1	COP_B	Tissue
MAP3K1	4.09e-06	1.52252	0.703	0.186	0.0789322	CSC	MAP3K1	COP_B	Tissue
C10orf90	8.2e-06	1.53904	0.649	0.14	0.158148	CSC	C10orf90	COP_B	Tissue
CACNA1A	8.41e-06	1.60116	0.784	0.279	0.162059	CSC	CACNA1A	COP_B	Tissue
PTPRE	1.07e-05	1.3486	0.568	0.116	0.206057	CSC	PTPRE	COP_B	Tissue
GRIK2	1.88e-05	1.62257	0.892	0.488	0.36324	CSC	GRIK2	COP_B	Tissue
SNTG1	1.96e-05	1.79184	0.784	0.302	0.378044	CSC	SNTG1	COP_B	Tissue
SEZ6L	4.98e-05	1.88247	0.73	0.256	0.959622	CSC	SEZ6L	COP_B	Tissue
KHDRBS3	0.000227671	1.63039	0.649	0.209	1	CSC	KHDRBS3	COP_B	Tissue
APP	0.000312845	1.29277	0.757	0.372	1	CSC	APP	COP_B	Tissue
PTPRG	0.000500242	1.4556	0.73	0.488	1	CSC	PTPRG	COP_B	Tissue
2001-03-01	0.000531938	1.30323	0.649	0.233	1	CSC	2001-03-01	COP_B	Tissue
KIAA1211	0.00103815	1.61956	0.459	0.116	1	CSC	KIAA1211	COP_B	Tissue
CDH13	0.00123183	1.42581	0.514	0.14	1	CSC	CDH13	COP_B	Tissue
PPFIA2	0.00148383	1.40137	0.622	0.233	1	CSC	PPFIA2	COP_B	Tissue
PCDH7	0.00148595	1.79463	0.541	0.163	1	CSC	PCDH7	COP_B	Tissue
LINC02588	0.00159263	1.27271	0.432	0.093	1	CSC	LINC02588	COP_B	Tissue
UNC5D	0.0022271	1.43185	0.459	0.116	1	CSC	UNC5D	COP_B	Tissue
AC090578.1	0.00230372	1.49317	0.378	0.07	1	CSC	AC090578.1	COP_B	Tissue
FRMD5	0.00261337	1.52325	0.568	0.233	1	CSC	FRMD5	COP_B	Tissue
SORCS1	0.00313834	1.33902	0.568	0.209	1	CSC	SORCS1	COP_B	Tissue
CHST9	0.00506433	1.54537	0.568	0.233	1	CSC	CHST9	COP_B	Tissue
ALK	0.00726138	1.71297	0.514	0.279	1	CSC	ALK	COP_B	Tissue
AC104574.2	0.00774441	1.43644	0.378	0.093	1	CSC	AC104574.2	COP_B	Tissue
CHIC2	0.00331109	1.62644	0.382	0.071	1	BA4	CHIC2	COP_C	Tissue
FAM172A	0.00960946	1.19885	0.706	0.405	1	BA4	FAM172A	COP_C	Tissue
NDRG3	7.26e-05	1.59496	0.833	0.414	1	CB	NDRG3	COP_C	Tissue
COL18A1	0.000607831	1.41037	0.889	0.466	1	CB	COL18A1	COP_C	Tissue
MAP3K4	0.00109794	0.87913	0.611	0.155	1	CB	MAP3K4	COP_C	Tissue
ADAM23	0.00148196	1.91657	0.722	0.517	1	CB	ADAM23	COP_C	Tissue
CHST15	0.0021412	1.33941	0.778	0.345	1	CB	CHST15	COP_C	Tissue
ZFX	0.00250017	1.17348	0.611	0.19	1	CB	ZFX	COP_C	Tissue
AGPAT4	0.00305064	1.55569	0.833	0.586	1	CB	AGPAT4	COP_C	Tissue
TBC1D5	0.00332713	1.03242	0.889	0.552	1	CB	TBC1D5	COP_C	Tissue
DOCK6	0.00381503	1.20218	0.778	0.397	1	CB	DOCK6	COP_C	Tissue
MLLT10	0.00402608	1.31841	0.722	0.379	1	CB	MLLT10	COP_C	Tissue
PPP2R1B	0.00439674	1.01374	0.5	0.121	1	CB	PPP2R1B	COP_C	Tissue
CADPS	0.0045415	1.33873	0.944	0.586	1	CB	CADPS	COP_C	Tissue
RPAP2	0.00517947	1.32638	0.611	0.259	1	CB	RPAP2	COP_C	Tissue
PDZRN3	0.00566349	1.63218	0.667	0.276	1	CB	PDZRN3	COP_C	Tissue
PPIF	0.00660027	0.982049	0.444	0.103	1	CB	PPIF	COP_C	Tissue
CENPJ	0.00688766	1.42044	0.889	0.586	1	CB	CENPJ	COP_C	Tissue
NDUFAF6	0.00724176	1.0996	0.667	0.293	1	CB	NDUFAF6	COP_C	Tissue
MBOAT2	0.00726945	1.4955	0.611	0.259	1	CB	MBOAT2	COP_C	Tissue
MAGI1	0.00729649	1.30082	0.833	0.552	1	CB	MAGI1	COP_C	Tissue
SRP14	0.00789467	1.49518	0.611	0.293	1	CB	SRP14	COP_C	Tissue
VPS26C	0.00795289	0.951942	0.389	0.069	1	CB	VPS26C	COP_C	Tissue
SLC16A10	0.00844725	1.29695	0.778	0.448	1	CB	SLC16A10	COP_C	Tissue
L3MBTL1	0.00930048	0.951623	0.444	0.121	1	CB	L3MBTL1	COP_C	Tissue
HPS3	0.00947875	1.22682	0.5	0.155	1	CB	HPS3	COP_C	Tissue
PRXL2A	0.00259995	0.990337	0.417	0.096	1	CSC	PRXL2A	COP_C	Tissue
SRGAP3	0.00321052	0.988686	0.667	0.269	1	CSC	SRGAP3	COP_C	Tissue
SBDS	0.0033558	0.923751	0.417	0.096	1	CSC	SBDS	COP_C	Tissue
FERMT1	0.00339058	1.23215	0.458	0.385	1	CSC	FERMT1	COP_C	Tissue
RPL32	0.00389826	1.54743	0.542	0.327	1	CSC	RPL32	COP_C	Tissue
ATP8A1	0.00707492	1.15976	0.417	0.423	1	CSC	ATP8A1	COP_C	Tissue
CD81	0.00821888	1.00514	0.708	0.481	1	CSC	CD81	COP_C	Tissue
HMGCR	0.00974504	1.72155	0.583	0.404	1	CSC	HMGCR	COP_C	Tissue
LIMK2	0.000459292	0.907873	0.521	0.232	1	BA4	LIMK2	EC_art_1	Tissue
KCTD8	0.00635396	0.846158	0.542	0.42	1	BA4	KCTD8	EC_art_1	Tissue
UPP1	0.00676089	0.94048	0.438	0.256	1	BA4	UPP1	EC_art_1	Tissue
CD93	1.15e-07	1.60412	0.692	0.368	0.00221308	CB	CD93	EC_art_1	Tissue
AP002956.1	1.72e-07	1.12073	0.577	0.286	0.0033075	CB	AP002956.1	EC_art_1	Tissue
COL4A2	3.44e-07	1.8658	0.667	0.405	0.00663741	CB	COL4A2	EC_art_1	Tissue
KIF13A	4.84e-07	0.905296	0.705	0.373	0.00932793	CB	KIF13A	EC_art_1	Tissue
IL32	7.96e-07	1.10126	0.5	0.205	0.0153555	CB	IL32	EC_art_1	Tissue
RGCC	9.55e-07	1.33952	0.538	0.255	0.0184034	CB	RGCC	EC_art_1	Tissue
CDH5	1.58e-06	1.16223	0.654	0.509	0.0304893	CB	CDH5	EC_art_1	Tissue
LARP1B	1.75e-06	0.964103	0.385	0.127	0.0336773	CB	LARP1B	EC_art_1	Tissue
COL4A1	1.95e-06	1.87085	0.654	0.364	0.0375631	CB	COL4A1	EC_art_1	Tissue
SLC9A3R2	2.25e-06	0.993034	0.795	0.491	0.0434684	CB	SLC9A3R2	EC_art_1	Tissue
MGAT4A	7.24e-06	0.915869	0.667	0.373	0.139526	CB	MGAT4A	EC_art_1	Tissue
ADAM15	9.37e-06	0.867673	0.692	0.414	0.180564	CB	ADAM15	EC_art_1	Tissue
ETS1	2.04e-05	0.958477	0.718	0.459	0.393471	CB	ETS1	EC_art_1	Tissue
PPA1	2.26e-05	0.928454	0.59	0.409	0.435236	CB	PPA1	EC_art_1	Tissue
MYL12A	5.26e-05	0.8503	0.641	0.4	1	CB	MYL12A	EC_art_1	Tissue
SGPP2	5.96e-05	0.874456	0.731	0.45	1	CB	SGPP2	EC_art_1	Tissue
SKIL	0.000100349	0.899549	0.59	0.355	1	CB	SKIL	EC_art_1	Tissue
KDR	0.000110322	1.10874	0.385	0.191	1	CB	KDR	EC_art_1	Tissue
MT1M	0.000324074	0.974865	0.436	0.232	1	CB	MT1M	EC_art_1	Tissue
TUBA1B	0.000339517	0.932341	0.59	0.409	1	CB	TUBA1B	EC_art_1	Tissue
PHLDB2	0.000502649	0.854517	0.462	0.236	1	CB	PHLDB2	EC_art_1	Tissue
EDN1	0.000696961	1.30069	0.41	0.227	1	CB	EDN1	EC_art_1	Tissue
CCN2	0.0013851	1.84863	0.372	0.195	1	CB	CCN2	EC_art_1	Tissue
PITPNC1	0.00237866	0.914076	0.628	0.464	1	CB	PITPNC1	EC_art_1	Tissue
HYAL2	0.00301152	0.885634	0.615	0.441	1	CB	HYAL2	EC_art_1	Tissue
ANGPT2	0.00591228	1.97058	0.333	0.159	1	CB	ANGPT2	EC_art_1	Tissue
ZFP36	2.26e-13	2.9474	0.698	0.508	4.36e-09	CSC	ZFP36	EC_art_1	Tissue
ARL5B	2.09e-12	2.14606	0.552	0.222	4.03e-08	CSC	ARL5B	EC_art_1	Tissue
CCNL1	2.6e-12	2.0167	0.674	0.421	5.01e-08	CSC	CCNL1	EC_art_1	Tissue
PTGS2	9.07e-11	4.22033	0.448	0.135	1.75e-06	CSC	PTGS2	EC_art_1	Tissue
TOP1	1.26e-10	2.45652	0.738	0.524	2.44e-06	CSC	TOP1	EC_art_1	Tissue
PPP1CB	3.04e-10	2.62556	0.5	0.27	5.86e-06	CSC	PPP1CB	EC_art_1	Tissue
HERPUD1	3.9e-10	2.22304	0.733	0.421	7.52e-06	CSC	HERPUD1	EC_art_1	Tissue
ARID4B	3.96e-10	1.53693	0.767	0.595	7.64e-06	CSC	ARID4B	EC_art_1	Tissue
ADAM17	4.09e-10	2.03437	0.581	0.357	7.89e-06	CSC	ADAM17	EC_art_1	Tissue
BACE2	4.56e-10	2.81668	0.703	0.54	8.79e-06	CSC	BACE2	EC_art_1	Tissue
ERO1A	1.19e-09	2.66974	0.5	0.349	2.3e-05	CSC	ERO1A	EC_art_1	Tissue
MBP	1.9e-08	2.96901	0.587	0.31	0.000366988	CSC	MBP	EC_art_1	Tissue
FGFR1	2.01e-08	2.3345	0.419	0.262	0.000387729	CSC	FGFR1	EC_art_1	Tissue
ATF3	3.55e-07	1.54563	0.308	0.103	0.00684373	CSC	ATF3	EC_art_1	Tissue
AC013394.1	3.92e-07	1.57085	0.587	0.405	0.00756421	CSC	AC013394.1	EC_art_1	Tissue
ATP8B1	5.91e-07	1.66399	0.599	0.548	0.0113997	CSC	ATP8B1	EC_art_1	Tissue
RICTOR	8.75e-07	1.692	0.686	0.492	0.0168754	CSC	RICTOR	EC_art_1	Tissue
MERTK	1.26e-06	1.84651	0.465	0.341	0.0243271	CSC	MERTK	EC_art_1	Tissue
MIR155HG	2.85e-06	2.09907	0.355	0.238	0.0548779	CSC	MIR155HG	EC_art_1	Tissue
TGFBR3	3.14e-06	1.60342	0.558	0.373	0.060541	CSC	TGFBR3	EC_art_1	Tissue
RPS6KA5	4.03e-06	1.78576	0.477	0.254	0.077757	CSC	RPS6KA5	EC_art_1	Tissue
IL1R1	5.11e-06	3.15344	0.628	0.492	0.0984882	CSC	IL1R1	EC_art_1	Tissue
ADGRG6	6.3e-06	1.57926	0.587	0.476	0.121407	CSC	ADGRG6	EC_art_1	Tissue
SQSTM1	8.62e-06	2.37847	0.605	0.413	0.166235	CSC	SQSTM1	EC_art_1	Tissue
ELL2	8.94e-06	1.832	0.43	0.452	0.17245	CSC	ELL2	EC_art_1	Tissue
ARID5A	1.07e-05	1.82648	0.442	0.27	0.206856	CSC	ARID5A	EC_art_1	Tissue
IRAK2	2.6e-05	2.36983	0.267	0.151	0.501166	CSC	IRAK2	EC_art_1	Tissue
INSIG1	4.21e-05	1.73346	0.378	0.19	0.811527	CSC	INSIG1	EC_art_1	Tissue
WTAP	6.52e-05	1.71248	0.512	0.421	1	CSC	WTAP	EC_art_1	Tissue
RAB7A	8.19e-05	2.22733	0.64	0.476	1	CSC	RAB7A	EC_art_1	Tissue
DUSP5	0.000130242	2.20506	0.436	0.302	1	CSC	DUSP5	EC_art_1	Tissue
CLEC2B	0.000206741	1.55355	0.483	0.357	1	CSC	CLEC2B	EC_art_1	Tissue
HIF1A	0.000369732	1.94075	0.541	0.492	1	CSC	HIF1A	EC_art_1	Tissue
ATP13A3	0.000842629	2.66726	0.517	0.46	1	CSC	ATP13A3	EC_art_1	Tissue
ANKRD37	0.00107374	1.75671	0.256	0.143	1	CSC	ANKRD37	EC_art_1	Tissue
SAMD4A	0.00132158	1.54226	0.512	0.405	1	CSC	SAMD4A	EC_art_1	Tissue
SERPINE1	0.00153798	2.08487	0.302	0.159	1	CSC	SERPINE1	EC_art_1	Tissue
ANKRD33B	0.00155236	1.67343	0.308	0.183	1	CSC	ANKRD33B	EC_art_1	Tissue
CNKSR3	0.00238249	1.92473	0.564	0.476	1	CSC	CNKSR3	EC_art_1	Tissue
HSP90B1	0.00844036	1.96634	0.436	0.381	1	CSC	HSP90B1	EC_art_1	Tissue
TIMP1	0.000124423	1.63974	0.528	0.485	1	CB	TIMP1	EC_art_2	Tissue
CRIM1	0.000743196	1.23738	0.375	0.342	1	CB	CRIM1	EC_art_2	Tissue
ATP5PF	0.00210415	1.16596	0.333	0.19	1	CB	ATP5PF	EC_art_2	Tissue
FLNA	0.00463521	1.14532	0.292	0.121	1	CB	FLNA	EC_art_2	Tissue
RTN4	0.00508546	1.26924	0.458	0.299	1	CB	RTN4	EC_art_2	Tissue
EIF3K	0.00269516	1.41182	0.611	0.206	1	CB	EIF3K	EC_art_3	Tissue
CCNI	0.00735571	1.63347	0.5	0.198	1	CB	CCNI	EC_art_3	Tissue
ANXA5	0.00481567	0.887908	0.491	0.446	1	CSC	ANXA5	EC_art_3	Tissue
AKR1C1	0.00900842	1.31086	0.526	0.446	1	CSC	AKR1C1	EC_art_3	Tissue
RPL5	0.00923727	0.912463	0.684	0.565	1	CSC	RPL5	EC_art_3	Tissue
COX7A2	0.00944655	1.12786	0.474	0.25	1	CSC	COX7A2	EC_art_3	Tissue
NRG3	1.99e-16	1.30554	0.334	0.134	3.84e-12	CB	NRG3	EC_cap_1	Tissue
RPS15A	3.86e-23	0.890062	0.627	0.415	7.45e-19	CSC	RPS15A	EC_cap_1	Tissue
HIF1A-AS2	8.44e-06	0.862342	0.408	0.411	0.162677	CSC	HIF1A-AS2	EC_cap_1	Tissue
LHFPL6	3.19e-06	1.46406	0.427	0.258	0.0615758	BA4	LHFPL6	EC_cap_2	Tissue
SLC26A3	6.46e-06	1.43566	0.42	0.52	0.124556	BA4	SLC26A3	EC_cap_2	Tissue
ST6GALNAC3	4.34e-05	0.948695	0.595	0.393	0.835887	BA4	ST6GALNAC3	EC_cap_2	Tissue
CSMD1	0.000123586	1.82334	0.305	0.269	1	BA4	CSMD1	EC_cap_2	Tissue
INO80D	0.000137079	0.902616	0.427	0.527	1	BA4	INO80D	EC_cap_2	Tissue
PRKCH	0.00122642	0.842388	0.374	0.222	1	BA4	PRKCH	EC_cap_2	Tissue
FCHSD2	0.00126262	0.985933	0.305	0.225	1	BA4	FCHSD2	EC_cap_2	Tissue
BCAS3	0.00159593	1.09263	0.267	0.269	1	BA4	BCAS3	EC_cap_2	Tissue
THSD4	0.00645572	1.03208	0.45	0.327	1	BA4	THSD4	EC_cap_2	Tissue
ADIRF	7.12e-06	0.845583	0.774	0.503	0.137191	CB	ADIRF	EC_cap_2	Tissue
GLYR1	0.00156603	0.869027	0.31	0.137	1	CB	GLYR1	EC_cap_2	Tissue
POLR2I	0.00230574	1.00353	0.262	0.106	1	CB	POLR2I	EC_cap_2	Tissue
ICAM2	0.00451565	0.934328	0.452	0.267	1	CB	ICAM2	EC_cap_2	Tissue
PTBP3	0.00506141	0.928299	0.298	0.14	1	CB	PTBP3	EC_cap_2	Tissue
EVL	0.00841702	0.802488	0.321	0.165	1	CB	EVL	EC_cap_2	Tissue
PMP2	2.55e-12	2.25544	0.325	0.056	4.91e-08	CSC	PMP2	EC_cap_2	Tissue
S100B	6.5e-12	2.05326	0.466	0.153	1.25e-07	CSC	S100B	EC_cap_2	Tissue
TUBA1A	4.02e-09	1.37139	0.476	0.2	7.75e-05	CSC	TUBA1A	EC_cap_2	Tissue
SELENOP	6.56e-09	1.30786	0.487	0.219	0.000126399	CSC	SELENOP	EC_cap_2	Tissue
GPM6B	1.22e-08	0.972585	0.346	0.102	0.000234414	CSC	GPM6B	EC_cap_2	Tissue
PTMA	2.76e-08	1.10862	0.822	0.581	0.000531708	CSC	PTMA	EC_cap_2	Tissue
EIF1	5.96e-08	1.08091	0.754	0.507	0.00114927	CSC	EIF1	EC_cap_2	Tissue
CLU	6.87e-08	2.12776	0.644	0.372	0.00132412	CSC	CLU	EC_cap_2	Tissue
CNP	6.88e-08	0.96782	0.393	0.144	0.0013271	CSC	CNP	EC_cap_2	Tissue
ABHD17A	1.18e-06	1.00491	0.408	0.181	0.0226605	CSC	ABHD17A	EC_cap_2	Tissue
TNS3	1.45e-06	1.34529	0.351	0.144	0.0278649	CSC	TNS3	EC_cap_2	Tissue
RPL27A	2.35e-06	1.12289	0.628	0.395	0.0453568	CSC	RPL27A	EC_cap_2	Tissue
PPDPF	2.47e-06	1.16115	0.513	0.293	0.0475781	CSC	PPDPF	EC_cap_2	Tissue
RPS10	3.89e-06	1.00254	0.429	0.209	0.0750574	CSC	RPS10	EC_cap_2	Tissue
PMP22	5.34e-06	3.04114	0.314	0.14	0.10305	CSC	PMP22	EC_cap_2	Tissue
PCBP2	6.08e-06	0.974131	0.539	0.326	0.117219	CSC	PCBP2	EC_cap_2	Tissue
PRKCA	1.33e-05	1.98507	0.283	0.112	0.256253	CSC	PRKCA	EC_cap_2	Tissue
ANKRD40	1.5e-05	0.995565	0.372	0.172	0.28923	CSC	ANKRD40	EC_cap_2	Tissue
RPS9	2.65e-05	1.05194	0.545	0.335	0.511446	CSC	RPS9	EC_cap_2	Tissue
ANP32B	3.62e-05	0.966545	0.304	0.135	0.698016	CSC	ANP32B	EC_cap_2	Tissue
ZEB2	4.8e-05	1.49554	0.267	0.107	0.925553	CSC	ZEB2	EC_cap_2	Tissue
LSAMP	7.27e-05	1.13487	0.267	0.102	1	CSC	LSAMP	EC_cap_2	Tissue
PEBP1	0.000108762	0.957384	0.518	0.316	1	CSC	PEBP1	EC_cap_2	Tissue
UHMK1	0.00012227	1.21305	0.288	0.13	1	CSC	UHMK1	EC_cap_2	Tissue
EHBP1	0.00012702	1.26689	0.251	0.107	1	CSC	EHBP1	EC_cap_2	Tissue
PTMS	0.000156228	1.23226	0.429	0.274	1	CSC	PTMS	EC_cap_2	Tissue
RPL7	0.000245069	0.962812	0.414	0.233	1	CSC	RPL7	EC_cap_2	Tissue
RPL37A	0.000611644	1.02432	0.733	0.586	1	CSC	RPL37A	EC_cap_2	Tissue
SORBS1	0.000668585	1.13512	0.534	0.349	1	CSC	SORBS1	EC_cap_2	Tissue
STARD13	0.0031463	1.23769	0.309	0.172	1	CSC	STARD13	EC_cap_2	Tissue
FAM107A	0.00376363	1.15497	0.372	0.293	1	CSC	FAM107A	EC_cap_2	Tissue
PCDH9	0.00651483	1.78205	0.309	0.177	1	CSC	PCDH9	EC_cap_2	Tissue
COP1	0.00267477	1.44826	0.524	0.55	1	BA4	COP1	EC_cap_3	Tissue
LYN	0.00368943	0.911672	0.381	0.562	1	BA4	LYN	EC_cap_3	Tissue
PHF20	0.00411101	1.15298	0.286	0.4	1	BA4	PHF20	EC_cap_3	Tissue
CAB39	0.00459506	0.998939	0.286	0.5	1	BA4	CAB39	EC_cap_3	Tissue
SPIDR	0.00681105	0.924936	0.429	0.575	1	BA4	SPIDR	EC_cap_3	Tissue
SUSD6	0.0068378	1.12218	0.429	0.525	1	BA4	SUSD6	EC_cap_3	Tissue
NUMB	0.00767619	1.00488	0.381	0.512	1	BA4	NUMB	EC_cap_3	Tissue
RLF	0.00907062	1.18198	0.286	0.4	1	BA4	RLF	EC_cap_3	Tissue
EAF2	0.00031162	0.940235	0.333	0.026	1	CB	EAF2	EC_cap_3	Tissue
WDR59	0.000344401	0.877734	0.542	0.13	1	CB	WDR59	EC_cap_3	Tissue
ADGRL4	0.000671337	1.12884	0.708	0.286	1	CB	ADGRL4	EC_cap_3	Tissue
PTCHD4	0.00112762	1.0467	0.333	0.039	1	CB	PTCHD4	EC_cap_3	Tissue
RNF20	0.00116982	0.95915	0.417	0.078	1	CB	RNF20	EC_cap_3	Tissue
TRIP12	0.00122368	0.895464	0.792	0.377	1	CB	TRIP12	EC_cap_3	Tissue
EVA1C	0.00180869	0.93905	0.708	0.312	1	CB	EVA1C	EC_cap_3	Tissue
MVB12B	0.0021779	1.01824	0.625	0.247	1	CB	MVB12B	EC_cap_3	Tissue
TSC22D3	0.00260068	0.872287	0.667	0.273	1	CB	TSC22D3	EC_cap_3	Tissue
FBXW11	0.00392731	0.98279	0.667	0.299	1	CB	FBXW11	EC_cap_3	Tissue
SUFU	0.0042184	0.887283	0.375	0.078	1	CB	SUFU	EC_cap_3	Tissue
TENT2	0.00449429	0.82749	0.833	0.468	1	CB	TENT2	EC_cap_3	Tissue
IARS	0.0045235	1.03799	0.458	0.13	1	CB	IARS	EC_cap_3	Tissue
DCAF10	0.00512073	1.30581	0.5	0.169	1	CB	DCAF10	EC_cap_3	Tissue
CTDP1	0.00514829	1.02543	0.333	0.065	1	CB	CTDP1	EC_cap_3	Tissue
NDUFB2	0.00524262	1.20269	0.583	0.234	1	CB	NDUFB2	EC_cap_3	Tissue
KATNBL1	0.00527722	0.928921	0.625	0.26	1	CB	KATNBL1	EC_cap_3	Tissue
TRPM7	0.00684256	0.913962	0.625	0.273	1	CB	TRPM7	EC_cap_3	Tissue
NOD1	0.00699617	1.19411	0.5	0.169	1	CB	NOD1	EC_cap_3	Tissue
ZNF654	0.00771219	0.850545	0.625	0.273	1	CB	ZNF654	EC_cap_3	Tissue
RAB35	0.00778648	1.10845	0.417	0.13	1	CB	RAB35	EC_cap_3	Tissue
PGS1	0.00821952	1.07152	0.292	0.052	1	CB	PGS1	EC_cap_3	Tissue
WWC2	0.00866118	0.84618	0.792	0.442	1	CB	WWC2	EC_cap_3	Tissue
KCNQ3	0.00926652	1.70677	0.542	0.208	1	CB	KCNQ3	EC_cap_3	Tissue
BAG3	0.0099718	1.09873	0.292	0.052	1	CB	BAG3	EC_cap_3	Tissue
CD320	0.000478403	1.47952	0.536	0.2	1	CSC	CD320	EC_cap_3	Tissue
ARRDC4	0.00107099	0.95645	0.304	0.044	1	CSC	ARRDC4	EC_cap_3	Tissue
ARHGAP21	0.00156678	1.09217	0.625	0.289	1	CSC	ARHGAP21	EC_cap_3	Tissue
TOMM7	0.00355081	0.9048	0.554	0.244	1	CSC	TOMM7	EC_cap_3	Tissue
RNASE1	0.0037859	0.958643	0.625	0.311	1	CSC	RNASE1	EC_cap_3	Tissue
CASC4	0.00382299	0.802546	0.554	0.244	1	CSC	CASC4	EC_cap_3	Tissue
PDLIM7	0.00418881	1.18646	0.339	0.089	1	CSC	PDLIM7	EC_cap_3	Tissue
SYT1	0.00150192	1.36058	0.6	0.077	1	BA4	SYT1	EC_cap_4	Tissue
AC011481.1	0.00355169	0.851727	0.4	0.019	1	BA4	AC011481.1	EC_cap_4	Tissue
NCBP3	0.00676782	2.1927	0.7	0.404	1	BA4	NCBP3	EC_cap_4	Tissue
FAM193B	0.00692367	1.15037	0.8	0.308	1	BA4	FAM193B	EC_cap_4	Tissue
PDE7B	0.000681992	2.41856	0.818	0.216	1	CB	PDE7B	EC_cap_4	Tissue
YAF2	0.000698002	1.16974	0.818	0.216	1	CB	YAF2	EC_cap_4	Tissue
DACH2	0.0016696	0.886217	0.273	0	1	CB	DACH2	EC_cap_4	Tissue
C1orf216	0.00268196	0.98097	0.455	0.039	1	CB	C1orf216	EC_cap_4	Tissue
LGR5	0.00500611	1.15681	0.636	0.157	1	CB	LGR5	EC_cap_4	Tissue
AC005237.1	0.00623432	0.995841	0.455	0.059	1	CB	AC005237.1	EC_cap_4	Tissue
IFIT1	0.00664614	0.968028	0.545	0.098	1	CB	IFIT1	EC_cap_4	Tissue
PPP2R2D	0.00770533	1.6525	0.818	0.333	1	CB	PPP2R2D	EC_cap_4	Tissue
SIPA1L2	0.00825246	1.33139	0.818	0.373	1	CB	SIPA1L2	EC_cap_4	Tissue
FLT1	0.00842213	1.56462	0.909	0.569	1	CB	FLT1	EC_cap_4	Tissue
NPAS3	0.00357237	1.08903	0.902	0.571	1	CSC	NPAS3	EC_cap_4	Tissue
PLEKHH1	0.00528905	0.892521	0.829	0.476	1	CSC	PLEKHH1	EC_cap_4	Tissue
PDE1A	0.00894863	1.27455	0.707	0.429	1	CSC	PDE1A	EC_cap_4	Tissue
CYTH3	0.00183064	0.953472	0.75	0.381	1	CB	CYTH3	EC_cap_5	Tissue
GBF1	0.00354812	1.40401	0.643	0.31	1	CB	GBF1	EC_cap_5	Tissue
UBQLN1	0.00384907	1.18028	0.643	0.333	1	CB	UBQLN1	EC_cap_5	Tissue
SF3B1	0.00550428	1.29483	0.679	0.393	1	CB	SF3B1	EC_cap_5	Tissue
PDGFA	0.00682569	0.98952	0.429	0.143	1	CB	PDGFA	EC_cap_5	Tissue
CCDC102B	0.00786825	0.867973	0.464	0.167	1	CB	CCDC102B	EC_cap_5	Tissue
STAT3	0.00900789	0.914903	0.679	0.429	1	CB	STAT3	EC_cap_5	Tissue
PAK2	0.00118316	0.868679	0.646	0.312	1	CSC	PAK2	EC_cap_5	Tissue
EIF3G	0.001262	1.02759	0.583	0.266	1	CSC	EIF3G	EC_cap_5	Tissue
TAGLN2	0.00147593	0.930192	0.771	0.5	1	CSC	TAGLN2	EC_cap_5	Tissue
RPL4	0.0018277	1.35058	0.667	0.453	1	CSC	RPL4	EC_cap_5	Tissue
RPL28	0.00289736	1.15389	0.75	0.578	1	CSC	RPL28	EC_cap_5	Tissue
GHITM	0.00434785	0.840579	0.458	0.188	1	CSC	GHITM	EC_cap_5	Tissue
RPL18	0.00601812	1.10692	0.75	0.562	1	CSC	RPL18	EC_cap_5	Tissue
CD74	0.00643633	1.06216	0.688	0.422	1	CSC	CD74	EC_cap_5	Tissue
RPL36	0.00700672	1.07113	0.792	0.578	1	CSC	RPL36	EC_cap_5	Tissue
RPS25	0.00857685	0.894316	0.562	0.312	1	CSC	RPS25	EC_cap_5	Tissue
TMSB10	2.96e-08	0.897481	0.456	0.471	0.000571491	CB	TMSB10	Ex_2	Tissue
HPCAL4	6.03e-08	0.966631	0.281	0.362	0.00116331	CB	HPCAL4	Ex_2	Tissue
TSPYL2	9.27e-08	0.825142	0.3	0.384	0.00178725	CB	TSPYL2	Ex_2	Tissue
MIAT	3e-07	0.850978	0.381	0.434	0.00578123	CB	MIAT	Ex_2	Tissue
NSF	7.88e-16	0.922048	0.772	0.22	1.52e-11	BA4	NSF	Ex_3	Tissue
CBX6	9.05e-16	1.61119	0.509	0	1.75e-11	BA4	CBX6	Ex_3	Tissue
LMO4	1.38e-14	1.48216	0.72	0.16	2.66e-10	BA4	LMO4	Ex_3	Tissue
SLC6A17	1.16e-13	0.814413	0.528	0.06	2.24e-09	BA4	SLC6A17	Ex_3	Tissue
ZBTB7A	1.95e-13	0.806791	0.522	0.06	3.77e-09	BA4	ZBTB7A	Ex_3	Tissue
SEZ6L2	2.69e-13	0.996715	0.502	0.04	5.19e-09	BA4	SEZ6L2	Ex_3	Tissue
SLC12A5	2.78e-13	0.804109	0.55	0.08	5.36e-09	BA4	SLC12A5	Ex_3	Tissue
DDX6	1.16e-12	0.907901	0.455	0.02	2.24e-08	BA4	DDX6	Ex_3	Tissue
CTXN1	2.98e-12	1.03318	0.494	0.04	5.74e-08	BA4	CTXN1	Ex_3	Tissue
CAMK2A	4.62e-12	0.940858	0.802	0.32	8.91e-08	BA4	CAMK2A	Ex_3	Tissue
SCN2B	1.51e-11	1.01333	0.444	0.02	2.91e-07	BA4	SCN2B	Ex_3	Tissue
NPTXR	6.32e-11	1.48433	0.431	0.02	1.22e-06	BA4	NPTXR	Ex_3	Tissue
TMEM155	1.36e-10	1.28253	0.364	0	2.62e-06	BA4	TMEM155	Ex_3	Tissue
2008-09-01	2.55e-10	1.06338	0.356	0	4.92e-06	BA4	2008-09-01	Ex_3	Tissue
PEG3	2.95e-10	0.892061	0.433	0.04	5.69e-06	BA4	PEG3	Ex_3	Tissue
CALM2	5.57e-10	1.11867	0.345	0	1.07e-05	BA4	CALM2	Ex_3	Tissue
ETNK1	8.84e-10	0.896641	0.338	0	1.7e-05	BA4	ETNK1	Ex_3	Tissue
FTH1	9.56e-10	1.01369	0.429	0.04	1.84e-05	BA4	FTH1	Ex_3	Tissue
FKBP1A	1.89e-09	0.993767	0.328	0	3.65e-05	BA4	FKBP1A	Ex_3	Tissue
LIN7C	2.98e-09	0.877198	0.321	0	5.74e-05	BA4	LIN7C	Ex_3	Tissue
CAMKK1	3.46e-09	0.98941	0.319	0	6.66e-05	BA4	CAMKK1	Ex_3	Tissue
ZMIZ1	4.01e-09	0.903333	0.317	0	7.74e-05	BA4	ZMIZ1	Ex_3	Tissue
IRS2	2.44e-08	0.865753	0.349	0.02	0.000470352	BA4	IRS2	Ex_3	Tissue
NCL	3.11e-08	0.875491	0.287	0	0.000600567	BA4	NCL	Ex_3	Tissue
NOVA2	3.11e-08	0.803813	0.287	0	0.000600567	BA4	NOVA2	Ex_3	Tissue
MAZ	1.48e-07	0.823843	0.263	0	0.00285196	BA4	MAZ	Ex_3	Tissue
SYNPR	0.000225423	1.59054	0.263	0.04	1	BA4	SYNPR	Ex_3	Tissue
PTPRD	1.23e-17	3.30844	0.786	0.539	2.36e-13	CB	PTPRD	Ex_3	Tissue
NOVA1	1.9e-15	1.85204	0.357	0.383	3.66e-11	CB	NOVA1	Ex_3	Tissue
CHRM3	1.71e-12	2.48433	0.429	0.37	3.29e-08	CB	CHRM3	Ex_3	Tissue
ARHGAP26	2.54e-11	1.93199	0.321	0.479	4.89e-07	CB	ARHGAP26	Ex_3	Tissue
UQCRB	6.03e-11	1.58966	0.357	0.455	1.16e-06	CB	UQCRB	Ex_3	Tissue
ADGRL3	1.02e-10	1.91882	0.357	0.36	1.96e-06	CB	ADGRL3	Ex_3	Tissue
HS3ST4	3.51e-10	2.65903	0.643	0.276	6.78e-06	CB	HS3ST4	Ex_3	Tissue
IL1RAPL1	5.82e-10	2.81288	0.464	0.154	1.12e-05	CB	IL1RAPL1	Ex_3	Tissue
ATXN1	1.49e-09	1.6402	0.357	0.401	2.87e-05	CB	ATXN1	Ex_3	Tissue
ZRANB2	1.94e-09	1.87465	0.321	0.259	3.74e-05	CB	ZRANB2	Ex_3	Tissue
MALAT1	4.73e-09	1.61642	0.964	0.568	9.12e-05	CB	MALAT1	Ex_3	Tissue
RYR2	6.42e-09	1.82827	0.536	0.467	0.000123805	CB	RYR2	Ex_3	Tissue
PPP1R12A	6.55e-09	1.62265	0.286	0.331	0.000126357	CB	PPP1R12A	Ex_3	Tissue
ARPP21	6.75e-09	1.74988	0.393	0.401	0.000130071	CB	ARPP21	Ex_3	Tissue
OPCML	9.5e-09	1.69631	0.429	0.556	0.000183119	CB	OPCML	Ex_3	Tissue
FRMPD4	1.3e-08	1.91954	0.429	0.387	0.000249761	CB	FRMPD4	Ex_3	Tissue
OLFM3	2.72e-08	2.06851	0.393	0.274	0.000524662	CB	OLFM3	Ex_3	Tissue
LRP1B	2.97e-08	2.52403	0.643	0.391	0.000571801	CB	LRP1B	Ex_3	Tissue
AGBL4	5.39e-06	2.36368	0.286	0.175	0.103856	CB	AGBL4	Ex_3	Tissue
DLC1	9.07e-06	1.86127	0.286	0.218	0.174897	CB	DLC1	Ex_3	Tissue
HIVEP3	2.39e-05	1.93632	0.286	0.107	0.461081	CB	HIVEP3	Ex_3	Tissue
FTX	0.000248333	1.89511	0.286	0.15	1	CB	FTX	Ex_3	Tissue
PBX1	0.000288979	1.82435	0.286	0.068	1	CB	PBX1	Ex_3	Tissue
CCSER1	0.00250597	1.78536	0.286	0.109	1	CB	CCSER1	Ex_3	Tissue
AC016831.7	0.00258783	1.62811	0.286	0.163	1	CB	AC016831.7	Ex_3	Tissue
FRMD4A	1.52e-11	2.84615	0.636	0.189	2.93e-07	CSC	FRMD4A	Ex_3	Tissue
U2SURP	2.18e-10	2.08531	0.318	0.205	4.2e-06	CSC	U2SURP	Ex_3	Tissue
RPL35	2.44e-09	1.8409	0.409	0.404	4.7e-05	CSC	RPL35	Ex_3	Tissue
DGKI1	7.58e-09	2.208	0.273	0.356	0.000146132	CSC	DGKI	Ex_3	Tissue
ANKRD36	1.05e-08	2.82239	0.455	0.079	0.000203138	CSC	ANKRD36	Ex_3	Tissue
SETD2	3.16e-08	2.22202	0.318	0.152	0.000609671	CSC	SETD2	Ex_3	Tissue
DOP1A	7.17e-07	2.22117	0.273	0.128	0.0138148	CSC	DOP1A	Ex_3	Tissue
AKT3	7.8e-07	1.91164	0.364	0.211	0.0150395	CSC	AKT3	Ex_3	Tissue
ANKS1B1	9.25e-07	2.21923	0.455	0.346	0.0178421	CSC	ANKS1B	Ex_3	Tissue
LDB21	1.02e-06	1.97092	0.364	0.321	0.0196717	CSC	LDB2	Ex_3	Tissue
DLGAP21	2.92e-06	2.02737	0.318	0.268	0.056268	CSC	DLGAP2	Ex_3	Tissue
TMEFF21	6.2e-06	1.92888	0.364	0.26	0.119607	CSC	TMEFF2	Ex_3	Tissue
CNTN4	7.04e-06	1.86127	0.273	0.167	0.135821	CSC	CNTN4	Ex_3	Tissue
GAB1	9.75e-06	2.13405	0.273	0.063	0.188024	CSC	GAB1	Ex_3	Tissue
CLK1	1.08e-05	1.80078	0.273	0.067	0.207529	CSC	CLK1	Ex_3	Tissue
MAGI21	2.17e-05	2.09216	0.5	0.287	0.417941	CSC	MAGI2	Ex_3	Tissue
DSCAML1	7.8e-05	1.80405	0.318	0.1	1	CSC	DSCAML1	Ex_3	Tissue
LRRC4C	9.76e-05	1.89469	0.318	0.136	1	CSC	LRRC4C	Ex_3	Tissue
GADD45G	0.000256122	1.82096	0.273	0.073	1	CSC	GADD45G	Ex_3	Tissue
TRIM91	0.000494483	2.00865	0.273	0.15	1	CSC	TRIM9	Ex_3	Tissue
XIST	0.000928825	1.91885	0.273	0.053	1	CSC	XIST	Ex_3	Tissue
KHDRBS21	0.00206807	1.83913	0.273	0.093	1	CSC	KHDRBS2	Ex_3	Tissue
ATP5F1B	1.16e-07	1.3709	0.36	0.314	0.00223586	CB	ATP5F1B	Ex_4	Tissue
PGM2L1	1.38e-07	0.818736	0.528	0.563	0.0026673	CB	PGM2L1	Ex_4	Tissue
SERPINI1	1.93e-07	0.84173	0.506	0.578	0.00372019	CB	SERPINI1	Ex_4	Tissue
RAP1GAP	1.95e-07	0.886014	0.494	0.551	0.00376302	CB	RAP1GAP	Ex_4	Tissue
CLCN3	2.42e-07	0.841942	0.315	0.425	0.00467533	CB	CLCN3	Ex_4	Tissue
PURA	2.72e-07	0.852591	0.281	0.428	0.00524068	CB	PURA	Ex_4	Tissue
BCL11A	3.98e-07	0.827603	0.416	0.502	0.00767476	CB	BCL11A	Ex_4	Tissue
MAP1A	6.1e-07	0.860662	0.348	0.446	0.0117593	CB	MAP1A	Ex_4	Tissue
SLC25A46	6.27e-07	0.856797	0.258	0.345	0.0120849	CB	SLC25A46	Ex_4	Tissue
YWHAE	1.08e-06	0.823582	0.461	0.514	0.0207752	CB	YWHAE	Ex_4	Tissue
2003-09-01	1.32e-06	0.844417	0.281	0.388	0.0254109	CB	2003-09-01	Ex_4	Tissue
ZNF148	5.52e-06	0.847367	0.326	0.403	0.106474	CB	ZNF148	Ex_4	Tissue
ATP2A2	8.67e-06	0.849562	0.461	0.526	0.167208	CB	ATP2A2	Ex_4	Tissue
AC118549.1	6.03e-05	0.935861	0.281	0.305	1	CB	AC118549.1	Ex_4	Tissue
RXFP1	8.94e-05	0.830336	0.371	0.388	1	CB	RXFP1	Ex_4	Tissue
NCAM2	0.000104804	0.921454	0.449	0.514	1	CB	NCAM2	Ex_4	Tissue
CDH9	0.000499865	1.14773	0.348	0.345	1	CB	CDH9	Ex_4	Tissue
RPS12	0.00135297	1.071	0.258	0.24	1	CB	RPS12	Ex_4	Tissue
GABRA5	0.00155907	1.00968	0.27	0.169	1	CB	GABRA5	Ex_4	Tissue
FUT8	4.97e-08	0.984953	0.287	0.356	0.000957895	CSC	FUT8	Ex_4	Tissue
GRIP1	5.59e-06	0.815803	0.521	0.569	0.107725	CSC	GRIP1	Ex_4	Tissue
KIAA0319L	8.7e-06	0.877227	0.266	0.294	0.167758	CSC	KIAA0319L	Ex_4	Tissue
OLFM1	1.2e-05	0.845172	0.298	0.322	0.230894	CSC	OLFM1	Ex_4	Tissue
CKB	2.72e-05	0.840229	0.585	0.556	0.523599	CSC	CKB	Ex_4	Tissue
ITPR2	0.000150508	0.930697	0.277	0.291	1	CSC	ITPR2	Ex_4	Tissue
ZNF385D	0.000185905	0.881461	0.447	0.525	1	CSC	ZNF385D	Ex_4	Tissue
SEMA5A	0.000220594	0.866295	0.33	0.369	1	CSC	SEMA5A	Ex_4	Tissue
LINGO2	0.000414425	0.874673	0.457	0.453	1	CSC	LINGO2	Ex_4	Tissue
ITGAM	0.000105933	1.56509	0.333	0.07	1	BA4	ITGAM	Immune	Tissue
RAP1GAP2	0.000910274	1.12408	0.333	0.1	1	BA4	RAP1GAP2	Immune	Tissue
IMPAD1	0.00269416	0.983687	0.267	0.096	1	BA4	IMPAD1	Immune	Tissue
CD300A	0.00609757	1.44135	0.3	0.1	1	BA4	CD300A	Immune	Tissue
PRF1	0.00781817	1.91568	0.533	0.362	1	BA4	PRF1	Immune	Tissue
KDM5A	0.00937438	0.833683	0.733	0.45	1	BA4	KDM5A	Immune	Tissue
HIST1H2AC	0.00027016	0.988498	0.393	0.301	1	CSC	HIST1H2AC	Immune	Tissue
FTL	0.00156272	1.02721	0.508	0.449	1	CSC	FTL	Immune	Tissue
ID2	0.00502621	0.979168	0.396	0.307	1	CSC	ID2	Immune	Tissue
GABRA3	7.07e-20	0.847118	0.293	0.108	1.36e-15	CSC	GABRA3	In_1	Tissue
ZNF804A	1.55e-08	0.956428	0.493	0.329	0.000298454	CSC	ZNF804A	In_1	Tissue
ANKFN1	3.78e-08	0.885316	0.306	0.168	0.000728349	CSC	ANKFN1	In_1	Tissue
DOCK4	2.61e-06	0.810265	0.537	0.401	0.0504107	CSC	DOCK4	In_1	Tissue
DPYD	9.02e-05	1.34964	0.428	0.328	1	CSC	DPYD	In_1	Tissue
EPHA6	0.00186315	1.03982	0.604	0.506	1	CSC	EPHA6	In_1	Tissue
KCNH7	0.0035723	0.971422	0.509	0.419	1	CSC	KCNH7	In_1	Tissue
STAT5B	1.47e-05	2.34351	0.4	0.266	0.283157	BA4	STAT5B	In_2	Tissue
POSTN	1.67e-05	1.35703	0.4	0	0.322028	BA4	POSTN	In_2	Tissue
FEM1B	0.000282927	2.07201	0.8	0.396	1	BA4	FEM1B	In_2	Tissue
ERCC1	0.000585556	2.09867	0.4	0.083	1	BA4	ERCC1	In_2	Tissue
MTMR7	0.00126073	1.70435	0.4	0.201	1	BA4	MTMR7	In_2	Tissue
UBE2K	0.00143771	1.57445	0.4	0.537	1	BA4	UBE2K	In_2	Tissue
NDUFB8	0.00169636	1.48916	0.4	0.362	1	BA4	NDUFB8	In_2	Tissue
UBP1	0.00211581	1.88919	0.4	0.144	1	BA4	UBP1	In_2	Tissue
PAM	0.00287261	1.75518	1	0.493	1	BA4	PAM	In_2	Tissue
BEX2	0.0030251	1.20445	0.4	0.591	1	BA4	BEX2	In_2	Tissue
WAC	0.00322707	1.48596	0.4	0.433	1	BA4	WAC	In_2	Tissue
RPL38	0.00353618	1.57258	0.4	0.328	1	BA4	RPL38	In_2	Tissue
SLC8A3	0.00361851	1.91997	0.6	0.122	1	BA4	SLC8A3	In_2	Tissue
BCAS2	0.00395474	1.54312	0.4	0.3	1	BA4	BCAS2	In_2	Tissue
NELFB	0.00403077	2.0751	0.4	0.166	1	BA4	NELFB	In_2	Tissue
FAAH	0.00418183	1.82388	0.4	0.098	1	BA4	FAAH	In_2	Tissue
SNAPC3	0.00458044	1.89988	0.4	0.062	1	BA4	SNAPC3	In_2	Tissue
ASAH1	0.00493733	2.05185	0.4	0.348	1	BA4	ASAH1	In_2	Tissue
NCOA2	0.00701897	1.79079	0.6	0.187	1	BA4	NCOA2	In_2	Tissue
NDUFS8	0.00729881	1.62161	0.6	0.281	1	BA4	NDUFS8	In_2	Tissue
TSPYL1	0.00742237	2.00642	0.4	0.182	1	BA4	TSPYL1	In_2	Tissue
RAPGEF2	0.0078913	1.69012	0.6	0.26	1	BA4	RAPGEF2	In_2	Tissue
TCEAL5	0.00893329	1.61291	0.4	0.197	1	BA4	TCEAL5	In_2	Tissue
MRPL42	0.00908975	1.6797	0.6	0.17	1	BA4	MRPL42	In_2	Tissue
HARS	0.00922747	1.47449	0.6	0.334	1	BA4	HARS	In_2	Tissue
GAD2	8.65e-30	2.20464	0.787	0.283	1.67e-25	CB	GAD2	In_2	Tissue
RGS8	1.33e-18	1.54187	0.483	0.092	2.56e-14	CB	RGS8	In_2	Tissue
SLC24A2	6.7e-15	1.34538	0.787	0.573	1.29e-10	CB	SLC24A2	In_2	Tissue
PSD3	3.11e-13	1.30626	0.663	0.294	5.99e-09	CB	PSD3	In_2	Tissue
SLC24A4	3.4e-13	0.948566	0.326	0.046	6.55e-09	CB	SLC24A4	In_2	Tissue
PTPRK	1.74e-12	1.1062	0.404	0.092	3.35e-08	CB	PTPRK	In_2	Tissue
CYGB	4.46e-12	1.12591	0.64	0.339	8.59e-08	CB	CYGB	In_2	Tissue
PRKCG	6.2e-12	1.01997	0.371	0.077	1.2e-07	CB	PRKCG	In_2	Tissue
MSI2	2.95e-11	1.23534	0.551	0.211	5.69e-07	CB	MSI2	In_2	Tissue
GUCY1A1	5.24e-11	1.13208	0.494	0.199	1.01e-06	CB	GUCY1A1	In_2	Tissue
HTRA1	5.6e-11	1.11637	0.483	0.188	1.08e-06	CB	HTRA1	In_2	Tissue
PMEPA1	2.92e-10	1.14348	0.494	0.262	5.64e-06	CB	PMEPA1	In_2	Tissue
HSPA8	6.82e-10	1.17145	0.697	0.461	1.32e-05	CB	HSPA8	In_2	Tissue
CERK	7.4e-10	1.46562	0.506	0.27	1.43e-05	CB	CERK	In_2	Tissue
NR2F1	7.25e-09	0.919655	0.36	0.112	0.000139782	CB	NR2F1	In_2	Tissue
GUCY1A2	1.04e-08	1.01721	0.809	0.587	0.000201202	CB	GUCY1A2	In_2	Tissue
ELOVL5	1.43e-08	0.833344	0.416	0.142	0.000276236	CB	ELOVL5	In_2	Tissue
VDAC2	2.91e-08	0.921052	0.629	0.367	0.000560494	CB	VDAC2	In_2	Tissue
SHISAL1	3.13e-08	0.889914	0.371	0.132	0.000603879	CB	SHISAL1	In_2	Tissue
LIN7A	4.29e-08	0.99667	0.427	0.172	0.000826189	CB	LIN7A	In_2	Tissue
PLCXD3	3.04e-07	1.01676	0.652	0.505	0.00586651	CB	PLCXD3	In_2	Tissue
CYCS	1.26e-06	0.904512	0.73	0.541	0.0242817	CB	CYCS	In_2	Tissue
INPP5A	2.07e-06	2.0812	0.348	0.181	0.0398402	CB	INPP5A	In_2	Tissue
BTG1	2.52e-06	0.979906	0.326	0.119	0.0486167	CB	BTG1	In_2	Tissue
SLC4A8	2.94e-06	0.879	0.584	0.39	0.056682	CB	SLC4A8	In_2	Tissue
CLEC2L	3.14e-06	0.843639	0.494	0.263	0.0604453	CB	CLEC2L	In_2	Tissue
ZNF385A	9.5e-06	0.812564	0.438	0.225	0.183071	CB	ZNF385A	In_2	Tissue
SLC32A1	1.03e-05	0.896584	0.348	0.158	0.19803	CB	SLC32A1	In_2	Tissue
KCNMA1	5.68e-05	0.938586	0.494	0.378	1	CB	KCNMA1	In_2	Tissue
RAB30	0.0021552	0.810573	0.326	0.198	1	CB	RAB30	In_2	Tissue
LAMP5	1.45e-22	1.7021	0.557	0.053	2.8e-18	CSC	LAMP5	In_2	Tissue
SLC17A6	1.05e-20	2.16853	0.529	0.053	2.02e-16	CSC	SLC17A6	In_2	Tissue
HTR2C	8.85e-19	1.71725	0.368	0	1.71e-14	CSC	HTR2C	In_2	Tissue
PEG10	1.07e-18	1.78673	0.715	0.266	2.07e-14	CSC	PEG10	In_2	Tissue
SYT2	1.47e-16	1.89005	0.592	0.149	2.84e-12	CSC	SYT2	In_2	Tissue
CAMK2N1	1.05e-15	1.71866	0.86	0.574	2.03e-11	CSC	CAMK2N1	In_2	Tissue
PPP3CA	2.12e-14	1.73125	0.83	0.532	4.08e-10	CSC	PPP3CA	In_2	Tissue
NEGR1	6.08e-14	2.07681	0.609	0.191	1.17e-09	CSC	NEGR1	In_2	Tissue
RBFOX1	7.26e-14	1.20936	0.686	0.287	1.4e-09	CSC	RBFOX1	In_2	Tissue
VAMP1	4.57e-12	1.3605	0.693	0.415	8.81e-08	CSC	VAMP1	In_2	Tissue
CALB2	7.31e-12	1.57744	0.496	0.128	1.41e-07	CSC	CALB2	In_2	Tissue
PHYHIPL	2.46e-11	1.2551	0.599	0.245	4.75e-07	CSC	PHYHIPL	In_2	Tissue
KCNC2	1.55e-10	1.0913	0.39	0.074	2.99e-06	CSC	KCNC2	In_2	Tissue
TMEM255A	7.45e-10	1.26942	0.408	0.106	1.44e-05	CSC	TMEM255A	In_2	Tissue
FGF13	1.02e-09	0.88515	0.338	0.053	1.96e-05	CSC	FGF13	In_2	Tissue
CAMK2N2	4.91e-09	1.01093	0.744	0.489	9.46e-05	CSC	CAMK2N2	In_2	Tissue
HOXC4	7.82e-09	0.815233	0.278	0.032	0.000150729	CSC	HOXC4	In_2	Tissue
RPH3A	1.04e-08	1.26877	0.537	0.234	0.000200832	CSC	RPH3A	In_2	Tissue
CAMK2G	3.19e-08	0.981967	0.679	0.394	0.000614245	CSC	CAMK2G	In_2	Tissue
ESYT1	6.35e-08	0.878374	0.309	0.064	0.00122351	CSC	ESYT1	In_2	Tissue
ANK3	1.85e-07	1.00605	0.517	0.234	0.00356839	CSC	ANK3	In_2	Tissue
CAMKV	2.76e-07	0.971414	0.294	0.074	0.00531983	CSC	CAMKV	In_2	Tissue
NFIC	5.44e-06	0.916374	0.357	0.128	0.104886	CSC	NFIC	In_2	Tissue
MAP2K1	1.33e-05	0.84753	0.549	0.34	0.257256	CSC	MAP2K1	In_2	Tissue
ENC1	1.39e-05	1.00619	0.374	0.16	0.268361	CSC	ENC1	In_2	Tissue
SLC6A5	4.06e-05	1.11216	0.265	0.074	0.782542	CSC	SLC6A5	In_2	Tissue
JUND	5.66e-05	0.840115	0.66	0.489	1	CSC	JUND	In_2	Tissue
ATP1B2	0.000116404	0.875242	0.282	0.096	1	CSC	ATP1B2	In_2	Tissue
AMPH	0.000116901	0.920534	0.55	0.372	1	CSC	AMPH	In_2	Tissue
PCSK2	0.00012465	0.811562	0.444	0.223	1	CSC	PCSK2	In_2	Tissue
CACNA2D1	0.000791332	1.03271	0.394	0.234	1	CSC	CACNA2D1	In_2	Tissue
IFI6	0.00792899	0.822501	0.337	0.245	1	CSC	IFI6	In_2	Tissue
KCNIP4	0.000254835	2.80491	0.667	0.31	1	BA4	KCNIP4	In_3	Tissue
COPS3	0.00114985	1.0371	1	0.292	1	BA4	COPS3	In_3	Tissue
LSM3	0.00341552	1.13703	0.667	0.091	1	BA4	LSM3	In_3	Tissue
TGOLN2	0.00553348	1.03144	1	0.419	1	BA4	TGOLN2	In_3	Tissue
FBXW9	0.00682091	1.00086	0.333	0.009	1	BA4	FBXW9	In_3	Tissue
GABRA1	2.19e-61	2.78645	0.963	0.377	4.23e-57	CB	GABRA1	In_3	Tissue
CHRNA2	8.88e-36	2.1309	0.796	0.149	1.71e-31	CB	CHRNA2	In_3	Tissue
GABRB2	4.71e-28	2.21018	0.791	0.377	9.09e-24	CB	GABRB2	In_3	Tissue
KCNK1	2.87e-14	1.15269	0.749	0.448	5.53e-10	CB	KCNK1	In_3	Tissue
SEZ6	3.69e-14	1.12484	0.455	0.091	7.11e-10	CB	SEZ6	In_3	Tissue
GPRIN3	4.15e-13	1.19386	0.513	0.149	8.01e-09	CB	GPRIN3	In_3	Tissue
CBLN1	1.11e-10	0.986086	0.707	0.357	2.15e-06	CB	CBLN1	In_3	Tissue
FAM57B	1.22e-10	0.921849	0.691	0.448	2.35e-06	CB	FAM57B	In_3	Tissue
ASAH2	1.4e-10	1.071	0.492	0.175	2.69e-06	CB	ASAH2	In_3	Tissue
FABP3	5.13e-10	0.934403	0.471	0.156	9.89e-06	CB	FABP3	In_3	Tissue
POU3F3	8.48e-10	0.993303	0.319	0.065	1.63e-05	CB	POU3F3	In_3	Tissue
KCNC1	1.31e-09	0.974404	0.424	0.169	2.53e-05	CB	KCNC1	In_3	Tissue
SC5D	3.02e-09	0.982511	0.723	0.519	5.83e-05	CB	SC5D	In_3	Tissue
STXBP6	3.73e-08	0.803793	0.571	0.279	0.000718796	CB	STXBP6	In_3	Tissue
CABP7	9.65e-08	0.887632	0.429	0.182	0.00186021	CB	CABP7	In_3	Tissue
ANKH	1.21e-07	0.857878	0.623	0.519	0.00233388	CB	ANKH	In_3	Tissue
GNG3	1.53e-07	0.806768	0.665	0.506	0.00294952	CB	GNG3	In_3	Tissue
NTM	3.61e-07	1.07904	0.555	0.396	0.00695928	CB	NTM	In_3	Tissue
AC105402.3	0.00223469	1.02977	0.314	0.156	1	CB	AC105402.3	In_3	Tissue
SPOCK1	1.47e-44	3.04171	0.75	0.061	2.83e-40	CSC	SPOCK1	In_3	Tissue
CA10	9.55e-28	1.46947	0.514	0.025	1.84e-23	CSC	CA10	In_3	Tissue
HOXA7	8.93e-17	1.11169	0.257	0	1.72e-12	CSC	HOXA7	In_3	Tissue
TRIM36	1.08e-15	0.929712	0.358	0.03	2.08e-11	CSC	TRIM36	In_3	Tissue
NXPH2	1.29e-15	0.837826	0.264	0.005	2.48e-11	CSC	NXPH2	In_3	Tissue
SLC7A14	6.68e-15	1.1806	0.777	0.401	1.29e-10	CSC	SLC7A14	In_3	Tissue
S100A10	1.16e-14	1.49064	0.541	0.142	2.23e-10	CSC	S100A10	In_3	Tissue
KCNK3	7.65e-14	0.965097	0.358	0.046	1.48e-09	CSC	KCNK3	In_3	Tissue
SNCA	5.87e-13	1.25764	0.331	0.041	1.13e-08	CSC	SNCA	In_3	Tissue
CHGB	1.54e-12	2.04604	0.568	0.335	2.98e-08	CSC	CHGB	In_3	Tissue
CBLN4	1.94e-12	1.06903	0.324	0.046	3.74e-08	CSC	CBLN4	In_3	Tissue
CD47	3.92e-12	1.0633	0.547	0.188	7.57e-08	CSC	CD47	In_3	Tissue
FAM19A1	5.06e-12	0.858684	0.257	0.015	9.76e-08	CSC	FAM19A1	In_3	Tissue
NXPH1	3.05e-11	0.806687	0.297	0.036	5.88e-07	CSC	NXPH1	In_3	Tissue
NELL2	8.08e-11	1.18223	0.419	0.117	1.56e-06	CSC	NELL2	In_3	Tissue
PGRMC1	6.44e-10	1.0673	0.541	0.239	1.24e-05	CSC	PGRMC1	In_3	Tissue
LRRN1	1.21e-09	0.899287	0.291	0.046	2.33e-05	CSC	LRRN1	In_3	Tissue
CAMK2D	3.09e-09	1.01597	0.655	0.345	5.96e-05	CSC	CAMK2D	In_3	Tissue
L1CAM	6.63e-09	0.896402	0.534	0.234	0.000127831	CSC	L1CAM	In_3	Tissue
AHNAK2	2.03e-08	1.04549	0.628	0.31	0.000390511	CSC	AHNAK2	In_3	Tissue
PRKACB	2.95e-08	0.870471	0.75	0.487	0.000569178	CSC	PRKACB	In_3	Tissue
PCDH9-AS1	1.4e-07	0.87084	0.331	0.091	0.00270102	CSC	PCDH9-AS1	In_3	Tissue
CPLX2	7.4e-07	0.910243	0.595	0.345	0.0142579	CSC	CPLX2	In_3	Tissue
PEX5L	1.31e-06	0.859988	0.581	0.305	0.025344	CSC	PEX5L	In_3	Tissue
ZFHX3	6.15e-06	0.925392	0.27	0.081	0.118531	CSC	ZFHX3	In_3	Tissue
EBF1	1.24e-05	0.802068	0.277	0.091	0.239352	CSC	EBF1	In_3	Tissue
ROBO2	1.56e-05	0.948061	0.534	0.294	0.299859	CSC	ROBO2	In_3	Tissue
SYT4	0.000151127	0.971004	0.48	0.284	1	CSC	SYT4	In_3	Tissue
KIRREL3	0.000290677	1.17511	0.315	0.125	1	BA4	KIRREL3	In_4	Tissue
NOS1	0.0073737	0.846837	0.259	0.118	1	BA4	NOS1	In_4	Tissue
DNM1	2.32e-06	0.824249	0.451	0.554	0.0447807	CB	DNM1	In_4	Tissue
GABRA4	5.98e-05	1.0495	0.366	0.402	1	CB	GABRA4	In_4	Tissue
BTBD8	6e-05	1.00431	0.437	0.487	1	CB	BTBD8	In_4	Tissue
DYNLL1	0.000123037	0.807319	0.268	0.388	1	CB	DYNLL1	In_4	Tissue
STMN3	0.000141709	1.00497	0.338	0.335	1	CB	STMN3	In_4	Tissue
CLSTN3	0.000224432	1.03281	0.296	0.299	1	CB	CLSTN3	In_4	Tissue
ZC3H13	0.000253257	0.933599	0.366	0.353	1	CB	ZC3H13	In_4	Tissue
DOK6	0.000315289	0.86256	0.268	0.335	1	CB	DOK6	In_4	Tissue
CLVS2	0.000412706	0.840276	0.324	0.366	1	CB	CLVS2	In_4	Tissue
RAB3B	0.000463717	1.03593	0.465	0.478	1	CB	RAB3B	In_4	Tissue
MGAT5	0.000467897	1.18041	0.31	0.344	1	CB	MGAT5	In_4	Tissue
VDAC1	0.000545122	1.02333	0.296	0.228	1	CB	VDAC1	In_4	Tissue
TMEM161B-AS1	0.000572073	0.947211	0.437	0.357	1	CB	TMEM161B-AS1	In_4	Tissue
PAFAH1B1	0.000711286	0.897517	0.423	0.478	1	CB	PAFAH1B1	In_4	Tissue
RNF157	0.000821577	0.920348	0.31	0.25	1	CB	RNF157	In_4	Tissue
SSH2	0.0010143	0.870952	0.352	0.344	1	CB	SSH2	In_4	Tissue
BMPR2	0.00188807	0.819488	0.437	0.42	1	CB	BMPR2	In_4	Tissue
SNX14	0.00208062	0.947584	0.268	0.228	1	CB	SNX14	In_4	Tissue
KCNJ3	0.00243038	0.854276	0.451	0.446	1	CB	KCNJ3	In_4	Tissue
GPC5	0.00673355	1.09328	0.423	0.393	1	CB	GPC5	In_4	Tissue
DDX5	0.00858465	0.820429	0.38	0.353	1	CB	DDX5	In_4	Tissue
TPPP	9.69e-05	0.848529	0.321	0.35	1	CSC	TPPP	In_4	Tissue
HSPA4L	0.000199336	0.87116	0.309	0.346	1	CSC	HSPA4L	In_4	Tissue
SUB1	0.000449203	0.82087	0.346	0.304	1	CSC	SUB1	In_4	Tissue
KCNAB3	0.00313022	1.16401	0.259	0.14	1	CSC	KCNAB3	In_4	Tissue
CDH2	0.00399703	0.857505	0.383	0.421	1	CSC	CDH2	In_4	Tissue
GABRD	0.00521983	0.987617	0.284	0.196	1	CSC	GABRD	In_4	Tissue
HOMER1	1.2e-07	0.840265	0.514	0.143	0.00232008	BA4	HOMER1	In_5	Tissue
NELL1	8.86e-06	1.32304	0.296	0.032	0.170803	BA4	NELL1	In_5	Tissue
CHD3	5.76e-08	1.14128	0.312	0.468	0.00110971	CB	CHD3	In_5	Tissue
ENTPD3	1.44e-07	1.38281	0.312	0.422	0.00277023	CB	ENTPD3	In_5	Tissue
WWP1	3.81e-07	1.48813	0.375	0.439	0.00734957	CB	WWP1	In_5	Tissue
STXBP5	3.94e-07	1.40375	0.406	0.555	0.00759334	CB	STXBP5	In_5	Tissue
SULT4A1	4.25e-07	1.48648	0.438	0.561	0.00819205	CB	SULT4A1	In_5	Tissue
PIK3CA	6.55e-07	1.94709	0.344	0.399	0.0126189	CB	PIK3CA	In_5	Tissue
MAP2K2	6.76e-07	1.50596	0.375	0.272	0.0130269	CB	MAP2K2	In_5	Tissue
PPP6R3	1.16e-06	1.31541	0.375	0.48	0.0224226	CB	PPP6R3	In_5	Tissue
ENOX1	1.19e-06	1.48818	0.5	0.526	0.0228507	CB	ENOX1	In_5	Tissue
JAZF1	2.01e-06	1.14498	0.438	0.497	0.0388347	CB	JAZF1	In_5	Tissue
ADGRB1	2.41e-06	1.52577	0.281	0.295	0.0465189	CB	ADGRB1	In_5	Tissue
UBAC2	2.69e-06	1.32766	0.344	0.382	0.051848	CB	UBAC2	In_5	Tissue
KDM6A	4.59e-06	1.35197	0.312	0.341	0.088476	CB	KDM6A	In_5	Tissue
DIS3L2	6.07e-06	1.19328	0.281	0.329	0.117043	CB	DIS3L2	In_5	Tissue
GPC1	6.13e-06	1.21809	0.312	0.416	0.118181	CB	GPC1	In_5	Tissue
ACSL3	6.57e-06	1.13211	0.406	0.561	0.1267	CB	ACSL3	In_5	Tissue
CIT	7.49e-06	1.25518	0.438	0.526	0.144422	CB	CIT	In_5	Tissue
NAPB	8.46e-06	1.19732	0.406	0.538	0.163087	CB	NAPB	In_5	Tissue
NAV1	1.33e-05	1.23126	0.281	0.445	0.2566	CB	NAV1	In_5	Tissue
NCALD	1.46e-05	1.31742	0.375	0.457	0.281677	CB	NCALD	In_5	Tissue
VWA8	1.73e-05	1.50457	0.469	0.491	0.33348	CB	VWA8	In_5	Tissue
AP3D1	1.8e-05	1.14017	0.312	0.462	0.347524	CB	AP3D1	In_5	Tissue
HLCS	2.18e-05	1.12372	0.312	0.41	0.421176	CB	HLCS	In_5	Tissue
PSMD1	2.45e-05	1.22931	0.281	0.439	0.471595	CB	PSMD1	In_5	Tissue
ISCU	2.84e-05	1.55267	0.344	0.295	0.547173	CB	ISCU	In_5	Tissue
WDR47	7.76e-05	1.26341	0.281	0.312	1	CB	WDR47	In_5	Tissue
FRA10AC1	8.96e-05	1.49173	0.312	0.254	1	CB	FRA10AC1	In_5	Tissue
PPM1L	0.000120876	1.19945	0.281	0.451	1	CB	PPM1L	In_5	Tissue
CNR1	0.000121171	1.43473	0.375	0.526	1	CB	CNR1	In_5	Tissue
DNM1L	0.000155286	1.16905	0.344	0.468	1	CB	DNM1L	In_5	Tissue
CNOT4	0.000191433	1.20738	0.312	0.41	1	CB	CNOT4	In_5	Tissue
AK5	0.00113991	1.18291	0.344	0.462	1	CB	AK5	In_5	Tissue
ZMAT4	0.00418942	1.12638	0.375	0.416	1	CB	ZMAT4	In_5	Tissue
CLSTN2	0.00639928	1.27215	0.5	0.457	1	CB	CLSTN2	In_5	Tissue
CXCL14	0.0064438	1.30533	0.594	0.584	1	CB	CXCL14	In_5	Tissue
AC098829.1	0.00966041	1.15157	0.281	0.225	1	CB	AC098829.1	In_5	Tissue
ITSN1	5.11e-09	1.28903	0.484	0.534	9.86e-05	CSC	ITSN1	In_5	Tissue
PAPOLA	1.09e-08	1.11339	0.258	0.397	0.000210586	CSC	PAPOLA	In_5	Tissue
LRPPRC	1.25e-08	1.12915	0.419	0.425	0.000240044	CSC	LRPPRC	In_5	Tissue
PID1	2.68e-07	1.45293	0.484	0.511	0.00516808	CSC	PID1	In_5	Tissue
MAPK8IP1	2.96e-07	1.19226	0.258	0.374	0.00571318	CSC	MAPK8IP1	In_5	Tissue
HNRNPD	3e-07	1.17254	0.323	0.414	0.00579058	CSC	HNRNPD	In_5	Tissue
TRIM33	5.13e-07	1.24908	0.323	0.42	0.00988379	CSC	TRIM33	In_5	Tissue
SCRN11	8.62e-07	1.04251	0.323	0.523	0.0166232	CSC	SCRN1	In_5	Tissue
CSDE1	9.57e-07	1.04284	0.355	0.523	0.0184456	CSC	CSDE1	In_5	Tissue
CYTH1	1e-06	1.34485	0.258	0.356	0.019294	CSC	CYTH1	In_5	Tissue
TMCC11	1.13e-06	1.2984	0.419	0.511	0.0218709	CSC	TMCC1	In_5	Tissue
KAT6A	1.27e-06	1.28994	0.387	0.414	0.0245759	CSC	KAT6A	In_5	Tissue
PRPF4B	1.36e-06	1.03741	0.258	0.368	0.0262666	CSC	PRPF4B	In_5	Tissue
LARP4B	1.57e-06	0.970236	0.29	0.351	0.0303195	CSC	LARP4B	In_5	Tissue
MAPK8IP3	1.91e-06	1.10223	0.355	0.448	0.036797	CSC	MAPK8IP3	In_5	Tissue
RNF150	2.57e-06	1.06552	0.548	0.586	0.0495267	CSC	RNF150	In_5	Tissue
FBXO34	3.03e-06	1.33238	0.29	0.322	0.0583398	CSC	FBXO34	In_5	Tissue
RUFY2	3.4e-06	1.03546	0.323	0.374	0.0656198	CSC	RUFY2	In_5	Tissue
VPS13B1	3.75e-06	0.963211	0.387	0.477	0.0723271	CSC	VPS13B	In_5	Tissue
GALNT181	4.27e-06	1.11707	0.419	0.443	0.0823502	CSC	GALNT18	In_5	Tissue
ANKRD28	4.31e-06	1.12765	0.323	0.443	0.0830139	CSC	ANKRD28	In_5	Tissue
EFCAB2	5.8e-06	0.98379	0.258	0.368	0.111915	CSC	EFCAB2	In_5	Tissue
ARX	6.03e-06	1.09982	0.258	0.31	0.116206	CSC	ARX	In_5	Tissue
GNAL	9.65e-06	0.994775	0.355	0.523	0.186109	CSC	GNAL	In_5	Tissue
JPX	1.36e-05	1.13972	0.258	0.299	0.263094	CSC	JPX	In_5	Tissue
PHYHIP	3.55e-05	1.16072	0.258	0.362	0.684942	CSC	PHYHIP	In_5	Tissue
ANKFY1	3.95e-05	1.04549	0.258	0.287	0.760872	CSC	ANKFY1	In_5	Tissue
CHGA	5.88e-05	1.26309	0.323	0.316	1	CSC	CHGA	In_5	Tissue
SPAG16	6.01e-05	1.65679	0.355	0.414	1	CSC	SPAG16	In_5	Tissue
SSBP31	7.25e-05	0.973367	0.29	0.408	1	CSC	SSBP3	In_5	Tissue
DIPK1A1	0.000143644	0.989811	0.387	0.42	1	CSC	DIPK1A	In_5	Tissue
SLC16A7	0.000165646	1.04841	0.258	0.351	1	CSC	SLC16A7	In_5	Tissue
RASGRF21	0.000196416	1.07784	0.419	0.529	1	CSC	RASGRF2	In_5	Tissue
FAM19A2	0.000475785	1.23855	0.613	0.477	1	CSC	FAM19A2	In_5	Tissue
EPHA41	0.000550232	1.07001	0.29	0.351	1	CSC	EPHA4	In_5	Tissue
ZSWIM6	0.00122519	1.03413	0.387	0.42	1	CSC	ZSWIM6	In_5	Tissue
CDH8	0.00125419	1.02101	0.323	0.351	1	CSC	CDH8	In_5	Tissue
PRR16	0.00234284	1.56128	0.484	0.437	1	CSC	PRR16	In_5	Tissue
CDH18	0.00356634	1.12104	0.484	0.448	1	CSC	CDH18	In_5	Tissue
ROBO1	0.00602388	1.13216	0.387	0.529	1	CSC	ROBO1	In_5	Tissue
ST13	5.37e-06	0.836822	0.333	0.559	0.103465	BA4	ST13	In_6	Tissue
ZFYVE16	7.24e-05	0.873198	0.267	0.525	1	BA4	ZFYVE16	In_6	Tissue
KIAA1191	9.29e-05	1.00698	0.267	0.266	1	BA4	KIAA1191	In_6	Tissue
ABCD2	0.000172849	0.955723	0.333	0.424	1	BA4	ABCD2	In_6	Tissue
BTBD3	0.000193555	0.985238	0.333	0.582	1	BA4	BTBD3	In_6	Tissue
KCTD3	0.000295601	1.07475	0.467	0.458	1	BA4	KCTD3	In_6	Tissue
EEPD1	0.000366701	1.72479	0.267	0.39	1	BA4	EEPD1	In_6	Tissue
ABL1	0.000495919	1.05131	0.333	0.446	1	BA4	ABL1	In_6	Tissue
ATM	0.000724269	0.935128	0.267	0.39	1	BA4	ATM	In_6	Tissue
ATMIN	0.000840211	1.35397	0.467	0.215	1	BA4	ATMIN	In_6	Tissue
LONP2	0.00086279	0.985373	0.4	0.486	1	BA4	LONP2	In_6	Tissue
MTMR4	0.000866105	0.868379	0.333	0.356	1	BA4	MTMR4	In_6	Tissue
SLC35D1	0.000867875	1.07964	0.267	0.215	1	BA4	SLC35D1	In_6	Tissue
ACAP2	0.000917089	0.911716	0.533	0.525	1	BA4	ACAP2	In_6	Tissue
AC009126.1	0.000985906	1.13492	0.267	0.254	1	BA4	AC009126.1	In_6	Tissue
KIAA1324L	0.00105232	1.07837	0.467	0.508	1	BA4	KIAA1324L	In_6	Tissue
SLC6A1-AS1	0.00126548	1.22959	0.333	0.475	1	BA4	SLC6A1-AS1	In_6	Tissue
COG6	0.00126831	0.949896	0.333	0.373	1	BA4	COG6	In_6	Tissue
HSPD1	0.00140383	0.860534	0.267	0.452	1	BA4	HSPD1	In_6	Tissue
HOOK3	0.00152356	1.03441	0.333	0.384	1	BA4	HOOK3	In_6	Tissue
USP42	0.00207384	1.52476	0.267	0.316	1	BA4	USP42	In_6	Tissue
TOMM70	0.00312385	0.91204	0.4	0.401	1	BA4	TOMM70	In_6	Tissue
LINC00886	0.00324683	0.915749	0.333	0.356	1	BA4	LINC00886	In_6	Tissue
TUBE1	0.0033053	0.823112	0.267	0.401	1	BA4	TUBE1	In_6	Tissue
YIPF4	0.00339483	0.810693	0.4	0.48	1	BA4	YIPF4	In_6	Tissue
R3HCC1	0.00359869	1.096	0.267	0.141	1	BA4	R3HCC1	In_6	Tissue
ERLIN1	0.00399953	1.29708	0.4	0.215	1	BA4	ERLIN1	In_6	Tissue
DNAJC11	0.00446219	1.04351	0.4	0.288	1	BA4	DNAJC11	In_6	Tissue
TECPR2	0.00495804	0.842476	0.267	0.277	1	BA4	TECPR2	In_6	Tissue
AGO4	0.00532435	0.976145	0.333	0.379	1	BA4	AGO4	In_6	Tissue
SLC30A6	0.00561309	1.01723	0.267	0.203	1	BA4	SLC30A6	In_6	Tissue
CLUAP1	0.00577705	0.813295	0.267	0.345	1	BA4	CLUAP1	In_6	Tissue
UBE2B	0.00610167	0.863238	0.533	0.463	1	BA4	UBE2B	In_6	Tissue
DECR1	0.00669011	0.90992	0.4	0.39	1	BA4	DECR1	In_6	Tissue
PCMT1	0.00717182	1.09007	0.467	0.497	1	BA4	PCMT1	In_6	Tissue
NPTX1	0.00762905	0.870152	0.267	0.254	1	BA4	NPTX1	In_6	Tissue
EIF3H	0.00804533	0.819203	0.267	0.356	1	BA4	EIF3H	In_6	Tissue
WHAMM	0.00815031	1.16094	0.267	0.237	1	BA4	WHAMM	In_6	Tissue
CEP192	0.00851375	0.908227	0.467	0.486	1	BA4	CEP192	In_6	Tissue
EPC2	0.00869254	0.815954	0.267	0.373	1	BA4	EPC2	In_6	Tissue
SPRYD3	0.00872131	0.890906	0.467	0.401	1	BA4	SPRYD3	In_6	Tissue
EEF1A2	1.14e-07	1.1929	0.78	0.333	0.00219759	CB	EEF1A2	In_6	Tissue
KIF1A	1.65e-07	1.11683	0.827	0.381	0.00318876	CB	KIF1A	In_6	Tissue
GABARAPL2	3.19e-07	0.996289	0.6	0.143	0.00615839	CB	GABARAPL2	In_6	Tissue
TAX1BP1	9.59e-07	0.880071	0.687	0.238	0.0184958	CB	TAX1BP1	In_6	Tissue
EHD3	2.88e-06	0.856093	0.713	0.286	0.0554938	CB	EHD3	In_6	Tissue
NDUFS1	7.07e-06	0.802247	0.76	0.357	0.136329	CB	NDUFS1	In_6	Tissue
RAB31	7.55e-06	0.802708	0.7	0.286	0.145596	CB	RAB31	In_6	Tissue
SLC22A17	8.01e-06	1.01029	0.827	0.452	0.154338	CB	SLC22A17	In_6	Tissue
ITPR1	1.02e-05	0.902972	0.673	0.262	0.197311	CB	ITPR1	In_6	Tissue
SCGN	1.3e-05	1.05454	0.713	0.31	0.250442	CB	SCGN	In_6	Tissue
RPS27	2.19e-05	0.936145	0.58	0.19	0.422957	CB	RPS27	In_6	Tissue
BRAF	2.57e-05	0.871496	0.68	0.286	0.494698	CB	BRAF	In_6	Tissue
ALDOA	2.68e-05	0.83852	0.68	0.286	0.517031	CB	ALDOA	In_6	Tissue
NSG1	3.21e-05	0.896899	0.72	0.333	0.618009	CB	NSG1	In_6	Tissue
SCG5	0.000100316	0.805253	0.833	0.5	1	CB	SCG5	In_6	Tissue
B4GALT5	0.000201757	0.852936	0.613	0.262	1	CB	B4GALT5	In_6	Tissue
PIK3R3	0.000201771	0.822027	0.393	0.095	1	CB	PIK3R3	In_6	Tissue
ATP5ME	0.000230034	0.823907	0.587	0.238	1	CB	ATP5ME	In_6	Tissue
PDE10A	0.000443363	1.31618	0.647	0.31	1	CB	PDE10A	In_6	Tissue
RIN2	0.000741735	0.812915	0.68	0.357	1	CB	RIN2	In_6	Tissue
GPR176	0.00253556	0.842436	0.447	0.167	1	CB	GPR176	In_6	Tissue
NAALADL2	0.00405813	1.06663	0.327	0.095	1	CB	NAALADL2	In_6	Tissue
GRM8	0.00475174	1.30866	0.387	0.143	1	CB	GRM8	In_6	Tissue
TTC39B	0.00073517	0.988035	0.407	0.436	1	CSC	TTC39B	In_6	Tissue
ABLIM2	0.00107457	0.931665	0.444	0.388	1	CSC	ABLIM2	In_6	Tissue
DAB1	0.00171142	1.15931	0.519	0.497	1	CSC	DAB1	In_6	Tissue
GAREM1	0.00226733	1.03642	0.593	0.315	1	CSC	GAREM1	In_6	Tissue
ATRNL1	0.00284037	0.924948	0.259	0.242	1	CSC	ATRNL1	In_6	Tissue
RPL14	0.00293064	1.01996	0.519	0.521	1	CSC	RPL14	In_6	Tissue
POLR3H	0.00336396	0.966233	0.296	0.158	1	CSC	POLR3H	In_6	Tissue
CCDC148	0.00428283	1.00355	0.333	0.497	1	CSC	CCDC148	In_6	Tissue
KRR1	0.00452305	0.814306	0.444	0.327	1	CSC	KRR1	In_6	Tissue
PPP2R3C	0.00458846	0.884957	0.407	0.194	1	CSC	PPP2R3C	In_6	Tissue
CDC123	0.00524841	0.852072	0.37	0.236	1	CSC	CDC123	In_6	Tissue
BICRAL	0.00595975	1.19546	0.481	0.521	1	CSC	BICRAL	In_6	Tissue
PANK1	0.00630202	0.86933	0.37	0.279	1	CSC	PANK1	In_6	Tissue
AL117190.2	7.49e-05	0.855388	0.426	0.075	1	CB	AL117190.2	In_7	Tissue
MYH14	0.000248827	0.920738	0.278	0.019	1	CB	MYH14	In_7	Tissue
KIAA1328	0.000275248	0.93706	0.278	0.019	1	CB	KIAA1328	In_7	Tissue
ARHGAP35	0.000296686	1.02778	0.426	0.094	1	CB	ARHGAP35	In_7	Tissue
STK33	0.000326912	1.08953	0.407	0.094	1	CB	STK33	In_7	Tissue
UBE2Z	0.000495376	0.820025	0.259	0.019	1	CB	UBE2Z	In_7	Tissue
ANKRD30B	0.00052361	2.45491	0.333	0.057	1	CB	ANKRD30B	In_7	Tissue
LRP8	0.000608866	0.862763	0.407	0.094	1	CB	LRP8	In_7	Tissue
SRGAP2B	0.0006865	1.105	0.296	0.038	1	CB	SRGAP2B	In_7	Tissue
KCNQ1OT1	0.00122913	0.978036	0.389	0.094	1	CB	KCNQ1OT1	In_7	Tissue
AC093157.1	0.00124038	0.841119	0.278	0.038	1	CB	AC093157.1	In_7	Tissue
NOMO1	0.00154455	0.917848	0.278	0.038	1	CB	NOMO1	In_7	Tissue
FAM3C	0.00167258	1.02068	0.278	0.038	1	CB	FAM3C	In_7	Tissue
ZNF644	0.0017843	1.01153	0.463	0.151	1	CB	ZNF644	In_7	Tissue
NUTM2B-AS1	0.0019444	1.05452	0.389	0.113	1	CB	NUTM2B-AS1	In_7	Tissue
RAB12	0.00202701	0.980394	0.481	0.17	1	CB	RAB12	In_7	Tissue
FAM222B	0.00206706	0.997266	0.444	0.151	1	CB	FAM222B	In_7	Tissue
ADARB1	0.00217251	1.44122	0.5	0.189	1	CB	ADARB1	In_7	Tissue
NT5C2	0.00251804	1.26359	0.389	0.113	1	CB	NT5C2	In_7	Tissue
EPB41	0.00264508	1.0028	0.63	0.302	1	CB	EPB41	In_7	Tissue
TTC14	0.00270353	0.86311	0.389	0.113	1	CB	TTC14	In_7	Tissue
PAPSS1	0.00303852	0.908727	0.259	0.038	1	CB	PAPSS1	In_7	Tissue
PKN2	0.00326735	1.21004	0.519	0.208	1	CB	PKN2	In_7	Tissue
RGL1	0.00326759	1.14979	0.574	0.264	1	CB	RGL1	In_7	Tissue
USP24	0.0040354	0.83276	0.463	0.17	1	CB	USP24	In_7	Tissue
GALK2	0.00437806	0.859034	0.407	0.132	1	CB	GALK2	In_7	Tissue
OSBPL6	0.00451283	1.19991	0.815	0.547	1	CB	OSBPL6	In_7	Tissue
XPR1	0.00470765	1.01236	0.407	0.132	1	CB	XPR1	In_7	Tissue
ST3GAL5	0.00525583	0.843179	0.37	0.113	1	CB	ST3GAL5	In_7	Tissue
EGLN1	0.00576921	1.18548	0.315	0.075	1	CB	EGLN1	In_7	Tissue
TMEM161B	0.00655576	1.01868	0.296	0.075	1	CB	TMEM161B	In_7	Tissue
DIP2B	0.00664883	1.02658	0.556	0.264	1	CB	DIP2B	In_7	Tissue
RPRD2	0.00665575	0.865636	0.37	0.113	1	CB	RPRD2	In_7	Tissue
NRF1	0.00686526	1.30487	0.481	0.208	1	CB	NRF1	In_7	Tissue
ELP4	0.00723649	1.31834	0.389	0.132	1	CB	ELP4	In_7	Tissue
GRB10	0.00865736	0.901117	0.333	0.094	1	CB	GRB10	In_7	Tissue
UVRAG	0.009157	1.60477	0.352	0.113	1	CB	UVRAG	In_7	Tissue
HMGCS1	0.00976033	1.1017	0.622	0.357	1	CSC	HMGCS1	In_7	Tissue
HSPA1B	4.82e-61	1.01035	0.779	0.559	9.29e-57	CB	HSPA1B	Microglia_1	Tissue
SRGN	1.11e-23	1.04448	0.581	0.446	2.15e-19	CB	SRGN	Microglia_1	Tissue
CCDC26	3.24e-14	0.815746	0.348	0.22	6.25e-10	CSC	CCDC26	Microglia_1	Tissue
NOS1AP	0.00411492	0.819454	0.536	0.234	1	BA4	NOS1AP	Microglia_2	Tissue
ZMAT3	0.00578137	0.877596	0.464	0.205	1	BA4	ZMAT3	Microglia_2	Tissue
FAM129A	0.00609844	0.843683	0.357	0.369	1	BA4	FAM129A	Microglia_2	Tissue
PHTF2	0.00689978	0.934762	0.393	0.324	1	BA4	PHTF2	Microglia_2	Tissue
KCNIP1	4.66e-07	1.42694	0.63	0.427	0.00898063	CB	KCNIP1	Microglia_2	Tissue
AC066613.2	7.57e-07	1.10409	0.435	0.169	0.0145903	CB	AC066613.2	Microglia_2	Tissue
PHACTR2	0.000216114	0.838135	0.37	0.181	1	CB	PHACTR2	Microglia_2	Tissue
CD83	0.00189617	0.809671	0.728	0.565	1	CB	CD83	Microglia_2	Tissue
GPR155	0.00471923	1.02255	0.293	0.226	1	CB	GPR155	Microglia_2	Tissue
BMT2	0.00613628	0.906803	0.304	0.246	1	CB	BMT2	Microglia_2	Tissue
RPS28	3.85e-10	1.60799	0.786	0.517	7.42e-06	CSC	RPS28	Microglia_2	Tissue
NUPR1	1.1e-08	1.70798	0.473	0.183	0.000211691	CSC	NUPR1	Microglia_2	Tissue
B2M	4e-08	1.79057	0.65	0.375	0.000771445	CSC	B2M	Microglia_2	Tissue
HLA-DPA1	3.34e-07	1.26244	0.718	0.533	0.00643964	CSC	HLA-DPA1	Microglia_2	Tissue
RPS24	1.61e-06	0.861953	0.636	0.35	0.0311065	CSC	RPS24	Microglia_2	Tissue
RPLP2	2.53e-06	0.831674	0.614	0.333	0.0487031	CSC	RPLP2	Microglia_2	Tissue
RPLP0	2.72e-05	0.807724	0.377	0.175	0.523527	CSC	RPLP0	Microglia_2	Tissue
HLA-DRB1	5.6e-05	1.20595	0.695	0.542	1	CSC	HLA-DRB1	Microglia_2	Tissue
CDK14	6.78e-05	1.02874	0.309	0.108	1	CSC	CDK14	Microglia_2	Tissue
HLA-DPB1	0.000104702	0.930856	0.714	0.517	1	CSC	HLA-DPB1	Microglia_2	Tissue
CD68	0.000105362	0.973707	0.527	0.367	1	CSC	CD68	Microglia_2	Tissue
CAPG	0.000500449	1.13329	0.423	0.25	1	CSC	CAPG	Microglia_2	Tissue
RPL37	0.000714725	0.969494	0.609	0.408	1	CSC	RPL37	Microglia_2	Tissue
RPS5	0.00103062	0.802339	0.341	0.158	1	CSC	RPS5	Microglia_2	Tissue
APOC1	0.00110837	1.75648	0.668	0.492	1	CSC	APOC1	Microglia_2	Tissue
RPSA	0.00199774	1.04858	0.386	0.242	1	CSC	RPSA	Microglia_2	Tissue
HLA-C	0.00523041	0.848715	0.45	0.292	1	CSC	HLA-C	Microglia_2	Tissue
AC022182.1	0.000596645	0.943591	0.318	0.044	1	BA4	AC022182.1	Microglia_3	Tissue
ARPC3	0.000344898	0.834243	0.5	0.25	1	CB	ARPC3	Microglia_3	Tissue
RASGEF1C	0.0018204	0.849142	0.569	0.345	1	CB	RASGEF1C	Microglia_3	Tissue
RPS15	0.00247552	1.04432	0.403	0.24	1	CB	RPS15	Microglia_3	Tissue
SELENOW	0.00312029	0.960923	0.472	0.28	1	CB	SELENOW	Microglia_3	Tissue
LZTS2	0.00648651	0.817954	0.306	0.165	1	CB	LZTS2	Microglia_3	Tissue
RPS6	0.00814868	1.08813	0.472	0.395	1	CB	RPS6	Microglia_3	Tissue
SLC12A2	0.00884552	0.869127	0.431	0.39	1	CB	SLC12A2	Microglia_3	Tissue
IPCEF1	6.31e-08	1.25335	0.9	0.469	0.00121614	CB	IPCEF1	Microglia_4	Tissue
KLHL5	3.1e-06	1.1578	0.725	0.304	0.0598206	CB	KLHL5	Microglia_4	Tissue
SLC38A2	2.61e-05	1.91983	0.575	0.232	0.503919	CB	SLC38A2	Microglia_4	Tissue
TMEM165	0.000200083	0.942707	0.525	0.196	1	CB	TMEM165	Microglia_4	Tissue
PPP1R15A	0.000802072	1.32516	0.475	0.222	1	CB	PPP1R15A	Microglia_4	Tissue
LHFPL2	0.000823036	1.03856	0.825	0.515	1	CB	LHFPL2	Microglia_4	Tissue
ASXL2	0.000848247	0.808256	0.525	0.222	1	CB	ASXL2	Microglia_4	Tissue
CTSZ	0.000910705	0.824749	0.7	0.397	1	CB	CTSZ	Microglia_4	Tissue
HSPB1	0.000914634	1.32055	0.5	0.211	1	CB	HSPB1	Microglia_4	Tissue
SPRED1	0.00093218	1.02556	0.65	0.387	1	CB	SPRED1	Microglia_4	Tissue
SNAP23	0.00107629	0.834749	0.425	0.186	1	CB	SNAP23	Microglia_4	Tissue
SAMSN1	0.00121629	0.813095	0.75	0.448	1	CB	SAMSN1	Microglia_4	Tissue
IKZF1	0.00150286	0.958017	0.725	0.433	1	CB	IKZF1	Microglia_4	Tissue
DNAJB1	0.00158565	0.803439	0.525	0.232	1	CB	DNAJB1	Microglia_4	Tissue
JDP2	0.0017503	1.67237	0.675	0.397	1	CB	JDP2	Microglia_4	Tissue
SPATS2L	0.00178217	0.811898	0.3	0.082	1	CB	SPATS2L	Microglia_4	Tissue
LINC02642	0.00214488	1.01938	0.3	0.088	1	CB	LINC02642	Microglia_4	Tissue
AZIN2	0.00223168	1.23113	0.475	0.216	1	CB	AZIN2	Microglia_4	Tissue
GATM	0.00248105	0.944626	0.425	0.18	1	CB	GATM	Microglia_4	Tissue
DNAJB6	0.00252476	1.43671	0.725	0.454	1	CB	DNAJB6	Microglia_4	Tissue
USP53	0.00258162	1.23674	0.65	0.366	1	CB	USP53	Microglia_4	Tissue
STK40	0.00283319	0.808861	0.3	0.108	1	CB	STK40	Microglia_4	Tissue
GLDN	0.00399505	1.66032	0.575	0.345	1	CB	GLDN	Microglia_4	Tissue
B3GNT5	0.00417227	1.63839	0.5	0.345	1	CB	B3GNT5	Microglia_4	Tissue
DDX10	0.00548357	1.38389	0.425	0.191	1	CB	DDX10	Microglia_4	Tissue
ARFIP1	0.00636865	0.804023	0.475	0.253	1	CB	ARFIP1	Microglia_4	Tissue
MSR1	0.00669863	1.3789	0.825	0.588	1	CB	MSR1	Microglia_4	Tissue
DLEU2	0.00757312	1.0265	0.75	0.521	1	CB	DLEU2	Microglia_4	Tissue
RASSF8	0.00812607	1.07309	0.525	0.268	1	CB	RASSF8	Microglia_4	Tissue
MALT1	4e-05	2.58035	0.596	0.415	0.77204	CSC	MALT1	Microglia_4	Tissue
DNM2	6.19e-05	1.88688	0.658	0.463	1	CSC	DNM2	Microglia_4	Tissue
NAMPT	0.00013011	2.60053	0.658	0.463	1	CSC	NAMPT	Microglia_4	Tissue
AC084871.2	0.00019965	1.30584	0.358	0.098	1	CSC	AC084871.2	Microglia_4	Tissue
AC104365.1	0.000200754	1.40102	0.29	0.049	1	CSC	AC104365.1	Microglia_4	Tissue
CEBPD	0.00020867	2.01701	0.731	0.463	1	CSC	CEBPD	Microglia_4	Tissue
SLC2A3	0.000226562	2.27245	0.539	0.293	1	CSC	SLC2A3	Microglia_4	Tissue
MB21D2	0.00068021	1.863	0.591	0.39	1	CSC	MB21D2	Microglia_4	Tissue
PAPOLG	0.000756942	2.17589	0.57	0.488	1	CSC	PAPOLG	Microglia_4	Tissue
USP36	0.00101113	1.9583	0.534	0.39	1	CSC	USP36	Microglia_4	Tissue
GPR183	0.00133287	1.79098	0.756	0.512	1	CSC	GPR183	Microglia_4	Tissue
ADAM9	0.00135978	1.67499	0.689	0.585	1	CSC	ADAM9	Microglia_4	Tissue
AC120193.1	0.00227782	1.26203	0.56	0.415	1	CSC	AC120193.1	Microglia_4	Tissue
TOP2B	0.00236399	0.949234	0.404	0.415	1	CSC	TOP2B	Microglia_4	Tissue
AC011933.4	0.00310068	1.52692	0.368	0.171	1	CSC	AC011933.4	Microglia_4	Tissue
WDR45B	0.00319484	0.882544	0.311	0.22	1	CSC	WDR45B	Microglia_4	Tissue
INPP4A	0.00355932	1.07011	0.544	0.585	1	CSC	INPP4A	Microglia_4	Tissue
SNX8	0.00361409	1.21213	0.29	0.098	1	CSC	SNX8	Microglia_4	Tissue
RASSF2	0.00404592	1.3313	0.534	0.341	1	CSC	RASSF2	Microglia_4	Tissue
NAPA	0.00408328	0.975937	0.285	0.22	1	CSC	NAPA	Microglia_4	Tissue
MGAT1	0.0043273	1.05078	0.528	0.293	1	CSC	MGAT1	Microglia_4	Tissue
AP3B1	0.00434897	0.814244	0.492	0.512	1	CSC	AP3B1	Microglia_4	Tissue
FDFT1	0.00454135	1.73039	0.29	0.098	1	CSC	FDFT1	Microglia_4	Tissue
ABHD15-AS1	0.00512082	1.34366	0.56	0.341	1	CSC	ABHD15-AS1	Microglia_4	Tissue
FOXK2	0.00546391	1.04191	0.399	0.366	1	CSC	FOXK2	Microglia_4	Tissue
VEGFA	0.00556772	1.64582	0.316	0.098	1	CSC	VEGFA	Microglia_4	Tissue
MYO5A	0.00690834	0.987914	0.451	0.39	1	CSC	MYO5A	Microglia_4	Tissue
AP003086.2	0.0076215	1.06979	0.528	0.317	1	CSC	AP003086.2	Microglia_4	Tissue
CREM	0.00964414	1.13443	0.482	0.439	1	CSC	CREM	Microglia_4	Tissue
GPSM1	0.000915459	1.78792	1	0.049	1	BA4	GPSM1	Microglia_5	Tissue
ISOC1	0.00114283	1.28968	0.667	0	1	BA4	ISOC1	Microglia_5	Tissue
RPS4Y1	0.00114283	1.3321	0.667	0	1	BA4	RPS4Y1	Microglia_5	Tissue
SLIRP	0.00114283	1.3321	0.667	0	1	BA4	SLIRP	Microglia_5	Tissue
C9orf40	0.00443148	1.27823	0.667	0.024	1	BA4	C9orf40	Microglia_5	Tissue
ASMTL-AS1	0.00443148	1.26944	0.667	0.024	1	BA4	ASMTL-AS1	Microglia_5	Tissue
DOC2A	0.00443148	1.16947	0.667	0.024	1	BA4	DOC2A	Microglia_5	Tissue
TREX2	0.00443148	1.46412	0.667	0.024	1	BA4	TREX2	Microglia_5	Tissue
GUK1	0.00443148	1.6722	0.667	0.024	1	BA4	GUK1	Microglia_5	Tissue
DMXL2	0.00439457	0.891728	0.727	0.182	1	CB	DMXL2	Microglia_5	Tissue
C11orf24	0.0049498	1.11203	0.273	0	1	CB	C11orf24	Microglia_5	Tissue
UTY	0.00986711	1.13755	0.545	0.091	1	CB	UTY	Microglia_5	Tissue
CNPY3	0.00020424	0.936458	0.5	0	1	CSC	CNPY3	Microglia_5	Tissue
KLHL24	0.000398599	1.55651	0.467	0	1	CSC	KLHL24	Microglia_5	Tissue
LNPEP	0.000756893	1.37631	0.433	0	1	CSC	LNPEP	Microglia_5	Tissue
TPP2	0.000756893	1.30197	0.433	0	1	CSC	TPP2	Microglia_5	Tissue
SRBD1	0.000756893	0.897944	0.433	0	1	CSC	SRBD1	Microglia_5	Tissue
AC087564.1	0.000959413	2.10724	0.633	0.071	1	CSC	AC087564.1	Microglia_5	Tissue
TMEM65	0.000966236	0.896547	0.6	0.071	1	CSC	TMEM65	Microglia_5	Tissue
PREX1	0.0012911	1.53347	0.933	0.5	1	CSC	PREX1	Microglia_5	Tissue
MAST3	0.00140232	1.06883	0.4	0	1	CSC	MAST3	Microglia_5	Tissue
ZBTB40	0.00140232	0.893042	0.4	0	1	CSC	ZBTB40	Microglia_5	Tissue
AL163541.1	0.00140232	2.92131	0.4	0	1	CSC	AL163541.1	Microglia_5	Tissue
RAB8B	0.00140232	1.06594	0.4	0	1	CSC	RAB8B	Microglia_5	Tissue
SNX27	0.00140232	1.04959	0.4	0	1	CSC	SNX27	Microglia_5	Tissue
FADS2	0.00140232	0.938679	0.4	0	1	CSC	FADS2	Microglia_5	Tissue
TENT4A	0.00140232	0.862494	0.4	0	1	CSC	TENT4A	Microglia_5	Tissue
RCC2	0.00183932	1.06197	0.6	0.071	1	CSC	RCC2	Microglia_5	Tissue
LPCAT2	0.00184179	1.75184	0.9	0.571	1	CSC	LPCAT2	Microglia_5	Tissue
ARHGDIB	0.00254135	1.15604	0.367	0	1	CSC	ARHGDIB	Microglia_5	Tissue
GK	0.00254135	2.23412	0.367	0	1	CSC	GK	Microglia_5	Tissue
STX12	0.00254135	0.910457	0.367	0	1	CSC	STX12	Microglia_5	Tissue
EMC2	0.00254135	0.982831	0.367	0	1	CSC	EMC2	Microglia_5	Tissue
HECTD1	0.00328233	1.27135	0.667	0.143	1	CSC	HECTD1	Microglia_5	Tissue
MAP4K3	0.00443152	0.981589	0.733	0.214	1	CSC	MAP4K3	Microglia_5	Tissue
DLST	0.00451534	0.864983	0.333	0	1	CSC	DLST	Microglia_5	Tissue
IGF1	0.00451534	0.86797	0.333	0	1	CSC	IGF1	Microglia_5	Tissue
BRINP1	0.00451534	1.14222	0.333	0	1	CSC	BRINP1	Microglia_5	Tissue
PLB1	0.00451534	0.90949	0.333	0	1	CSC	PLB1	Microglia_5	Tissue
RGS1	0.00475371	2.48774	0.633	0.143	1	CSC	RGS1	Microglia_5	Tissue
KCTD12	0.00519425	1.44211	0.7	0.214	1	CSC	KCTD12	Microglia_5	Tissue
PCED1B	0.00616819	1.38726	0.533	0.071	1	CSC	PCED1B	Microglia_5	Tissue
ADD1	0.00683515	1.82992	0.633	0.143	1	CSC	ADD1	Microglia_5	Tissue
RAB3GAP1	0.00700508	1.25477	0.633	0.143	1	CSC	RAB3GAP1	Microglia_5	Tissue
ASTN1	0.0078826	1.04487	0.3	0	1	CSC	ASTN1	Microglia_5	Tissue
STOM	0.0078826	0.852112	0.3	0	1	CSC	STOM	Microglia_5	Tissue
NLRP3	0.0078826	0.844093	0.3	0	1	CSC	NLRP3	Microglia_5	Tissue
POM121C	0.0078826	0.825122	0.3	0	1	CSC	POM121C	Microglia_5	Tissue
RNF138	0.0078826	0.912137	0.3	0	1	CSC	RNF138	Microglia_5	Tissue
XRCC5	0.00942436	0.825588	0.6	0.143	1	CSC	XRCC5	Microglia_5	Tissue
RPS6KA3	0.00977819	1.3344	0.6	0.143	1	CSC	RPS6KA3	Microglia_5	Tissue
C11orf96	4.65e-09	1.62422	0.549	0.435	8.96e-05	CB	C11orf96	Mural_cap_1	Tissue
MIR4435-2HG	3.1e-06	0.82656	0.555	0.448	0.0596874	CB	MIR4435-2HG	Mural_cap_1	Tissue
VMP1	9.87e-06	1.76753	0.451	0.376	0.190377	CB	VMP1	Mural_cap_1	Tissue
ARRDC3	1.09e-05	0.811327	0.273	0.203	0.209407	CB	ARRDC3	Mural_cap_1	Tissue
CCNH	0.000744776	0.811847	0.59	0.54	1	CB	CCNH	Mural_cap_1	Tissue
ATP1B3	0.00129717	1.06342	0.434	0.401	1	CB	ATP1B3	Mural_cap_1	Tissue
SHISA6	0.00284924	0.852555	0.431	0.321	1	BA4	SHISA6	Mural_cap_2	Tissue
LINC02664	6.67e-06	1.23461	0.703	0.495	0.128537	CB	LINC02664	Mural_cap_2	Tissue
EYA1	9.18e-06	1.01477	0.396	0.183	0.176942	CB	EYA1	Mural_cap_2	Tissue
AC007319.1	0.00168287	0.92601	0.475	0.274	1	CB	AC007319.1	Mural_cap_2	Tissue
APOE	0.00203799	1.2011	0.604	0.457	1	CB	APOE	Mural_cap_2	Tissue
ADGRL2	3.36e-09	1.0956	0.816	0.584	6.47e-05	CSC	ADGRL2	Mural_cap_2	Tissue
CLDN5	3.66e-06	1.15957	0.531	0.185	0.0706378	BA4	CLDN5	Mural_vein_1	Tissue
MECOM	7.62e-06	1.47881	0.469	0.166	0.146963	BA4	MECOM	Mural_vein_1	Tissue
PLXNC1	0.000116999	0.826377	0.306	0.318	1	BA4	PLXNC1	Mural_vein_1	Tissue
EPAS1	0.000189743	1.46714	0.551	0.282	1	BA4	EPAS1	Mural_vein_1	Tissue
GPCPD1	0.000220166	1.09961	0.429	0.401	1	BA4	GPCPD1	Mural_vein_1	Tissue
RPS3	0.00024128	0.850672	0.408	0.326	1	BA4	RPS3	Mural_vein_1	Tissue
ABCB1	0.000362365	1.00542	0.49	0.224	1	BA4	ABCB1	Mural_vein_1	Tissue
IFI27	0.000509772	0.963068	0.49	0.285	1	BA4	IFI27	Mural_vein_1	Tissue
EGFL7	0.00122594	1.08412	0.327	0.149	1	BA4	EGFL7	Mural_vein_1	Tissue
FLI1	0.00176817	1.35764	0.388	0.185	1	BA4	FLI1	Mural_vein_1	Tissue
CDH6	0.00280711	1.0115	0.286	0.146	1	BA4	CDH6	Mural_vein_1	Tissue
MYRIP	0.00344475	0.8971	0.265	0.174	1	BA4	MYRIP	Mural_vein_1	Tissue
ELOVL7	0.00488387	1.09859	0.306	0.16	1	BA4	ELOVL7	Mural_vein_1	Tissue
ABCG2	0.00607615	1.10447	0.347	0.185	1	BA4	ABCG2	Mural_vein_1	Tissue
RPS4X	0.00693421	0.811798	0.51	0.356	1	BA4	RPS4X	Mural_vein_1	Tissue
CAVIN2	0.00882853	0.813782	0.388	0.282	1	BA4	CAVIN2	Mural_vein_1	Tissue
ADAMTS12	6.59e-10	2.63705	0.592	0.226	1.27e-05	CB	ADAMTS12	Mural_vein_1	Tissue
SRPX2	1.05e-08	1.16325	0.69	0.335	0.000202539	CB	SRPX2	Mural_vein_1	Tissue
ANO2	1.5e-07	1.39075	0.521	0.226	0.0028953	CB	ANO2	Mural_vein_1	Tissue
SGCD	2.64e-07	1.69611	0.549	0.271	0.00508061	CB	SGCD	Mural_vein_1	Tissue
RIPOR3	6.71e-07	0.88387	0.282	0.059	0.0129365	CB	RIPOR3	Mural_vein_1	Tissue
LINC00924	1.31e-05	1.46621	0.394	0.185	0.251727	CB	LINC00924	Mural_vein_1	Tissue
ITIH5	1.86e-05	1.163	0.761	0.538	0.358437	CB	ITIH5	Mural_vein_1	Tissue
AL139383.1	3.45e-05	1.2764	0.451	0.256	0.665016	CB	AL139383.1	Mural_vein_1	Tissue
CENPP	5.4e-05	2.15294	0.535	0.397	1	CB	CENPP	Mural_vein_1	Tissue
GPM6A	9.74e-05	1.07545	0.352	0.147	1	CB	GPM6A	Mural_vein_1	Tissue
PKNOX2	0.000110947	1.01094	0.563	0.306	1	CB	PKNOX2	Mural_vein_1	Tissue
ABCA10	0.000113855	0.951834	0.69	0.488	1	CB	ABCA10	Mural_vein_1	Tissue
ALDH1A1	0.000124327	0.940352	0.479	0.238	1	CB	ALDH1A1	Mural_vein_1	Tissue
FAM189A1	0.000155589	0.954145	0.408	0.174	1	CB	FAM189A1	Mural_vein_1	Tissue
KCNE4	0.00020757	1.23273	0.268	0.109	1	CB	KCNE4	Mural_vein_1	Tissue
ANKRD44	0.000504282	0.97231	0.535	0.376	1	CB	ANKRD44	Mural_vein_1	Tissue
AC019197.1	0.000631725	0.881964	0.366	0.156	1	CB	AC019197.1	Mural_vein_1	Tissue
DCAF6	0.000978415	0.918056	0.563	0.382	1	CB	DCAF6	Mural_vein_1	Tissue
RUNX1	0.00106661	1.04612	0.268	0.185	1	CB	RUNX1	Mural_vein_1	Tissue
SNTB1	0.00126607	0.87875	0.338	0.171	1	CB	SNTB1	Mural_vein_1	Tissue
ASPH	0.00153789	0.864934	0.394	0.326	1	CB	ASPH	Mural_vein_1	Tissue
CCN4	0.00172115	1.75202	0.254	0.138	1	CB	CCN4	Mural_vein_1	Tissue
CYFIP1	0.00285279	0.917802	0.352	0.179	1	CB	CYFIP1	Mural_vein_1	Tissue
PHC2	0.00556376	0.841901	0.479	0.309	1	CB	PHC2	Mural_vein_1	Tissue
WIPF1	0.00693425	0.91741	0.437	0.271	1	CB	WIPF1	Mural_vein_1	Tissue
CLIC4	0.00785261	0.975355	0.521	0.365	1	CB	CLIC4	Mural_vein_1	Tissue
FAM13A	0.00813567	0.966387	0.592	0.391	1	CB	FAM13A	Mural_vein_1	Tissue
HCN1	0.00925792	1.20243	0.282	0.159	1	CB	HCN1	Mural_vein_1	Tissue
EPHA7	4.85e-16	1.93503	0.529	0.108	9.36e-12	CSC	EPHA7	Mural_vein_1	Tissue
SLC7A2	2.31e-13	1.88424	0.44	0.083	4.45e-09	CSC	SLC7A2	Mural_vein_1	Tissue
IGFBP6	6.94e-12	2.41751	0.694	0.333	1.34e-07	CSC	IGFBP6	Mural_vein_1	Tissue
PDZRN4	8.98e-11	3.36998	0.323	0.042	1.73e-06	CSC	PDZRN4	Mural_vein_1	Tissue
SLC22A3	1.81e-10	1.31103	0.282	0.025	3.49e-06	CSC	SLC22A3	Mural_vein_1	Tissue
CACNB2	2.16e-09	1.93445	0.656	0.342	4.16e-05	CSC	CACNB2	Mural_vein_1	Tissue
NDRG1	7.29e-09	1.08553	0.519	0.208	0.00014046	CSC	NDRG1	Mural_vein_1	Tissue
NR4A2	2.67e-08	1.58243	0.285	0.05	0.000513886	CSC	NR4A2	Mural_vein_1	Tissue
EYA2	8.21e-08	1.53111	0.316	0.075	0.00158367	CSC	EYA2	Mural_vein_1	Tissue
DENND4A	8.67e-08	1.12372	0.526	0.267	0.00167239	CSC	DENND4A	Mural_vein_1	Tissue
CASC15	1.63e-07	1.5096	0.515	0.25	0.00314247	CSC	CASC15	Mural_vein_1	Tissue
TENM2	1.9e-07	1.49546	0.254	0.042	0.00365464	CSC	TENM2	Mural_vein_1	Tissue
BNC2	3.24e-07	2.90454	0.481	0.258	0.00624668	CSC	BNC2	Mural_vein_1	Tissue
PTCH1	4.38e-07	1.21503	0.306	0.075	0.00845124	CSC	PTCH1	Mural_vein_1	Tissue
NTRK2	6.37e-07	1.33134	0.447	0.217	0.012282	CSC	NTRK2	Mural_vein_1	Tissue
BMP5	4.56e-06	1.08046	0.371	0.142	0.0878659	CSC	BMP5	Mural_vein_1	Tissue
ADAMTSL3	6.17e-06	1.20847	0.323	0.108	0.118983	CSC	ADAMTSL3	Mural_vein_1	Tissue
THBS2	2.28e-05	1.25191	0.543	0.317	0.439037	CSC	THBS2	Mural_vein_1	Tissue
FLVCR2	2.59e-05	1.15989	0.491	0.275	0.499753	CSC	FLVCR2	Mural_vein_1	Tissue
NHSL2	2.65e-05	1.29093	0.409	0.242	0.511879	CSC	NHSL2	Mural_vein_1	Tissue
EBF2	0.000520094	1.56955	0.251	0.108	1	CSC	EBF2	Mural_vein_1	Tissue
ESYT2	0.00106001	1.5459	0.656	0.492	1	CSC	ESYT2	Mural_vein_1	Tissue
VCAN	0.0013495	1.16773	0.467	0.317	1	CSC	VCAN	Mural_vein_1	Tissue
KLHL29	0.00174242	1.22892	0.254	0.158	1	CSC	KLHL29	Mural_vein_1	Tissue
COL3A1	0.00317232	1.35668	0.512	0.35	1	CSC	COL3A1	Mural_vein_1	Tissue
GRK5	0.00440409	1.13575	0.533	0.433	1	CSC	GRK5	Mural_vein_1	Tissue
BACH2	0.00515338	1.16341	0.457	0.317	1	CSC	BACH2	Mural_vein_1	Tissue
GRIN2B	0.000306427	0.865426	0.52	0.125	1	BA4	GRIN2B	Neur	Tissue
PSMB6	0.00733006	1.25201	0.32	0.075	1	BA4	PSMB6	Neur	Tissue
RPL24	0.000127889	1.48243	0.423	0.43	1	CB	RPL24	Neur	Tissue
UBR3	0.000471106	1.49111	0.538	0.456	1	CB	UBR3	Neur	Tissue
LUZP1	0.00172594	1.94144	0.269	0.038	1	CB	LUZP1	Neur	Tissue
GALNT8	0.00180726	1.09933	0.5	0.481	1	CB	GALNT8	Neur	Tissue
PTPRR	0.00188965	1.06062	0.577	0.241	1	CB	PTPRR	Neur	Tissue
MED10	0.00273111	1.68365	0.346	0.101	1	CB	MED10	Neur	Tissue
LRBA	0.00301865	1.26555	0.346	0.063	1	CB	LRBA	Neur	Tissue
DNM3	0.00314162	1.74246	0.538	0.316	1	CB	DNM3	Neur	Tissue
YLPM1	0.0043897	1.05224	0.385	0.114	1	CB	YLPM1	Neur	Tissue
BEND6	0.00470715	1.52483	0.308	0.228	1	CB	BEND6	Neur	Tissue
DCC	0.00492432	1.85171	0.462	0.342	1	CB	DCC	Neur	Tissue
MIR181A1HG	0.00513478	1.6388	0.538	0.266	1	CB	MIR181A1HG	Neur	Tissue
CHCHD2	0.00576892	0.959183	0.538	0.57	1	CB	CHCHD2	Neur	Tissue
KCNB2	0.00612554	0.991998	0.731	0.405	1	CB	KCNB2	Neur	Tissue
GLRX3	0.00631659	2.08895	0.269	0.076	1	CB	GLRX3	Neur	Tissue
KCNN2	0.00690447	1.21989	0.615	0.392	1	CB	KCNN2	Neur	Tissue
AMPD2	0.0080585	1.75423	0.308	0.329	1	CB	AMPD2	Neur	Tissue
ATF2	0.00845406	1.15967	0.462	0.304	1	CB	ATF2	Neur	Tissue
COX5B	0.00917655	0.818227	0.385	0.506	1	CB	COX5B	Neur	Tissue
ELAVL3	1.14e-08	0.966556	0.648	0.118	0.000220271	CSC	ELAVL3	Neur	Tissue
RNF146	3.03e-07	0.911229	0.333	0	0.00585082	CSC	RNF146	Neur	Tissue
AC097478.1	4.46e-07	1.29047	0.426	0.02	0.0085981	CSC	AC097478.1	Neur	Tissue
MTRNR2L1	2.07e-06	1.09315	0.389	0.02	0.0399007	CSC	MTRNR2L1	Neur	Tissue
AP2A1	4.44e-06	0.931237	0.426	0.039	0.0856169	CSC	AP2A1	Neur	Tissue
PAIP2	9.34e-06	0.961388	0.593	0.157	0.180107	CSC	PAIP2	Neur	Tissue
MAP1LC3B	1.42e-05	1.03783	0.796	0.353	0.273806	CSC	MAP1LC3B	Neur	Tissue
PTDSS1	2.38e-05	0.850017	0.389	0.039	0.459427	CSC	PTDSS1	Neur	Tissue
SHISA4	2.54e-05	0.880765	0.333	0.02	0.490627	CSC	SHISA4	Neur	Tissue
PREPL	2.83e-05	1.11195	0.815	0.412	0.546587	CSC	PREPL	Neur	Tissue
NUAK1	3.47e-05	1.09353	0.481	0.098	0.669874	CSC	NUAK1	Neur	Tissue
GRIN1	4.33e-05	0.854108	0.852	0.451	0.834585	CSC	GRIN1	Neur	Tissue
CSK	6.58e-05	0.924961	0.315	0.02	1	CSC	CSK	Neur	Tissue
TOMM20	7.06e-05	1.16623	0.63	0.216	1	CSC	TOMM20	Neur	Tissue
MAPRE3	7.2e-05	0.895752	0.63	0.216	1	CSC	MAPRE3	Neur	Tissue
CHMP4B	0.000125468	0.867181	0.389	0.059	1	CSC	CHMP4B	Neur	Tissue
EXTL2	0.000276921	0.893443	0.704	0.314	1	CSC	EXTL2	Neur	Tissue
CBX1	0.000282607	1.00518	0.37	0.059	1	CSC	CBX1	Neur	Tissue
PTPRN	0.000400007	0.908428	0.796	0.431	1	CSC	PTPRN	Neur	Tissue
MGST3	0.000459658	1.03674	0.537	0.176	1	CSC	MGST3	Neur	Tissue
LGALS3BP	0.00055284	1.04332	0.352	0.059	1	CSC	LGALS3BP	Neur	Tissue
PPP2R5C	0.000665452	0.881388	0.444	0.118	1	CSC	PPP2R5C	Neur	Tissue
RTL8C	0.000800889	0.861824	0.759	0.431	1	CSC	RTL8C	Neur	Tissue
PLD3	0.000805803	0.843932	0.593	0.235	1	CSC	PLD3	Neur	Tissue
NPM1	0.00104179	1.17516	0.296	0.039	1	CSC	NPM1	Neur	Tissue
RC3H2	0.00106718	0.890893	0.37	0.078	1	CSC	RC3H2	Neur	Tissue
FXYD7	0.00132402	1.13056	0.593	0.255	1	CSC	FXYD7	Neur	Tissue
LSM4	0.00174861	0.893741	0.444	0.137	1	CSC	LSM4	Neur	Tissue
MEF2D	0.00175803	0.921803	0.5	0.176	1	CSC	MEF2D	Neur	Tissue
RAB3A	0.00178743	0.863337	0.667	0.333	1	CSC	RAB3A	Neur	Tissue
OLFM2	0.00335349	0.867353	0.574	0.255	1	CSC	OLFM2	Neur	Tissue
NDUFAF4	0.00342078	0.906937	0.37	0.098	1	CSC	NDUFAF4	Neur	Tissue
ANKRD34A	0.00359748	0.89152	0.259	0.039	1	CSC	ANKRD34A	Neur	Tissue
AC010197.2	0.00376955	0.970288	0.426	0.137	1	CSC	AC010197.2	Neur	Tissue
DLG4	0.00628293	0.859676	0.352	0.098	1	CSC	DLG4	Neur	Tissue
SYN1	0.00905739	0.891594	0.667	0.373	1	CSC	SYN1	Neur	Tissue
LURAP1L-AS1	3.16e-55	0.816151	0.367	0.166	6.09e-51	BA4	LURAP1L-AS1	Oligo_A	Tissue
DPP61	1.77e-79	1.18953	0.464	0.205	3.41e-75	CB	DPP6	Oligo_A	Tissue
SLC5A11	2.89e-71	0.889905	0.582	0.323	5.57e-67	CB	SLC5A11	Oligo_A	Tissue
KCNMB4	3.55e-72	0.833301	0.509	0.331	6.85e-68	CSC	KCNMB4	Oligo_A	Tissue
AC092691.1	4.85e-54	0.932752	0.304	0.145	9.35e-50	CSC	AC092691.1	Oligo_A	Tissue
GNA14	6.17e-148	1.21201	0.5	0.234	1.19e-143	CSC	GNA14	Oligo_B	Tissue
NLGN1	1.15e-86	0.893297	0.588	0.326	2.21e-82	CSC	NLGN1	Oligo_B	Tissue
PPEF1	2.78e-15	0.880429	0.593	0.317	5.36e-11	BA4	PPEF1	Oligo_C	Tissue
AC008945.2	3.51e-16	0.880227	0.687	0.589	6.77e-12	CB	AC008945.2	Oligo_C	Tissue
CPS1	3.03e-10	0.829888	0.361	0.258	5.85e-06	CB	CPS1	Oligo_C	Tissue
KCNH8	1.56e-10	0.868467	0.334	0.227	3e-06	CB	KCNH8	Oligo_D	Tissue
AL139260.1	6.78e-25	1.20544	0.334	0.131	1.31e-20	BA4	AL139260.1	Oligo_E	Tissue
CADM1	1.42e-19	0.80434	0.52	0.309	2.75e-15	BA4	CADM1	Oligo_E	Tissue
NAV2	1.05e-08	1.24306	0.347	0.3	0.00020172	CB	NAV2	Oligo_E	Tissue
DOCK1	3.81e-07	0.835554	0.464	0.362	0.00733993	CB	DOCK1	Oligo_E	Tissue
ITPKB	0.000195825	0.821899	0.333	0.262	1	CB	ITPKB	Oligo_E	Tissue
APLP11	1.82e-38	1.10023	0.724	0.58	3.52e-34	CSC	APLP1	Oligo_E	Tissue
HAPLN2	1.92e-34	0.987894	0.632	0.551	3.7e-30	CSC	HAPLN2	Oligo_E	Tissue
MAG	1.02e-28	1.1557	0.603	0.517	1.97e-24	CSC	MAG	Oligo_E	Tissue
ELOVL1	1.52e-26	1.20503	0.379	0.231	2.93e-22	CSC	ELOVL1	Oligo_E	Tissue
FA2H	4.57e-26	1.04756	0.521	0.385	8.81e-22	CSC	FA2H	Oligo_E	Tissue
ATP1B11	1.6e-25	0.890733	0.631	0.509	3.09e-21	CSC	ATP1B1	Oligo_E	Tissue
RAPGEF51	7.02e-25	0.911767	0.705	0.597	1.35e-20	CSC	RAPGEF5	Oligo_E	Tissue
TUBB4A1	7.94e-24	1.00918	0.517	0.387	1.53e-19	CSC	TUBB4A	Oligo_E	Tissue
SCARB2	4.17e-23	0.97842	0.457	0.325	8.05e-19	CSC	SCARB2	Oligo_E	Tissue
TMEM151A	7.22e-23	1.08737	0.414	0.301	1.39e-18	CSC	TMEM151A	Oligo_E	Tissue
LANCL11	1.63e-20	0.852511	0.567	0.418	3.14e-16	CSC	LANCL1	Oligo_E	Tissue
SRCIN11	1.01e-19	0.852135	0.47	0.385	1.95e-15	CSC	SRCIN1	Oligo_E	Tissue
HSPA2	1.38e-19	0.990195	0.373	0.304	2.66e-15	CSC	HSPA2	Oligo_E	Tissue
NKX6-2	1.74e-19	0.886209	0.483	0.36	3.35e-15	CSC	NKX6-2	Oligo_E	Tissue
AMER2	1.82e-19	0.898379	0.36	0.3	3.5e-15	CSC	AMER2	Oligo_E	Tissue
APBB1	4.17e-19	0.990089	0.334	0.228	8.03e-15	CSC	APBB1	Oligo_E	Tissue
AL359091.1	1.09e-18	1.22272	0.353	0.215	2.1e-14	CSC	AL359091.1	Oligo_E	Tissue
MT-ND5	1.47e-18	0.861913	0.629	0.534	2.84e-14	CSC	MT-ND5	Oligo_E	Tissue
STMN4	5.64e-18	0.914486	0.328	0.277	1.09e-13	CSC	STMN4	Oligo_E	Tissue
FEZ1	6.45e-18	0.907289	0.461	0.371	1.24e-13	CSC	FEZ1	Oligo_E	Tissue
TXNIP	5.6e-15	0.942013	0.304	0.202	1.08e-10	CSC	TXNIP	Oligo_E	Tissue
ADAP1	1.37e-14	0.964269	0.284	0.194	2.65e-10	CSC	ADAP1	Oligo_E	Tissue
CDKN1C	4.53e-14	0.882865	0.33	0.232	8.74e-10	CSC	CDKN1C	Oligo_E	Tissue
VWA1	4.92e-14	0.897328	0.276	0.165	9.49e-10	CSC	VWA1	Oligo_E	Tissue
TTYH1	2.24e-13	0.885121	0.304	0.21	4.32e-09	CSC	TTYH1	Oligo_E	Tissue
CHADL	4.37e-13	0.9282	0.263	0.173	8.43e-09	CSC	CHADL	Oligo_E	Tissue
ERBB4	5.67e-13	0.864497	0.466	0.358	1.09e-08	CSC	ERBB4	Oligo_E	Tissue
PAQR6	8.21e-12	1.08093	0.257	0.172	1.58e-07	CSC	PAQR6	Oligo_E	Tissue
NORAD	3.22e-11	0.829849	0.297	0.221	6.2e-07	CSC	NORAD	Oligo_E	Tissue
CA2	1.4e-07	1.72437	0.45	0.188	0.00269897	CB	CA2	Oligo_F	Tissue
TTLL7	7.58e-06	1.08386	0.517	0.444	0.146178	CB	TTLL7	Oligo_F	Tissue
OCIAD1	1.86e-05	0.895104	0.55	0.505	0.358706	CB	OCIAD1	Oligo_F	Tissue
LRRC8D	4.96e-05	0.891419	0.4	0.383	0.95585	CB	LRRC8D	Oligo_F	Tissue
UNC5B	6.86e-05	1.05954	0.317	0.17	1	CB	UNC5B	Oligo_F	Tissue
PLIN3	7.62e-05	0.886866	0.6	0.437	1	CB	PLIN3	Oligo_F	Tissue
PARP1	0.000158702	0.884638	0.717	0.585	1	CB	PARP1	Oligo_F	Tissue
PSEN1	0.000208027	0.870977	0.55	0.444	1	CB	PSEN1	Oligo_F	Tissue
COBL	0.000296237	1.17315	0.3	0.184	1	CB	COBL	Oligo_F	Tissue
PRR18	0.000323591	0.934699	0.367	0.318	1	CB	PRR18	Oligo_F	Tissue
CCDC90B	0.000328233	0.893974	0.417	0.296	1	CB	CCDC90B	Oligo_F	Tissue
CSRP1	0.000391623	0.914321	0.65	0.484	1	CB	CSRP1	Oligo_F	Tissue
SLC31A2	0.000433617	0.898487	0.483	0.484	1	CB	SLC31A2	Oligo_F	Tissue
RPL6	0.000539648	0.913274	0.317	0.303	1	CB	RPL6	Oligo_F	Tissue
ANKRD17	0.00114604	1.17738	0.3	0.184	1	CB	ANKRD17	Oligo_F	Tissue
DSTYK	0.00119854	0.937974	0.367	0.267	1	CB	DSTYK	Oligo_F	Tissue
ATP5F1E	0.00134009	0.970087	0.5	0.437	1	CB	ATP5F1E	Oligo_F	Tissue
PPP1R14A	0.00137256	0.925182	0.567	0.52	1	CB	PPP1R14A	Oligo_F	Tissue
BMP7	0.00143762	0.903814	0.433	0.256	1	CB	BMP7	Oligo_F	Tissue
TUFM	0.0015859	0.926906	0.4	0.26	1	CB	TUFM	Oligo_F	Tissue
RDX	0.00160289	0.951182	0.5	0.394	1	CB	RDX	Oligo_F	Tissue
UQCRC1	0.00178456	0.913092	0.333	0.231	1	CB	UQCRC1	Oligo_F	Tissue
ZDHHC9	0.00186244	0.86	0.4	0.271	1	CB	ZDHHC9	Oligo_F	Tissue
PLS3	0.00193171	0.85223	0.3	0.141	1	CB	PLS3	Oligo_F	Tissue
MAP7	0.00203252	0.873425	0.55	0.574	1	CB	MAP7	Oligo_F	Tissue
PHLPP1	0.00294031	1.06367	0.3	0.256	1	CB	PHLPP1	Oligo_F	Tissue
SRSF11	0.00338166	1.0491	0.333	0.213	1	CB	SRSF11	Oligo_F	Tissue
ST18	0.00421303	1.76948	0.417	0.383	1	CB	ST18	Oligo_F	Tissue
PNPLA6	0.00455189	0.866622	0.333	0.217	1	CB	PNPLA6	Oligo_F	Tissue
PKP4	0.00474168	0.881202	0.383	0.523	1	CB	PKP4	Oligo_F	Tissue
ADARB2	0.00628832	0.944683	0.3	0.17	1	CB	ADARB2	Oligo_F	Tissue
ADAR	0.00714073	0.879694	0.317	0.191	1	CB	ADAR	Oligo_F	Tissue
SGCZ	2.42e-22	1.41022	0.254	0.102	4.66e-18	CSC	SGCZ	OPC_A	Tissue
BAALC	4.97e-08	1.23996	0.626	0.107	0.000958052	BA4	BAALC	OPC_B	Tissue
CMIP	5.37e-08	1.04053	0.43	0	0.00103479	BA4	CMIP	OPC_B	Tissue
PARD3	5.88e-08	0.875735	0.787	0.286	0.00113293	BA4	PARD3	OPC_B	Tissue
[truncated: 3,696 more rows]
