# Supplementary material for: Brain matters: unveiling the distinct contributions of region, age, and sex to glia diversity and CNS function
Source: Acta Neuropathol Commun. 2023 May 22;11:84. doi: 10.1186/s40478-023-01568-z (PMC10204264; doi:10.1186/s40478-023-01568-z)
Supplement: Supplementary file 6 — Additional file 6: Table of gene ontology terms with CNS region, age and sex. [file 40478_2023_1568_MOESM6_ESM.xlsx]

## Sheet: All_glia
	ID	Description	GeneRatio	BgRatio	pvalue	p.adjust	qvalue	geneID	Count	Cell_type	cluster
GO:0050651	GO:0050651	dermatan sulfate proteoglycan biosynthetic process	1974-04-01	15/13319	1.14e-06	0.00113778	0.00107134	63827/1463/55790/1462	4	astrocytes	BA4
GO:0050655	GO:0050655	dermatan sulfate proteoglycan metabolic process	1974-04-01	16/13319	1.52e-06	0.00113778	0.00107134	63827/1463/55790/1462	4	astrocytes	BA4
GO:0030206	GO:0030206	chondroitin sulfate biosynthetic process	1974-04-01	24/13319	8.58e-06	0.004282	0.00403196	63827/1463/55790/1462	4	astrocytes	BA4
GO:0050650	GO:0050650	chondroitin sulfate proteoglycan biosynthetic process	1974-04-01	29/13319	1.88e-05	0.00702897	0.00661852	63827/1463/55790/1462	4	astrocytes	BA4
GO:0030208	GO:0030208	dermatan sulfate biosynthetic process	1974-03-01	12/13319	3.49e-05	0.00847173	0.00797704	63827/1463/1462	3	astrocytes	BA4
GO:0030204	GO:0030204	chondroitin sulfate metabolic process	1974-04-01	35/13319	4.03e-05	0.00847173	0.00797704	63827/1463/55790/1462	4	astrocytes	BA4
GO:0030205	GO:0030205	dermatan sulfate metabolic process	1974-03-01	13/13319	4.52e-05	0.00847173	0.00797704	63827/1463/1462	3	astrocytes	BA4
GO:0030207	GO:0030207	chondroitin sulfate catabolic process	1974-03-01	13/13319	4.52e-05	0.00847173	0.00797704	63827/1463/1462	3	astrocytes	BA4
GO:0007411	GO:0007411	axon guidance	1974-08-01	248/13319	6.74e-05	0.00943879	0.00888763	1946/285220/2047/1002/57453/2737/7430/1808	8	astrocytes	BA4
GO:0050654	GO:0050654	chondroitin sulfate proteoglycan metabolic process	1974-04-01	40/13319	6.9e-05	0.00943879	0.00888763	63827/1463/55790/1462	4	astrocytes	BA4
GO:0097485	GO:0097485	neuron projection guidance	1974-08-01	249/13319	6.93e-05	0.00943879	0.00888763	1946/285220/2047/1002/57453/2737/7430/1808	8	astrocytes	BA4
GO:0001503	GO:0001503	ossification	1974-09-01	329/13319	8.26e-05	0.0103153	0.00971297	84059/2737/6261/3488/55790/202151/3371/6096/1462	9	astrocytes	BA4
GO:0061564	GO:0061564	axon development	1974-10-01	461/13319	0.000220785	0.0254412	0.0239556	1946/285220/2047/1002/57453/1496/2737/7430/3371/1808	10	astrocytes	BA4
GO:0030166	GO:0030166	proteoglycan biosynthetic process	1974-04-01	60/13319	0.000338359	0.0362045	0.0340903	63827/1463/55790/1462	4	astrocytes	BA4
GO:0010975	GO:0010975	regulation of neuron projection development	36/321	397/13319	6.64e-12	2.43e-08	2.02e-08	2895/5063/5396/9723/91584/1608/65009/1826/10090/9760/1496/84628/4504/5362/9863/114788/23327/577/9856/4916/22854/6695/4915/482/8997/7422/4133/257194/9423/348/7025/1523/5789/23499/10690/55704	36	astrocytes	CB
GO:0001764	GO:0001764	neuron migration	18/321	133/13319	3.02e-09	5.53e-06	4.6e-06	23768/2066/1496/84628/23284/23245/9856/22854/6695/10718/4915/7422/4897/9423/26053/9289/2823/7976	18	astrocytes	CB
GO:0007409	GO:0007409	axonogenesis	32/321	421/13319	8.77e-09	1.07e-05	8.89e-06	5063/9723/91584/23768/1826/10090/1496/84628/4504/5362/9378/9856/22854/596/4915/9211/8997/7422/7204/4897/4133/10752/658/4756/9423/5295/348/26053/284217/23499/5578/7976	32	astrocytes	CB
GO:00615641	GO:0061564	axon development	33/321	461/13319	2.2e-08	2.01e-05	1.67e-05	5063/9723/91584/23768/1826/10090/1496/84628/4504/5362/9378/4685/9856/22854/596/4915/9211/8997/7422/7204/4897/4133/10752/658/4756/9423/5295/348/26053/284217/23499/5578/7976	33	astrocytes	CB
GO:0050808	GO:0050808	synapse organization	29/321	387/13319	6.19e-08	4.53e-05	3.77e-05	2895/2915/5063/66000/11122/9723/145581/23768/2066/1826/1496/84628/23284/9378/6529/577/22854/10082/4915/6640/8997/27253/4897/22866/23085/9423/348/5789/2823	29	astrocytes	CB
GO:0003013	GO:0003013	circulatory system process	33/321	486/13319	7.77e-08	4.74e-05	3.94e-05	6263/491/1756/5142/57419/1956/3778/6446/80005/9283/3781/6529/23327/5144/5125/6509/9732/7273/6640/148/5139/482/7422/6507/6565/55636/477/3751/348/10391/7042/817/3398	33	astrocytes	CB
GO:0048638	GO:0048638	regulation of developmental growth	23/321	269/13319	1.47e-07	7.7e-05	6.4e-05	9723/91584/2690/2066/23236/1826/23414/4504/4211/23327/57678/9856/596/7049/79068/7422/4897/4133/9423/55636/348/3720/23499	23	astrocytes	CB
GO:0031346	GO:0031346	positive regulation of cell projection organization	24/321	307/13319	4.14e-07	0.000189254	0.000157346	5063/91584/65009/1826/9760/5362/9863/57451/4916/4915/482/8997/7422/257194/9423/5295/348/26053/1523/5789/2823/23499/10690/55704	24	astrocytes	CB
GO:0008015	GO:0008015	blood circulation	28/321	409/13319	6.73e-07	0.000273694	0.00022755	6263/491/1756/5142/1956/3778/6446/80005/9283/3781/23327/5144/5125/9732/7273/6640/148/5139/482/7422/55636/477/3751/348/10391/7042/817/3398	28	astrocytes	CB
GO:0016049	GO:0016049	cell growth	28/321	415/13319	9e-07	0.000329469	0.000273921	66000/9723/91584/1826/1956/6446/4504/23327/9856/2023/596/6695/10718/148/6595/9211/5270/7422/4897/4133/9423/6662/348/3304/26053/7042/23499/817	28	astrocytes	CB
GO:0007416	GO:0007416	synapse assembly	16/321	164/13319	2.19e-06	0.000726935	0.000604376	2895/145581/23768/2066/1826/84628/23284/9378/577/10082/4915/27253/4897/9423/5789/2823	16	astrocytes	CB
GO:0007610	GO:0007610	behavior	28/321	446/13319	3.68e-06	0.00112068	0.000931736	2890/2915/65009/23236/1826/1956/6446/64072/9378/4211/84251/6529/41/577/596/4915/482/8997/27253/257194/55636/477/3751/348/84152/55084/8648/3398	28	astrocytes	CB
GO:0034329	GO:0034329	cell junction assembly	25/321	376/13319	4.58e-06	0.00128947	0.00107207	2895/145581/23768/2066/1826/6385/84628/23284/9378/143162/577/28316/596/10082/4915/7422/27253/4897/9423/10420/10391/5789/2823/23499/5578	25	astrocytes	CB
GO:0014855	GO:0014855	striated muscle cell proliferation	9/321	55/13319	5.88e-06	0.00129746	0.00107871	65009/2066/23414/4211/7049/4086/84466/7042/3720	9	astrocytes	CB
GO:0033002	GO:0033002	muscle cell proliferation	15/321	157/13319	5.89e-06	0.00129746	0.00107871	65009/2066/23414/1956/4211/7049/10891/57447/4217/4086/84466/7042/3720/3398/6934	15	astrocytes	CB
GO:0001558	GO:0001558	regulation of cell growth	24/321	357/13319	5.92e-06	0.00129746	0.00107871	9723/91584/1826/1956/6446/4504/23327/9856/2023/596/6695/10718/6595/9211/5270/7422/4897/4133/9423/348/3304/7042/23499/817	24	astrocytes	CB
GO:0060038	GO:0060038	cardiac muscle cell proliferation	8/321	42/13319	6.03e-06	0.00129746	0.00107871	65009/2066/23414/4211/7049/4086/7042/3720	8	astrocytes	CB
GO:0030516	GO:0030516	regulation of axon extension	11/321	88/13319	8.22e-06	0.0016616	0.00138146	9723/91584/1826/4504/9856/7422/4897/4133/9423/348/23499	11	astrocytes	CB
GO:0030902	GO:0030902	hindbrain development	13/321	124/13319	9.02e-06	0.0016616	0.00138146	2895/6095/1496/9283/5362/596/23026/10891/1152/482/5270/4086/8648	13	astrocytes	CB
GO:00074111	GO:0007411	axon guidance	19/321	248/13319	9.13e-06	0.0016616	0.00138146	9723/91584/23768/1826/5362/9378/9211/8997/7422/7204/4897/10752/658/4756/9423/5295/284217/5578/7976	19	astrocytes	CB
GO:00974851	GO:0097485	neuron projection guidance	19/321	249/13319	9.67e-06	0.0016616	0.00138146	9723/91584/23768/1826/5362/9378/9211/8997/7422/7204/4897/10752/658/4756/9423/5295/284217/5578/7976	19	astrocytes	CB
GO:0033135	GO:0033135	regulation of peptidyl-serine phosphorylation	12/321	107/13319	9.99e-06	0.0016616	0.00138146	10411/1756/1956/8412/5144/4916/596/4915/7422/79109/673/64754	12	astrocytes	CB
GO:0007423	GO:0007423	sensory organ development	26/321	422/13319	1.15e-05	0.00167778	0.00139491	5396/64093/1826/7545/1956/6385/64072/4211/8412/596/4915/2202/7422/658/9423/27443/55636/2138/6662/55084/284217/7042/2823/4646/161742/7976	26	astrocytes	CB
GO:0050804	GO:0050804	modulation of chemical synaptic transmission	24/321	372/13319	1.18e-05	0.00167778	0.00139491	2895/2890/2915/66000/23236/2905/1956/84628/9378/41/134957/22854/10718/4915/148/9211/5270/27253/23085/477/348/9627/5789/57537	24	astrocytes	CB
GO:0033138	GO:0033138	positive regulation of peptidyl-serine phosphorylation	10/321	75/13319	1.19e-05	0.00167778	0.00139491	10411/1956/8412/4916/596/4915/7422/79109/673/64754	10	astrocytes	CB
GO:0048675	GO:0048675	axon extension	12/321	109/13319	1.21e-05	0.00167778	0.00139491	9723/91584/1826/4504/9856/7422/4897/4133/9423/348/26053/23499	12	astrocytes	CB
GO:0099177	GO:0099177	regulation of trans-synaptic signaling	24/321	373/13319	1.24e-05	0.00167778	0.00139491	2895/2890/2915/66000/23236/2905/1956/84628/9378/41/134957/22854/10718/4915/148/9211/5270/27253/23085/477/348/9627/5789/57537	24	astrocytes	CB
GO:0007626	GO:0007626	locomotory behavior	13/321	130/13319	1.51e-05	0.00189552	0.00157594	2915/1826/64072/4211/8997/257194/55636/477/3751/348/84152/55084/3398	13	astrocytes	CB
GO:0050807	GO:0050807	regulation of synapse organization	16/321	191/13319	1.55e-05	0.00189552	0.00157594	2895/5063/11122/145581/23768/1496/84628/9378/577/10082/4915/8997/9423/348/5789/2823	16	astrocytes	CB
GO:0090596	GO:0090596	sensory organ morphogenesis	16/321	191/13319	1.55e-05	0.00189552	0.00157594	5396/1826/7545/4211/8412/596/4915/2202/7422/9423/55636/2138/6662/55084/4646/7976	16	astrocytes	CB
GO:0050890	GO:0050890	cognition	18/321	236/13319	1.67e-05	0.00197148	0.0016391	2890/2915/65009/23236/1956/6446/9378/6529/41/577/6509/4915/8997/55636/477/348/84152/55084	18	astrocytes	CB
GO:0045927	GO:0045927	positive regulation of growth	16/321	193/13319	1.77e-05	0.002024	0.00168276	2690/2066/23236/1826/23414/1956/23327/57678/596/7049/9211/7422/9423/55636/7042/23499	16	astrocytes	CB
GO:0048639	GO:0048639	positive regulation of developmental growth	13/321	133/13319	1.93e-05	0.00214334	0.00178198	2690/2066/23236/1826/23414/23327/57678/596/7049/7422/9423/55636/23499	13	astrocytes	CB
GO:2001222	GO:2001222	regulation of neuron migration	7/321	36/13319	2.02e-05	0.00214368	0.00178226	23768/2066/1496/84628/22854/10718/9289	7	astrocytes	CB
GO:0051271	GO:0051271	negative regulation of cellular component movement	18/321	241/13319	2.22e-05	0.00214368	0.00178226	11122/65009/57522/2066/23236/90627/4163/9863/596/7049/10891/10718/482/348/9289/161742/9901/388	18	astrocytes	CB
GO:0035235	GO:0035235	ionotropic glutamate receptor signaling pathway	6/321	25/13319	2.25e-05	0.00214368	0.00178226	2895/2890/2905/2891/2893/80315	6	astrocytes	CB
GO:0099560	GO:0099560	synaptic membrane adhesion	6/321	25/13319	2.25e-05	0.00214368	0.00178226	145581/84628/22854/10082/27253/5789	6	astrocytes	CB
GO:0098742	GO:0098742	cell-cell adhesion via plasma-membrane adhesion molecules	16/321	197/13319	2.28e-05	0.00214368	0.00178226	2895/120114/11122/145581/1826/84628/64072/23284/57451/28316/22854/10082/27253/5099/7042/5789	16	astrocytes	CB
GO:1990138	GO:1990138	neuron projection extension	14/321	155/13319	2.28e-05	0.00214368	0.00178226	66000/9723/91584/1826/4504/23327/9856/7422/4897/4133/9423/348/26053/23499	14	astrocytes	CB
GO:0061387	GO:0061387	regulation of extent of cell growth	11/321	99/13319	2.56e-05	0.00234116	0.00194644	9723/91584/1826/4504/9856/7422/4897/4133/9423/348/23499	11	astrocytes	CB
GO:0007215	GO:0007215	glutamate receptor signaling pathway	8/321	51/13319	2.69e-05	0.00239692	0.00199281	2895/2890/2915/23236/2905/2891/2893/80315	8	astrocytes	CB
GO:0003018	GO:0003018	vascular process in circulatory system	16/321	200/13319	2.75e-05	0.00239692	0.00199281	57419/1956/3778/80005/6529/6509/9732/6640/148/5139/482/7422/6507/6565/477/348	16	astrocytes	CB
GO:0050803	GO:0050803	regulation of synapse structure or activity	16/321	201/13319	2.93e-05	0.00248904	0.0020694	2895/5063/11122/145581/23768/1496/84628/9378/577/10082/4915/8997/9423/348/5789/2823	16	astrocytes	CB
GO:0030336	GO:0030336	negative regulation of cell migration	17/321	224/13319	3.05e-05	0.00254016	0.0021119	11122/65009/57522/2066/23236/90627/4163/9863/596/10891/10718/482/348/9289/161742/9901/388	17	astrocytes	CB
GO:0048588	GO:0048588	developmental cell growth	16/321	203/13319	3.3e-05	0.00268491	0.00223224	66000/9723/91584/1826/4504/23327/9856/148/7422/4897/4133/9423/6662/348/26053/23499	16	astrocytes	CB
GO:0055017	GO:0055017	cardiac muscle tissue growth	9/321	69/13319	3.9e-05	0.00310046	0.00257773	65009/2066/23414/4211/7049/148/4086/7042/3720	9	astrocytes	CB
GO:0043583	GO:0043583	ear development	14/321	163/13319	4.01e-05	0.00312103	0.00259484	5396/7545/6385/64072/596/9423/27443/55636/2138/6662/55084/7042/4646/7976	14	astrocytes	CB
GO:0051960	GO:0051960	regulation of nervous system development	23/321	378/13319	4.53e-05	0.00345196	0.00286997	2895/5063/9723/91584/23768/1826/4504/9283/5362/9378/577/9856/4915/5270/8997/7422/4133/9423/55636/1523/5789/23499/7976	23	astrocytes	CB
GO:0050770	GO:0050770	regulation of axonogenesis	13/321	145/13319	4.83e-05	0.00356736	0.00296592	5063/9723/91584/1826/10090/4504/5362/9856/4915/7422/4133/9423/23499	13	astrocytes	CB
GO:0044057	GO:0044057	regulation of system process	26/321	459/13319	4.87e-05	0.00356736	0.00296592	6263/66000/491/1756/5142/1956/3778/6446/80005/9378/3781/5144/2023/10891/9732/6640/148/482/477/3751/348/10391/7042/3720/817/5578	26	astrocytes	CB
GO:0030048	GO:0030048	actin filament-based movement	12/321	126/13319	5.22e-05	0.00374358	0.00311243	1756/5142/3781/23327/4604/5144/7273/6640/4643/477/4646/817	12	astrocytes	CB
GO:0051963	GO:0051963	regulation of synapse assembly	10/321	89/13319	5.42e-05	0.00381072	0.00316825	2895/145581/23768/84628/9378/577/10082/4915/9423/5789	10	astrocytes	CB
GO:0060560	GO:0060560	developmental growth involved in morphogenesis	16/321	212/13319	5.58e-05	0.00385453	0.00320467	66000/9723/91584/1826/4504/9863/23327/9856/7422/4897/4133/9423/6662/348/26053/23499	16	astrocytes	CB
GO:0009101	GO:0009101	glycoprotein biosynthetic process	19/321	283/13319	5.72e-05	0.00387504	0.00322172	114805/55568/64131/23236/10090/374378/4504/266722/51363/596/9215/147991/8473/658/256435/50515/10690/160335/6934	19	astrocytes	CB
GO:2000146	GO:2000146	negative regulation of cell motility	17/321	236/13319	5.9e-05	0.00392702	0.00326494	11122/65009/57522/2066/23236/90627/4163/9863/596/10891/10718/482/348/9289/161742/9901/388	17	astrocytes	CB
GO:0072507	GO:0072507	divalent inorganic cation homeostasis	23/321	389/13319	7.03e-05	0.00459049	0.00381655	2890/2915/6263/491/1756/2905/57419/1956/64072/4504/4501/4493/123041/5144/596/148/55636/477/348/53373/84239/817/160335	23	astrocytes	CB
GO:0051962	GO:0051962	positive regulation of nervous system development	17/321	240/13319	7.27e-05	0.00463291	0.00385182	2895/5063/91584/23768/1826/5362/9378/577/4915/5270/8997/7422/9423/1523/5789/23499/7976	17	astrocytes	CB
GO:0040013	GO:0040013	negative regulation of locomotion	18/321	264/13319	7.34e-05	0.00463291	0.00385182	11122/9723/65009/57522/2066/23236/90627/4163/9863/596/10891/10718/482/348/9289/161742/9901/388	18	astrocytes	CB
GO:0060419	GO:0060419	heart growth	9/321	75/13319	7.61e-05	0.00472052	0.00392466	65009/2066/23414/4211/7049/148/4086/7042/3720	9	astrocytes	CB
GO:0035725	GO:0035725	sodium ion transmembrane transport	12/321	133/13319	8.85e-05	0.00539534	0.00448571	1756/6538/57419/123041/6529/23327/41/6640/482/477/53373/817	12	astrocytes	CB
GO:0051056	GO:0051056	regulation of small GTPase mediated signal transduction	19/321	294/13319	9.51e-05	0.00570447	0.00474272	57522/90627/19/9743/121512/148/408/8997/7204/8473/84952/348/84249/26053/9289/7042/79109/9901/388	19	astrocytes	CB
GO:0016358	GO:0016358	dendrite development	16/321	223/13319	0.000101749	0.00600485	0.00499245	5063/1608/1826/1496/114788/23327/577/9856/50807/8997/4133/9423/348/50488/1523/5789	16	astrocytes	CB
GO:0070252	GO:0070252	actin-mediated cell contraction	10/321	97/13319	0.000113026	0.0065645	0.00545775	1756/5142/3781/23327/4604/5144/7273/6640/477/817	10	astrocytes	CB
GO:0048738	GO:0048738	cardiac muscle tissue development	13/321	158/13319	0.000116872	0.00668177	0.00555524	65009/2066/23414/4211/7049/7273/148/7422/55636/4086/7042/3720/10529	13	astrocytes	CB
GO:0007611	GO:0007611	learning or memory	15/321	205/13319	0.000134396	0.00756544	0.00628994	2890/2915/65009/23236/1956/6446/9378/6529/41/577/4915/8997/477/348/84152	15	astrocytes	CB
GO:0042471	GO:0042471	ear morphogenesis	9/321	81/13319	0.000139342	0.00772503	0.00642261	5396/7545/9423/55636/2138/6662/55084/4646/7976	9	astrocytes	CB
GO:0022604	GO:0022604	regulation of cell morphogenesis	18/321	279/13319	0.000148048	0.00808521	0.00672208	5063/9723/91584/84628/80005/4289/5362/23327/22854/121512/8997/7422/114793/1523/5789/23499/221061/388	18	astrocytes	CB
GO:1903522	GO:1903522	regulation of blood circulation	16/321	231/13319	0.000153332	0.00822777	0.00684059	6263/491/1756/5142/1956/80005/3781/5144/9732/6640/148/482/477/3751/7042/817	16	astrocytes	CB
GO:0007264	GO:0007264	small GTPase mediated signal transduction	25/321	465/13319	0.000155588	0.00822777	0.00684059	10411/57522/90627/80005/8412/19/9743/121512/9732/148/408/8997/7204/8473/84952/9423/348/84249/26053/9289/7042/79109/55704/9901/388	25	astrocytes	CB
GO:0006814	GO:0006814	sodium ion transport	14/321	185/13319	0.000157405	0.00822777	0.00684059	1756/6538/57419/6446/123041/6529/23327/41/6640/482/5270/477/53373/817	14	astrocytes	CB
GO:0018209	GO:0018209	peptidyl-serine modification	18/321	282/13319	0.000169175	0.00871845	0.00724855	114805/202374/10411/1756/1956/6446/8412/5144/4916/596/4915/7422/79109/23049/673/64754/817/5578	18	astrocytes	CB
GO:0048514	GO:0048514	blood vessel morphogenesis	26/321	496/13319	0.000172142	0.00874818	0.00727327	5396/9723/10411/23414/6095/90627/23328/4211/3696/577/7049/4915/7422/4897/4643/55636/348/4086/64344/9289/2752/284217/7042/161742/5578/388	26	astrocytes	CB
GO:0048839	GO:0048839	inner ear development	12/321	143/13319	0.000176827	0.00878203	0.00730141	5396/7545/6385/64072/9423/27443/55636/6662/55084/7042/4646/7976	12	astrocytes	CB
GO:0042472	GO:0042472	inner ear morphogenesis	8/321	66/13319	0.000177609	0.00878203	0.00730141	5396/7545/9423/55636/6662/55084/4646/7976	8	astrocytes	CB
GO:0050767	GO:0050767	regulation of neurogenesis	19/321	309/13319	0.000181876	0.00885726	0.00736396	5063/9723/91584/1826/4504/9283/5362/9856/4915/5270/8997/7422/4133/9423/55636/1523/5789/23499/7976	19	astrocytes	CB
GO:0043410	GO:0043410	positive regulation of MAPK cascade	23/321	415/13319	0.000183971	0.00885726	0.00736396	5063/2690/65009/2066/23236/1956/5602/4504/9283/23328/8412/4916/4915/148/408/7422/4217/348/50488/57161/7042/673/5578	23	astrocytes	CB
GO:0060284	GO:0060284	regulation of cell development	23/321	417/13319	0.0001973	0.00937558	0.00779489	5063/9723/91584/23236/1826/80005/4504/9283/5362/9856/596/4915/5139/5270/8997/7422/4133/9423/55636/1523/5789/23499/7976	23	astrocytes	CB
GO:0045926	GO:0045926	negative regulation of growth	15/321	214/13319	0.000215579	0.0101128	0.00840785	9723/4504/4501/4493/4211/9856/2023/596/6595/5270/4133/9423/3304/7042/3720	15	astrocytes	CB
GO:0018105	GO:0018105	peptidyl-serine phosphorylation	17/321	263/13319	0.000220346	0.0102056	0.008485	202374/10411/1756/1956/6446/8412/5144/4916/596/4915/7422/79109/23049/673/64754/817/5578	17	astrocytes	CB
GO:0006875	GO:0006875	cellular metal ion homeostasis	24/321	449/13319	0.000229651	0.0105037	0.00873278	2890/2915/6263/491/1756/2905/57419/3778/64072/4504/4501/4493/123041/23327/5144/596/148/482/55636/477/348/53373/84239/817	24	astrocytes	CB
GO:0060537	GO:0060537	muscle tissue development	18/321	294/13319	0.000282412	0.0127574	0.0106065	65009/2066/23414/4211/596/7049/10891/2139/7273/148/7422/55636/6662/4086/84466/7042/3720/10529	18	astrocytes	CB
GO:0072503	GO:0072503	cellular divalent inorganic cation homeostasis	21/321	374/13319	0.000293644	0.013103	0.0108939	2890/2915/6263/491/1756/2905/57419/64072/4504/4501/4493/123041/5144/596/148/55636/477/348/53373/84239/817	21	astrocytes	CB
GO:0045165	GO:0045165	cell fate commitment	13/321	174/13319	0.000304624	0.0134291	0.011165	5396/440823/11281/2066/9760/6660/596/2139/6662/4086/25925/3398/6934	13	astrocytes	CB
GO:0042391	GO:0042391	regulation of membrane potential	21/321	378/13319	0.000338579	0.0145424	0.0120906	2895/2890/2915/66000/1756/2905/3778/55022/9378/3781/23327/41/596/4915/6640/148/482/477/3751/2565/817	21	astrocytes	CB
GO:0010880	GO:0010880	regulation of release of sequestered calcium ion into cytosol by sarcoplasmic reticulum	5/321	26/13319	0.000341801	0.0145424	0.0120906	1756/5144/55636/477/817	5	astrocytes	CB
GO:0090075	GO:0090075	relaxation of muscle	5/321	26/13319	0.000341801	0.0145424	0.0120906	5142/3778/5144/477/817	5	astrocytes	CB
GO:0035265	GO:0035265	organ growth	11/321	132/13319	0.000347606	0.0145718	0.012115	65009/2066/23414/4211/596/7049/148/6662/4086/7042/3720	11	astrocytes	CB
GO:0003012	GO:0003012	muscle system process	20/321	352/13319	0.000350456	0.0145718	0.012115	1756/5142/3778/80005/3781/23327/4604/5144/2023/10891/9732/7273/6640/148/1837/477/3720/3693/817/5578	20	astrocytes	CB
GO:1901888	GO:1901888	regulation of cell junction assembly	13/321	177/13319	0.000359563	0.0147825	0.0122902	2895/145581/23768/6385/84628/9378/577/10082/4915/7422/9423/5789/23499	13	astrocytes	CB
GO:0010766	GO:0010766	negative regulation of sodium ion transport	4/321	15/13319	0.000366269	0.0148055	0.0123094	23327/5270/477/817	4	astrocytes	CB
GO:0050773	GO:0050773	regulation of dendrite development	9/321	92/13319	0.000368217	0.0148055	0.0123094	5063/1608/114788/23327/577/9856/8997/1523/5789	9	astrocytes	CB
GO:0060048	GO:0060048	cardiac muscle contraction	10/321	113/13319	0.000397633	0.0158145	0.0131483	1756/5142/3781/23327/5144/7273/6640/148/477/817	10	astrocytes	CB
GO:0060047	GO:0060047	heart contraction	15/321	227/13319	0.000406089	0.0159772	0.0132835	6263/491/1756/5142/3781/23327/5144/7273/6640/148/482/477/3751/7042/817	15	astrocytes	CB
GO:0010720	GO:0010720	positive regulation of cell development	16/321	253/13319	0.000427971	0.016659	0.0138503	5063/91584/1826/80005/5362/596/4915/5139/5270/8997/7422/9423/1523/5789/23499/7976	16	astrocytes	CB
GO:0070588	GO:0070588	calcium ion transmembrane transport	16/321	254/13319	0.000446968	0.0172153	0.0143129	6263/80036/491/1756/2905/5142/57419/57685/123041/41/5144/55636/477/2823/53373/817	16	astrocytes	CB
GO:0030038	GO:0030038	contractile actin filament bundle assembly	9/321	95/13319	0.000467624	0.0176395	0.0146656	10411/6385/408/84952/5295/10391/3693/55704/221061	9	astrocytes	CB
GO:0043149	GO:0043149	stress fiber assembly	9/321	95/13319	0.000467624	0.0176395	0.0146656	10411/6385/408/84952/5295/10391/3693/55704/221061	9	astrocytes	CB
GO:0010976	GO:0010976	positive regulation of neuron projection development	11/321	137/13319	0.000478065	0.0177707	0.0147746	5063/65009/9760/9863/4916/4915/482/8997/257194/348/10690	11	astrocytes	CB
GO:0034762	GO:0034762	regulation of transmembrane transport	24/321	473/13319	0.00049002	0.0177707	0.0147746	2890/2915/1804/1756/5142/3778/55022/3781/2891/23327/5144/2893/596/10891/6640/482/55636/477/5295/3751/50488/673/53373/817	24	astrocytes	CB
GO:0014808	GO:0014808	release of sequestered calcium ion into cytosol by sarcoplasmic reticulum	5/321	28/13319	0.000490903	0.0177707	0.0147746	1756/5144/55636/477/817	5	astrocytes	CB
GO:1903514	GO:1903514	release of sequestered calcium ion into cytosol by endoplasmic reticulum	5/321	28/13319	0.000490903	0.0177707	0.0147746	1756/5144/55636/477/817	5	astrocytes	CB
GO:0006936	GO:0006936	muscle contraction	17/321	282/13319	0.000495383	0.0177707	0.0147746	1756/5142/3778/80005/3781/23327/4604/5144/2023/9732/7273/6640/148/1837/477/3693/817	17	astrocytes	CB
GO:0006816	GO:0006816	calcium ion transport	19/321	336/13319	0.000520064	0.0183444	0.0152516	6263/80036/491/1756/2905/5142/57419/64072/57685/123041/41/5144/596/148/55636/477/2823/53373/817	19	astrocytes	CB
GO:0090257	GO:0090257	regulation of muscle system process	13/321	184/13319	0.000521404	0.0183444	0.0152516	1756/5142/3778/80005/5144/2023/10891/9732/148/477/3720/817/5578	13	astrocytes	CB
GO:0007612	GO:0007612	learning	10/321	118/13319	0.000561541	0.0195684	0.0162692	2915/65009/9378/6529/41/577/4915/8997/477/84152	10	astrocytes	CB
GO:00301661	GO:0030166	proteoglycan biosynthetic process	7/321	60/13319	0.000571178	0.0197164	0.0163923	64131/10090/266722/51363/658/50515/6934	7	astrocytes	CB
GO:0007189	GO:0007189	adenylate cyclase-activating G protein-coupled receptor signaling pathway	9/321	98/13319	0.000588096	0.0199482	0.016585	5142/23284/55366/19/5144/577/148/9289/5578	9	astrocytes	CB
GO:0008361	GO:0008361	regulation of cell size	12/321	163/13319	0.000588797	0.0199482	0.016585	9723/91584/1826/3778/4504/9856/7422/4897/4133/9423/348/23499	12	astrocytes	CB
GO:0006941	GO:0006941	striated muscle contraction	11/321	141/13319	0.000609904	0.0200833	0.0166973	1756/5142/3781/23327/5144/7273/6640/148/1837/477/817	11	astrocytes	CB
GO:0019229	GO:0019229	regulation of vasoconstriction	6/321	44/13319	0.000610009	0.0200833	0.0166973	1956/80005/9732/6640/148/477	6	astrocytes	CB
GO:0003015	GO:0003015	heart process	15/321	236/13319	0.000610346	0.0200833	0.0166973	6263/491/1756/5142/3781/23327/5144/7273/6640/148/482/477/3751/7042/817	15	astrocytes	CB
GO:0055119	GO:0055119	relaxation of cardiac muscle	4/321	17/13319	0.000614738	0.0200833	0.0166973	5142/5144/477/817	4	astrocytes	CB
GO:0009100	GO:0009100	glycoprotein metabolic process	19/321	343/13319	0.000668053	0.0215019	0.0178768	114805/55568/64131/23236/10090/374378/4504/266722/51363/596/9215/147991/8473/658/256435/50515/10690/160335/6934	19	astrocytes	CB
GO:0150104	GO:0150104	transport across blood-brain barrier	8/321	80/13319	0.000669915	0.0215019	0.0178768	57419/6529/6509/482/6507/6565/477/348	8	astrocytes	CB
GO:0031589	GO:0031589	cell-substrate adhesion	18/321	318/13319	0.00071743	0.02263	0.0188146	9723/6385/84628/80005/4289/22854/596/6695/482/7422/10420/5295/10391/50488/1955/3693/23499/8573	18	astrocytes	CB
GO:0048568	GO:0048568	embryonic organ development	18/321	318/13319	0.00071743	0.02263	0.0188146	5396/65009/7545/23414/5125/2202/7422/9423/55636/2138/6662/55084/7042/4646/50515/8648/3398/7976	18	astrocytes	CB
GO:0010232	GO:0010232	vascular transport	8/321	81/13319	0.00072806	0.0226304	0.018815	57419/6529/6509/482/6507/6565/477/348	8	astrocytes	CB
GO:0060402	GO:0060402	calcium ion transport into cytosol	10/321	122/13319	0.000729814	0.0226304	0.018815	6263/1756/2905/5144/596/148/55636/477/53373/817	10	astrocytes	CB
GO:0030001	GO:0030001	metal ion transport	21/321	402/13319	0.000756713	0.0232673	0.0193445	6263/80036/491/1756/2905/5142/57419/64072/4504/57685/123041/41/5144/596/148/482/55636/477/2823/53373/817	21	astrocytes	CB
GO:0045932	GO:0045932	negative regulation of muscle contraction	4/321	18/13319	0.000775474	0.0236455	0.0196589	3778/80005/9732/477	4	astrocytes	CB
GO:0035249	GO:0035249	synaptic transmission, glutamatergic	8/321	82/13319	0.000790201	0.0237103	0.0197128	2895/2915/1956/9378/2891/6509/5270/477	8	astrocytes	CB
GO:0032409	GO:0032409	regulation of transporter activity	15/321	242/13319	0.00079056	0.0237103	0.0197128	2890/2915/1756/5142/6446/2891/23327/5144/2893/596/10891/482/477/50488/817	15	astrocytes	CB
GO:0099084	GO:0099084	postsynaptic specialization organization	5/321	31/13319	0.000799957	0.0237971	0.019785	2895/66000/84628/9378/5789	5	astrocytes	CB
GO:0001942	GO:0001942	hair follicle development	7/321	65/13319	0.000929316	0.0271364	0.0225613	1956/55366/596/147495/6662/7042/7976	7	astrocytes	CB
GO:0070296	GO:0070296	sarcoplasmic reticulum calcium ion transport	5/321	32/13319	0.000929611	0.0271364	0.0225613	1756/5144/55636/477/817	5	astrocytes	CB
GO:0055074	GO:0055074	calcium ion homeostasis	19/321	353/13319	0.000941796	0.0271364	0.0225613	2890/2915/6263/491/1756/2905/57419/64072/123041/5144/596/148/55636/477/348/53373/84239/817/160335	19	astrocytes	CB
GO:0050769	GO:0050769	positive regulation of neurogenesis	13/321	196/13319	0.000941877	0.0271364	0.0225613	5063/91584/1826/5362/4915/5270/8997/7422/9423/1523/5789/23499/7976	13	astrocytes	CB
GO:0034765	GO:0034765	regulation of ion transmembrane transport	23/321	468/13319	0.000986352	0.0278342	0.0231414	2890/2915/1804/1756/5142/3778/55022/3781/2891/23327/5144/2893/10891/6640/482/55636/477/5295/3751/50488/673/53373/817	23	astrocytes	CB
GO:0006937	GO:0006937	regulation of muscle contraction	10/321	127/13319	0.000996523	0.0278342	0.0231414	1756/5142/3778/80005/5144/2023/9732/148/477/817	10	astrocytes	CB
GO:0048736	GO:0048736	appendage development	10/321	127/13319	0.000996523	0.0278342	0.0231414	5396/64093/5362/5125/658/55636/6662/7042/50515/8850	10	astrocytes	CB
GO:0060173	GO:0060173	limb development	10/321	127/13319	0.000996523	0.0278342	0.0231414	5396/64093/5362/5125/658/55636/6662/7042/50515/8850	10	astrocytes	CB
GO:0060043	GO:0060043	regulation of cardiac muscle cell proliferation	5/321	33/13319	0.00107426	0.0297782	0.0247577	2066/23414/4211/7049/3720	5	astrocytes	CB
GO:0001570	GO:0001570	vasculogenesis	7/321	67/13319	0.00111428	0.0304266	0.0252967	23414/3696/7049/4915/7422/4643/161742	7	astrocytes	CB
GO:0086003	GO:0086003	cardiac muscle cell contraction	7/321	67/13319	0.00111428	0.0304266	0.0252967	5142/3781/23327/5144/6640/477/817	7	astrocytes	CB
GO:1901890	GO:1901890	positive regulation of cell junction assembly	8/321	87/13319	0.00116795	0.0314563	0.0261529	2895/23768/6385/9378/577/4915/7422/5789	8	astrocytes	CB
GO:0040018	GO:0040018	positive regulation of multicellular organism growth	4/321	20/13319	0.00118202	0.0314563	0.0261529	2690/57678/596/55636	4	astrocytes	CB
GO:0062009	GO:0062009	secondary palate development	4/321	20/13319	0.00118202	0.0314563	0.0261529	3696/7049/55636/7042	4	astrocytes	CB
GO:0008016	GO:0008016	regulation of heart contraction	13/321	201/13319	0.00118638	0.0314563	0.0261529	6263/491/1756/5142/3781/5144/6640/148/482/477/3751/7042/817	13	astrocytes	CB
GO:0022404	GO:0022404	molting cycle process	7/321	68/13319	0.00121699	0.0314906	0.0261814	1956/55366/596/147495/6662/7042/7976	7	astrocytes	CB
GO:0022405	GO:0022405	hair cycle process	7/321	68/13319	0.00121699	0.0314906	0.0261814	1956/55366/596/147495/6662/7042/7976	7	astrocytes	CB
GO:0098773	GO:0098773	skin epidermis development	7/321	68/13319	0.00121699	0.0314906	0.0261814	1956/55366/596/147495/6662/7042/7976	7	astrocytes	CB
GO:0014706	GO:0014706	striated muscle tissue development	16/321	279/13319	0.0012221	0.0314906	0.0261814	65009/2066/23414/4211/596/7049/2139/7273/148/7422/55636/4086/84466/7042/3720/10529	16	astrocytes	CB
GO:2001239	GO:2001239	regulation of extrinsic apoptotic signaling pathway in absence of ligand	5/321	34/13319	0.00123495	0.0315371	0.02622	596/2139/8406/2138/3304	5	astrocytes	CB
GO:0010632	GO:0010632	regulation of epithelial cell migration	13/321	202/13319	0.00124114	0.0315371	0.02622	90627/80005/4163/23328/7422/6662/348/2752/7042/23499/161742/5578/388	13	astrocytes	CB
GO:0048562	GO:0048562	embryonic organ morphogenesis	13/321	204/13319	0.001357	0.0342432	0.0284699	5396/65009/7545/2202/9423/55636/2138/6662/55084/4646/50515/3398/7976	13	astrocytes	CB
GO:0048813	GO:0048813	dendrite morphogenesis	10/321	133/13319	0.00141695	0.034641	0.0288007	5063/1826/1496/23327/577/8997/4133/50488/1523/5789	10	astrocytes	CB
GO:0098698	GO:0098698	postsynaptic specialization assembly	4/321	21/13319	0.00143268	0.034641	0.0288007	2895/84628/9378/5789	4	astrocytes	CB
GO:0022898	GO:0022898	regulation of transmembrane transporter activity	14/321	231/13319	0.00145177	0.034641	0.0288007	2890/2915/1756/5142/2891/23327/5144/2893/596/10891/482/477/50488/817	14	astrocytes	CB
GO:0061061	GO:0061061	muscle structure development	23/321	482/13319	0.0014552	0.034641	0.0288007	5077/23345/1756/23236/23414/6095/1496/577/596/7049/7273/148/9215/7422/55636/6662/4217/84466/7042/64754/3398/6934/10529	23	astrocytes	CB
GO:0003014	GO:0003014	renal system process	8/321	90/13319	0.00145603	0.034641	0.0288007	3778/6446/5125/596/148/6565/4643/10391	8	astrocytes	CB
GO:0022037	GO:0022037	metencephalon development	8/321	90/13319	0.00145603	0.034641	0.0288007	2895/6095/596/23026/10891/1152/5270/8648	8	astrocytes	CB
GO:0010273	GO:0010273	detoxification of copper ion	3/321	10/13319	0.00146744	0.034641	0.0288007	4504/4501/4493	3	astrocytes	CB
GO:0030007	GO:0030007	cellular potassium ion homeostasis	3/321	10/13319	0.00146744	0.034641	0.0288007	3778/482/477	3	astrocytes	CB
GO:1990169	GO:1990169	stress response to copper ion	3/321	10/13319	0.00146744	0.034641	0.0288007	4504/4501/4493	3	astrocytes	CB
GO:2000650	GO:2000650	negative regulation of sodium ion transmembrane transporter activity	3/321	10/13319	0.00146744	0.034641	0.0288007	23327/477/817	3	astrocytes	CB
GO:0070371	GO:0070371	ERK1 and ERK2 cascade	14/321	234/13319	0.00163938	0.0384519	0.031969	65009/2066/1956/4504/148/408/140885/57447/6662/348/678/673/161742/5578	14	astrocytes	CB
GO:0050772	GO:0050772	positive regulation of axonogenesis	7/321	72/13319	0.00170406	0.0397143	0.0330186	91584/1826/5362/4915/7422/9423/23499	7	astrocytes	CB
GO:1904062	GO:1904062	regulation of cation transmembrane transport	16/321	289/13319	0.00175711	0.0406916	0.0338311	2890/1804/1756/5142/3781/2891/23327/5144/2893/10891/6640/482/55636/477/50488/817	16	astrocytes	CB
GO:0006874	GO:0006874	cellular calcium ion homeostasis	18/321	345/13319	0.00180141	0.041455	0.0344659	2890/2915/6263/491/1756/2905/57419/64072/123041/5144/596/148/55636/477/348/53373/84239/817	18	astrocytes	CB
GO:0007613	GO:0007613	memory	8/321	94/13319	0.00192486	0.043209	0.0359241	2890/23236/6446/6529/41/8997/348/84152	8	astrocytes	CB
GO:0035150	GO:0035150	regulation of tube size	8/321	94/13319	0.00192486	0.043209	0.0359241	1956/3778/80005/9732/6640/148/477/348	8	astrocytes	CB
GO:0035296	GO:0035296	regulation of tube diameter	8/321	94/13319	0.00192486	0.043209	0.0359241	1956/3778/80005/9732/6640/148/477/348	8	astrocytes	CB
GO:0097746	GO:0097746	blood vessel diameter maintenance	8/321	94/13319	0.00192486	0.043209	0.0359241	1956/3778/80005/9732/6640/148/477/348	8	astrocytes	CB
GO:0070778	GO:0070778	L-aspartate transmembrane transport	3/321	11/13319	0.00198189	0.0432104	0.0359253	6509/6507/83733	3	astrocytes	CB
GO:0099566	GO:0099566	regulation of postsynaptic cytosolic calcium ion concentration	3/321	11/13319	0.00198189	0.0432104	0.0359253	2890/2915/491	3	astrocytes	CB
GO:1902306	GO:1902306	negative regulation of sodium ion transmembrane transport	3/321	11/13319	0.00198189	0.0432104	0.0359253	23327/477/817	3	astrocytes	CB
GO:0048015	GO:0048015	phosphatidylinositol-mediated signaling	11/321	163/13319	0.00199202	0.0432104	0.0359253	2066/23236/1956/4916/23026/4915/5270/8473/6662/5295/7042	11	astrocytes	CB
GO:0002028	GO:0002028	regulation of sodium ion transport	7/321	74/13319	0.0019984	0.0432104	0.0359253	1756/23327/6640/482/5270/477/817	7	astrocytes	CB
GO:0051965	GO:0051965	positive regulation of synapse assembly	6/321	55/13319	0.00200759	0.0432104	0.0359253	2895/23768/9378/577/4915/5789	6	astrocytes	CB
GO:1902305	GO:1902305	regulation of sodium ion transmembrane transport	6/321	55/13319	0.00200759	0.0432104	0.0359253	1756/23327/6640/482/477/817	6	astrocytes	CB
GO:0086064	GO:0086064	cell communication by electrical coupling involved in cardiac conduction	4/321	23/13319	0.0020408	0.0434144	0.0360949	5144/482/477/817	4	astrocytes	CB
GO:1900745	GO:1900745	positive regulation of p38MAPK cascade	4/321	23/13319	0.0020408	0.0434144	0.0360949	23328/7422/4217/50488	4	astrocytes	CB
GO:0061035	GO:0061035	regulation of cartilage development	6/321	56/13319	0.00220382	0.0466114	0.0387529	6660/2202/658/6662/4086/7227	6	astrocytes	CB
GO:00109751	GO:0010975	regulation of neuron projection development	26/235	397/13319	8.28e-09	2.75e-05	2.41e-05	8499/55714/5793/26037/1272/6092/4131/1809/23189/7869/2043/2316/7431/7143/8997/2534/23043/26115/116983/57142/57689/80031/54986/26012/81618/5364	26	astrocytes	CSC
GO:00615642	GO:0061564	axon development	27/235	461/13319	4.4e-08	7.31e-05	6.4e-05	3908/9369/26037/3730/6092/5354/4131/351/91653/60/7869/2043/2316/347733/9201/7143/8997/2534/780/57142/57689/80031/56288/9334/4684/214/5364	27	astrocytes	CSC
GO:00440571	GO:0044057	regulation of system process	26/235	459/13319	1.54e-07	0.000170631	0.000149478	29119/287/10768/6546/388336/358/10203/1910/351/5144/2697/481/9722/26011/2316/3751/3709/7143/4660/183/2778/56288/3572/7402/2771/10659	26	astrocytes	CSC
GO:00074091	GO:0007409	axonogenesis	24/235	421/13319	4.26e-07	0.00035365	0.000309808	3908/9369/26037/3730/6092/4131/351/91653/60/7869/2043/347733/9201/7143/8997/2534/57142/57689/80031/56288/9334/4684/214/5364	24	astrocytes	CSC
GO:0010001	GO:0010001	glial cell differentiation	15/235	183/13319	8.48e-07	0.000562934	0.000493147	3908/5354/351/1191/2043/26011/7431/55553/2934/56288/9334/6774/3572/3691/23500	15	astrocytes	CSC
GO:00508081	GO:0050808	synapse organization	22/235	387/13319	1.39e-06	0.000768388	0.000673132	8499/6678/1607/388336/26037/6092/7846/4131/351/60/2043/9722/2316/7143/85461/8997/2534/26115/57689/10163/7402/5364	22	astrocytes	CSC
GO:00030151	GO:0003015	heart process	16/235	236/13319	4.46e-06	0.00211603	0.0018537	29119/287/10768/6546/5144/2697/481/9722/2316/3751/3709/2534/183/2934/2771/10659	16	astrocytes	CSC
GO:0042063	GO:0042063	gliogenesis	16/235	243/13319	6.48e-06	0.00247008	0.00216387	3908/5354/351/1191/2043/26011/7431/55553/57142/2934/56288/9334/6774/3572/3691/23500	16	astrocytes	CSC
GO:0031345	GO:0031345	negative regulation of cell projection organization	13/235	164/13319	6.7e-06	0.00247008	0.00216387	5793/1809/23189/7869/2043/2316/7431/7143/2534/57142/80031/4134/81618	13	astrocytes	CSC
GO:00074112	GO:0007411	axon guidance	16/235	248/13319	8.39e-06	0.0026647	0.00233436	3908/9369/3730/6092/351/91653/7869/2043/347733/7143/8997/2534/80031/4684/214/5364	16	astrocytes	CSC
GO:00974852	GO:0097485	neuron projection guidance	16/235	249/13319	8.83e-06	0.0026647	0.00233436	3908/9369/3730/6092/351/91653/7869/2043/347733/7143/8997/2534/80031/4684/214/5364	16	astrocytes	CSC
GO:00069361	GO:0006936	muscle contraction	17/235	282/13319	1.07e-05	0.00296484	0.00259729	29119/287/6546/10203/1910/5144/2697/481/9722/2316/7431/1837/4660/8106/2934/10580/7402	17	astrocytes	CSC
GO:0010977	GO:0010977	negative regulation of neuron projection development	11/235	126/13319	1.4e-05	0.00315922	0.00276758	5793/1809/23189/7869/2043/2316/7431/7143/57142/80031/81618	11	astrocytes	CSC
GO:00300481	GO:0030048	actin filament-based movement	11/235	126/13319	1.4e-05	0.00315922	0.00276758	29119/287/22998/5144/2697/9722/2316/7431/2934/10163/54874	11	astrocytes	CSC
GO:0061337	GO:0061337	cardiac conduction	11/235	127/13319	1.5e-05	0.00315922	0.00276758	29119/287/10768/6546/5144/2697/481/2316/3751/3709/183	11	astrocytes	CSC
GO:00030121	GO:0003012	muscle system process	19/235	352/13319	1.56e-05	0.00315922	0.00276758	29119/287/6546/10203/1910/5144/2697/481/9722/2316/7431/1837/4660/183/8106/2934/10580/3572/7402	19	astrocytes	CSC
GO:00030131	GO:0003013	circulatory system process	23/235	486/13319	1.67e-05	0.00315922	0.00276758	29119/287/10768/6546/8671/81539/1910/5144/2697/481/6456/9722/2316/3751/3709/2534/10396/83943/183/2934/23446/2771/10659	23	astrocytes	CSC
GO:1901653	GO:1901653	cellular response to peptide	18/235	324/13319	1.79e-05	0.00315922	0.00276758	108/10768/4131/351/2697/23189/114/2043/7431/2534/535/84275/10580/2241/6774/2200/677/2771	18	astrocytes	CSC
GO:0099173	GO:0099173	postsynapse organization	12/235	154/13319	1.81e-05	0.00315922	0.00276758	8499/1607/388336/26037/60/2043/9722/85461/8997/2534/26115/10163	12	astrocytes	CSC
GO:0086065	GO:0086065	cell communication involved in cardiac conduction	7/235	51/13319	2.91e-05	0.00465089	0.00407432	29119/287/6546/5144/2697/481/2316	7	astrocytes	CSC
GO:0051272	GO:0051272	positive regulation of cellular component movement	22/235	469/13319	2.94e-05	0.00465089	0.00407432	6678/6546/5354/351/4267/7114/7869/2316/347733/604/10396/23060/183/3685/57142/80031/388/2241/26012/6774/7018/2771	22	astrocytes	CSC
GO:00347621	GO:0034762	regulation of transmembrane transport	22/235	473/13319	3.35e-05	0.00480357	0.00420807	287/10768/6546/388336/187/5354/351/7114/60/5144/2697/481/9722/2316/3751/2534/2893/91404/10580/1612/7402/25932	22	astrocytes	CSC
GO:00508041	GO:0050804	modulation of chemical synaptic transmission	19/235	372/13319	3.35e-05	0.00480357	0.00420807	3908/8499/1607/388336/22986/26037/4131/351/9162/114/2043/347733/25897/7143/2534/9515/57689/26012/2771	19	astrocytes	CSC
GO:00991771	GO:0099177	regulation of trans-synaptic signaling	19/235	373/13319	3.47e-05	0.00480357	0.00420807	3908/8499/1607/388336/22986/26037/4131/351/9162/114/2043/347733/25897/7143/2534/9515/57689/26012/2771	19	astrocytes	CSC
GO:0007163	GO:0007163	establishment or maintenance of cell polarity	13/235	198/13319	4.98e-05	0.00603291	0.00528502	358/10207/4131/60/2697/23189/117583/2934/388/56288/4134/25932/9053	13	astrocytes	CSC
GO:00600471	GO:0060047	heart contraction	14/235	227/13319	5.09e-05	0.00603291	0.00528502	29119/287/10768/6546/5144/2697/481/9722/2316/3751/3709/183/2934/10659	14	astrocytes	CSC
GO:0021782	GO:0021782	glial cell development	9/235	97/13319	5.28e-05	0.00603291	0.00528502	5354/351/1191/26011/7431/2934/56288/9334/3691	9	astrocytes	CSC
GO:00702521	GO:0070252	actin-mediated cell contraction	9/235	97/13319	5.28e-05	0.00603291	0.00528502	29119/287/22998/5144/2697/9722/2316/7431/2934	9	astrocytes	CSC
GO:0048708	GO:0048708	astrocyte differentiation	7/235	56/13319	5.41e-05	0.00603291	0.00528502	5354/351/2043/7431/55553/6774/3572	7	astrocytes	CSC
GO:19040621	GO:1904062	regulation of cation transmembrane transport	16/235	289/13319	5.49e-05	0.00603291	0.00528502	287/6546/388336/187/5354/351/7114/5144/481/9722/2316/2534/2893/91404/1612/7402	16	astrocytes	CSC
GO:0035637	GO:0035637	multicellular organismal signaling	12/235	173/13319	5.72e-05	0.00603291	0.00528502	29119/287/10768/6546/5144/2697/481/2316/3751/3709/7143/183	12	astrocytes	CSC
GO:00080161	GO:0008016	regulation of heart contraction	13/235	201/13319	5.81e-05	0.00603291	0.00528502	29119/287/10768/6546/5144/2697/481/9722/2316/3751/3709/183/10659	13	astrocytes	CSC
GO:0021762	GO:0021762	substantia nigra development	6/235	40/13319	6.57e-05	0.00661462	0.00579461	5354/60/4129/4155/11240/2746	6	astrocytes	CSC
GO:1901652	GO:1901652	response to peptide	20/235	426/13319	6.78e-05	0.00661659	0.00579633	108/6678/10768/4131/1910/351/2697/23189/114/2043/7431/2534/535/84275/10580/2241/6774/2200/677/2771	20	astrocytes	CSC
GO:0050878	GO:0050878	regulation of body fluid levels	18/235	374/13319	0.000115539	0.0109597	0.00960103	108/1607/358/187/1910/9162/60/2697/114/2316/3709/8997/2534/954/2778/23468/780/2771	18	astrocytes	CSC
GO:00602841	GO:0060284	regulation of cell development	19/235	417/13319	0.000152552	0.0140687	0.0123246	6092/4131/1910/8553/23189/7869/2043/26011/2316/7143/8997/5991/57142/80031/3572/2200/23500/79365/5364	19	astrocytes	CSC
GO:0106027	GO:0106027	neuron projection organization	8/235	88/13319	0.000159104	0.0141986	0.0124384	8499/26037/351/2043/85461/8997/2534/26115	8	astrocytes	CSC
GO:1903779	GO:1903779	regulation of cardiac conduction	6/235	47/13319	0.000165931	0.0141986	0.0124384	287/10768/6546/481/3709/183	6	astrocytes	CSC
GO:00860031	GO:0086003	cardiac muscle cell contraction	7/235	67/13319	0.000172097	0.0141986	0.0124384	29119/287/5144/2697/9722/2316/2934	7	astrocytes	CSC
GO:00600481	GO:0060048	cardiac muscle contraction	9/235	113/13319	0.000172726	0.0141986	0.0124384	29119/287/6546/5144/2697/481/9722/2316/2934	9	astrocytes	CSC
GO:2000147	GO:2000147	positive regulation of cell motility	20/235	457/13319	0.000175344	0.0141986	0.0124384	6678/6546/5354/351/4267/7114/7869/2316/10396/23060/183/3685/57142/80031/388/2241/26012/6774/7018/2771	20	astrocytes	CSC
GO:00030141	GO:0003014	renal system process	8/235	90/13319	0.000186169	0.0144887	0.0126925	108/358/1910/2697/114/183/2934/2771	8	astrocytes	CSC
GO:00551191	GO:0055119	relaxation of cardiac muscle	4/235	17/13319	0.000187655	0.0144887	0.0126925	6546/5144/481/2934	4	astrocytes	CSC
GO:0043434	GO:0043434	response to peptide hormone	17/235	356/13319	0.000196471	0.0146183	0.0128061	108/6678/10768/4131/1910/2697/23189/114/2534/535/84275/10580/2241/6774/2200/677/2771	17	astrocytes	CSC
GO:00069411	GO:0006941	striated muscle contraction	10/235	141/13319	0.00019814	0.0146183	0.0128061	29119/287/6546/5144/2697/481/9722/2316/1837/2934	10	astrocytes	CSC
GO:0086001	GO:0086001	cardiac muscle cell action potential	7/235	69/13319	0.00020723	0.0149566	0.0131024	29119/287/6546/2697/481/9722/2316	7	astrocytes	CSC
GO:0035633	GO:0035633	maintenance of blood-brain barrier	5/235	32/13319	0.000223612	0.0153181	0.0134191	3908/60/2697/6456/4155	5	astrocytes	CSC
GO:00228981	GO:0022898	regulation of transmembrane transporter activity	13/235	231/13319	0.000234741	0.0153181	0.0134191	287/10768/388336/351/7114/60/5144/2697/481/9722/2893/1612/7402	13	astrocytes	CSC
GO:19035221	GO:1903522	regulation of blood circulation	13/235	231/13319	0.000234741	0.0153181	0.0134191	29119/287/10768/6546/5144/2697/481/9722/2316/3751/3709/183/10659	13	astrocytes	CSC
GO:00076121	GO:0007612	learning	9/235	118/13319	0.000239728	0.0153181	0.0134191	22986/9369/351/4212/7143/85461/8997/2534/10396	9	astrocytes	CSC
GO:00347651	GO:0034765	regulation of ion transmembrane transport	20/235	468/13319	0.000239922	0.0153181	0.0134191	287/10768/6546/388336/187/5354/351/7114/5144/481/9722/2316/3751/2534/2893/91404/10580/1612/7402/25932	20	astrocytes	CSC
GO:0040017	GO:0040017	positive regulation of locomotion	20/235	468/13319	0.000239922	0.0153181	0.0134191	6678/6546/5354/351/4267/7114/7869/2316/10396/23060/183/3685/57142/80031/388/2241/26012/6774/7018/2771	20	astrocytes	CSC
GO:00507701	GO:0050770	regulation of axonogenesis	10/235	145/13319	0.000248808	0.0155857	0.0136536	26037/6092/4131/7869/2043/7143/57142/57689/80031/5364	10	astrocytes	CSC
GO:1903169	GO:1903169	regulation of calcium ion transmembrane transport	9/235	120/13319	0.000271972	0.0167212	0.0146483	287/6546/187/5354/5144/481/9722/2534/91404	9	astrocytes	CSC
GO:0071375	GO:0071375	cellular response to peptide hormone stimulus	14/235	269/13319	0.000304276	0.0183672	0.0160902	108/10768/4131/23189/114/2534/535/84275/10580/2241/6774/2200/677/2771	14	astrocytes	CSC
GO:0048857	GO:0048857	neural nucleus development	6/235	53/13319	0.000324859	0.0192595	0.0168719	5354/60/4129/4155/11240/2746	6	astrocytes	CSC
GO:0030335	GO:0030335	positive regulation of cell migration	19/235	444/13319	0.000337916	0.0196821	0.0172421	6678/6546/5354/351/4267/7114/7869/2316/10396/23060/183/3685/57142/80031/388/2241/26012/6774/2771	19	astrocytes	CSC
GO:0055078	GO:0055078	sodium ion homeostasis	5/235	35/13319	0.00034529	0.0197181	0.0172737	6546/1910/481/183/2771	5	astrocytes	CSC
GO:0022010	GO:0022010	central nervous system myelination	4/235	20/13319	0.000366441	0.0197181	0.0172737	5354/1191/26011/9334	4	astrocytes	CSC
GO:0032291	GO:0032291	axon ensheathment in central nervous system	4/235	20/13319	0.000366441	0.0197181	0.0172737	5354/1191/26011/9334	4	astrocytes	CSC
GO:0046058	GO:0046058	cAMP metabolic process	4/235	20/13319	0.000366441	0.0197181	0.0172737	108/5144/114/5151	4	astrocytes	CSC
GO:00324091	GO:0032409	regulation of transporter activity	13/235	242/13319	0.00036823	0.0197181	0.0172737	287/10768/388336/351/7114/60/5144/2697/481/9722/2893/1612/7402	13	astrocytes	CSC
GO:0019932	GO:0019932	second-messenger-mediated signaling	13/235	244/13319	0.000398402	0.0209952	0.0183924	108/287/6546/358/187/1910/5144/481/9722/3709/23261/183/283455	13	astrocytes	CSC
GO:0042044	GO:0042044	fluid transport	4/235	21/13319	0.000446434	0.0231588	0.0202878	10768/358/1910/6563	4	astrocytes	CSC
GO:0097061	GO:0097061	dendritic spine organization	7/235	79/13319	0.000479714	0.0245023	0.0214648	8499/26037/2043/85461/8997/2534/26115	7	astrocytes	CSC
GO:0055067	GO:0055067	monovalent inorganic cation homeostasis	9/235	131/13319	0.000520256	0.0261704	0.0229261	6546/8671/1910/481/285195/183/535/25932/2771	9	astrocytes	CSC
GO:0045596	GO:0045596	negative regulation of cell differentiation	20/235	500/13319	0.000560567	0.0272017	0.0238295	1910/351/4212/23189/7869/753/604/7143/55553/3685/10766/7704/57142/80031/5087/4054/2200/677/23500/79365	20	astrocytes	CSC
GO:0071526	GO:0071526	semaphorin-plexin signaling pathway	5/235	39/13319	0.000578284	0.0272017	0.0238295	7869/2316/80031/4684/5364	5	astrocytes	CSC
GO:00017641	GO:0001764	neuron migration	9/235	133/13319	0.000580942	0.0272017	0.0238295	4131/2316/347733/9201/2534/23060/116983/54986/26012	9	astrocytes	CSC
GO:00488131	GO:0048813	dendrite morphogenesis	9/235	133/13319	0.000580942	0.0272017	0.0238295	8499/26037/2043/9201/8997/2534/23043/26115/26012	9	astrocytes	CSC
GO:00508071	GO:0050807	regulation of synapse organization	11/235	191/13319	0.000581724	0.0272017	0.0238295	8499/6678/1607/26037/6092/7846/351/2043/8997/2534/26115	11	astrocytes	CSC
GO:0070106	GO:0070106	interleukin-27-mediated signaling pathway	3/235	10/13319	0.000593769	0.0273793	0.0239851	821/6774/3572	3	astrocytes	CSC
GO:00860641	GO:0086064	cell communication by electrical coupling involved in cardiac conduction	4/235	23/13319	0.000642478	0.0282818	0.0247757	6546/5144/2697/481	4	astrocytes	CSC
GO:0098801	GO:0098801	regulation of renal system process	4/235	23/13319	0.000642478	0.0282818	0.0247757	1910/2697/183/2771	4	astrocytes	CSC
GO:0001667	GO:0001667	ameboidal-type cell migration	16/235	359/13319	0.000644412	0.0282818	0.0247757	6678/6546/5793/1910/7114/2697/23189/7869/5613/183/57142/80031/388/10163/2241/3691	16	astrocytes	CSC
GO:0099175	GO:0099175	regulation of postsynapse organization	7/235	83/13319	0.000647414	0.0282818	0.0247757	8499/1607/26037/2043/8997/2534/26115	7	astrocytes	CSC
GO:0051924	GO:0051924	regulation of calcium ion transport	11/235	195/13319	0.000691378	0.0298101	0.0261145	287/6546/187/5354/5144/2697/481/9722/2534/91404/2771	11	astrocytes	CSC
GO:0036376	GO:0036376	sodium ion export across plasma membrane	3/235	11/13319	0.000805826	0.0334418	0.029296	6546/8671/481	3	astrocytes	CSC
GO:0070757	GO:0070757	interleukin-35-mediated signaling pathway	3/235	11/13319	0.000805826	0.0334418	0.029296	821/6774/3572	3	astrocytes	CSC
GO:0099188	GO:0099188	postsynaptic cytoskeleton organization	3/235	11/13319	0.000805826	0.0334418	0.029296	60/9722/10163	3	astrocytes	CSC
GO:0014003	GO:0014003	oligodendrocyte development	5/235	42/13319	0.000818503	0.0335485	0.0293895	5354/1191/26011/2934/9334	5	astrocytes	CSC
GO:00508031	GO:0050803	regulation of synapse structure or activity	11/235	201/13319	0.000887745	0.0357116	0.0312845	8499/6678/1607/26037/6092/7846/351/2043/8997/2534/26115	11	astrocytes	CSC
GO:0070633	GO:0070633	transepithelial transport	4/235	25/13319	0.00089279	0.0357116	0.0312845	10768/358/1910/60	4	astrocytes	CSC
GO:0048709	GO:0048709	oligodendrocyte differentiation	7/235	88/13319	0.000919032	0.0363236	0.0318206	5354/1191/26011/55553/2934/9334/23500	7	astrocytes	CSC
GO:00080151	GO:0008015	blood circulation	17/235	409/13319	0.000956752	0.0373696	0.0327369	29119/287/10768/6546/1910/5144/2697/481/6456/9722/2316/3751/3709/83943/183/2934/10659	17	astrocytes	CSC
GO:0010959	GO:0010959	regulation of metal ion transport	11/235	204/13319	0.00100204	0.0384746	0.0337049	287/6546/187/5354/5144/2697/481/9722/2534/91404/2771	11	astrocytes	CSC
GO:0061001	GO:0061001	regulation of dendritic spine morphogenesis	5/235	44/13319	0.0010155	0.0384746	0.0337049	8499/26037/2043/8997/26115	5	astrocytes	CSC
GO:0052548	GO:0052548	regulation of endopeptidase activity	14/235	304/13319	0.00101981	0.0384746	0.0337049	358/3730/960/351/2043/2534/183/4155/10972/2934/1612/6774/5276/2597	14	astrocytes	CSC
GO:00900751	GO:0090075	relaxation of muscle	4/235	26/13319	0.00104064	0.0388193	0.0340069	6546/5144/481/2934	4	astrocytes	CSC
GO:1903909	GO:1903909	regulation of receptor clustering	3/235	12/13319	0.00106049	0.0391203	0.0342705	388336/975/2934	3	astrocytes	CSC
GO:0071320	GO:0071320	cellular response to cAMP	5/235	45/13319	0.00112623	0.0408616	0.035796	6546/358/351/3709/677	5	astrocytes	CSC
GO:0034249	GO:0034249	negative regulation of cellular amide metabolic process	9/235	146/13319	0.00113231	0.0408616	0.035796	1191/57142/1612/6774/677/23367/2597/23112/1153	9	astrocytes	CSC
GO:00507671	GO:0050767	regulation of neurogenesis	14/235	309/13319	0.00119182	0.0425468	0.0372723	6092/4131/8553/7869/2043/26011/7143/8997/57142/80031/3572/23500/79365/5364	14	astrocytes	CSC
GO:0001508	GO:0001508	action potential	8/235	121/13319	0.00135542	0.0475548	0.0416595	29119/287/6546/2697/481/9722/2316/3751	8	astrocytes	CSC
GO:0035813	GO:0035813	regulation of renal sodium excretion	3/235	13/13319	0.00136076	0.0475548	0.0416595	1910/183/2771	3	astrocytes	CSC
GO:00017642	GO:0001764	neuron migration	11/213	133/13319	9.26e-06	0.0202062	0.0183862	1496/4915/2066/10718/2823/7422/54541/23768/23245/26053/23284	11	astrocytes	Old
GO:00508082	GO:0050808	synapse organization	19/213	387/13319	1.46e-05	0.0202062	0.0183862	1607/1496/4915/4774/2066/2823/66000/1000/10243/22866/23657/23768/57689/10611/577/5728/783/2895/23284	19	astrocytes	Old
GO:0038179	GO:0038179	neurotrophin signaling pathway	6/213	36/13319	2.03e-05	0.0202062	0.0183862	4915/66000/54541/9863/10818/4916	6	astrocytes	Old
GO:0043087	GO:0043087	regulation of GTPase activity	19/213	425/13319	5.28e-05	0.0393664	0.0358205	23527/4915/134957/9743/121512/7813/132864/93627/6000/81846/80005/9779/577/23236/23092/143872/9732/80243/4916	19	astrocytes	Old
GO:1990090	GO:1990090	cellular response to nerve growth factor stimulus	6/213	46/13319	8.56e-05	0.0442055	0.0402237	23527/4915/66000/9863/5728/4916	6	astrocytes	Old
GO:0048011	GO:0048011	neurotrophin TRK receptor signaling pathway	5/213	30/13319	0.000102669	0.0442055	0.0402237	4915/66000/54541/10818/4916	5	astrocytes	Old
GO:1990089	GO:1990089	response to nerve growth factor	6/213	48/13319	0.000109244	0.0442055	0.0402237	23527/4915/66000/9863/5728/4916	6	astrocytes	Old
GO:0061351	GO:0061351	neural precursor cell proliferation	9/213	121/13319	0.000138847	0.0442055	0.0402237	6660/6095/1000/9283/7422/1495/5803/10818/9760	9	astrocytes	Old
GO:0086014	GO:0086014	atrial cardiac muscle cell action potential	4/213	18/13319	0.000163175	0.0442055	0.0402237	3781/2697/783/287	4	astrocytes	Old
GO:0086026	GO:0086026	atrial cardiac muscle cell to AV node cell signaling	4/213	18/13319	0.000163175	0.0442055	0.0402237	3781/2697/783/287	4	astrocytes	Old
GO:0086066	GO:0086066	atrial cardiac muscle cell to AV node cell communication	4/213	18/13319	0.000163175	0.0442055	0.0402237	3781/2697/783/287	4	astrocytes	Old
GO:0048511	GO:0048511	rhythmic process	13/213	252/13319	0.00020993	0.048583	0.0442069	6095/3751/5602/55366/4915/2560/10891/23239/64839/658/8850/5728/8553	13	astrocytes	Old
GO:00109752	GO:0010975	regulation of neuron projection development	17/213	397/13319	0.000220491	0.048583	0.0442069	1496/4915/114788/257194/1272/1000/23327/7422/9863/9760/57689/10611/577/5728/10690/4916/2895	17	astrocytes	Old
GO:00508072	GO:0050807	regulation of synapse organization	11/213	191/13319	0.000252638	0.048583	0.0442069	1607/1496/4915/2823/1000/23657/23768/10611/577/5728/2895	11	astrocytes	Old
GO:00030132	GO:0003013	circulatory system process	19/213	486/13319	0.000301317	0.048583	0.0442069	3751/6507/3781/6263/2697/9283/23327/7422/340481/83943/6446/8671/5144/80005/143872/9732/783/1756/287	19	astrocytes	Old
GO:00074161	GO:0007416	synapse assembly	10/213	164/13319	0.000305636	0.048583	0.0442069	4915/2066/2823/1000/23768/10611/577/5728/2895/23284	10	astrocytes	Old
GO:00080152	GO:0008015	blood circulation	17/213	409/13319	0.00031219	0.048583	0.0442069	3751/3781/6263/2697/9283/23327/7422/340481/83943/6446/5144/80005/143872/9732/783/1756/287	17	astrocytes	Old
GO:00508042	GO:0050804	modulation of chemical synaptic transmission	16/213	372/13319	0.000321779	0.048583	0.0442069	1607/4915/10718/66000/134957/1000/5332/23657/152404/57689/23236/5728/783/22849/2895/2259	16	astrocytes	Old
GO:00991772	GO:0099177	regulation of trans-synaptic signaling	16/213	373/13319	0.00033151	0.048583	0.0442069	1607/4915/10718/66000/134957/1000/5332/23657/152404/57689/23236/5728/783/22849/2895/2259	16	astrocytes	Old
GO:19035222	GO:1903522	regulation of blood circulation	12/213	231/13319	0.000344775	0.048583	0.0442069	3751/3781/6263/2697/340481/5144/80005/143872/9732/783/1756/287	12	astrocytes	Old
GO:00343291	GO:0034329	cell junction assembly	16/213	376/13319	0.000362244	0.048583	0.0442069	6385/4915/2066/2823/2697/1000/56288/7422/1495/23768/10611/577/1008/5728/2895/23284	16	astrocytes	Old
GO:0014829	GO:0014829	vascular associated smooth muscle contraction	4/213	22/13319	0.000370986	0.048583	0.0442069	340481/80005/143872/9732	4	astrocytes	Old
GO:00423911	GO:0042391	regulation of membrane potential	16/213	378/13319	0.000384074	0.048583	0.0442069	3751/4915/2560/3781/66000/2697/23327/2565/8671/152404/5728/783/1756/287/2895/2259	16	astrocytes	Old
GO:00508032	GO:0050803	regulation of synapse structure or activity	11/213	201/13319	0.000391272	0.048583	0.0442069	1607/1496/4915/2823/1000/23657/23768/10611/577/5728/2895	11	astrocytes	Old
GO:00440572	GO:0044057	regulation of system process	18/213	459/13319	0.000419355	0.0499872	0.0454846	3751/10891/3781/6263/66000/2697/56288/340481/6446/152404/5144/80005/5728/143872/9732/783/1756/287	18	astrocytes	Old
GO:00228982	GO:0022898	regulation of transmembrane transporter activity	1967-09-01	231/13319	2.17e-06	0.0018545	0.00165333	388336/351/783/9472/10768/5144/596/287/1740	9	astrocytes	F
GO:00440573	GO:0044057	regulation of system process	1967-12-01	459/13319	2.6e-06	0.0018545	0.00165333	388336/351/783/9472/3709/5578/29119/10768/5144/10659/2309/287	12	astrocytes	F
GO:00324092	GO:0032409	regulation of transporter activity	1967-09-01	242/13319	3.18e-06	0.0018545	0.00165333	388336/351/783/9472/10768/5144/596/287/1740	9	astrocytes	F
GO:2001257	GO:2001257	regulation of cation channel activity	1967-07-01	156/13319	1.28e-05	0.00532035	0.0047432	388336/351/783/9472/5144/287/1740	7	astrocytes	F
GO:0032412	GO:0032412	regulation of ion transmembrane transporter activity	1967-08-01	223/13319	1.52e-05	0.00532035	0.0047432	388336/351/783/9472/10768/5144/287/1740	8	astrocytes	F
GO:00613371	GO:0061337	cardiac conduction	1967-06-01	127/13319	4.14e-05	0.0120818	0.0107712	783/3709/29119/10768/5144/287	6	astrocytes	F
GO:00080162	GO:0008016	regulation of heart contraction	1967-07-01	201/13319	6.49e-05	0.016236	0.0144747	783/3709/29119/10768/5144/10659/287	7	astrocytes	F
GO:00860651	GO:0086065	cell communication involved in cardiac conduction	1967-04-01	51/13319	0.000122336	0.0225872	0.020137	783/29119/5144/287	4	astrocytes	F
GO:00508083	GO:0050808	synapse organization	1967-09-01	387/13319	0.000129591	0.0225872	0.020137	388336/351/783/23284/85461/8499/26037/8404/4131	9	astrocytes	F
GO:00600472	GO:0060047	heart contraction	1967-07-01	227/13319	0.000138933	0.0225872	0.020137	783/3709/29119/10768/5144/10659/287	7	astrocytes	F
GO:0007204	GO:0007204	positive regulation of cytosolic calcium ion concentration	1967-07-01	231/13319	0.000154795	0.0225872	0.020137	3685/783/9472/3709/5144/596/287	7	astrocytes	F
GO:19035223	GO:1903522	regulation of blood circulation	1967-07-01	231/13319	0.000154795	0.0225872	0.020137	783/3709/29119/10768/5144/10659/287	7	astrocytes	F
GO:00030152	GO:0003015	heart process	1967-07-01	236/13319	0.000176659	0.0237946	0.0212134	783/3709/29119/10768/5144/10659/287	7	astrocytes	F
GO:00356371	GO:0035637	multicellular organismal signaling	1967-06-01	173/13319	0.000228077	0.0273716	0.0244023	783/3709/29119/10768/5144/287	6	astrocytes	F
GO:00108801	GO:0010880	regulation of release of sequestered calcium ion into cytosol by sarcoplasmic reticulum	1967-03-01	26/13319	0.000291199	0.0273716	0.0244023	9472/5144/287	3	astrocytes	F
GO:00902571	GO:0090257	regulation of muscle system process	1967-06-01	184/13319	0.000317898	0.0273716	0.0244023	9472/5578/29119/5144/2309/287	6	astrocytes	F
GO:00068741	GO:0006874	cellular calcium ion homeostasis	1967-08-01	345/13319	0.000321761	0.0273716	0.0244023	3685/351/783/9472/3709/5144/596/287	8	astrocytes	F
GO:0051480	GO:0051480	regulation of cytosolic calcium ion concentration	1967-07-01	263/13319	0.000342124	0.0273716	0.0244023	3685/783/9472/3709/5144/596/287	7	astrocytes	F
GO:00860032	GO:0086003	cardiac muscle cell contraction	1967-04-01	67/13319	0.000353249	0.0273716	0.0244023	783/29119/5144/287	4	astrocytes	F
GO:00148081	GO:0014808	release of sequestered calcium ion into cytosol by sarcoplasmic reticulum	1967-03-01	28/13319	0.000364282	0.0273716	0.0244023	9472/5144/287	3	astrocytes	F
GO:19035141	GO:1903514	release of sequestered calcium ion into cytosol by endoplasmic reticulum	1967-03-01	28/13319	0.000364282	0.0273716	0.0244023	9472/5144/287	3	astrocytes	F
GO:00604021	GO:0060402	calcium ion transport into cytosol	1967-05-01	122/13319	0.000364434	0.0273716	0.0244023	9472/3709/5144/596/287	5	astrocytes	F
GO:00030122	GO:0003012	muscle system process	1967-08-01	352/13319	0.000368121	0.0273716	0.0244023	783/9472/1837/5578/29119/5144/2309/287	8	astrocytes	F
GO:00550741	GO:0055074	calcium ion homeostasis	1967-08-01	353/13319	0.000375167	0.0273716	0.0244023	3685/351/783/9472/3709/5144/596/287	8	astrocytes	F
GO:1901019	GO:1901019	regulation of calcium ion transmembrane transporter activity	1967-04-01	74/13319	0.00051649	0.031276	0.0278832	783/9472/5144/287	4	astrocytes	F
GO:00508043	GO:0050804	modulation of chemical synaptic transmission	1967-08-01	372/13319	0.000531453	0.031276	0.0278832	3908/388336/351/783/9162/8499/26037/4131	8	astrocytes	F
GO:00991773	GO:0099177	regulation of trans-synaptic signaling	1967-08-01	373/13319	0.000540954	0.031276	0.0278832	3908/388336/351/783/9162/8499/26037/4131	8	astrocytes	F
GO:00702961	GO:0070296	sarcoplasmic reticulum calcium ion transport	1967-03-01	32/13319	0.000543666	0.031276	0.0278832	9472/5144/287	3	astrocytes	F
GO:0086004	GO:0086004	regulation of cardiac muscle cell contraction	1967-03-01	32/13319	0.000543666	0.031276	0.0278832	29119/5144/287	3	astrocytes	F
GO:00725031	GO:0072503	cellular divalent inorganic cation homeostasis	1967-08-01	374/13319	0.000550593	0.031276	0.0278832	3685/351/783/9472/3709/5144/596/287	8	astrocytes	F
GO:00347622	GO:0034762	regulation of transmembrane transport	1967-09-01	473/13319	0.000570541	0.031276	0.0278832	388336/351/783/9472/10768/5144/596/287/1740	9	astrocytes	F
GO:0010522	GO:0010522	regulation of calcium ion transport into cytosol	1967-04-01	76/13319	0.000571578	0.031276	0.0278832	9472/5144/596/287	4	astrocytes	F
GO:19040622	GO:1904062	regulation of cation transmembrane transport	1967-07-01	289/13319	0.000601701	0.0319266	0.0284632	388336/351/783/9472/5144/287/1740	7	astrocytes	F
GO:1903115	GO:1903115	regulation of actin filament-based movement	1967-03-01	34/13319	0.000651213	0.0335375	0.0298993	29119/5144/287	3	astrocytes	F
GO:00069412	GO:0006941	striated muscle contraction	1967-05-01	141/13319	0.000706256	0.0337705	0.0301071	783/1837/29119/5144/287	5	astrocytes	F
GO:00725071	GO:0072507	divalent inorganic cation homeostasis	1967-08-01	389/13319	0.000712716	0.0337705	0.0301071	3685/351/783/9472/3709/5144/596/287	8	astrocytes	F
GO:0060401	GO:0060401	cytosolic calcium ion transport	1967-05-01	143/13319	0.000752723	0.0337705	0.0301071	9472/3709/5144/596/287	5	astrocytes	F
GO:0002027	GO:0002027	regulation of heart rate	1967-04-01	82/13319	0.000761826	0.0337705	0.0301071	783/29119/5144/287	4	astrocytes	F
GO:0086091	GO:0086091	regulation of heart rate by cardiac conduction	1967-03-01	36/13319	0.000771456	0.0337705	0.0301071	783/29119/287	3	astrocytes	F
GO:1901021	GO:1901021	positive regulation of calcium ion transmembrane transporter activity	1967-03-01	36/13319	0.000771456	0.0337705	0.0301071	783/9472/287	3	astrocytes	F
GO:1903311	GO:1903311	regulation of mRNA metabolic process	1967-07-01	303/13319	0.00079558	0.0339771	0.0302913	23034/5578/10768/10659/6651/23198/10150	7	astrocytes	F
GO:00080153	GO:0008015	blood circulation	1967-08-01	409/13319	0.000986835	0.0395177	0.0352309	783/5139/3709/29119/10768/5144/10659/287	8	astrocytes	F
GO:0051209	GO:0051209	release of sequestered calcium ion into cytosol	1967-04-01	88/13319	0.000993022	0.0395177	0.0352309	9472/3709/5144/287	4	astrocytes	F
GO:01060271	GO:0106027	neuron projection organization	1967-04-01	88/13319	0.000993022	0.0395177	0.0352309	351/85461/8499/26037	4	astrocytes	F
GO:0051283	GO:0051283	negative regulation of sequestering of calcium ion	1967-04-01	89/13319	0.00103585	0.0403061	0.0359337	9472/3709/5144/287	4	astrocytes	F
GO:0051282	GO:0051282	regulation of sequestering of calcium ion	1967-04-01	91/13319	0.00112538	0.0428378	0.0381907	9472/3709/5144/287	4	astrocytes	F
GO:0051208	GO:0051208	sequestering of calcium ion	1967-04-01	95/13319	0.00132049	0.0491954	0.0438587	9472/3709/5144/287	4	astrocytes	F
GO:0062197	GO:0062197	cellular response to chemical stress	1964-10-01	293/13319	1.21e-06	0.00232776	0.0018987	3303/3304/3725/2353/3315/358/4504/677/5052/4638	10	astrocytes	M
GO:0090084	GO:0090084	negative regulation of inclusion body assembly	1964-03-01	10/13319	1.24e-05	0.00811201	0.0066168	3303/3304/6653	3	astrocytes	M
GO:0010506	GO:0010506	regulation of autophagy	1964-09-01	301/13319	1.26e-05	0.00811201	0.0066168	2597/2670/3315/5660/4504/26353/6625/53373/11180	9	astrocytes	M
GO:0034599	GO:0034599	cellular response to oxidative stress	1964-08-01	249/13319	2.39e-05	0.00920272	0.00750648	3303/3304/3725/2353/3315/358/4504/5052	8	astrocytes	M
GO:0051591	GO:0051591	response to cAMP	1964-05-01	77/13319	3.31e-05	0.00920272	0.00750648	3725/2353/1811/358/677	5	astrocytes	M
GO:0045639	GO:0045639	positive regulation of myeloid cell differentiation	1964-05-01	78/13319	3.52e-05	0.00920272	0.00750648	3303/3304/3725/2353/677	5	astrocytes	M
GO:1900153	GO:1900153	positive regulation of nuclear-transcribed mRNA catabolic process, deadenylation-dependent decay	1964-03-01	14/13319	3.71e-05	0.00920272	0.00750648	678/10140/677	3	astrocytes	M
GO:0009895	GO:0009895	negative regulation of catabolic process	1964-08-01	269/13319	4.15e-05	0.00920272	0.00750648	2905/4504/1471/10140/6625/54541/11180/6653	8	astrocytes	M
GO:0090083	GO:0090083	regulation of inclusion body assembly	1964-03-01	15/13319	4.62e-05	0.00920272	0.00750648	3303/3304/6653	3	astrocytes	M
GO:1900151	GO:1900151	regulation of nuclear-transcribed mRNA catabolic process, deadenylation-dependent decay	1964-03-01	16/13319	5.67e-05	0.00920272	0.00750648	678/10140/677	3	astrocytes	M
GO:0006979	GO:0006979	response to oxidative stress	1964-09-01	371/13319	6.52e-05	0.00920272	0.00750648	3303/3304/3725/348/2353/3315/358/4504/5052	9	astrocytes	M
GO:0071385	GO:0071385	cellular response to glucocorticoid stimulus	1964-04-01	46/13319	6.8e-05	0.00920272	0.00750648	678/358/677/54541	4	astrocytes	M
GO:0010951	GO:0010951	negative regulation of endopeptidase activity	1964-06-01	146/13319	6.95e-05	0.00920272	0.00750648	27151/2597/358/4504/1471/6653	6	astrocytes	M
GO:00342491	GO:0034249	negative regulation of cellular amide metabolic process	1964-06-01	146/13319	6.95e-05	0.00920272	0.00750648	2597/348/678/10140/677/6653	6	astrocytes	M
GO:0071560	GO:0071560	cellular response to transforming growth factor beta stimulus	1964-07-01	214/13319	7.16e-05	0.00920272	0.00750648	3303/7316/3725/2353/678/677/7049	7	astrocytes	M
GO:0007178	GO:0007178	transmembrane receptor protein serine/threonine kinase signaling pathway	1964-08-01	296/13319	8.13e-05	0.00965811	0.00787793	3303/7316/3725/2353/3280/10140/6653/7049	8	astrocytes	M
GO:0071559	GO:0071559	response to transforming growth factor beta	1964-07-01	220/13319	8.52e-05	0.00965811	0.00787793	3303/7316/3725/2353/678/677/7049	7	astrocytes	M
GO:0010466	GO:0010466	negative regulation of peptidase activity	1964-06-01	153/13319	9.02e-05	0.00965811	0.00787793	27151/2597/358/4504/1471/6653	6	astrocytes	M
GO:0071384	GO:0071384	cellular response to corticosteroid stimulus	1964-04-01	51/13319	0.000102271	0.0102035	0.00832279	678/358/677/54541	4	astrocytes	M
GO:00485141	GO:0048514	blood vessel morphogenesis	1964-10-01	496/13319	0.000116339	0.0102035	0.00832279	3725/348/3726/3315/3280/358/51129/677/7049/4638	10	astrocytes	M
GO:0071248	GO:0071248	cellular response to metal ion	1964-06-01	161/13319	0.000119417	0.0102035	0.00832279	3725/2353/3726/358/4504/3727	6	astrocytes	M
GO:0051384	GO:0051384	response to glucocorticoid	1964-05-01	102/13319	0.000127188	0.0102035	0.00832279	2353/678/358/677/54541	5	astrocytes	M
GO:0090287	GO:0090287	regulation of cellular response to growth factor stimulus	1964-07-01	235/13319	0.000128564	0.0102035	0.00832279	3303/7316/3280/4504/10140/6653/7049	7	astrocytes	M
GO:0042026	GO:0042026	protein refolding	1964-03-01	21/13319	0.000132307	0.0102035	0.00832279	3303/3304/6625	3	astrocytes	M
GO:0070841	GO:0070841	inclusion body assembly	1964-03-01	21/13319	0.000132307	0.0102035	0.00832279	3303/3304/6653	3	astrocytes	M
GO:0009896	GO:0009896	positive regulation of catabolic process	1964-09-01	411/13319	0.000142294	0.0105516	0.00860676	3303/3304/348/678/26353/10140/677/53373/6653	9	astrocytes	M
GO:0046683	GO:0046683	response to organophosphorus	1964-05-01	106/13319	0.000152486	0.0108886	0.00888166	3725/2353/1811/358/677	5	astrocytes	M
GO:0090101	GO:0090101	negative regulation of transmembrane receptor protein serine/threonine kinase signaling pathway	1964-05-01	112/13319	0.000197449	0.0135958	0.0110898	3303/7316/10140/6653/7049	5	astrocytes	M
GO:0031960	GO:0031960	response to corticosteroid	1964-05-01	116/13319	0.000232613	0.0148899	0.0121454	2353/678/358/677/54541	5	astrocytes	M
GO:0051702	GO:0051702	biological process involved in interaction with symbiont	1964-04-01	63/13319	0.000233486	0.0148899	0.0121454	2597/3725/348/358	4	astrocytes	M
GO:0014074	GO:0014074	response to purine-containing compound	1964-05-01	117/13319	0.000242105	0.0148899	0.0121454	3725/2353/1811/358/677	5	astrocytes	M
GO:0071241	GO:0071241	cellular response to inorganic substance	1964-06-01	184/13319	0.000247135	0.0148899	0.0121454	3725/2353/3726/358/4504/3727	6	astrocytes	M
GO:0000302	GO:0000302	response to reactive oxygen species	1964-06-01	186/13319	0.000261972	0.0151726	0.012376	3725/348/2353/358/4504/5052	6	astrocytes	M
GO:0042176	GO:0042176	regulation of protein catabolic process	1964-08-01	352/13319	0.000267567	0.0151726	0.012376	3303/3304/348/2670/2905/1471/6625/6653	8	astrocytes	M
GO:0031331	GO:0031331	positive regulation of cellular catabolic process	1964-08-01	356/13319	0.000288766	0.0157318	0.0128321	3303/3304/348/678/26353/10140/677/53373	8	astrocytes	M
GO:0061013	GO:0061013	regulation of mRNA catabolic process	1964-06-01	190/13319	0.000293748	0.0157318	0.0128321	3303/7316/3315/678/10140/677	6	astrocytes	M
GO:0030901	GO:0030901	midbrain development	1964-04-01	71/13319	0.000370073	0.0192838	0.0157294	1152/3280/2648/11240	4	astrocytes	M
GO:0034614	GO:0034614	cellular response to reactive oxygen species	1964-05-01	132/13319	0.000422965	0.0213606	0.0174234	3725/2353/358/4504/5052	5	astrocytes	M
GO:0071276	GO:0071276	cellular response to cadmium ion	1964-03-01	31/13319	0.000432087	0.0213606	0.0174234	3725/2353/4504	3	astrocytes	M
GO:0009266	GO:0009266	response to temperature stimulus	1964-06-01	206/13319	0.000452347	0.0215204	0.0175537	3303/3304/2353/818/37/26353	6	astrocytes	M
GO:00610611	GO:0061061	muscle structure development	1964-09-01	482/13319	0.000463041	0.0215204	0.0175537	3398/2353/3280/2648/677/1496/3679/7049/4638	9	astrocytes	M
GO:0090092	GO:0090092	regulation of transmembrane receptor protein serine/threonine kinase signaling pathway	1964-06-01	208/13319	0.000476125	0.0215204	0.0175537	3303/7316/3280/10140/6653/7049	6	astrocytes	M
GO:1903313	GO:1903313	positive regulation of mRNA metabolic process	1964-04-01	76/13319	0.000479966	0.0215204	0.0175537	678/10140/677/6625	4	astrocytes	M
GO:1900034	GO:1900034	regulation of cellular response to heat	1964-04-01	77/13319	0.000504453	0.0220046	0.0179488	3303/3304/818/26353	4	astrocytes	M
GO:0070997	GO:0070997	neuron death	1964-07-01	295/13319	0.000513594	0.0220046	0.0179488	2597/3725/348/2353/4504/54541/6653	7	astrocytes	M
GO:0006914	GO:0006914	autophagy	1964-09-01	492/13319	0.000537265	0.0220393	0.017977	2597/2670/3315/5660/4504/26353/6625/53373/11180	9	astrocytes	M
GO:0061919	GO:0061919	process utilizing autophagic mechanism	1964-09-01	492/13319	0.000537265	0.0220393	0.017977	2597/2670/3315/5660/4504/26353/6625/53373/11180	9	astrocytes	M
GO:0001666	GO:0001666	response to hypoxia	1964-07-01	299/13319	0.0005565	0.0223527	0.0182327	7316/358/51129/4504/677/54541/7049	7	astrocytes	M
GO:19033111	GO:1903311	regulation of mRNA metabolic process	1964-07-01	303/13319	0.00060222	0.0236955	0.019328	3303/7316/3315/678/10140/677/6625	7	astrocytes	M
GO:0071470	GO:0071470	cellular response to osmotic stress	1964-03-01	35/13319	0.000620587	0.0239298	0.0195191	358/677/4638	3	astrocytes	M
GO:0031330	GO:0031330	negative regulation of cellular catabolic process	1964-06-01	221/13319	0.000655446	0.0247784	0.0202113	4504/1471/10140/6625/11180/6653	6	astrocytes	M
GO:0036293	GO:0036293	response to decreased oxygen levels	1964-07-01	311/13319	0.000702634	0.0255889	0.0208724	7316/358/51129/4504/677/54541/7049	7	astrocytes	M
GO:0045861	GO:0045861	negative regulation of proteolysis	1964-06-01	224/13319	0.00070343	0.0255889	0.0208724	27151/2597/358/4504/1471/6653	6	astrocytes	M
GO:1903706	GO:1903706	regulation of hemopoiesis	1964-07-01	314/13319	0.00074355	0.0265475	0.0216543	3303/3304/3725/2353/678/2648/677	7	astrocytes	M
GO:0060711	GO:0060711	labyrinthine layer development	1964-03-01	38/13319	0.00079172	0.0272578	0.0222336	3726/3280/677	3	astrocytes	M
GO:0070423	GO:0070423	nucleotide-binding oligomerization domain containing signaling pathway	1964-03-01	38/13319	0.00079172	0.0272578	0.0222336	3303/3304/7316	3	astrocytes	M
GO:0035872	GO:0035872	nucleotide-binding domain, leucine rich repeat containing receptor signaling pathway	1964-03-01	39/13319	0.000854768	0.0289121	0.0235831	3303/3304/7316	3	astrocytes	M
GO:0030099	GO:0030099	myeloid cell differentiation	1964-07-01	324/13319	0.000893787	0.0297107	0.0242344	3303/3304/3725/2353/3726/677/7049	7	astrocytes	M
GO:0051346	GO:0051346	negative regulation of hydrolase activity	1964-07-01	325/13319	0.000910041	0.0297383	0.0242569	27151/2597/358/51129/4504/1471/6653	7	astrocytes	M
GO:0002763	GO:0002763	positive regulation of myeloid leukocyte differentiation	1964-03-01	41/13319	0.00099023	0.0310277	0.0253087	3725/2353/677	3	astrocytes	M
GO:0045657	GO:0045657	positive regulation of monocyte differentiation	1964-02-01	10/13319	0.000997779	0.0310277	0.0253087	3725/677	2	astrocytes	M
GO:2001135	GO:2001135	regulation of endocytic recycling	1964-02-01	10/13319	0.000997779	0.0310277	0.0253087	65009/6653	2	astrocytes	M
GO:0097237	GO:0097237	cellular response to toxic substance	1964-04-01	93/13319	0.00102772	0.0310433	0.0253214	348/4504/10715/5052	4	astrocytes	M
GO:0070482	GO:0070482	response to oxygen levels	1964-07-01	332/13319	0.00103048	0.0310433	0.0253214	7316/358/51129/4504/677/54541/7049	7	astrocytes	M
GO:0045646	GO:0045646	regulation of erythrocyte differentiation	1964-03-01	42/13319	0.00106276	0.0315232	0.0257128	3303/3304/677	3	astrocytes	M
GO:0034380	GO:0034380	high-density lipoprotein particle assembly	1964-02-01	11/13319	0.00121573	0.0342357	0.0279254	348/3931	2	astrocytes	M
GO:0071472	GO:0071472	cellular response to salt stress	1964-02-01	11/13319	0.00121573	0.0342357	0.0279254	358/677	2	astrocytes	M
GO:1903265	GO:1903265	positive regulation of tumor necrosis factor-mediated signaling pathway	1964-02-01	11/13319	0.00121573	0.0342357	0.0279254	3303/3304	2	astrocytes	M
GO:0006986	GO:0006986	response to unfolded protein	1964-05-01	167/13319	0.00122524	0.0342357	0.0279254	3303/3304/3315/37/26353	5	astrocytes	M
GO:0030218	GO:0030218	erythrocyte differentiation	1964-04-01	99/13319	0.00129687	0.0344638	0.0281114	3303/3304/677/7049	4	astrocytes	M
GO:00713201	GO:0071320	cellular response to cAMP	1964-03-01	45/13319	0.00130024	0.0344638	0.0281114	1811/358/677	3	astrocytes	M
GO:0043488	GO:0043488	regulation of mRNA stability	1964-05-01	171/13319	0.00136102	0.0344638	0.0281114	3303/7316/3315/678/677	5	astrocytes	M
GO:0009416	GO:0009416	response to light stimulus	1964-06-01	255/13319	0.00137546	0.0344638	0.0281114	3398/2353/358/65009/3727/10715	6	astrocytes	M
GO:0007179	GO:0007179	transforming growth factor beta receptor signaling pathway	1964-05-01	172/13319	0.00139664	0.0344638	0.0281114	3303/7316/3725/2353/7049	5	astrocytes	M
GO:0006402	GO:0006402	mRNA catabolic process	1964-07-01	351/13319	0.00142162	0.0344638	0.0281114	3303/3304/7316/3315/678/10140/677	7	astrocytes	M
GO:0006833	GO:0006833	water transport	1964-02-01	12/13319	0.00145436	0.0344638	0.0281114	361/358	2	astrocytes	M
GO:0034433	GO:0034433	steroid esterification	1964-02-01	12/13319	0.00145436	0.0344638	0.0281114	348/3931	2	astrocytes	M
GO:0034434	GO:0034434	sterol esterification	1964-02-01	12/13319	0.00145436	0.0344638	0.0281114	348/3931	2	astrocytes	M
GO:0034435	GO:0034435	cholesterol esterification	1964-02-01	12/13319	0.00145436	0.0344638	0.0281114	348/3931	2	astrocytes	M
GO:0070424	GO:0070424	regulation of nucleotide-binding oligomerization domain containing signaling pathway	1964-02-01	12/13319	0.00145436	0.0344638	0.0281114	3303/3304	2	astrocytes	M
GO:0097201	GO:0097201	negative regulation of transcription from RNA polymerase II promoter in response to stress	1964-02-01	12/13319	0.00145436	0.0344638	0.0281114	3303/3725	2	astrocytes	M
GO:0071383	GO:0071383	cellular response to steroid hormone stimulus	1964-05-01	174/13319	0.00146993	0.0344638	0.0281114	678/358/677/54541/11240	5	astrocytes	M
GO:1901214	GO:1901214	regulation of neuron death	1964-06-01	259/13319	0.00148917	0.0344638	0.0281114	3725/348/2353/4504/54541/6653	6	astrocytes	M
GO:0043618	GO:0043618	regulation of transcription from RNA polymerase II promoter in response to stress	1964-04-01	103/13319	0.00150153	0.0344638	0.0281114	3303/7316/3725/4504	4	astrocytes	M
GO:0034101	GO:0034101	erythrocyte homeostasis	1964-04-01	105/13319	0.00161187	0.036561	0.0298221	3303/3304/677/7049	4	astrocytes	M
GO:0043691	GO:0043691	reverse cholesterol transport	1964-02-01	13/13319	0.00171348	0.0378222	0.0308508	348/3931	2	astrocytes	M
GO:0071732	GO:0071732	cellular response to nitric oxide	1964-02-01	13/13319	0.00171348	0.0378222	0.0308508	358/4504	2	astrocytes	M
GO:0043487	GO:0043487	regulation of RNA stability	1964-05-01	181/13319	0.00174895	0.0378222	0.0308508	3303/7316/3315/678/677	5	astrocytes	M
GO:0046686	GO:0046686	response to cadmium ion	1964-03-01	50/13319	0.00176556	0.0378222	0.0308508	3725/2353/4504	3	astrocytes	M
GO:0061014	GO:0061014	positive regulation of mRNA catabolic process	1964-03-01	50/13319	0.00176556	0.0378222	0.0308508	678/10140/677	3	astrocytes	M
GO:0048545	GO:0048545	response to steroid hormone	1964-06-01	269/13319	0.00180491	0.0382402	0.0311918	2353/678/358/677/54541/11240	6	astrocytes	M
GO:0043620	GO:0043620	regulation of DNA-templated transcription in response to stress	1964-04-01	109/13319	0.00184926	0.038754	0.0316109	3303/7316/3725/4504	4	astrocytes	M
GO:0048844	GO:0048844	artery morphogenesis	1964-03-01	51/13319	0.00186951	0.0387572	0.0316135	348/3280/4638	3	astrocytes	M
GO:0051090	GO:0051090	regulation of DNA-binding transcription factor activity	1964-07-01	370/13319	0.00192069	0.0393946	0.0321334	3303/3398/3304/7316/3725/2353/3280	7	astrocytes	M
GO:0009314	GO:0009314	response to radiation	1964-07-01	372/13319	0.00198027	0.039611	0.0323099	3398/3725/2353/358/65009/3727/10715	7	astrocytes	M
GO:0034375	GO:0034375	high-density lipoprotein particle remodeling	1964-02-01	14/13319	0.00199288	0.039611	0.0323099	348/3931	2	astrocytes	M
GO:0070431	GO:0070431	nucleotide-binding oligomerization domain containing 2 signaling pathway	1964-02-01	14/13319	0.00199288	0.039611	0.0323099	3303/3304	2	astrocytes	M
GO:0035966	GO:0035966	response to topologically incorrect protein	1964-05-01	187/13319	0.00201755	0.0396922	0.0323761	3303/3304/3315/37/26353	5	astrocytes	M
GO:0034605	GO:0034605	cellular response to heat	1964-04-01	112/13319	0.0020425	0.0397771	0.0324454	3303/3304/818/26353	4	astrocytes	M
GO:0009636	GO:0009636	response to toxic substance	1964-05-01	188/13319	0.00206509	0.0398149	0.0324763	348/2353/4504/10715/5052	5	astrocytes	M
GO:0045637	GO:0045637	regulation of myeloid cell differentiation	1964-05-01	191/13319	0.00221264	0.0420575	0.0343054	3303/3304/3725/2353/677	5	astrocytes	M
GO:0043254	GO:0043254	regulation of protein-containing complex assembly	1964-07-01	380/13319	0.00223309	0.0420575	0.0343054	3303/3304/348/2670/3931/1496/6653	7	astrocytes	M
GO:0045686	GO:0045686	negative regulation of glial cell differentiation	1964-02-01	15/13319	0.00229236	0.0420575	0.0343054	3280/23500	2	astrocytes	M
GO:0071731	GO:0071731	response to nitric oxide	1964-02-01	15/13319	0.00229236	0.0420575	0.0343054	358/4504	2	astrocytes	M
GO:1902170	GO:1902170	cellular response to reactive nitrogen species	1964-02-01	15/13319	0.00229236	0.0420575	0.0343054	358/4504	2	astrocytes	M
GO:0051851	GO:0051851	modulation by host of symbiont process	1964-03-01	55/13319	0.00232326	0.0420575	0.0343054	3725/348/358	3	astrocytes	M
GO:0034248	GO:0034248	regulation of cellular amide metabolic process	1964-07-01	383/13319	0.0023341	0.0420575	0.0343054	2597/348/3315/678/10140/677/6653	7	astrocytes	M
GO:0006401	GO:0006401	RNA catabolic process	1964-07-01	385/13319	0.00240338	0.0429041	0.034996	3303/3304/7316/3315/678/10140/677	7	astrocytes	M
GO:0061077	GO:0061077	chaperone-mediated protein folding	1964-03-01	56/13319	0.00244641	0.0429041	0.034996	3303/3304/3315	3	astrocytes	M
GO:0008203	GO:0008203	cholesterol metabolic process	1964-04-01	118/13319	0.0024701	0.0429041	0.034996	348/3931/4504/37	4	astrocytes	M
GO:0050768	GO:0050768	negative regulation of neurogenesis	1964-04-01	118/13319	0.0024701	0.0429041	0.034996	3280/4504/23500/6653	4	astrocytes	M
GO:00455961	GO:0045596	negative regulation of cell differentiation	1964-08-01	500/13319	0.00260142	0.0434091	0.0354079	3398/3280/678/4504/10140/677/23500/6653	8	astrocytes	M
GO:0002021	GO:0002021	response to dietary excess	1964-02-01	16/13319	0.00261175	0.0434091	0.0354079	348/6653	2	astrocytes	M
GO:0060216	GO:0060216	definitive hemopoiesis	1964-02-01	16/13319	0.00261175	0.0434091	0.0354079	678/7049	2	astrocytes	M
GO:0061158	GO:0061158	3'-UTR-mediated mRNA destabilization	1964-02-01	16/13319	0.00261175	0.0434091	0.0354079	678/677	2	astrocytes	M
GO:0061684	GO:0061684	chaperone-mediated autophagy	1964-02-01	16/13319	0.00261175	0.0434091	0.0354079	2670/6625	2	astrocytes	M
GO:0051961	GO:0051961	negative regulation of nervous system development	1964-04-01	122/13319	0.00278716	0.0459286	0.037463	3280/4504/23500/6653	4	astrocytes	M
GO:0017148	GO:0017148	negative regulation of translation	1964-04-01	124/13319	0.0029557	0.0475904	0.0388186	2597/678/10140/677	4	astrocytes	M
GO:00309021	GO:0030902	hindbrain development	1964-04-01	124/13319	0.0029557	0.0475904	0.0388186	1152/3280/2648/1496	4	astrocytes	M
GO:0010038	GO:0010038	response to metal ion	1964-06-01	297/13319	0.00296206	0.0475904	0.0388186	3725/2353/3726/358/4504/3727	6	astrocytes	M
GO:00076111	GO:0007611	learning or memory	1964-05-01	205/13319	0.00300485	0.047879	0.0390539	3725/348/2353/2648/65009	5	astrocytes	M
GO:1902652	GO:1902652	secondary alcohol metabolic process	1964-04-01	125/13319	0.00304253	0.0480819	0.0392195	348/3931/4504/37	4	astrocytes	M
GO:0002262	GO:0002262	myeloid cell homeostasis	1964-04-01	126/13319	0.00313109	0.0485343	0.0395885	3303/3304/677/7049	4	astrocytes	M
GO:0009651	GO:0009651	response to salt stress	1964-02-01	18/13319	0.00330944	0.0485343	0.0395885	358/677	2	astrocytes	M
GO:0019430	GO:0019430	removal of superoxide radicals	1964-02-01	18/13319	0.00330944	0.0485343	0.0395885	4504/5052	2	astrocytes	M
GO:0045655	GO:0045655	regulation of monocyte differentiation	1964-02-01	18/13319	0.00330944	0.0485343	0.0395885	3725/677	2	astrocytes	M
GO:0060716	GO:0060716	labyrinthine layer blood vessel development	1964-02-01	18/13319	0.00330944	0.0485343	0.0395885	3726/3280	2	astrocytes	M
GO:1901673	GO:1901673	regulation of mitotic spindle assembly	1964-02-01	18/13319	0.00330944	0.0485343	0.0395885	3303/3304	2	astrocytes	M
GO:1902430	GO:1902430	negative regulation of amyloid-beta formation	1964-02-01	18/13319	0.00330944	0.0485343	0.0395885	348/6653	2	astrocytes	M
GO:2000737	GO:2000737	negative regulation of stem cell differentiation	1964-02-01	18/13319	0.00330944	0.0485343	0.0395885	3280/678	2	astrocytes	M
GO:0030509	GO:0030509	BMP signaling pathway	1964-04-01	128/13319	0.00331347	0.0485343	0.0395885	3280/10140/6653/7049	4	astrocytes	M
GO:00525481	GO:0052548	regulation of endopeptidase activity	1964-06-01	304/13319	0.00332289	0.0485343	0.0395885	27151/2597/358/4504/1471/6653	6	astrocytes	M
GO:0060395	GO:0060395	SMAD protein signal transduction	1964-03-01	63/13319	0.00342206	0.049607	0.0404634	3725/2353/10140	3	astrocytes	M
GO:00319601	GO:0031960	response to corticosteroid	8/104	116/13319	3.34e-06	0.00796519	0.00688167	133/54541/1843/2353/4129/6446/678/677	8	astrocytes	Old men
GO:0009409	GO:0009409	response to cold	5/104	39/13319	1.23e-05	0.0115596	0.00998713	133/2353/3320/10891/27344	5	astrocytes	Old men
GO:00513841	GO:0051384	response to glucocorticoid	7/104	102/13319	1.45e-05	0.0115596	0.00998713	133/54541/1843/2353/4129/678/677	7	astrocytes	Old men
GO:00092661	GO:0009266	response to temperature stimulus	9/104	206/13319	3.28e-05	0.0196089	0.0169415	133/3304/3303/2353/3320/80036/10891/26353/27344	9	astrocytes	Old men
GO:00485451	GO:0048545	response to steroid hormone	10/104	269/13319	4.7e-05	0.0212271	0.0183396	133/54541/1843/2353/4129/6446/678/677/7042/11240	10	astrocytes	Old men
GO:00900841	GO:0090084	negative regulation of inclusion body assembly	3/104	10/13319	5.33e-05	0.0212271	0.0183396	3304/3303/6653	3	astrocytes	Old men
GO:20012391	GO:2001239	regulation of extrinsic apoptotic signaling pathway in absence of ligand	4/104	34/13319	0.000135862	0.03967	0.0342736	3304/3303/1495/8406	4	astrocytes	Old men
GO:19001531	GO:1900153	positive regulation of nuclear-transcribed mRNA catabolic process, deadenylation-dependent decay	3/104	14/13319	0.000158141	0.03967	0.0342736	10140/678/677	3	astrocytes	Old men
GO:00900831	GO:0090083	regulation of inclusion body assembly	3/104	15/13319	0.000196556	0.03967	0.0342736	3304/3303/6653	3	astrocytes	Old men
GO:00020211	GO:0002021	response to dietary excess	3/104	16/13319	0.000240545	0.03967	0.0342736	6653/10891/27344	3	astrocytes	Old men
GO:19001511	GO:1900151	regulation of nuclear-transcribed mRNA catabolic process, deadenylation-dependent decay	3/104	16/13319	0.000240545	0.03967	0.0342736	10140/678/677	3	astrocytes	Old men
GO:1901654	GO:1901654	response to ketone	7/104	160/13319	0.000253528	0.03967	0.0342736	54541/7049/1843/2353/4129/6446/7042	7	astrocytes	Old men
GO:00217621	GO:0021762	substantia nigra development	4/104	40/13319	0.000258286	0.03967	0.0342736	4129/60/11240/1152	4	astrocytes	Old men
GO:00715601	GO:0071560	cellular response to transforming growth factor beta stimulus	8/104	214/13319	0.000267732	0.03967	0.0342736	7316/3303/7049/2353/678/10891/677/7042	8	astrocytes	Old men
GO:0007158	GO:0007158	neuron cell-cell adhesion	3/104	17/13319	0.000290435	0.03967	0.0342736	22829/9369/23245	3	astrocytes	Old men
GO:00140741	GO:0014074	response to purine-containing compound	6/104	117/13319	0.000304377	0.03967	0.0342736	1811/1843/2353/10891/6263/677	6	astrocytes	Old men
GO:00715591	GO:0071559	response to transforming growth factor beta	8/104	220/13319	0.000322616	0.03967	0.0342736	7316/3303/7049/2353/678/10891/677/7042	8	astrocytes	Old men
GO:00069861	GO:0006986	response to unfolded protein	7/104	167/13319	0.00032912	0.03967	0.0342736	3304/3303/3315/135138/3320/5295/26353	7	astrocytes	Old men
GO:0050821	GO:0050821	protein stabilization	7/104	168/13319	0.000341256	0.03967	0.0342736	3304/3303/2597/3320/10891/5295/482	7	astrocytes	Old men
GO:0009135	GO:0009135	purine nucleoside diphosphate metabolic process	6/104	120/13319	0.000348856	0.03967	0.0342736	54541/2597/954/10891/2023/51422	6	astrocytes	Old men
GO:0009179	GO:0009179	purine ribonucleoside diphosphate metabolic process	6/104	120/13319	0.000348856	0.03967	0.0342736	54541/2597/954/10891/2023/51422	6	astrocytes	Old men
GO:0009185	GO:0009185	ribonucleoside diphosphate metabolic process	6/104	123/13319	0.000398275	0.0432309	0.0373502	54541/2597/954/10891/2023/51422	6	astrocytes	Old men
GO:00621971	GO:0062197	cellular response to chemical stress	9/104	293/13319	0.00047154	0.0489581	0.0422983	3304/3303/3315/2353/10891/9588/9283/4638/677	9	astrocytes	Old men
GO:00430871	GO:0043087	regulation of GTPase activity	23/218	425/13319	4.92e-07	0.00135612	0.00124408	577/4915/80243/134957/9743/121512/116984/23236/23092/90627/9628/85440/5362/9732/80005/26230/143872/4983/6000/9779/10144/93627/2776	23	astrocytes	Old women
GO:0043547	GO:0043547	positive regulation of GTPase activity	20/218	354/13319	1.48e-06	0.00139957	0.00128394	577/80243/134957/9743/116984/23236/23092/90627/9628/85440/9732/80005/26230/143872/4983/6000/9779/10144/93627/2776	20	astrocytes	Old women
GO:00508084	GO:0050808	synapse organization	21/218	387/13319	1.52e-06	0.00139957	0.00128394	783/577/4915/2823/23284/1496/9378/4774/57689/1000/8499/2066/5764/388336/10611/2895/23657/4983/23085/10243/10810	21	astrocytes	Old women
GO:00508044	GO:0050804	modulation of chemical synaptic transmission	20/218	372/13319	3.15e-06	0.00180909	0.00165961	783/4915/3908/9378/134957/57689/1000/8499/22849/23236/9162/5764/388336/5530/152404/2895/10718/23657/4983/23085	20	astrocytes	Old women
GO:00991774	GO:0099177	regulation of trans-synaptic signaling	20/218	373/13319	3.28e-06	0.00180909	0.00165961	783/4915/3908/9378/134957/57689/1000/8499/22849/23236/9162/5764/388336/5530/152404/2895/10718/23657/4983/23085	20	astrocytes	Old women
GO:00485111	GO:0048511	rhythmic process	16/218	252/13319	3.94e-06	0.00181	0.00166045	6095/2560/4915/3751/23239/8945/55366/1859/5602/5764/8850/55068/64839/8648/23077/2776	16	astrocytes	Old women
GO:0043113	GO:0043113	receptor clustering	7/218	50/13319	1.57e-05	0.00617932	0.00566875	9378/1000/5764/388336/9863/23657/10243	7	astrocytes	Old women
GO:0001941	GO:0001941	postsynaptic membrane organization	6/218	36/13319	2.32e-05	0.00720704	0.00661155	9378/1000/5764/388336/23657/10243	6	astrocytes	Old women
GO:00148291	GO:0014829	vascular associated smooth muscle contraction	5/218	22/13319	2.35e-05	0.00720704	0.00661155	5286/340481/9732/80005/143872	5	astrocytes	Old women
GO:00109753	GO:0010975	regulation of neuron projection development	19/218	397/13319	2.88e-05	0.00780848	0.00716331	577/4915/1496/23043/57689/221074/1000/8499/1272/5764/10611/5530/2895/9863/5362/26230/7422/257194/10690	19	astrocytes	Old women
GO:0045986	GO:0045986	negative regulation of smooth muscle contraction	4/218	12/13319	3.12e-05	0.00780848	0.00716331	9732/80005/143872/10203	4	astrocytes	Old women
GO:00309022	GO:0030902	hindbrain development	10/218	124/13319	3.61e-05	0.00827927	0.0075952	6095/1496/1272/5764/2895/5362/4983/8648/58155/596	10	astrocytes	Old women
GO:00220371	GO:0022037	metencephalon development	8/218	90/13319	0.000111003	0.0235241	0.0215805	6095/1272/5764/2895/4983/8648/58155/596	8	astrocytes	Old women
GO:0007623	GO:0007623	circadian rhythm	11/218	177/13319	0.000159103	0.0286862	0.026316	6095/4915/3751/23239/8945/55366/1859/5602/64839/23077/2776	11	astrocytes	Old women
GO:0051668	GO:0051668	localization within membrane	7/218	72/13319	0.00017079	0.0286862	0.026316	9378/1000/5764/388336/9863/23657/10243	7	astrocytes	Old women
GO:00459321	GO:0045932	negative regulation of muscle contraction	4/218	18/13319	0.000178405	0.0286862	0.026316	9732/80005/143872/10203	4	astrocytes	Old women
GO:0042692	GO:0042692	muscle cell differentiation	14/218	277/13319	0.000189661	0.0286862	0.026316	6095/577/55553/1496/1000/93145/10611/5530/287/10529/7422/596/9444/26057	14	astrocytes	Old women
GO:00440574	GO:0044057	regulation of system process	19/218	459/13319	0.000197028	0.0286862	0.026316	783/5144/3751/444/10659/56288/9378/3709/340481/388336/5530/152404/9732/80005/287/143872/5142/10203/10810	19	astrocytes	Old women
GO:0031623	GO:0031623	receptor internalization	8/218	98/13319	0.000201533	0.0286862	0.026316	4289/2060/157/9863/4983/9779/7422/10203	8	astrocytes	Old women
GO:00615643	GO:0061564	axon development	19/218	461/13319	0.000208248	0.0286862	0.026316	4915/3908/1496/56288/9378/57689/1000/5764/4781/4548/85440/5362/26230/4983/23077/4685/7422/596/26053	19	astrocytes	Old women
GO:00991731	GO:0099173	postsynapse organization	10/218	154/13319	0.000221574	0.0290684	0.0266666	9378/1000/8499/5764/388336/10611/2895/23657/4983/10243	10	astrocytes	Old women
GO:00508073	GO:0050807	regulation of synapse organization	11/218	191/13319	0.000308409	0.0386212	0.0354301	577/4915/2823/1496/9378/1000/8499/5764/10611/2895/23657	11	astrocytes	Old women
GO:0008360	GO:0008360	regulation of cell shape	9/218	136/13319	0.000396834	0.0444895	0.0408135	121512/4289/114793/5764/5362/57619/7422/54014/10810	9	astrocytes	Old women
GO:00987421	GO:0098742	cell-cell adhesion via plasma-membrane adhesion molecules	11/218	197/13319	0.000401606	0.0444895	0.0408135	5101/23284/120114/28316/57689/1000/57451/5099/152404/2895/1008	11	astrocytes	Old women
GO:00030133	GO:0003013	circulatory system process	19/218	486/13319	0.000403716	0.0444895	0.0408135	783/8671/5144/3751/6507/444/5139/10659/83943/3709/5286/340481/6506/9732/80005/287/143872/7422/5142	19	astrocytes	Old women
GO:19035224	GO:1903522	regulation of blood circulation	12/218	231/13319	0.000425339	0.0450696	0.0413457	783/5144/3751/444/10659/3709/340481/9732/80005/287/143872/5142	12	astrocytes	Old women
GO:00508033	GO:0050803	regulation of synapse structure or activity	11/218	201/13319	0.000476044	0.0485741	0.0445607	577/4915/2823/1496/9378/1000/8499/5764/10611/2895/23657	11	astrocytes	Old women
GO:0046847	GO:0046847	filopodium assembly	2022-03-01	59/13319	0.000119764	0.0328612	0.0247772	50649/57348/7430	3	astrocytes	Young men
GO:00302081	GO:0030208	dermatan sulfate biosynthetic process	2022-02-01	12/13319	0.000170187	0.0328612	0.0247772	63827/1463	2	astrocytes	Young men
GO:00302051	GO:0030205	dermatan sulfate metabolic process	2022-02-01	13/13319	0.000200929	0.0328612	0.0247772	63827/1463	2	astrocytes	Young men
GO:00302071	GO:0030207	chondroitin sulfate catabolic process	2022-02-01	13/13319	0.000200929	0.0328612	0.0247772	63827/1463	2	astrocytes	Young men
GO:00421761	GO:0042176	regulation of protein catabolic process	2022-05-01	352/13319	0.000227749	0.0328612	0.0247772	348/6625/2670/1471/7430	5	astrocytes	Young men
GO:00506511	GO:0050651	dermatan sulfate proteoglycan biosynthetic process	2022-02-01	15/13319	0.00026994	0.0328612	0.0247772	63827/1463	2	astrocytes	Young men
GO:00506551	GO:0050655	dermatan sulfate proteoglycan metabolic process	2022-02-01	16/13319	0.000308194	0.0328612	0.0247772	63827/1463	2	astrocytes	Young men
GO:00616841	GO:0061684	chaperone-mediated autophagy	2022-02-01	16/13319	0.000308194	0.0328612	0.0247772	6625/2670	2	astrocytes	Young men
GO:0010842	GO:0010842	retina layer formation	2022-09-02	20/13319	7.66e-05	0.0251367	0.0152466	221935/5797	2	microglia_macrophages	BA4
GO:0045577	GO:0045577	regulation of B cell differentiation	1961-04-01	23/13319	3.3e-06	0.00547717	0.00451708	677/3635/678/6850	4	microglia_macrophages	CB
GO:00072641	GO:0007264	small GTPase mediated signal transduction	1961-11-01	465/13319	7.2e-06	0.0059254	0.00488674	58504/81704/121512/23380/55843/29/255426/7074/7204/57698/83478	11	microglia_macrophages	CB
GO:00900842	GO:0090084	negative regulation of inclusion body assembly	1961-03-01	10/13319	1.07e-05	0.0059254	0.00488674	3303/3304/6653	3	microglia_macrophages	CB
GO:00430872	GO:0043087	regulation of GTPase activity	1961-10-01	425/13319	2.07e-05	0.00828866	0.00683574	58504/81704/121512/23380/55843/29/7074/9462/2776/83478	10	microglia_macrophages	CB
GO:00456391	GO:0045639	positive regulation of myeloid cell differentiation	1961-05-01	78/13319	2.79e-05	0.00828866	0.00683574	3303/3304/2353/677/3635	5	microglia_macrophages	CB
GO:00435471	GO:0043547	positive regulation of GTPase activity	1961-09-01	354/13319	3.06e-05	0.00828866	0.00683574	58504/81704/23380/55843/29/7074/9462/2776/83478	9	microglia_macrophages	CB
GO:00456461	GO:0045646	regulation of erythrocyte differentiation	1961-04-01	42/13319	3.91e-05	0.00828866	0.00683574	3303/3304/677/3635	4	microglia_macrophages	CB
GO:00900832	GO:0090083	regulation of inclusion body assembly	1961-03-01	15/13319	4e-05	0.00828866	0.00683574	3303/3304/6653	3	microglia_macrophages	CB
GO:00510561	GO:0051056	regulation of small GTPase mediated signal transduction	1961-08-01	294/13319	5.47e-05	0.0100686	0.00830366	58504/121512/23380/55843/29/7074/7204/83478	8	microglia_macrophages	CB
GO:0030183	GO:0030183	B cell differentiation	1961-05-01	96/13319	7.57e-05	0.0125568	0.0103557	677/3635/678/6850/29760	5	microglia_macrophages	CB
GO:0050864	GO:0050864	regulation of B cell activation	1961-05-01	101/13319	9.64e-05	0.0145362	0.0119881	677/3635/30011/678/6850	5	microglia_macrophages	CB
GO:00708411	GO:0070841	inclusion body assembly	1961-03-01	21/13319	0.000114637	0.015839	0.0130625	3303/3304/6653	3	microglia_macrophages	CB
GO:0050900	GO:0050900	leukocyte migration	1961-08-01	332/13319	0.000127625	0.0162771	0.0134239	4973/81704/3635/57118/102/64805/3687/6850	8	microglia_macrophages	CB
GO:0050921	GO:0050921	positive regulation of chemotaxis	1961-05-01	113/13319	0.000163878	0.0194078	0.0160058	57118/1826/102/7074/64805	5	microglia_macrophages	CB
GO:0042113	GO:0042113	B cell activation	1961-06-01	195/13319	0.000259301	0.0286	0.0235867	677/3635/30011/678/6850/29760	6	microglia_macrophages	CB
GO:0045648	GO:0045648	positive regulation of erythrocyte differentiation	1961-03-01	28/13319	0.000275996	0.0286	0.0235867	3303/3304/3635	3	microglia_macrophages	CB
GO:0043068	GO:0043068	positive regulation of programmed cell death	1961-09-01	478/13319	0.0003018	0.0294343	0.0242748	121512/7316/3635/57118/29/102/7074/7204/6850	9	microglia_macrophages	CB
GO:0006614	GO:0006614	SRP-dependent cotranslational protein targeting to membrane	32/116	97/13319	3.28e-43	7.1e-40	6.17e-40	6187/6232/23521/6176/6234/6223/6169/6157/6229/6141/6122/6135/6222/6181/6143/6164/9045/6134/6137/6168/6235/6147/6167/6217/6130/6203/3921/6205/6133/6144/6227/9349	32	microglia_macrophages	CSC
GO:0045047	GO:0045047	protein targeting to ER	33/116	111/13319	7.78e-43	8.42e-40	7.32e-40	6187/9709/6232/23521/6176/6234/6223/6169/6157/6229/6141/6122/6135/6222/6181/6143/6164/9045/6134/6137/6168/6235/6147/6167/6217/6130/6203/3921/6205/6133/6144/6227/9349	33	microglia_macrophages	CSC
GO:0006613	GO:0006613	cotranslational protein targeting to membrane	32/116	102/13319	2.19e-42	1.58e-39	1.37e-39	6187/6232/23521/6176/6234/6223/6169/6157/6229/6141/6122/6135/6222/6181/6143/6164/9045/6134/6137/6168/6235/6147/6167/6217/6130/6203/3921/6205/6133/6144/6227/9349	32	microglia_macrophages	CSC
GO:0072599	GO:0072599	establishment of protein localization to endoplasmic reticulum	33/116	115/13319	3e-42	1.62e-39	1.41e-39	6187/9709/6232/23521/6176/6234/6223/6169/6157/6229/6141/6122/6135/6222/6181/6143/6164/9045/6134/6137/6168/6235/6147/6167/6217/6130/6203/3921/6205/6133/6144/6227/9349	33	microglia_macrophages	CSC
GO:0000184	GO:0000184	nuclear-transcribed mRNA catabolic process, nonsense-mediated decay	32/116	119/13319	6.49e-40	2.81e-37	2.44e-37	6187/6232/23521/6176/6234/6223/6169/6157/6229/6141/6122/6135/6222/6181/6143/6164/9045/6134/6137/6168/6235/6147/6167/6217/6130/6203/3921/6205/6133/6144/6227/9349	32	microglia_macrophages	CSC
GO:0070972	GO:0070972	protein localization to endoplasmic reticulum	33/116	142/13319	7.72e-39	2.78e-36	2.42e-36	6187/9709/6232/23521/6176/6234/6223/6169/6157/6229/6141/6122/6135/6222/6181/6143/6164/9045/6134/6137/6168/6235/6147/6167/6217/6130/6203/3921/6205/6133/6144/6227/9349	33	microglia_macrophages	CSC
GO:0006413	GO:0006413	translational initiation	33/116	185/13319	9.99e-35	3.09e-32	2.68e-32	6187/6232/23521/6176/6234/6223/6169/6157/6229/6141/6122/6135/6222/6181/6143/6164/9045/6134/6137/6168/6235/6147/6167/6217/6130/6203/3921/10209/6205/6133/6144/6227/9349	33	microglia_macrophages	CSC
GO:0019083	GO:0019083	viral transcription	32/116	175/13319	5.06e-34	1.37e-31	1.19e-31	6187/6232/23521/6176/6234/6223/6169/6157/6229/6141/6122/6135/6222/6181/6143/6164/9045/6134/6137/6168/6235/6147/6167/6217/6130/6203/3921/6205/6133/6144/6227/9349	32	microglia_macrophages	CSC
GO:0006612	GO:0006612	protein targeting to membrane	33/116	195/13319	6.3e-34	1.51e-31	1.32e-31	6187/6232/23521/6176/6234/6223/6169/6157/6229/6141/6122/6135/6222/6181/6143/6164/9045/6134/6137/6168/6235/6147/6167/6217/6130/6203/3921/6205/6133/6144/6227/9349/6386	33	microglia_macrophages	CSC
GO:0019080	GO:0019080	viral gene expression	32/116	192/13319	1.18e-32	2.54e-30	2.21e-30	6187/6232/23521/6176/6234/6223/6169/6157/6229/6141/6122/6135/6222/6181/6143/6164/9045/6134/6137/6168/6235/6147/6167/6217/6130/6203/3921/6205/6133/6144/6227/9349	32	microglia_macrophages	CSC
GO:0000956	GO:0000956	nuclear-transcribed mRNA catabolic process	32/116	204/13319	9e-32	1.77e-29	1.54e-29	6187/6232/23521/6176/6234/6223/6169/6157/6229/6141/6122/6135/6222/6181/6143/6164/9045/6134/6137/6168/6235/6147/6167/6217/6130/6203/3921/6205/6133/6144/6227/9349	32	microglia_macrophages	CSC
GO:0090150	GO:0090150	establishment of protein localization to membrane	33/116	324/13319	1.76e-26	3.17e-24	2.75e-24	6187/6232/23521/6176/6234/6223/6169/6157/6229/6141/6122/6135/6222/6181/6143/6164/9045/6134/6137/6168/6235/6147/6167/6217/6130/6203/3921/6205/6133/6144/6227/9349/6386	33	microglia_macrophages	CSC
GO:00064021	GO:0006402	mRNA catabolic process	32/116	351/13319	3.79e-24	6.23e-22	5.42e-22	6187/6232/23521/6176/6234/6223/6169/6157/6229/6141/6122/6135/6222/6181/6143/6164/9045/6134/6137/6168/6235/6147/6167/6217/6130/6203/3921/6205/6133/6144/6227/9349	32	microglia_macrophages	CSC
GO:0006605	GO:0006605	protein targeting	34/116	416/13319	4.04e-24	6.23e-22	5.42e-22	6187/9709/6232/23521/6176/6234/6223/6169/6157/6229/6141/6122/6135/6222/6181/6143/6164/9045/6134/6137/6168/6235/6147/6167/6217/6130/6203/3921/6205/6133/6144/6227/9349/6386	34	microglia_macrophages	CSC
GO:00064011	GO:0006401	RNA catabolic process	33/116	385/13319	4.69e-24	6.77e-22	5.88e-22	6187/6232/23521/6176/6234/6223/6169/6157/6229/6141/6122/6135/6222/6181/6143/6164/9045/6134/6137/6168/6235/6147/6167/6217/6130/6203/3921/6205/7133/6133/6144/6227/9349	33	microglia_macrophages	CSC
GO:0002181	GO:0002181	cytoplasmic translation	13/116	98/13319	2.41e-12	3.26e-10	2.84e-10	23521/6176/6234/6169/6141/6135/6181/6143/6235/1938/3921/6133/6227	13	microglia_macrophages	CSC
GO:0042255	GO:0042255	ribosome assembly	9/116	54/13319	8.07e-10	1.03e-07	8.92e-08	6232/6234/6223/6169/6122/6135/6134/6147/3921	9	microglia_macrophages	CSC
GO:0042254	GO:0042254	ribosome biogenesis	16/116	287/13319	3.57e-09	4.29e-07	3.73e-07	6187/6232/6234/6223/6169/6229/6122/6135/9045/6134/6147/6217/6130/6203/3921/6227	16	microglia_macrophages	CSC
GO:0019883	GO:0019883	antigen processing and presentation of endogenous antigen	6/116	19/13319	9.48e-09	1.08e-06	9.38e-07	3122/3123/567/972/3105/3107	6	microglia_macrophages	CSC
GO:0002468	GO:0002468	dendritic cell antigen processing and presentation	5/116	11/13319	2.04e-08	2.2e-06	1.91e-06	3122/3123/972/968/10875	5	microglia_macrophages	CSC
GO:0019882	GO:0019882	antigen processing and presentation	13/116	204/13319	2.4e-08	2.47e-06	2.15e-06	3122/3113/3123/567/972/3115/3105/3119/3107/3109/968/10875/1535	13	microglia_macrophages	CSC
GO:0002697	GO:0002697	regulation of immune effector process	15/116	293/13319	3.58e-08	3.52e-06	3.06e-06	3122/3123/567/972/6223/3105/714/713/3109/7009/3916/975/7133/10875/712	15	microglia_macrophages	CSC
GO:0034341	GO:0034341	response to interferon-gamma	11/116	146/13319	5.52e-08	5.04e-06	4.38e-06	3122/3113/3123/567/972/23521/3115/3105/3119/3107/2597	11	microglia_macrophages	CSC
GO:0043312	GO:0043312	neutrophil degranulation	17/116	397/13319	5.65e-08	5.04e-06	4.38e-06	567/2495/5660/427/967/929/3107/1938/2512/3916/968/7133/10875/10533/1508/6386/1535	17	microglia_macrophages	CSC
GO:0002250	GO:0002250	adaptive immune response	15/116	304/13319	5.82e-08	5.04e-06	4.38e-06	3122/3113/3123/567/972/3115/3105/714/3119/3107/713/3109/975/7133/712	15	microglia_macrophages	CSC
GO:0002449	GO:0002449	lymphocyte mediated immunity	12/116	183/13319	6.26e-08	5.05e-06	4.39e-06	3122/3123/567/972/3105/714/3119/713/3916/975/7133/712	12	microglia_macrophages	CSC
GO:0002283	GO:0002283	neutrophil activation involved in immune response	17/116	400/13319	6.3e-08	5.05e-06	4.39e-06	567/2495/5660/427/967/929/3107/1938/2512/3916/968/7133/10875/10533/1508/6386/1535	17	microglia_macrophages	CSC
GO:0002446	GO:0002446	neutrophil mediated immunity	17/116	406/13319	7.81e-08	6.03e-06	5.25e-06	567/2495/5660/427/967/929/3107/1938/2512/3916/968/7133/10875/10533/1508/6386/1535	17	microglia_macrophages	CSC
GO:0042119	GO:0042119	neutrophil activation	17/116	408/13319	8.39e-08	6.25e-06	5.44e-06	567/2495/5660/427/967/929/3107/1938/2512/3916/968/7133/10875/10533/1508/6386/1535	17	microglia_macrophages	CSC
GO:0036230	GO:0036230	granulocyte activation	17/116	412/13319	9.65e-08	6.96e-06	6.05e-06	567/2495/5660/427/967/929/3107/1938/2512/3916/968/7133/10875/10533/1508/6386/1535	17	microglia_macrophages	CSC
GO:0022613	GO:0022613	ribonucleoprotein complex biogenesis	17/116	416/13319	1.11e-07	7.74e-06	6.72e-06	6187/6232/23521/6234/6223/6169/6229/6122/6135/9045/6134/6147/6217/6130/6203/3921/6227	17	microglia_macrophages	CSC
GO:0002478	GO:0002478	antigen processing and presentation of exogenous peptide antigen	11/116	160/13319	1.41e-07	9.56e-06	8.31e-06	3122/3113/3123/567/972/3115/3105/3119/3107/3109/1535	11	microglia_macrophages	CSC
GO:0042274	GO:0042274	ribosomal small subunit biogenesis	8/116	70/13319	1.56e-07	1.02e-05	8.9e-06	6232/6234/6223/6169/6229/6217/3921/6227	8	microglia_macrophages	CSC
GO:0019884	GO:0019884	antigen processing and presentation of exogenous antigen	11/116	163/13319	1.71e-07	1.09e-05	9.45e-06	3122/3113/3123/567/972/3115/3105/3119/3107/3109/1535	11	microglia_macrophages	CSC
GO:0071346	GO:0071346	cellular response to interferon-gamma	10/116	131/13319	2.02e-07	1.25e-05	1.09e-05	3122/3113/3123/567/23521/3115/3105/3119/3107/2597	10	microglia_macrophages	CSC
GO:0043299	GO:0043299	leukocyte degranulation	17/116	439/13319	2.39e-07	1.43e-05	1.25e-05	567/2495/5660/427/967/929/3107/1938/2512/3916/968/7133/10875/10533/1508/6386/1535	17	microglia_macrophages	CSC
GO:0002483	GO:0002483	antigen processing and presentation of endogenous peptide antigen	5/116	17/13319	2.62e-07	1.53e-05	1.33e-05	3122/3123/567/3105/3107	5	microglia_macrophages	CSC
GO:0048002	GO:0048002	antigen processing and presentation of peptide antigen	11/116	173/13319	3.12e-07	1.78e-05	1.54e-05	3122/3113/3123/567/972/3115/3105/3119/3107/3109/1535	11	microglia_macrophages	CSC
GO:0002275	GO:0002275	myeloid cell activation involved in immune response	17/116	449/13319	3.28e-07	1.79e-05	1.55e-05	567/2495/5660/427/967/929/3107/1938/2512/3916/968/7133/10875/10533/1508/6386/1535	17	microglia_macrophages	CSC
GO:0060333	GO:0060333	interferon-gamma-mediated signaling pathway	8/116	77/13319	3.31e-07	1.79e-05	1.55e-05	3122/3113/3123/567/3115/3105/3119/3107	8	microglia_macrophages	CSC
GO:0002444	GO:0002444	myeloid leukocyte mediated immunity	17/116	450/13319	3.39e-07	1.79e-05	1.55e-05	567/2495/5660/427/967/929/3107/1938/2512/3916/968/7133/10875/10533/1508/6386/1535	17	microglia_macrophages	CSC
GO:0000028	GO:0000028	ribosomal small subunit assembly	5/116	18/13319	3.6e-07	1.85e-05	1.61e-05	6232/6234/6223/6169/3921	5	microglia_macrophages	CSC
GO:0050778	GO:0050778	positive regulation of immune response	17/116	484/13319	9.35e-07	4.7e-05	4.09e-05	3122/3113/3123/567/972/6223/3115/3105/714/3119/713/3109/71/3916/975/712/5142	17	microglia_macrophages	CSC
GO:0002455	GO:0002455	humoral immune response mediated by circulating immunoglobulin	6/116	39/13319	9.89e-07	4.86e-05	4.23e-05	3123/714/3119/713/975/712	6	microglia_macrophages	CSC
GO:0000027	GO:0000027	ribosomal large subunit assembly	5/116	22/13319	1.08e-06	5.17e-05	4.49e-05	6169/6122/6135/6134/6147	5	microglia_macrophages	CSC
GO:0090713	GO:0090713	immunological memory process	4/116	10/13319	1.1e-06	5.18e-05	4.5e-05	3122/3123/975/10875	4	microglia_macrophages	CSC
GO:0002460	GO:0002460	adaptive immune response based on somatic recombination of immune receptors built from immunoglobulin superfamily domains	11/116	197/13319	1.14e-06	5.24e-05	4.56e-05	3122/3123/567/972/3105/714/3119/713/975/7133/712	11	microglia_macrophages	CSC
GO:0042273	GO:0042273	ribosomal large subunit biogenesis	7/116	66/13319	1.61e-06	7.27e-05	6.32e-05	6169/6122/6135/9045/6134/6147/6130	7	microglia_macrophages	CSC
GO:0006959	GO:0006959	humoral immune response	9/116	131/13319	2.05e-06	9.05e-05	7.87e-05	3123/6223/3105/714/3119/713/975/2597/712	9	microglia_macrophages	CSC
GO:0006364	GO:0006364	rRNA processing	11/116	215/13319	2.68e-06	0.000115877	0.000100716	6187/6232/6234/6223/6229/6135/9045/6217/6130/6203/6227	11	microglia_macrophages	CSC
GO:0022618	GO:0022618	ribonucleoprotein complex assembly	10/116	178/13319	3.39e-06	0.000143821	0.000125004	6232/23521/6234/6223/6169/6122/6135/6134/6147/3921	10	microglia_macrophages	CSC
GO:0016072	GO:0016072	rRNA metabolic process	11/116	222/13319	3.65e-06	0.000151888	0.000132015	6187/6232/6234/6223/6229/6135/9045/6217/6130/6203/6227	11	microglia_macrophages	CSC
GO:0071826	GO:0071826	ribonucleoprotein complex subunit organization	10/116	185/13319	4.79e-06	0.000195364	0.000169803	6232/23521/6234/6223/6169/6122/6135/6134/6147/3921	10	microglia_macrophages	CSC
GO:0002699	GO:0002699	positive regulation of immune effector process	9/116	154/13319	7.77e-06	0.000308563	0.000268192	3122/3123/567/972/6223/3105/3109/3916/975	9	microglia_macrophages	CSC
GO:0002709	GO:0002709	regulation of T cell mediated immunity	6/116	55/13319	7.85e-06	0.000308563	0.000268192	3122/3123/567/3105/975/7133	6	microglia_macrophages	CSC
GO:0001912	GO:0001912	positive regulation of leukocyte mediated cytotoxicity	5/116	33/13319	8.98e-06	0.000346687	0.000301327	3122/3123/567/3105/3916	5	microglia_macrophages	CSC
GO:0016064	GO:0016064	immunoglobulin mediated immune response	7/116	88/13319	1.12e-05	0.000419118	0.000364282	3123/972/714/3119/713/975/712	7	microglia_macrophages	CSC
GO:0019886	GO:0019886	antigen processing and presentation of exogenous peptide antigen via MHC class II	7/116	88/13319	1.12e-05	0.000419118	0.000364282	3122/3113/3123/972/3115/3119/3109	7	microglia_macrophages	CSC
GO:0001916	GO:0001916	positive regulation of T cell mediated cytotoxicity	4/116	17/13319	1.19e-05	0.000436597	0.000379474	3122/3123/567/3105	4	microglia_macrophages	CSC
GO:0019724	GO:0019724	B cell mediated immunity	7/116	89/13319	1.21e-05	0.000436597	0.000379474	3123/972/714/3119/713/975/712	7	microglia_macrophages	CSC
GO:0002495	GO:0002495	antigen processing and presentation of peptide antigen via MHC class II	7/116	90/13319	1.3e-05	0.000462336	0.000401846	3122/3113/3123/972/3115/3119/3109	7	microglia_macrophages	CSC
GO:0002504	GO:0002504	antigen processing and presentation of peptide or polysaccharide antigen via MHC class II	7/116	91/13319	1.4e-05	0.000489272	0.000425257	3122/3113/3123/972/3115/3119/3109	7	microglia_macrophages	CSC
GO:0002711	GO:0002711	positive regulation of T cell mediated immunity	5/116	38/13319	1.83e-05	0.00061967	0.000538594	3122/3123/567/3105/975	5	microglia_macrophages	CSC
GO:0031343	GO:0031343	positive regulation of cell killing	5/116	38/13319	1.83e-05	0.00061967	0.000538594	3122/3123/567/3105/3916	5	microglia_macrophages	CSC
GO:0001906	GO:0001906	cell killing	7/116	96/13319	1.99e-05	0.000663092	0.000576335	3122/3123/567/6223/3105/3916/2597	7	microglia_macrophages	CSC
GO:0001819	GO:0001819	positive regulation of cytokine production	12/116	327/13319	2.74e-05	0.000898566	0.000781	3113/567/972/3091/3115/3105/929/4155/975/2597/5142/1535	12	microglia_macrophages	CSC
GO:0002286	GO:0002286	T cell activation involved in immune response	6/116	70/13319	3.19e-05	0.00103033	0.000895526	3122/3123/972/3109/975/10875	6	microglia_macrophages	CSC
GO:0002440	GO:0002440	production of molecular mediator of immune response	8/116	143/13319	3.47e-05	0.00110472	0.000960184	3123/567/972/3105/3119/7009/975/7133	8	microglia_macrophages	CSC
GO:0002708	GO:0002708	positive regulation of lymphocyte mediated immunity	6/116	73/13319	4.06e-05	0.00127168	0.0011053	3122/3123/567/3105/3916/975	6	microglia_macrophages	CSC
GO:0002706	GO:0002706	regulation of lymphocyte mediated immunity	7/116	108/13319	4.28e-05	0.00132194	0.00114898	3122/3123/567/3105/3916/975/7133	7	microglia_macrophages	CSC
GO:0032649	GO:0032649	regulation of interferon-gamma production	6/116	74/13319	4.38e-05	0.00133544	0.00116072	3113/3123/3115/3105/929/5142	6	microglia_macrophages	CSC
GO:0001914	GO:0001914	regulation of T cell mediated cytotoxicity	4/116	24/13319	5.07e-05	0.00151131	0.00131357	3122/3123/567/3105	4	microglia_macrophages	CSC
GO:0002456	GO:0002456	T cell mediated immunity	6/116	76/13319	5.1e-05	0.00151131	0.00131357	3122/3123/567/3105/975/7133	6	microglia_macrophages	CSC
GO:0050863	GO:0050863	regulation of T cell activation	10/116	245/13319	5.46e-05	0.00158409	0.00137683	3122/3113/3123/972/3115/3105/3109/975/7133/10875	10	microglia_macrophages	CSC
GO:0032609	GO:0032609	interferon-gamma production	6/116	77/13319	5.49e-05	0.00158409	0.00137683	3113/3123/3115/3105/929/5142	6	microglia_macrophages	CSC
GO:0032729	GO:0032729	positive regulation of interferon-gamma production	5/116	48/13319	5.84e-05	0.00166088	0.00144357	3113/3115/3105/929/5142	5	microglia_macrophages	CSC
GO:0002724	GO:0002724	regulation of T cell cytokine production	4/116	25/13319	6e-05	0.00168524	0.00146475	567/3105/975/7133	4	microglia_macrophages	CSC
GO:0001910	GO:0001910	regulation of leukocyte mediated cytotoxicity	5/116	49/13319	6.45e-05	0.00178974	0.00155558	3122/3123/567/3105/3916	5	microglia_macrophages	CSC
GO:0002291	GO:0002291	T cell activation via T cell receptor contact with antigen bound to MHC molecule on antigen presenting cell	3/116	10/13319	7.39e-05	0.00199757	0.00173622	3109/975/10875	3	microglia_macrophages	CSC
GO:0098883	GO:0098883	synapse pruning	3/116	10/13319	7.39e-05	0.00199757	0.00173622	714/713/712	3	microglia_macrophages	CSC
GO:0042129	GO:0042129	regulation of T cell proliferation	7/116	119/13319	7.95e-05	0.00209591	0.00182169	3113/3123/3115/3105/3109/975/7133	7	microglia_macrophages	CSC
GO:0002253	GO:0002253	activation of immune response	12/116	365/13319	7.95e-05	0.00209591	0.00182169	3122/3113/3123/3115/3105/714/3119/713/71/975/712/5142	12	microglia_macrophages	CSC
GO:0050870	GO:0050870	positive regulation of T cell activation	8/116	161/13319	8.06e-05	0.00209954	0.00182484	3122/3113/3123/972/3115/3105/3109/975	8	microglia_macrophages	CSC
GO:0002369	GO:0002369	T cell cytokine production	4/116	27/13319	8.21e-05	0.00211458	0.00183792	567/3105/975/7133	4	microglia_macrophages	CSC
GO:0050670	GO:0050670	regulation of lymphocyte proliferation	8/116	163/13319	8.78e-05	0.00223552	0.00194303	3113/3123/972/3115/3105/3109/975/7133	8	microglia_macrophages	CSC
GO:0032944	GO:0032944	regulation of mononuclear cell proliferation	8/116	164/13319	9.17e-05	0.00230617	0.00200444	3113/3123/972/3115/3105/3109/975/7133	8	microglia_macrophages	CSC
GO:0002705	GO:0002705	positive regulation of leukocyte mediated immunity	6/116	86/13319	0.000102216	0.0025413	0.0022088	3122/3123/567/3105/3916/975	6	microglia_macrophages	CSC
GO:0050852	GO:0050852	T cell receptor signaling pathway	8/116	172/13319	0.000127749	0.00314	0.00272917	3122/3113/3123/3115/3105/3119/975/5142	8	microglia_macrophages	CSC
GO:0051251	GO:0051251	positive regulation of lymphocyte activation	9/116	222/13319	0.000137444	0.00332882	0.00289329	3122/3113/3123/972/3115/3105/3109/3916/975	9	microglia_macrophages	CSC
GO:0002285	GO:0002285	lymphocyte activation involved in immune response	7/116	130/13319	0.000138508	0.00332882	0.00289329	3122/3123/972/3109/3916/975/10875	7	microglia_macrophages	CSC
GO:1903039	GO:1903039	positive regulation of leukocyte cell-cell adhesion	8/116	177/13319	0.00015572	0.00370135	0.00321707	3122/3113/3123/972/3115/3105/3109/975	8	microglia_macrophages	CSC
GO:0070663	GO:0070663	regulation of leukocyte proliferation	8/116	178/13319	0.000161879	0.00378429	0.00328917	3113/3123/972/3115/3105/3109/975/7133	8	microglia_macrophages	CSC
GO:0001913	GO:0001913	T cell mediated cytotoxicity	4/116	32/13319	0.000162709	0.00378429	0.00328917	3122/3123/567/3105	4	microglia_macrophages	CSC
GO:0051249	GO:0051249	regulation of lymphocyte activation	11/116	338/13319	0.000174586	0.00401733	0.00349171	3122/3113/3123/972/3115/3105/3109/3916/975/7133/10875	11	microglia_macrophages	CSC
GO:0002718	GO:0002718	regulation of cytokine production involved in immune response	5/116	62/13319	0.00020017	0.00451008	0.00392	567/972/3105/975/7133	5	microglia_macrophages	CSC
GO:0031341	GO:0031341	regulation of cell killing	5/116	62/13319	0.00020017	0.00451008	0.00392	3122/3123/567/3105/3916	5	microglia_macrophages	CSC
GO:1903037	GO:1903037	regulation of leukocyte cell-cell adhesion	9/116	240/13319	0.000246446	0.00547115	0.00475533	3122/3113/3123/972/3115/3105/3109/975/10875	9	microglia_macrophages	CSC
GO:0050671	GO:0050671	positive regulation of lymphocyte proliferation	6/116	101/13319	0.000247884	0.00547115	0.00475533	3113/972/3115/3105/3109/975	6	microglia_macrophages	CSC
GO:0032946	GO:0032946	positive regulation of mononuclear cell proliferation	6/116	102/13319	0.000261528	0.005714	0.0049664	3113/972/3115/3105/3109/975	6	microglia_macrophages	CSC
GO:0019885	GO:0019885	antigen processing and presentation of endogenous peptide antigen via MHC class I	3/116	15/13319	0.000271361	0.00582377	0.0050618	567/3105/3107	3	microglia_macrophages	CSC
GO:0042098	GO:0042098	T cell proliferation	7/116	145/13319	0.000271937	0.00582377	0.0050618	3113/3123/3115/3105/3109/975/7133	7	microglia_macrophages	CSC
GO:0030449	GO:0030449	regulation of complement activation	4/116	37/13319	0.000288981	0.00612811	0.00532632	714/713/975/712	4	microglia_macrophages	CSC
GO:0042110	GO:0042110	T cell activation	11/116	361/13319	0.000307917	0.00646626	0.00562023	3122/3113/3123/567/972/3115/3105/3109/975/7133/10875	11	microglia_macrophages	CSC
GO:0034470	GO:0034470	ncRNA processing	11/116	362/13319	0.000315265	0.00655691	0.00569902	6187/6232/6234/6223/6229/6135/9045/6217/6130/6203/6227	11	microglia_macrophages	CSC
GO:0002696	GO:0002696	positive regulation of leukocyte activation	9/116	249/13319	0.00032342	0.00666244	0.00579075	3122/3113/3123/972/3115/3105/3109/3916/975	9	microglia_macrophages	CSC
GO:0002824	GO:0002824	positive regulation of adaptive immune response based on somatic recombination of immune receptors built from immunoglobulin superfamily domains	5/116	69/13319	0.000331229	0.00675894	0.00587462	3122/3123/567/3105/975	5	microglia_macrophages	CSC
GO:0002700	GO:0002700	regulation of production of molecular mediator of immune response	6/116	107/13319	0.000338863	0.00685011	0.00595386	567/972/3105/7009/975/7133	6	microglia_macrophages	CSC
GO:0002367	GO:0002367	cytokine production involved in immune response	5/116	70/13319	0.000354253	0.00709114	0.00616336	567/972/3105/975/7133	5	microglia_macrophages	CSC
GO:0046651	GO:0046651	lymphocyte proliferation	8/116	200/13319	0.000357344	0.00709114	0.00616336	3113/3123/972/3115/3105/3109/975/7133	8	microglia_macrophages	CSC
GO:0002703	GO:0002703	regulation of leukocyte mediated immunity	7/116	152/13319	0.000362336	0.00712484	0.00619265	3122/3123/567/3105/3916/975/7133	7	microglia_macrophages	CSC
GO:0032943	GO:0032943	mononuclear cell proliferation	8/116	201/13319	0.000369491	0.0071724	0.00623399	3113/3123/972/3115/3105/3109/975/7133	8	microglia_macrophages	CSC
GO:0050865	GO:0050865	regulation of cell activation	12/116	431/13319	0.000371387	0.0071724	0.00623399	3122/3113/3123/972/348/3115/3105/3109/3916/975/7133/10875	12	microglia_macrophages	CSC
GO:0001909	GO:0001909	leukocyte mediated cytotoxicity	5/116	71/13319	0.000378468	0.00724447	0.00629663	3122/3123/567/3105/3916	5	microglia_macrophages	CSC
GO:0002577	GO:0002577	regulation of antigen processing and presentation	3/116	17/13319	0.000400429	0.00756624	0.00657629	972/968/10875	3	microglia_macrophages	CSC
GO:0042102	GO:0042102	positive regulation of T cell proliferation	5/116	72/13319	0.000403913	0.00756624	0.00657629	3113/3115/3105/3109/975	5	microglia_macrophages	CSC
GO:0050867	GO:0050867	positive regulation of cell activation	9/116	257/13319	0.000407622	0.00756624	0.00657629	3122/3113/3123/972/3115/3105/3109/3916/975	9	microglia_macrophages	CSC
GO:0002822	GO:0002822	regulation of adaptive immune response based on somatic recombination of immune receptors built from immunoglobulin superfamily domains	6/116	111/13319	0.000412767	0.00756624	0.00657629	3122/3123/567/3105/975/7133	6	microglia_macrophages	CSC
GO:0070665	GO:0070665	positive regulation of leukocyte proliferation	6/116	111/13319	0.000412767	0.00756624	0.00657629	3113/972/3115/3105/3109/975	6	microglia_macrophages	CSC
GO:0002821	GO:0002821	positive regulation of adaptive immune response	5/116	74/13319	0.000458658	0.00833679	0.00724603	3122/3123/567/3105/975	5	microglia_macrophages	CSC
GO:0022409	GO:0022409	positive regulation of cell-cell adhesion	8/116	208/13319	0.000464287	0.00836877	0.00727383	3122/3113/3123/972/3115/3105/3109/975	8	microglia_macrophages	CSC
GO:0002720	GO:0002720	positive regulation of cytokine production involved in immune response	4/116	42/13319	0.000473622	0.00846649	0.00735876	567/972/3105/975	4	microglia_macrophages	CSC
GO:0050851	GO:0050851	antigen receptor-mediated signaling pathway	8/116	210/13319	0.000494726	0.00877125	0.00762365	3122/3113/3123/3115/3105/3119/975/5142	8	microglia_macrophages	CSC
GO:2001243	GO:2001243	negative regulation of intrinsic apoptotic signaling pathway	5/116	77/13319	0.000551032	0.00964796	0.00838566	972/3091/9709/7009/7178	5	microglia_macrophages	CSC
GO:0022407	GO:0022407	regulation of cell-cell adhesion	10/116	326/13319	0.000553096	0.00964796	0.00838566	3122/3113/3123/972/3115/3105/4155/3109/975/10875	10	microglia_macrophages	CSC
GO:0002726	GO:0002726	positive regulation of T cell cytokine production	3/116	19/13319	0.00056341	0.00967187	0.00840643	567/3105/975	3	microglia_macrophages	CSC
GO:0150146	GO:0150146	cell junction disassembly	3/116	19/13319	0.00056341	0.00967187	0.00840643	714/713/712	3	microglia_macrophages	CSC
GO:0007159	GO:0007159	leukocyte cell-cell adhesion	9/116	270/13319	0.000582553	0.00992175	0.00862362	3122/3113/3123/972/3115/3105/3109/975/10875	9	microglia_macrophages	CSC
GO:0002819	GO:0002819	regulation of adaptive immune response	6/116	123/13319	0.00071198	0.0118667	0.0103141	3122/3123/567/3105/975/7133	6	microglia_macrophages	CSC
GO:0002694	GO:0002694	regulation of leukocyte activation	11/116	399/13319	0.00071278	0.0118667	0.0103141	3122/3113/3123/972/3115/3105/3109/3916/975/7133/10875	11	microglia_macrophages	CSC
GO:0070661	GO:0070661	leukocyte proliferation	8/116	222/13319	0.00071321	0.0118667	0.0103141	3113/3123/972/3115/3105/3109/975/7133	8	microglia_macrophages	CSC
GO:0030490	GO:0030490	maturation of SSU-rRNA	4/116	47/13319	0.000729909	0.0120519	0.010475	6234/6223/6217/6227	4	microglia_macrophages	CSC
GO:0002920	GO:0002920	regulation of humoral immune response	4/116	49/13319	0.00085553	0.014019	0.0121848	714/713/975/712	4	microglia_macrophages	CSC
GO:0010039	GO:0010039	response to iron ion	3/116	22/13319	0.000878528	0.0142876	0.0124183	567/3091/712	3	microglia_macrophages	CSC
GO:0006956	GO:0006956	complement activation	4/116	50/13319	0.000923731	0.0148002	0.0128638	714/713/975/712	4	microglia_macrophages	CSC
GO:0046635	GO:0046635	positive regulation of alpha-beta T cell activation	4/116	50/13319	0.000923731	0.0148002	0.0128638	3122/3123/3105/975	4	microglia_macrophages	CSC
GO:2001242	GO:2001242	regulation of intrinsic apoptotic signaling pathway	6/116	132/13319	0.00102979	0.0163783	0.0142354	972/3091/9709/6135/7009/7178	6	microglia_macrophages	CSC
GO:0055094	GO:0055094	response to lipoprotein particle	3/116	24/13319	0.00114009	0.0180001	0.0156451	348/975/968	3	microglia_macrophages	CSC
GO:0034660	GO:0034660	ncRNA metabolic process	11/116	426/13319	0.00121444	0.0189641	0.0164829	6187/6232/6234/6223/6229/6135/9045/6217/6130/6203/6227	11	microglia_macrophages	CSC
GO:0002429	GO:0002429	immune response-activating cell surface receptor signaling pathway	9/116	300/13319	0.00122745	0.0189641	0.0164829	3122/3113/3123/3115/3105/3119/71/975/5142	9	microglia_macrophages	CSC
GO:0002757	GO:0002757	immune response-activating signal transduction	9/116	300/13319	0.00122745	0.0189641	0.0164829	3122/3113/3123/3115/3105/3119/71/975/5142	9	microglia_macrophages	CSC
GO:0071402	GO:0071402	cellular response to lipoprotein particle stimulus	3/116	25/13319	0.00128738	0.0197489	0.0171651	348/975/968	3	microglia_macrophages	CSC
GO:0097193	GO:0097193	intrinsic apoptotic signaling pathway	8/116	244/13319	0.00131226	0.0199889	0.0173736	972/3091/9709/6135/7009/7133/7178/57600	8	microglia_macrophages	CSC
GO:0006954	GO:0006954	inflammatory response	12/116	500/13319	0.001364	0.0206317	0.0179323	5354/3123/3091/348/6223/929/6696/975/968/7133/5966/1535	12	microglia_macrophages	CSC
GO:2000516	GO:2000516	positive regulation of CD4-positive, alpha-beta T cell activation	3/116	26/13319	0.00144611	0.0217218	0.0188798	3122/3123/975	3	microglia_macrophages	CSC
GO:0006958	GO:0006958	complement activation, classical pathway	3/116	28/13319	0.00179919	0.0268389	0.0233274	714/713/712	3	microglia_macrophages	CSC
GO:0002768	GO:0002768	immune response-regulating cell surface receptor signaling pathway	9/116	326/13319	0.00217112	0.0321653	0.0279569	3122/3113/3123/3115/3105/3119/71/975/5142	9	microglia_macrophages	CSC
GO:0031348	GO:0031348	negative regulation of defense response	6/116	153/13319	0.00219016	0.0322267	0.0280102	3123/348/6223/3105/7133/10875	6	microglia_macrophages	CSC
GO:0009617	GO:0009617	response to bacterium	10/116	392/13319	0.00221844	0.0324222	0.0281802	3123/567/6223/3105/929/5996/968/7133/5142/1535	10	microglia_macrophages	CSC
GO:0002764	GO:0002764	immune response-regulating signaling pathway	9/116	329/13319	0.00230965	0.0335286	0.0291419	3122/3113/3123/3115/3105/3119/71/975/5142	9	microglia_macrophages	CSC
GO:0002437	GO:0002437	inflammatory response to antigenic stimulus	3/116	32/13319	0.00265603	0.0382999	0.0332889	3123/975/968	3	microglia_macrophages	CSC
GO:0002479	GO:0002479	antigen processing and presentation of exogenous peptide antigen via MHC class I, TAP-dependent	4/116	69/13319	0.00305506	0.0437623	0.0380366	567/3105/3107/1535	4	microglia_macrophages	CSC
GO:0032102	GO:0032102	negative regulation of response to external stimulus	8/116	280/13319	0.0030956	0.0440512	0.0382877	2895/3123/348/6223/3105/6696/7133/10875	8	microglia_macrophages	CSC
GO:0000462	GO:0000462	maturation of SSU-rRNA from tricistronic rRNA transcript (SSU-rRNA, 5.8S rRNA, LSU-rRNA)	3/116	34/13319	0.00316416	0.0445875	0.0387539	6223/6217/6227	3	microglia_macrophages	CSC
GO:0046718	GO:0046718	viral entry into host cell	5/116	114/13319	0.00317452	0.0445875	0.0387539	3123/972/3921/3916/975	5	microglia_macrophages	CSC
GO:00456571	GO:0045657	positive regulation of monocyte differentiation	2/116	10/13319	0.0032331	0.0451174	0.0392144	3123/972	2	microglia_macrophages	CSC
GO:0002702	GO:0002702	positive regulation of production of molecular mediator of immune response	4/116	72/13319	0.00356387	0.0490997	0.0426757	567/972/3105/975	4	microglia_macrophages	CSC
GO:0055072	GO:0055072	iron ion homeostasis	4/116	72/13319	0.00356387	0.0490997	0.0426757	567/3091/2495/2512	4	microglia_macrophages	CSC
GO:0002761	GO:0002761	regulation of myeloid leukocyte differentiation	1957-05-01	90/13319	4e-05	0.0277069	0.0227657	3123/2353/972/5295/4286	5	microglia_macrophages	Old
GO:0002573	GO:0002573	myeloid leukocyte differentiation	1957-06-01	157/13319	5.39e-05	0.0277069	0.0227657	3123/2353/972/7097/5295/4286	6	microglia_macrophages	Old
GO:00198831	GO:0019883	antigen processing and presentation of endogenous antigen	1957-03-01	19/13319	6.86e-05	0.0277069	0.0227657	3107/3123/972	3	microglia_macrophages	Old
GO:0050714	GO:0050714	positive regulation of protein secretion	1957-05-01	102/13319	7.29e-05	0.0277069	0.0227657	3123/5581/7097/8660/3091	5	microglia_macrophages	Old
GO:0032024	GO:0032024	positive regulation of insulin secretion	1957-04-01	59/13319	0.00011514	0.0277069	0.0227657	3123/5581/8660/3091	4	microglia_macrophages	Old
GO:00435472	GO:0043547	positive regulation of GTPase activity	1957-08-01	354/13319	0.000121962	0.0277069	0.0227657	80005/55843/5996/83478/26037/57522/50807/90627	8	microglia_macrophages	Old
GO:0002793	GO:0002793	positive regulation of peptide secretion	1957-05-01	116/13319	0.000134079	0.0277069	0.0227657	3123/5581/7097/8660/3091	5	microglia_macrophages	Old
GO:00072642	GO:0007264	small GTPase mediated signal transduction	1957-09-01	465/13319	0.000144452	0.0277069	0.0227657	9844/80005/55843/83478/26037/57522/8660/10672/90627	9	microglia_macrophages	Old
GO:00456371	GO:0045637	regulation of myeloid cell differentiation	1957-06-01	191/13319	0.00015889	0.0277069	0.0227657	3123/2353/972/5295/4286/3091	6	microglia_macrophages	Old
GO:0070229	GO:0070229	negative regulation of lymphocyte apoptotic process	1957-03-01	25/13319	0.000159874	0.0277069	0.0227657	972/8660/3091	3	microglia_macrophages	Old
GO:0001678	GO:0001678	cellular glucose homeostasis	1957-05-01	121/13319	0.000163506	0.0277069	0.0227657	3123/5581/5295/8660/3091	5	microglia_macrophages	Old
GO:00510562	GO:0051056	regulation of small GTPase mediated signal transduction	1957-07-01	294/13319	0.000244275	0.0367028	0.0301573	55843/83478/26037/57522/8660/10672/90627	7	microglia_macrophages	Old
GO:0090277	GO:0090277	positive regulation of peptide hormone secretion	1957-04-01	73/13319	0.000263385	0.0367028	0.0301573	3123/5581/8660/3091	4	microglia_macrophages	Old
GO:0030890	GO:0030890	positive regulation of B cell proliferation	1957-03-01	31/13319	0.00030681	0.0367028	0.0301573	57162/972/8660	3	microglia_macrophages	Old
GO:00456392	GO:0045639	positive regulation of myeloid cell differentiation	1957-04-01	78/13319	0.000339744	0.0367028	0.0301573	3123/2353/972/3091	4	microglia_macrophages	Old
GO:00512511	GO:0051251	positive regulation of lymphocyte activation	1957-06-01	222/13319	0.000357819	0.0367028	0.0301573	3123/57162/972/3115/5295/8660	6	microglia_macrophages	Old
GO:00303361	GO:0030336	negative regulation of cell migration	1957-06-01	224/13319	0.000375361	0.0367028	0.0301573	1843/11240/972/57522/4286/90627	6	microglia_macrophages	Old
GO:00343411	GO:0034341	response to interferon-gamma	1957-05-01	146/13319	0.000391221	0.0367028	0.0301573	3107/3123/972/3115/7097	5	microglia_macrophages	Old
GO:00430873	GO:0043087	regulation of GTPase activity	1957-08-01	425/13319	0.000421959	0.0367028	0.0301573	80005/55843/5996/83478/26037/57522/50807/90627	8	microglia_macrophages	Old
GO:00300991	GO:0030099	myeloid cell differentiation	1957-07-01	324/13319	0.000439729	0.0367028	0.0301573	3123/2353/972/7097/5295/4286/3091	7	microglia_macrophages	Old
GO:00018191	GO:0001819	positive regulation of cytokine production	1957-07-01	327/13319	0.000464693	0.0367028	0.0301573	57162/9208/972/3115/7097/5295/3091	7	microglia_macrophages	Old
GO:0006040	GO:0006040	amino sugar metabolic process	1957-03-01	36/13319	0.000480013	0.0367028	0.0301573	55790/80896/4245	3	microglia_macrophages	Old
GO:2000107	GO:2000107	negative regulation of leukocyte apoptotic process	1957-03-01	36/13319	0.000480013	0.0367028	0.0301573	972/8660/3091	3	microglia_macrophages	Old
GO:20001461	GO:2000146	negative regulation of cell motility	1957-06-01	236/13319	0.000495259	0.0367028	0.0301573	1843/11240/972/57522/4286/90627	6	microglia_macrophages	Old
GO:00512711	GO:0051271	negative regulation of cellular component movement	1957-06-01	241/13319	0.000553247	0.0367028	0.0301573	1843/11240/972/57522/4286/90627	6	microglia_macrophages	Old
GO:1903959	GO:1903959	regulation of anion transmembrane transport	1957-04-01	90/13319	0.000585873	0.0367028	0.0301573	2180/5295/8660/51422	4	microglia_macrophages	Old
GO:19016541	GO:1901654	response to ketone	1957-05-01	160/13319	0.000594559	0.0367028	0.0301573	1843/2353/6446/5581/7097	5	microglia_macrophages	Old
GO:0002791	GO:0002791	regulation of peptide secretion	1957-06-01	245/13319	0.000603339	0.0367028	0.0301573	3123/972/5581/7097/8660/3091	6	microglia_macrophages	Old
GO:00506701	GO:0050670	regulation of lymphocyte proliferation	1957-05-01	163/13319	0.000646872	0.0367028	0.0301573	3123/57162/972/3115/8660	5	microglia_macrophages	Old
GO:0070228	GO:0070228	regulation of lymphocyte apoptotic process	1957-03-01	40/13319	0.000656216	0.0367028	0.0301573	972/8660/3091	3	microglia_macrophages	Old
GO:00026961	GO:0002696	positive regulation of leukocyte activation	1957-06-01	249/13319	0.000656894	0.0367028	0.0301573	3123/57162/972/3115/5295/8660	6	microglia_macrophages	Old
GO:00329441	GO:0032944	regulation of mononuclear cell proliferation	1957-05-01	164/13319	0.000665054	0.0367028	0.0301573	3123/57162/972/3115/8660	5	microglia_macrophages	Old
GO:00027631	GO:0002763	positive regulation of myeloid leukocyte differentiation	1957-03-01	41/13319	0.000705881	0.0367028	0.0301573	3123/2353/972	3	microglia_macrophages	Old
GO:0046887	GO:0046887	positive regulation of hormone secretion	1957-04-01	96/13319	0.000747343	0.0367028	0.0301573	3123/5581/8660/3091	4	microglia_macrophages	Old
GO:00508671	GO:0050867	positive regulation of cell activation	1957-06-01	257/13319	0.000775046	0.0367028	0.0301573	3123/57162/972/3115/5295/8660	6	microglia_macrophages	Old
GO:0015911	GO:0015911	long-chain fatty acid import across plasma membrane	1957-02-01	10/13319	0.000792128	0.0367028	0.0301573	2180/8660	2	microglia_macrophages	Old
GO:00456572	GO:0045657	positive regulation of monocyte differentiation	1957-02-01	10/13319	0.000792128	0.0367028	0.0301573	3123/972	2	microglia_macrophages	Old
GO:0070099	GO:0070099	regulation of chemokine-mediated signaling pathway	1957-02-01	10/13319	0.000792128	0.0367028	0.0301573	11240/3091	2	microglia_macrophages	Old
GO:0032722	GO:0032722	positive regulation of chemokine production	1957-03-01	44/13319	0.000869055	0.0367028	0.0301573	972/7097/3091	3	microglia_macrophages	Old
GO:00400131	GO:0040013	negative regulation of locomotion	1957-06-01	264/13319	0.00089138	0.0367028	0.0301573	1843/11240/972/57522/4286/90627	6	microglia_macrophages	Old
GO:00506711	GO:0050671	positive regulation of lymphocyte proliferation	1957-04-01	101/13319	0.000904109	0.0367028	0.0301573	57162/972/3115/8660	4	microglia_macrophages	Old
GO:0046324	GO:0046324	regulation of glucose import	1957-03-01	45/13319	0.000928316	0.0367028	0.0301573	5295/8660/51422	3	microglia_macrophages	Old
GO:00329461	GO:0032946	positive regulation of mononuclear cell proliferation	1957-04-01	102/13319	0.000938038	0.0367028	0.0301573	57162/972/3115/8660	4	microglia_macrophages	Old
GO:00706631	GO:0070663	regulation of leukocyte proliferation	1957-05-01	178/13319	0.000961957	0.0367028	0.0301573	3123/57162/972/3115/8660	5	microglia_macrophages	Old
GO:00024681	GO:0002468	dendritic cell antigen processing and presentation	1957-02-01	11/13319	0.000965496	0.0367028	0.0301573	3123/972	2	microglia_macrophages	Old
GO:0016045	GO:0016045	detection of bacterium	1957-02-01	11/13319	0.000965496	0.0367028	0.0301573	3123/7097	2	microglia_macrophages	Old
GO:0046348	GO:0046348	amino sugar catabolic process	1957-02-01	11/13319	0.000965496	0.0367028	0.0301573	80896/4245	2	microglia_macrophages	Old
GO:0051222	GO:0051222	positive regulation of protein transport	1957-06-01	271/13319	0.00102078	0.0367028	0.0301573	3123/5581/7097/5295/8660/3091	6	microglia_macrophages	Old
GO:0045670	GO:0045670	regulation of osteoclast differentiation	1957-03-01	47/13319	0.00105439	0.0367028	0.0301573	2353/5295/4286	3	microglia_macrophages	Old
GO:0060760	GO:0060760	positive regulation of response to cytokine stimulus	1957-03-01	47/13319	0.00105439	0.0367028	0.0301573	972/7097/3091	3	microglia_macrophages	Old
GO:0042593	GO:0042593	glucose homeostasis	1957-05-01	182/13319	0.00106251	0.0367028	0.0301573	3123/5581/5295/8660/3091	5	microglia_macrophages	Old
GO:0033500	GO:0033500	carbohydrate homeostasis	1957-05-01	183/13319	0.00108882	0.0367028	0.0301573	3123/5581/5295/8660/3091	5	microglia_macrophages	Old
GO:0071333	GO:0071333	cellular response to glucose stimulus	1957-04-01	107/13319	0.00112125	0.0367028	0.0301573	3123/5581/8660/3091	4	microglia_macrophages	Old
GO:0030888	GO:0030888	regulation of B cell proliferation	1957-03-01	48/13319	0.00112128	0.0367028	0.0301573	57162/972/8660	3	microglia_macrophages	Old
GO:1903961	GO:1903961	positive regulation of anion transmembrane transport	1957-03-01	48/13319	0.00112128	0.0367028	0.0301573	2180/5295/8660	3	microglia_macrophages	Old
GO:00459861	GO:0045986	negative regulation of smooth muscle contraction	1957-02-01	12/13319	0.00115541	0.0367028	0.0301573	80005/3778	2	microglia_macrophages	Old
GO:0098543	GO:0098543	detection of other organism	1957-02-01	12/13319	0.00115541	0.0367028	0.0301573	3123/7097	2	microglia_macrophages	Old
GO:0062013	GO:0062013	positive regulation of small molecule metabolic process	1957-04-01	108/13319	0.0011607	0.0367028	0.0301573	972/5581/8660/3091	4	microglia_macrophages	Old
GO:1902001	GO:1902001	fatty acid transmembrane transport	1957-03-01	49/13319	0.0011908	0.0367028	0.0301573	2180/8660/51422	3	microglia_macrophages	Old
GO:0071326	GO:0071326	cellular response to monosaccharide stimulus	1957-04-01	109/13319	0.00120111	0.0367028	0.0301573	3123/5581/8660/3091	4	microglia_macrophages	Old
GO:0071331	GO:0071331	cellular response to hexose stimulus	1957-04-01	109/13319	0.00120111	0.0367028	0.0301573	3123/5581/8660/3091	4	microglia_macrophages	Old
GO:0061178	GO:0061178	regulation of insulin secretion involved in cellular response to glucose stimulus	1957-03-01	50/13319	0.00126298	0.0367844	0.0302244	3123/5581/3091	3	microglia_macrophages	Old
GO:1990868	GO:1990868	response to chemokine	1957-03-01	50/13319	0.00126298	0.0367844	0.0302244	1843/11240/3091	3	microglia_macrophages	Old
GO:1990869	GO:1990869	cellular response to chemokine	1957-03-01	50/13319	0.00126298	0.0367844	0.0302244	1843/11240/3091	3	microglia_macrophages	Old
GO:00706651	GO:0070665	positive regulation of leukocyte proliferation	1957-04-01	111/13319	0.00128488	0.0368463	0.0302752	57162/972/3115/8660	4	microglia_macrophages	Old
GO:1904951	GO:1904951	positive regulation of establishment of protein localization	1957-06-01	287/13319	0.00137082	0.0387154	0.031811	3123/5581/7097/5295/8660/3091	6	microglia_macrophages	Old
GO:1903793	GO:1903793	positive regulation of anion transport	1957-07-01	399/13319	0.00149302	0.0406641	0.0334122	3123/5581/7097/2180/5295/8660/3091	7	microglia_macrophages	Old
GO:0015909	GO:0015909	long-chain fatty acid transport	1957-03-01	53/13319	0.00149589	0.0406641	0.0334122	2180/8660/51422	3	microglia_macrophages	Old
GO:0071322	GO:0071322	cellular response to carbohydrate stimulus	1957-04-01	117/13319	0.00156064	0.0406641	0.0334122	3123/5581/8660/3091	4	microglia_macrophages	Old
GO:0070227	GO:0070227	lymphocyte apoptotic process	1957-03-01	54/13319	0.0015791	0.0406641	0.0334122	972/8660/3091	3	microglia_macrophages	Old
GO:0002689	GO:0002689	negative regulation of leukocyte chemotaxis	1957-02-01	14/13319	0.00158434	0.0406641	0.0334122	1843/11240	2	microglia_macrophages	Old
GO:0002902	GO:0002902	regulation of B cell apoptotic process	1957-02-01	14/13319	0.00158434	0.0406641	0.0334122	972/8660	2	microglia_macrophages	Old
GO:00076122	GO:0007612	learning	1957-04-01	118/13319	0.0016103	0.0406641	0.0334122	2353/6310/7097/3091	4	microglia_macrophages	Old
GO:00466511	GO:0046651	lymphocyte proliferation	1957-05-01	200/13319	0.00161435	0.0406641	0.0334122	3123/57162/972/3115/8660	5	microglia_macrophages	Old
GO:00329431	GO:0032943	mononuclear cell proliferation	1957-05-01	201/13319	0.00165018	0.0408403	0.0335569	3123/57162/972/3115/8660	5	microglia_macrophages	Old
GO:0046323	GO:0046323	glucose import	1957-03-01	55/13319	0.00166516	0.0408403	0.0335569	5295/8660/51422	3	microglia_macrophages	Old
GO:0002683	GO:0002683	negative regulation of immune system process	1957-06-01	301/13319	0.00174675	0.0422849	0.0347439	3123/1843/11240/57162/972/5295	6	microglia_macrophages	Old
GO:00076112	GO:0007611	learning or memory	1957-05-01	205/13319	0.0017994	0.0424774	0.0349021	2353/6446/6310/7097/3091	5	microglia_macrophages	Old
GO:0030502	GO:0030502	negative regulation of bone mineralization	1957-02-01	15/13319	0.00182307	0.0424774	0.0349021	5552/3091	2	microglia_macrophages	Old
GO:0098581	GO:0098581	detection of external biotic stimulus	1957-02-01	15/13319	0.00182307	0.0424774	0.0349021	3123/7097	2	microglia_macrophages	Old
GO:0042180	GO:0042180	cellular ketone metabolic process	1957-05-01	208/13319	0.00191766	0.0435858	0.0358128	972/5581/2820/8660/51422	5	microglia_macrophages	Old
GO:0035773	GO:0035773	insulin secretion involved in cellular response to glucose stimulus	1957-03-01	58/13319	0.00194078	0.0435858	0.0358128	3123/5581/3091	3	microglia_macrophages	Old
GO:0042100	GO:0042100	B cell proliferation	1957-03-01	58/13319	0.00194078	0.0435858	0.0358128	57162/972/8660	3	microglia_macrophages	Old
GO:0044539	GO:0044539	long-chain fatty acid import into cell	1957-02-01	16/13319	0.00207779	0.0461071	0.0378845	2180/8660	2	microglia_macrophages	Old
GO:0010827	GO:0010827	regulation of glucose transmembrane transport	1957-03-01	60/13319	0.00213941	0.0468559	0.0384997	5295/8660/51422	3	microglia_macrophages	Old
GO:19037061	GO:1903706	regulation of hemopoiesis	1957-06-01	314/13319	0.00216181	0.0468559	0.0384997	3123/2353/972/5295/4286/3091	6	microglia_macrophages	Old
GO:2000106	GO:2000106	regulation of leukocyte apoptotic process	1957-03-01	61/13319	0.00224328	0.048063	0.0394916	972/8660/3091	3	microglia_macrophages	Old
GO:00024831	GO:0002483	antigen processing and presentation of endogenous peptide antigen	1957-02-01	17/13319	0.00234837	0.0481564	0.0395683	3107/3123	2	microglia_macrophages	Old
GO:0032642	GO:0032642	regulation of chemokine production	1957-03-01	62/13319	0.00235024	0.0481564	0.0395683	972/7097/3091	3	microglia_macrophages	Old
GO:1902105	GO:1902105	regulation of leukocyte differentiation	1957-05-01	218/13319	0.00235322	0.0481564	0.0395683	3123/2353/972/5295/4286	5	microglia_macrophages	Old
GO:00713461	GO:0071346	cellular response to interferon-gamma	1957-04-01	131/13319	0.00235971	0.0481564	0.0395683	3107/3123/3115/7097	4	microglia_macrophages	Old
GO:0002790	GO:0002790	peptide secretion	1957-06-01	320/13319	0.00237682	0.0481564	0.0395683	3123/972/5581/7097/8660/3091	6	microglia_macrophages	Old
GO:00706611	GO:0070661	leukocyte proliferation	1957-05-01	222/13319	0.0025462	0.0493902	0.0405821	3123/57162/972/3115/8660	5	microglia_macrophages	Old
GO:0007162	GO:0007162	negative regulation of cell adhesion	1957-05-01	223/13319	0.00259619	0.0493902	0.0405821	3123/1843/57162/972/5295	5	microglia_macrophages	Old
GO:00027681	GO:0002768	immune response-regulating cell surface receptor signaling pathway	1957-06-01	326/13319	0.00260763	0.0493902	0.0405821	3123/9844/2353/3115/5581/5295	6	microglia_macrophages	Old
GO:00456551	GO:0045655	regulation of monocyte differentiation	1957-02-01	18/13319	0.00263467	0.0493902	0.0405821	3123/972	2	microglia_macrophages	Old
GO:00459322	GO:0045932	negative regulation of muscle contraction	1957-02-01	18/13319	0.00263467	0.0493902	0.0405821	80005/3778	2	microglia_macrophages	Old
GO:0050996	GO:0050996	positive regulation of lipid catabolic process	1957-02-01	18/13319	0.00263467	0.0493902	0.0405821	5581/8660	2	microglia_macrophages	Old
GO:0050871	GO:0050871	positive regulation of B cell activation	1957-03-01	65/13319	0.00268993	0.0493902	0.0405821	57162/972/8660	3	microglia_macrophages	Old
GO:0050708	GO:0050708	regulation of protein secretion	1957-05-01	225/13319	0.00269831	0.0493902	0.0405821	3123/5581/7097/8660/3091	5	microglia_macrophages	Old
GO:1903532	GO:1903532	positive regulation of secretion by cell	1957-05-01	225/13319	0.00269831	0.0493902	0.0405821	3123/5581/7097/8660/3091	5	microglia_macrophages	Old
GO:00027641	GO:0002764	immune response-regulating signaling pathway	1957-06-01	329/13319	0.00272918	0.0493902	0.0405821	3123/9844/2353/3115/5581/5295	6	microglia_macrophages	Old
GO:0019216	GO:0019216	regulation of lipid metabolic process	1957-06-01	329/13319	0.00272918	0.0493902	0.0405821	972/5660/5581/2180/8660/51422	6	microglia_macrophages	Old
GO:00076101	GO:0007610	behavior	1957-07-01	446/13319	0.0028035	0.0494052	0.0405944	2353/6446/6310/5581/7097/55074/3091	7	microglia_macrophages	Old
GO:0032602	GO:0032602	chemokine production	1957-03-01	66/13319	0.00280953	0.0494052	0.0405944	972/7097/3091	3	microglia_macrophages	Old
GO:0045913	GO:0045913	positive regulation of carbohydrate metabolic process	1957-03-01	66/13319	0.00280953	0.0494052	0.0405944	5581/8660/3091	3	microglia_macrophages	Old
GO:01501461	GO:0150146	cell junction disassembly	2029-03-01	19/13319	8.79e-06	0.0094879	0.00737023	1524/9448/718	3	microglia_macrophages	Young
GO:0044089	GO:0044089	positive regulation of cellular component biogenesis	2029-07-01	467/13319	4.97e-05	0.0245816	0.0190951	23191/89795/79953/9448/64805/4088/5578	7	microglia_macrophages	Young
GO:0022411	GO:0022411	cellular component disassembly	2029-07-01	491/13319	6.83e-05	0.0245816	0.0190951	89795/27443/1524/9448/5654/718/5578	7	microglia_macrophages	Young
GO:00988831	GO:0098883	synapse pruning	2029-02-01	10/13319	0.000203779	0.0440164	0.0341921	1524/718	2	microglia_macrophages	Young
GO:1903977	GO:1903977	positive regulation of glial cell migration	2029-02-01	10/13319	0.000203779	0.0440164	0.0341921	1524/64805	2	microglia_macrophages	Young
GO:00456393	GO:0045639	positive regulation of myeloid cell differentiation	2024-06-01	78/13319	4.11e-09	4.66e-06	2.91e-06	3303/3304/677/2353/3725/3123	6	microglia_macrophages	M
GO:00456372	GO:0045637	regulation of myeloid cell differentiation	2024-07-01	191/13319	3.15e-08	1.75e-05	1.09e-05	3303/3304/677/2353/3725/3123/7538	7	microglia_macrophages	M
GO:19037062	GO:1903706	regulation of hemopoiesis	2024-08-01	314/13319	4.62e-08	1.75e-05	1.09e-05	3303/3304/677/2353/9308/3725/3123/7538	8	microglia_macrophages	M
GO:00456573	GO:0045657	positive regulation of monocyte differentiation	2024-03-01	10/13319	6.12e-07	0.000164141	0.00010236	677/3725/3123	3	microglia_macrophages	M
GO:00027632	GO:0002763	positive regulation of myeloid leukocyte differentiation	2024-04-01	41/13319	7.85e-07	0.000164141	0.00010236	677/2353/3725/3123	4	microglia_macrophages	M
GO:00456462	GO:0045646	regulation of erythrocyte differentiation	2024-04-01	42/13319	8.67e-07	0.000164141	0.00010236	3303/3304/677/7538	4	microglia_macrophages	M
GO:00300992	GO:0030099	myeloid cell differentiation	2024-07-01	324/13319	1.15e-06	0.000185881	0.000115917	3303/3304/677/2353/3725/3123/7538	7	microglia_macrophages	M
GO:1902107	GO:1902107	positive regulation of leukocyte differentiation	2024-05-01	121/13319	2.11e-06	0.000266113	0.00016595	677/2353/9308/3725/3123	5	microglia_macrophages	M
GO:1903708	GO:1903708	positive regulation of hemopoiesis	2024-05-01	121/13319	2.11e-06	0.000266113	0.00016595	677/2353/9308/3725/3123	5	microglia_macrophages	M
GO:00456552	GO:0045655	regulation of monocyte differentiation	2024-03-01	18/13319	4.12e-06	0.000468171	0.000291956	677/3725/3123	3	microglia_macrophages	M
GO:00420261	GO:0042026	protein refolding	2024-03-01	21/13319	6.69e-06	0.000691245	0.000431067	3303/3304/3320	3	microglia_macrophages	M
GO:00515911	GO:0051591	response to cAMP	2024-04-01	77/13319	1e-05	0.000951344	0.000593268	1843/677/2353/3725	4	microglia_macrophages	M
GO:00027611	GO:0002761	regulation of myeloid leukocyte differentiation	2024-04-01	90/13319	1.87e-05	0.00163237	0.00101796	677/2353/3725/3123	4	microglia_macrophages	M
GO:0030224	GO:0030224	monocyte differentiation	2024-03-01	31/13319	2.24e-05	0.001814	0.00113123	677/3725/3123	3	microglia_macrophages	M
GO:00302181	GO:0030218	erythrocyte differentiation	2024-04-01	99/13319	2.72e-05	0.00206175	0.00128573	3303/3304/677/7538	4	microglia_macrophages	M
GO:00513842	GO:0051384	response to glucocorticoid	2024-04-01	102/13319	3.06e-05	0.00209091	0.00130391	1843/677/2353/7538	4	microglia_macrophages	M
GO:00715602	GO:0071560	cellular response to transforming growth factor beta stimulus	2024-05-01	214/13319	3.39e-05	0.00209091	0.00130391	3303/677/7316/2353/3725	5	microglia_macrophages	M
GO:00341011	GO:0034101	erythrocyte homeostasis	2024-04-01	105/13319	3.43e-05	0.00209091	0.00130391	3303/3304/677/7538	4	microglia_macrophages	M
GO:00466831	GO:0046683	response to organophosphorus	2024-04-01	106/13319	3.56e-05	0.00209091	0.00130391	1843/677/2353/3725	4	microglia_macrophages	M
GO:19021051	GO:1902105	regulation of leukocyte differentiation	2024-05-01	218/13319	3.7e-05	0.00209091	0.00130391	677/2353/9308/3725/3123	5	microglia_macrophages	M
GO:00715592	GO:0071559	response to transforming growth factor beta	2024-05-01	220/13319	3.87e-05	0.00209091	0.00130391	3303/677/7316/2353/3725	5	microglia_macrophages	M
GO:00704231	GO:0070423	nucleotide-binding oligomerization domain containing signaling pathway	2024-03-01	38/13319	4.16e-05	0.00214859	0.00133988	3303/3304/7316	3	microglia_macrophages	M
GO:00358721	GO:0035872	nucleotide-binding domain, leucine rich repeat containing receptor signaling pathway	2024-03-01	39/13319	4.5e-05	0.00216723	0.0013515	3303/3304/7316	3	microglia_macrophages	M
GO:0032273	GO:0032273	positive regulation of protein polymerization	2024-04-01	113/13319	4.58e-05	0.00216723	0.0013515	3303/3304/3320/23191	4	microglia_macrophages	M
GO:0038066	GO:0038066	p38MAPK cascade	2024-03-01	40/13319	4.86e-05	0.00220747	0.0013766	1843/677/7538	3	microglia_macrophages	M
GO:00319602	GO:0031960	response to corticosteroid	2024-04-01	116/13319	5.07e-05	0.00220747	0.0013766	1843/677/2353/7538	4	microglia_macrophages	M
GO:00140742	GO:0014074	response to purine-containing compound	2024-04-01	117/13319	5.25e-05	0.00220747	0.0013766	1843/677/2353/3725	4	microglia_macrophages	M
GO:00433121	GO:0043312	neutrophil degranulation	2024-06-01	397/13319	5.76e-05	0.00233718	0.00145749	3303/3304/3320/4973/23191/3687	6	microglia_macrophages	M
GO:00022831	GO:0002283	neutrophil activation involved in immune response	2024-06-01	400/13319	6.01e-05	0.0023532	0.00146748	3303/3304/3320/4973/23191/3687	6	microglia_macrophages	M
GO:00024461	GO:0002446	neutrophil mediated immunity	2024-06-01	406/13319	6.53e-05	0.00243728	0.00151991	3303/3304/3320/4973/23191/3687	6	microglia_macrophages	M
GO:00421191	GO:0042119	neutrophil activation	2024-06-01	408/13319	6.71e-05	0.00243728	0.00151991	3303/3304/3320/4973/23191/3687	6	microglia_macrophages	M
GO:00022621	GO:0002262	myeloid cell homeostasis	2024-04-01	126/13319	7.01e-05	0.00243728	0.00151991	3303/3304/677/7538	4	microglia_macrophages	M
GO:00362301	GO:0036230	granulocyte activation	2024-06-01	412/13319	7.08e-05	0.00243728	0.00151991	3303/3304/3320/4973/23191/3687	6	microglia_macrophages	M
GO:00432991	GO:0043299	leukocyte degranulation	2024-06-01	439/13319	0.0001006	0.00336122	0.00209609	3303/3304/3320/4973/23191/3687	6	microglia_macrophages	M
GO:00022751	GO:0002275	myeloid cell activation involved in immune response	2024-06-01	449/13319	0.000113893	0.00363823	0.00226884	3303/3304/3320/4973/23191/3687	6	microglia_macrophages	M
GO:00024441	GO:0002444	myeloid leukocyte mediated immunity	2024-06-01	450/13319	0.000115296	0.00363823	0.00226884	3303/3304/3320/4973/23191/3687	6	microglia_macrophages	M
GO:00900843	GO:0090084	negative regulation of inclusion body assembly	2024-02-01	10/13319	0.000138808	0.00426177	0.00265768	3303/3304	2	microglia_macrophages	M
GO:00621972	GO:0062197	cellular response to chemical stress	2024-05-01	293/13319	0.0001501	0.00448719	0.00279826	3303/3304/677/2353/3725	5	microglia_macrophages	M
GO:00025731	GO:0002573	myeloid leukocyte differentiation	2024-04-01	157/13319	0.000164283	0.00478527	0.00298414	677/2353/3725/3123	4	microglia_macrophages	M
GO:19032651	GO:1903265	positive regulation of tumor necrosis factor-mediated signaling pathway	2024-02-01	11/13319	0.000169467	0.00481287	0.00300135	3303/3304	2	microglia_macrophages	M
GO:0008298	GO:0008298	intracellular mRNA localization	2024-02-01	12/13319	0.000203137	0.00536659	0.00334666	677/7538	2	microglia_macrophages	M
GO:00704241	GO:0070424	regulation of nucleotide-binding oligomerization domain containing signaling pathway	2024-02-01	12/13319	0.000203137	0.00536659	0.00334666	3303/3304	2	microglia_macrophages	M
GO:00972011	GO:0097201	negative regulation of transcription from RNA polymerase II promoter in response to stress	2024-02-01	12/13319	0.000203137	0.00536659	0.00334666	3303/3725	2	microglia_macrophages	M
GO:0002753	GO:0002753	cytoplasmic pattern recognition receptor signaling pathway	2024-03-01	66/13319	0.000218358	0.00562915	0.00351039	3303/3304/7316	3	microglia_macrophages	M
GO:0038093	GO:0038093	Fc receptor signaling pathway	2024-04-01	170/13319	0.000222986	0.00562915	0.00351039	3320/2353/23191/3725	4	microglia_macrophages	M
GO:00434881	GO:0043488	regulation of mRNA stability	2024-04-01	171/13319	0.000228052	0.00563189	0.0035121	3303/677/7316/7538	4	microglia_macrophages	M
GO:00071791	GO:0007179	transforming growth factor beta receptor signaling pathway	2024-04-01	172/13319	0.000233201	0.00563651	0.00351498	3303/7316/2353/3725	4	microglia_macrophages	M
GO:00027682	GO:0002768	immune response-regulating cell surface receptor signaling pathway	2024-05-01	326/13319	0.000246856	0.00584225	0.00364329	3320/2353/23191/3725/3123	5	microglia_macrophages	M
GO:00027642	GO:0002764	immune response-regulating signaling pathway	2024-05-01	329/13319	0.000257568	0.00597138	0.00372381	3320/2353/23191/3725/3123	5	microglia_macrophages	M
GO:00704311	GO:0070431	nucleotide-binding oligomerization domain containing 2 signaling pathway	2024-02-01	14/13319	0.000279466	0.00619099	0.00386077	3303/3304	2	microglia_macrophages	M
GO:19001532	GO:1900153	positive regulation of nuclear-transcribed mRNA catabolic process, deadenylation-dependent decay	2024-02-01	14/13319	0.000279466	0.00619099	0.00386077	677/7538	2	microglia_macrophages	M
GO:00434871	GO:0043487	regulation of RNA stability	2024-04-01	181/13319	0.000283391	0.00619099	0.00386077	3303/677/7316/7538	4	microglia_macrophages	M
GO:00900833	GO:0090083	regulation of inclusion body assembly	2024-02-01	15/13319	0.000322106	0.00690402	0.00430541	3303/3304	2	microglia_macrophages	M
GO:00610131	GO:0061013	regulation of mRNA catabolic process	2024-04-01	190/13319	0.000340932	0.00701962	0.00437751	3303/677/7316/7538	4	microglia_macrophages	M
GO:19000341	GO:1900034	regulation of cellular response to heat	2024-03-01	77/13319	0.00034455	0.00701962	0.00437751	3303/3304/3320	3	microglia_macrophages	M
GO:00064022	GO:0006402	mRNA catabolic process	2024-05-01	351/13319	0.000347381	0.00701962	0.00437751	3303/3304/677/7316/7538	5	microglia_macrophages	M
GO:00611581	GO:0061158	3'-UTR-mediated mRNA destabilization	2024-02-01	16/13319	0.000367717	0.00701962	0.00437751	677/7538	2	microglia_macrophages	M
GO:19001512	GO:1900151	regulation of nuclear-transcribed mRNA catabolic process, deadenylation-dependent decay	2024-02-01	16/13319	0.000367717	0.00701962	0.00437751	677/7538	2	microglia_macrophages	M
GO:0032271	GO:0032271	regulation of protein polymerization	2024-04-01	194/13319	0.000369023	0.00701962	0.00437751	3303/3304/3320/23191	4	microglia_macrophages	M
GO:00313311	GO:0031331	positive regulation of cellular catabolic process	2024-05-01	356/13319	0.000370755	0.00701962	0.00437751	3303/3304/677/3320/7538	5	microglia_macrophages	M
GO:00510901	GO:0051090	regulation of DNA-binding transcription factor activity	2024-05-01	370/13319	0.000442591	0.00821033	0.00512004	3303/3304/7316/2353/3725	5	microglia_macrophages	M
GO:00069791	GO:0006979	response to oxidative stress	2024-05-01	371/13319	0.000448099	0.00821033	0.00512004	3303/1843/3304/2353/3725	5	microglia_macrophages	M
GO:00092662	GO:0009266	response to temperature stimulus	2024-04-01	206/13319	0.000463264	0.00830359	0.0051782	3303/3304/3320/2353	4	microglia_macrophages	M
GO:19016731	GO:1901673	regulation of mitotic spindle assembly	2024-02-01	18/13319	0.000467808	0.00830359	0.0051782	3303/3304	2	microglia_macrophages	M
GO:0048872	GO:0048872	homeostasis of number of cells	2024-04-01	210/13319	0.000498181	0.00870667	0.00542957	3303/3304/677/7538	4	microglia_macrophages	M
GO:0051131	GO:0051131	chaperone-mediated protein complex assembly	2024-02-01	19/13319	0.000522269	0.00898935	0.00560585	3303/3320	2	microglia_macrophages	M
GO:00064012	GO:0006401	RNA catabolic process	2024-05-01	385/13319	0.000530794	0.00899974	0.00561233	3303/3304/677/7316/7538	5	microglia_macrophages	M
GO:0031334	GO:0031334	positive regulation of protein-containing complex assembly	2024-04-01	220/13319	0.00059366	0.00991762	0.00618473	3303/3304/3320/23191	4	microglia_macrophages	M
GO:0001818	GO:0001818	negative regulation of cytokine production	2024-04-01	221/13319	0.000603875	0.00994206	0.00619997	5552/9308/3123/7538	4	microglia_macrophages	M
GO:0071356	GO:0071356	cellular response to tumor necrosis factor	2024-04-01	224/13319	0.000635272	0.0101697	0.00634192	3303/3304/677/7538	4	microglia_macrophages	M
GO:00708412	GO:0070841	inclusion body assembly	2024-02-01	21/13319	0.000639973	0.0101697	0.00634192	3303/3304	2	microglia_macrophages	M
GO:0051403	GO:0051403	stress-activated MAPK cascade	2024-04-01	225/13319	0.000645991	0.0101697	0.00634192	1843/677/7316/7538	4	microglia_macrophages	M
GO:0002521	GO:0002521	leukocyte differentiation	2024-05-01	403/13319	0.00065351	0.0101697	0.00634192	677/2353/9308/3725/3123	5	microglia_macrophages	M
GO:0043372	GO:0043372	positive regulation of CD4-positive, alpha-beta T cell differentiation	2024-02-01	22/13319	0.000703196	0.010795	0.00673188	9308/3123	2	microglia_macrophages	M
GO:00098961	GO:0009896	positive regulation of catabolic process	2024-05-01	411/13319	0.000714442	0.0108214	0.00674835	3303/3304/677/3320/7538	5	microglia_macrophages	M
GO:00160491	GO:0016049	cell growth	2024-05-01	415/13319	0.000746467	0.0111577	0.00695806	3303/3304/3320/23191/56981	5	microglia_macrophages	M
GO:00508901	GO:0050890	cognition	2024-04-01	236/13319	0.000772561	0.0113978	0.00710778	22829/2353/23191/3725	4	microglia_macrophages	M
GO:0031098	GO:0031098	stress-activated protein kinase signaling cascade	2024-04-01	238/13319	0.000797333	0.0116124	0.00724163	1843/677/7316/7538	4	microglia_macrophages	M
GO:00436181	GO:0043618	regulation of transcription from RNA polymerase II promoter in response to stress	2024-03-01	103/13319	0.000807803	0.011616	0.00724385	3303/7316/3725	3	microglia_macrophages	M
GO:0090169	GO:0090169	regulation of spindle assembly	2024-02-01	24/13319	0.000838336	0.0119044	0.00742368	3303/3304	2	microglia_macrophages	M
GO:0034612	GO:0034612	response to tumor necrosis factor	2024-04-01	244/13319	0.000875029	0.012272	0.00765295	3303/3304/677/7538	4	microglia_macrophages	M
GO:1901099	GO:1901099	negative regulation of signal transduction in absence of ligand	2024-02-01	25/13319	0.000910233	0.0124581	0.00776901	3303/3304	2	microglia_macrophages	M
GO:2001240	GO:2001240	negative regulation of extrinsic apoptotic signaling pathway in absence of ligand	2024-02-01	25/13319	0.000910233	0.0124581	0.00776901	3303/3304	2	microglia_macrophages	M
GO:00345991	GO:0034599	cellular response to oxidative stress	2024-04-01	249/13319	0.000943757	0.0127155	0.0079295	3303/3304/2353/3725	4	microglia_macrophages	M
GO:00436201	GO:0043620	regulation of DNA-templated transcription in response to stress	2024-03-01	109/13319	0.000952145	0.0127155	0.0079295	3303/7316/3725	3	microglia_macrophages	M
GO:0010837	GO:0010837	regulation of keratinocyte proliferation	2024-02-01	26/13319	0.000985001	0.0127155	0.0079295	677/7538	2	microglia_macrophages	M
GO:0032673	GO:0032673	regulation of interleukin-4 production	2024-02-01	26/13319	0.000985001	0.0127155	0.0079295	9308/3123	2	microglia_macrophages	M
GO:20005161	GO:2000516	positive regulation of CD4-positive, alpha-beta T cell activation	2024-02-01	26/13319	0.000985001	0.0127155	0.0079295	9308/3123	2	microglia_macrophages	M
GO:00346051	GO:0034605	cellular response to heat	2024-03-01	112/13319	0.00103006	0.0131212	0.00818251	3303/3304/3320	3	microglia_macrophages	M
GO:0051258	GO:0051258	protein polymerization	2024-04-01	256/13319	0.00104628	0.0131212	0.00818251	3303/3304/3320/23191	4	microglia_macrophages	M
GO:0032633	GO:0032633	interleukin-4 production	2024-02-01	27/13319	0.00106263	0.0131212	0.00818251	9308/3123	2	microglia_macrophages	M
GO:0045616	GO:0045616	regulation of keratinocyte differentiation	2024-02-01	27/13319	0.00106263	0.0131212	0.00818251	677/7538	2	microglia_macrophages	M
GO:00467181	GO:0046718	viral entry into host cell	2024-03-01	114/13319	0.00108419	0.0132435	0.00825876	3303/3304/3123	3	microglia_macrophages	M
GO:00456481	GO:0045648	positive regulation of erythrocyte differentiation	2024-02-01	28/13319	0.00114312	0.0138147	0.00861497	3303/3304	2	microglia_macrophages	M
GO:00076123	GO:0007612	learning	2024-03-01	118/13319	0.00119779	0.014323	0.00893198	22829/2353/3725	3	microglia_macrophages	M
GO:0031116	GO:0031116	positive regulation of microtubule polymerization	2024-02-01	29/13319	0.00122644	0.0145129	0.00905038	3303/3304	2	microglia_macrophages	M
GO:00485452	GO:0048545	response to steroid hormone	2024-04-01	269/13319	0.00125715	0.0147056	0.00917058	1843/677/2353/7538	4	microglia_macrophages	M
GO:0043065	GO:0043065	positive regulation of apoptotic process	2024-05-01	467/13319	0.00126862	0.0147056	0.00917058	1843/7316/3778/3725/56981	5	microglia_macrophages	M
GO:0007020	GO:0007020	microtubule nucleation	2024-02-01	30/13319	0.0013126	0.0149111	0.00929874	3303/3304	2	microglia_macrophages	M
GO:0051085	GO:0051085	chaperone cofactor-dependent protein refolding	2024-02-01	30/13319	0.0013126	0.0149111	0.00929874	3303/3304	2	microglia_macrophages	M
GO:00712761	GO:0071276	cellular response to cadmium ion	2024-02-01	31/13319	0.00140158	0.0155971	0.00972649	2353/3725	2	microglia_macrophages	M
GO:00430681	GO:0043068	positive regulation of programmed cell death	2024-05-01	478/13319	0.00140716	0.0155971	0.00972649	1843/7316/3778/3725/56981	5	microglia_macrophages	M
GO:0051592	GO:0051592	response to calcium ion	2024-03-01	125/13319	0.00141417	0.0155971	0.00972649	1843/3778/2353	3	microglia_macrophages	M
GO:0044409	GO:0044409	entry into host	2024-03-01	126/13319	0.00144695	0.0158052	0.00985627	3303/3304/3123	3	microglia_macrophages	M
GO:0061157	GO:0061157	mRNA destabilization	2024-02-01	32/13319	0.00149338	0.0160045	0.00998058	677/7538	2	microglia_macrophages	M
GO:0062208	GO:0062208	positive regulation of pattern recognition receptor signaling pathway	2024-02-01	32/13319	0.00149338	0.0160045	0.00998058	3303/3304	2	microglia_macrophages	M
GO:0007006	GO:0007006	mitochondrial membrane organization	2024-03-01	128/13319	0.00151395	0.0160733	0.0100235	3303/3320/440574	3	microglia_macrophages	M
GO:0031112	GO:0031112	positive regulation of microtubule polymerization or depolymerization	2024-02-01	33/13319	0.00158798	0.0167032	0.0104163	3303/3304	2	microglia_macrophages	M
GO:0043616	GO:0043616	keratinocyte proliferation	2024-02-01	34/13319	0.00168538	0.0170945	0.0106603	677/7538	2	microglia_macrophages	M
GO:0060236	GO:0060236	regulation of mitotic spindle organization	2024-02-01	34/13319	0.00168538	0.0170945	0.0106603	3303/3304	2	microglia_macrophages	M
GO:1902895	GO:1902895	positive regulation of pri-miRNA transcription by RNA polymerase II	2024-02-01	34/13319	0.00168538	0.0170945	0.0106603	2353/3725	2	microglia_macrophages	M
GO:20012392	GO:2001239	regulation of extrinsic apoptotic signaling pathway in absence of ligand	2024-02-01	34/13319	0.00168538	0.0170945	0.0106603	3303/3304	2	microglia_macrophages	M
GO:0019058	GO:0019058	viral life cycle	2024-04-01	294/13319	0.00174385	0.0173577	0.0108245	3303/3304/7316/3123	4	microglia_macrophages	M
GO:0043370	GO:0043370	regulation of CD4-positive, alpha-beta T cell differentiation	2024-02-01	35/13319	0.00178556	0.0173577	0.0108245	9308/3123	2	microglia_macrophages	M
GO:0050779	GO:0050779	RNA destabilization	2024-02-01	35/13319	0.00178556	0.0173577	0.0108245	677/7538	2	microglia_macrophages	M
GO:0051084	GO:0051084	'de novo' posttranslational protein folding	2024-02-01	35/13319	0.00178556	0.0173577	0.0108245	3303/3304	2	microglia_macrophages	M
GO:00071781	GO:0007178	transmembrane receptor protein serine/threonine kinase signaling pathway	2024-04-01	296/13319	0.00178772	0.0173577	0.0108245	3303/7316/2353/3725	4	microglia_macrophages	M
GO:00100381	GO:0010038	response to metal ion	2024-04-01	297/13319	0.00180995	0.0174246	0.0108661	1843/3778/2353/3725	4	microglia_macrophages	M
GO:0045619	GO:0045619	regulation of lymphocyte differentiation	2024-03-01	137/13319	0.00183953	0.0175606	0.0109509	677/9308/3123	3	microglia_macrophages	M
GO:0051092	GO:0051092	positive regulation of NF-kappaB transcription factor activity	2024-03-01	138/13319	0.00187819	0.0177802	0.0110879	3303/3304/7316	3	microglia_macrophages	M
GO:19033112	GO:1903311	regulation of mRNA metabolic process	2024-04-01	303/13319	0.00194735	0.0182826	0.0114012	3303/677/7316/7538	4	microglia_macrophages	M
GO:0090224	GO:0090224	regulation of spindle organization	2024-02-01	37/13319	0.00199423	0.0185693	0.01158	3303/3304	2	microglia_macrophages	M
GO:0032653	GO:0032653	regulation of interleukin-10 production	2024-02-01	38/13319	0.00210271	0.0192636	0.012013	9308/3123	2	microglia_macrophages	M
GO:0046638	GO:0046638	positive regulation of alpha-beta T cell differentiation	2024-02-01	38/13319	0.00210271	0.0192636	0.012013	9308/3123	2	microglia_macrophages	M
GO:1903364	GO:1903364	positive regulation of cellular protein catabolic process	2024-03-01	145/13319	0.00216312	0.0193808	0.012086	3303/3304/3320	3	microglia_macrophages	M
GO:0006458	GO:0006458	'de novo' protein folding	2024-02-01	39/13319	0.00221394	0.0193808	0.012086	3303/3304	2	microglia_macrophages	M
GO:00094091	GO:0009409	response to cold	2024-02-01	39/13319	0.00221394	0.0193808	0.012086	3320/2353	2	microglia_macrophages	M
GO:0032613	GO:0032613	interleukin-10 production	2024-02-01	39/13319	0.00221394	0.0193808	0.012086	9308/3123	2	microglia_macrophages	M
GO:0071364	GO:0071364	cellular response to epidermal growth factor stimulus	2024-02-01	39/13319	0.00221394	0.0193808	0.012086	677/7538	2	microglia_macrophages	M
GO:1903131	GO:1903131	mononuclear cell differentiation	2024-04-01	314/13319	0.00221787	0.0193808	0.012086	677/9308/3725/3123	4	microglia_macrophages	M
GO:0052126	GO:0052126	movement in host environment	2024-03-01	147/13319	0.0022492	0.0195045	0.0121632	3303/3304/3123	3	microglia_macrophages	M
GO:0009408	GO:0009408	response to heat	2024-03-01	149/13319	0.00233738	0.0201157	0.0125443	3303/3304/3320	3	microglia_macrophages	M
GO:0031641	GO:0031641	regulation of myelination	2024-02-01	41/13319	0.0024446	0.0205708	0.0128282	23191/3687	2	microglia_macrophages	M
GO:0032757	GO:0032757	positive regulation of interleukin-8 production	2024-02-01	41/13319	0.0024446	0.0205708	0.0128282	3303/3304	2	microglia_macrophages	M
GO:0045604	GO:0045604	regulation of epidermal cell differentiation	2024-02-01	41/13319	0.0024446	0.0205708	0.0128282	677/7538	2	microglia_macrophages	M
GO:0001961	GO:0001961	positive regulation of cytokine-mediated signaling pathway	2024-02-01	42/13319	0.00256401	0.0213104	0.0132894	3303/3304	2	microglia_macrophages	M
GO:00018192	GO:0001819	positive regulation of cytokine production	2024-04-01	327/13319	0.00257	0.0213104	0.0132894	3303/3304/3320/9308	4	microglia_macrophages	M
GO:0070849	GO:0070849	response to epidermal growth factor	2024-02-01	43/13319	0.00268613	0.0221119	0.0137892	677/7538	2	microglia_macrophages	M
GO:2000514	GO:2000514	regulation of CD4-positive, alpha-beta T cell activation	2024-02-01	44/13319	0.00281095	0.022973	0.0143262	9308/3123	2	microglia_macrophages	M
GO:1902893	GO:1902893	regulation of pri-miRNA transcription by RNA polymerase II	2024-02-01	45/13319	0.00293847	0.0238435	0.0148691	2353/3725	2	microglia_macrophages	M
GO:0045682	GO:0045682	regulation of epidermis development	2024-02-01	46/13319	0.00306866	0.0243776	0.0152021	677/7538	2	microglia_macrophages	M
GO:0061614	GO:0061614	pri-miRNA transcription by RNA polymerase II	2024-02-01	46/13319	0.00306866	0.0243776	0.0152021	2353/3725	2	microglia_macrophages	M
GO:00713851	GO:0071385	cellular response to glucocorticoid stimulus	2024-02-01	46/13319	0.00306866	0.0243776	0.0152021	677/7538	2	microglia_macrophages	M
GO:00607601	GO:0060760	positive regulation of response to cytokine stimulus	2024-02-01	47/13319	0.00320153	0.0251234	0.0156672	3303/3304	2	microglia_macrophages	M
GO:0002221	GO:0002221	pattern recognition receptor signaling pathway	2024-03-01	167/13319	0.00322889	0.0251234	0.0156672	3303/3304/7316	3	microglia_macrophages	M
GO:00069862	GO:0006986	response to unfolded protein	2024-03-01	167/13319	0.00322889	0.0251234	0.0156672	3303/3304/3320	3	microglia_macrophages	M
GO:0030308	GO:0030308	negative regulation of cell growth	2024-03-01	168/13319	0.00328372	0.0252048	0.0157179	3303/3304/56981	3	microglia_macrophages	M
GO:00508211	GO:0050821	protein stabilization	2024-03-01	168/13319	0.00328372	0.0252048	0.0157179	3303/3304/3320	3	microglia_macrophages	M
GO:0071897	GO:0071897	DNA biosynthetic process	2024-03-01	169/13319	0.00333912	0.025458	0.0158759	1843/3320/7316	3	microglia_macrophages	M
GO:0032663	GO:0032663	regulation of interleukin-2 production	2024-02-01	49/13319	0.00347525	0.0262278	0.0163559	9308/7538	2	microglia_macrophages	M
GO:00015581	GO:0001558	regulation of cell growth	2024-04-01	357/13319	0.00352678	0.0262278	0.0163559	3303/3304/23191/56981	4	microglia_macrophages	M
GO:0031113	GO:0031113	regulation of microtubule polymerization	2024-02-01	50/13319	0.00361608	0.0262278	0.0163559	3303/3304	2	microglia_macrophages	M
GO:00466351	GO:0046635	positive regulation of alpha-beta T cell activation	2024-02-01	50/13319	0.00361608	0.0262278	0.0163559	9308/3123	2	microglia_macrophages	M
GO:0046637	GO:0046637	regulation of alpha-beta T cell differentiation	2024-02-01	50/13319	0.00361608	0.0262278	0.0163559	9308/3123	2	microglia_macrophages	M
GO:00466861	GO:0046686	response to cadmium ion	2024-02-01	50/13319	0.00361608	0.0262278	0.0163559	2353/3725	2	microglia_macrophages	M
GO:00610141	GO:0061014	positive regulation of mRNA catabolic process	2024-02-01	50/13319	0.00361608	0.0262278	0.0163559	677/7538	2	microglia_macrophages	M
GO:0009612	GO:0009612	response to mechanical stimulus	2024-03-01	174/13319	0.00362479	0.0262278	0.0163559	54532/2353/3725	3	microglia_macrophages	M
GO:0032623	GO:0032623	interleukin-2 production	2024-02-01	51/13319	0.00375954	0.0268606	0.0167506	9308/7538	2	microglia_macrophages	M
GO:00713841	GO:0071384	cellular response to corticosteroid stimulus	2024-02-01	51/13319	0.00375954	0.0268606	0.0167506	677/7538	2	microglia_macrophages	M
GO:1902905	GO:1902905	positive regulation of supramolecular fiber organization	2024-03-01	177/13319	0.00380319	0.0270026	0.0168391	3303/3304/23191	3	microglia_macrophages	M
GO:0010803	GO:0010803	regulation of tumor necrosis factor-mediated signaling pathway	2024-02-01	53/13319	0.00405435	0.0286071	0.0178397	3303/3304	2	microglia_macrophages	M
GO:0051701	GO:0051701	biological process involved in interaction with host	2024-03-01	185/13319	0.00430495	0.0301781	0.0188194	3303/3304/3123	3	microglia_macrophages	M
GO:00003021	GO:0000302	response to reactive oxygen species	2024-03-01	186/13319	0.00437037	0.0301781	0.0188194	1843/2353/3725	3	microglia_macrophages	M
GO:0031396	GO:0031396	regulation of protein ubiquitination	2024-03-01	186/13319	0.00437037	0.0301781	0.0188194	3303/3304/3320	3	microglia_macrophages	M
GO:00432541	GO:0043254	regulation of protein-containing complex assembly	2024-04-01	380/13319	0.00440796	0.0301781	0.0188194	3303/3304/3320/23191	4	microglia_macrophages	M
GO:00359661	GO:0035966	response to topologically incorrect protein	2024-03-01	187/13319	0.0044364	0.0301781	0.0188194	3303/3304/3320	3	microglia_macrophages	M
GO:0032677	GO:0032677	regulation of interleukin-8 production	2024-02-01	56/13319	0.00451609	0.0301781	0.0188194	3303/3304	2	microglia_macrophages	M
GO:0038034	GO:0038034	signal transduction in absence of ligand	2024-02-01	56/13319	0.00451609	0.0301781	0.0188194	3303/3304	2	microglia_macrophages	M
GO:00610771	GO:0061077	chaperone-mediated protein folding	2024-02-01	56/13319	0.00451609	0.0301781	0.0188194	3303/3304	2	microglia_macrophages	M
GO:0097192	GO:0097192	extrinsic apoptotic signaling pathway in absence of ligand	2024-02-01	56/13319	0.00451609	0.0301781	0.0188194	3303/3304	2	microglia_macrophages	M
GO:0043367	GO:0043367	CD4-positive, alpha-beta T cell differentiation	2024-02-01	57/13319	0.00467518	0.0310585	0.0193684	9308/3123	2	microglia_macrophages	M
GO:0051495	GO:0051495	positive regulation of cytoskeleton organization	2024-03-01	192/13319	0.00477566	0.0315415	0.0196696	3303/3304/23191	3	microglia_macrophages	M
GO:0090307	GO:0090307	mitotic spindle assembly	2024-02-01	58/13319	0.00483684	0.031761	0.0198065	3303/3304	2	microglia_macrophages	M
GO:00096171	GO:0009617	response to bacterium	2024-04-01	392/13319	0.00492235	0.0321367	0.0200408	2353/3725/3123/7538	4	microglia_macrophages	M
GO:0045600	GO:0045600	positive regulation of fat cell differentiation	2024-02-01	59/13319	0.00500107	0.0324641	0.0202449	677/7538	2	microglia_macrophages	M
GO:0006457	GO:0006457	protein folding	2024-03-01	197/13319	0.0051303	0.0329267	0.0205334	3303/3304/3320	3	microglia_macrophages	M
GO:0030217	GO:0030217	T cell differentiation	2024-03-01	197/13319	0.0051303	0.0329267	0.0205334	677/9308/3123	3	microglia_macrophages	M
GO:0007492	GO:0007492	endoderm development	2024-02-01	61/13319	0.00533718	0.0338717	0.0211227	1843/677	2	microglia_macrophages	M
GO:0032637	GO:0032637	interleukin-8 production	2024-02-01	61/13319	0.00533718	0.0338717	0.0211227	3303/3304	2	microglia_macrophages	M
GO:1904035	GO:1904035	regulation of epithelial cell apoptotic process	2024-02-01	62/13319	0.00550904	0.0347681	0.0216818	677/7538	2	microglia_macrophages	M
GO:00603951	GO:0060395	SMAD protein signal transduction	2024-02-01	63/13319	0.00568343	0.0356706	0.0222445	2353/3725	2	microglia_macrophages	M
GO:00076113	GO:0007611	learning or memory	2024-03-01	205/13319	0.00573024	0.0357668	0.0223045	22829/2353/3725	3	microglia_macrophages	M
GO:0045732	GO:0045732	positive regulation of protein catabolic process	2024-03-01	211/13319	0.00620685	0.0385299	0.0240277	3303/3304/3320	3	microglia_macrophages	M
GO:0006970	GO:0006970	response to osmotic stress	2024-02-01	67/13319	0.00640608	0.0393368	0.0245308	677/3778	2	microglia_macrophages	M
GO:0045638	GO:0045638	negative regulation of myeloid cell differentiation	2024-02-01	67/13319	0.00640608	0.0393368	0.0245308	677/7538	2	microglia_macrophages	M
GO:00459261	GO:0045926	negative regulation of growth	2024-03-01	214/13319	0.00645383	0.039417	0.0245808	3303/3304/56981	3	microglia_macrophages	M
GO:1903320	GO:1903320	regulation of protein modification by small protein conjugation or removal	2024-03-01	217/13319	0.00670665	0.040742	0.0254071	3303/3304/3320	3	microglia_macrophages	M
GO:0035710	GO:0035710	CD4-positive, alpha-beta T cell activation	2024-02-01	69/13319	0.00678234	0.0407658	0.025422	9308/3123	2	microglia_macrophages	M
GO:0036465	GO:0036465	synaptic vesicle recycling	2024-02-01	69/13319	0.00678234	0.0407658	0.025422	22829/23191	2	microglia_macrophages	M
GO:0045582	GO:0045582	positive regulation of T cell differentiation	2024-02-01	70/13319	0.00697418	0.0416982	0.0260034	9308/3123	2	microglia_macrophages	M
GO:0008544	GO:0008544	epidermis development	2024-03-01	221/13319	0.00705289	0.0419481	0.0261593	677/3123/7538	3	microglia_macrophages	M
GO:0030512	GO:0030512	negative regulation of transforming growth factor beta receptor signaling pathway	2024-02-01	73/13319	0.00756439	0.0445241	0.0277657	3303/7316	2	microglia_macrophages	M
GO:0031397	GO:0031397	negative regulation of protein ubiquitination	2024-02-01	73/13319	0.00756439	0.0445241	0.0277657	3303/3304	2	microglia_macrophages	M
GO:0046634	GO:0046634	regulation of alpha-beta T cell activation	2024-02-01	74/13319	0.007766	0.0454582	0.0283482	9308/3123	2	microglia_macrophages	M
GO:0010035	GO:0010035	response to inorganic substance	2024-04-01	447/13319	0.00780313	0.0454582	0.0283482	1843/3778/2353/3725	4	microglia_macrophages	M
GO:0051091	GO:0051091	positive regulation of DNA-binding transcription factor activity	2024-03-01	231/13319	0.00796471	0.0459592	0.0286606	3303/3304/7316	3	microglia_macrophages	M
GO:0000288	GO:0000288	nuclear-transcribed mRNA catabolic process, deadenylation-dependent decay	2024-02-01	75/13319	0.00797003	0.0459592	0.0286606	677/7538	2	microglia_macrophages	M
GO:0031110	GO:0031110	regulation of microtubule polymerization or depolymerization	2024-02-01	76/13319	0.00817648	0.0462414	0.0288366	3303/3304	2	microglia_macrophages	M
GO:0046785	GO:0046785	microtubule polymerization	2024-02-01	76/13319	0.00817648	0.0462414	0.0288366	3303/3304	2	microglia_macrophages	M
GO:19033131	GO:1903313	positive regulation of mRNA metabolic process	2024-02-01	76/13319	0.00817648	0.0462414	0.0288366	677/7538	2	microglia_macrophages	M
GO:00703711	GO:0070371	ERK1 and ERK2 cascade	2024-03-01	234/13319	0.00825127	0.0462414	0.0288366	1843/677/3123	3	microglia_macrophages	M
GO:1903362	GO:1903362	regulation of cellular protein catabolic process	2024-03-01	234/13319	0.00825127	0.0462414	0.0288366	3303/3304/3320	3	microglia_macrophages	M
GO:0032496	GO:0032496	response to lipopolysaccharide	2024-03-01	235/13319	0.00834814	0.0462414	0.0288366	2353/3725/7538	3	microglia_macrophages	M
GO:00902871	GO:0090287	regulation of cellular response to growth factor stimulus	2024-03-01	235/13319	0.00834814	0.0462414	0.0288366	3303/7316/23191	3	microglia_macrophages	M
GO:0002433	GO:0002433	immune response-regulating cell surface receptor signaling pathway involved in phagocytosis	2024-02-01	77/13319	0.00838533	0.0462414	0.0288366	3320/23191	2	microglia_macrophages	M
GO:0038096	GO:0038096	Fc-gamma receptor signaling pathway involved in phagocytosis	2024-02-01	77/13319	0.00838533	0.0462414	0.0288366	3320/23191	2	microglia_macrophages	M
GO:0030522	GO:0030522	intracellular receptor signaling pathway	2024-03-01	236/13319	0.00844568	0.0463492	0.0289038	3303/3304/7316	3	microglia_macrophages	M
GO:0038094	GO:0038094	Fc-gamma receptor signaling pathway	2024-02-01	78/13319	0.00859658	0.0467259	0.0291387	3320/23191	2	microglia_macrophages	M
GO:1901216	GO:1901216	positive regulation of neuron death	2024-02-01	78/13319	0.00859658	0.0467259	0.0291387	2353/3725	2	microglia_macrophages	M
GO:0062207	GO:0062207	regulation of pattern recognition receptor signaling pathway	2024-02-01	80/13319	0.00902623	0.0488276	0.0304494	3303/3304	2	microglia_macrophages	M
GO:00440891	GO:0044089	positive regulation of cellular component biogenesis	2024-04-01	467/13319	0.00907986	0.048846	0.0304608	3303/3304/3320/23191	4	microglia_macrophages	M
GO:0045621	GO:0045621	positive regulation of lymphocyte differentiation	2024-02-01	81/13319	0.00924461	0.048846	0.0304608	9308/3123	2	microglia_macrophages	M
GO:0046632	GO:0046632	alpha-beta T cell differentiation	2024-02-01	81/13319	0.00924461	0.048846	0.0304608	9308/3123	2	microglia_macrophages	M
GO:1903321	GO:1903321	negative regulation of protein modification by small protein conjugation or removal	2024-02-01	81/13319	0.00924461	0.048846	0.0304608	3303/3304	2	microglia_macrophages	M
GO:1904019	GO:1904019	epithelial cell apoptotic process	2024-02-01	81/13319	0.00924461	0.048846	0.0304608	677/7538	2	microglia_macrophages	M
GO:0002237	GO:0002237	response to molecule of bacterial origin	2024-03-01	246/13319	0.00945842	0.0495514	0.0309007	2353/3725/7538	3	microglia_macrophages	M
GO:0002431	GO:0002431	Fc receptor mediated stimulatory signaling pathway	2024-02-01	82/13319	0.00946536	0.0495514	0.0309007	3320/23191	2	microglia_macrophages	M
GO:00512512	GO:0051251	positive regulation of lymphocyte activation	1954-09-01	222/13319	2.34e-07	0.000218196	0.000165022	3123/3115/3122/1880/57162/10808/9308/596/5295	9	microglia_macrophages	Old men
GO:19037063	GO:1903706	regulation of hemopoiesis	1954-10-01	314/13319	4.39e-07	0.000218196	0.000165022	3123/2353/677/3122/7538/9308/3304/3725/3091/5295	10	microglia_macrophages	Old men
GO:00026941	GO:0002694	regulation of leukocyte activation	1954-11-01	399/13319	4.57e-07	0.000218196	0.000165022	3123/3115/677/3122/1880/57162/10808/9308/84106/596/5295	11	microglia_macrophages	Old men
GO:00026962	GO:0002696	positive regulation of leukocyte activation	1954-09-01	249/13319	6.17e-07	0.000218196	0.000165022	3123/3115/3122/1880/57162/10808/9308/596/5295	9	microglia_macrophages	Old men
GO:00456394	GO:0045639	positive regulation of myeloid cell differentiation	1954-06-01	78/13319	6.85e-07	0.000218196	0.000165022	3123/2353/677/3304/3725/3091	6	microglia_macrophages	Old men
GO:00508672	GO:0050867	positive regulation of cell activation	1954-09-01	257/13319	8.03e-07	0.000218196	0.000165022	3123/3115/3122/1880/57162/10808/9308/596/5295	9	microglia_macrophages	Old men
GO:00512491	GO:0051249	regulation of lymphocyte activation	1954-10-01	338/13319	8.61e-07	0.000218196	0.000165022	3123/3115/677/3122/1880/57162/10808/9308/596/5295	10	microglia_macrophages	Old men
GO:00456373	GO:0045637	regulation of myeloid cell differentiation	1954-08-01	191/13319	9.14e-07	0.000218196	0.000165022	3123/2353/677/7538/3304/3725/3091/5295	8	microglia_macrophages	Old men
GO:00508651	GO:0050865	regulation of cell activation	1954-11-01	431/13319	9.78e-07	0.000218196	0.000165022	3123/3115/677/3122/1880/57162/10808/9308/84106/596/5295	11	microglia_macrophages	Old men
GO:00421101	GO:0042110	T cell activation	1954-10-01	361/13319	1.56e-06	0.000313664	0.000237224	3123/3115/677/3122/1880/57162/10808/9308/596/5295	10	microglia_macrophages	Old men
GO:00300993	GO:0030099	myeloid cell differentiation	1954-09-01	324/13319	5.42e-06	0.000879009	0.000664795	3123/2353/677/7538/1880/3304/3725/3091/5295	9	microglia_macrophages	Old men
GO:00027683	GO:0002768	immune response-regulating cell surface receptor signaling pathway	1954-09-01	326/13319	5.69e-06	0.000879009	0.000664795	3123/2353/3115/3122/1240/84106/596/3725/5295	9	microglia_macrophages	Old men
GO:0046631	GO:0046631	alpha-beta T cell activation	1954-06-01	112/13319	5.75e-06	0.000879009	0.000664795	3123/3122/1880/10808/9308/596	6	microglia_macrophages	Old men
GO:00027643	GO:0002764	immune response-regulating signaling pathway	1954-09-01	329/13319	6.13e-06	0.000879009	0.000664795	3123/2353/3115/3122/1240/84106/596/3725/5295	9	microglia_macrophages	Old men
GO:00319603	GO:0031960	response to corticosteroid	1954-06-01	116/13319	7.04e-06	0.000929443	0.000702938	1843/2353/677/7538/6446/596	6	microglia_macrophages	Old men
GO:00456574	GO:0045657	positive regulation of monocyte differentiation	1954-03-01	10/13319	7.41e-06	0.000929443	0.000702938	3123/677/3725	3	microglia_macrophages	Old men
GO:19021071	GO:1902107	positive regulation of leukocyte differentiation	1954-06-01	121/13319	8.98e-06	0.00100109	0.000757121	3123/2353/677/3122/9308/3725	6	microglia_macrophages	Old men
GO:19037081	GO:1903708	positive regulation of hemopoiesis	1954-06-01	121/13319	8.98e-06	0.00100109	0.000757121	3123/2353/677/3122/9308/3725	6	microglia_macrophages	Old men
GO:00485453	GO:0048545	response to steroid hormone	1954-08-01	269/13319	1.16e-05	0.00119685	0.000905182	1843/11240/2353/677/7538/6446/5467/596	8	microglia_macrophages	Old men
GO:00071591	GO:0007159	leukocyte cell-cell adhesion	1954-08-01	270/13319	1.19e-05	0.00119685	0.000905182	3123/3115/3122/57162/10808/9308/5295/4973	8	microglia_macrophages	Old men
GO:00466321	GO:0046632	alpha-beta T cell differentiation	1954-05-01	81/13319	1.84e-05	0.00175723	0.00132899	3123/3122/1880/9308/596	5	microglia_macrophages	Old men
GO:00027633	GO:0002763	positive regulation of myeloid leukocyte differentiation	1954-04-01	41/13319	2.19e-05	0.00199466	0.00150856	3123/2353/677/3725	4	microglia_macrophages	Old men
GO:00456463	GO:0045646	regulation of erythrocyte differentiation	1954-04-01	42/13319	2.41e-05	0.00210245	0.00159008	677/7538/3304/3091	4	microglia_macrophages	Old men
GO:19021052	GO:1902105	regulation of leukocyte differentiation	1954-07-01	218/13319	2.63e-05	0.00220241	0.00166569	3123/2353/677/3122/9308/3725/5295	7	microglia_macrophages	Old men
GO:00027612	GO:0002761	regulation of myeloid leukocyte differentiation	1954-05-01	90/13319	3.07e-05	0.00236268	0.00178689	3123/2353/677/3725/5295	5	microglia_macrophages	Old men
GO:00025211	GO:0002521	leukocyte differentiation	1954-09-01	403/13319	3.09e-05	0.00236268	0.00178689	3123/2353/677/3122/1880/9308/596/3725/5295	9	microglia_macrophages	Old men
GO:19028931	GO:1902893	regulation of pri-miRNA transcription by RNA polymerase II	1954-04-01	45/13319	3.18e-05	0.00236268	0.00178689	2353/5467/3725/3091	4	microglia_macrophages	Old men
GO:00616141	GO:0061614	pri-miRNA transcription by RNA polymerase II	1954-04-01	46/13319	3.47e-05	0.00244574	0.00184971	2353/5467/3725/3091	4	microglia_macrophages	Old men
GO:19031311	GO:1903131	mononuclear cell differentiation	1954-08-01	314/13319	3.53e-05	0.00244574	0.00184971	3123/677/3122/1880/9308/596/3725/5295	8	microglia_macrophages	Old men
GO:00025732	GO:0002573	myeloid leukocyte differentiation	1954-06-01	157/13319	3.95e-05	0.00264008	0.0019967	3123/2353/677/1880/3725/5295	6	microglia_macrophages	Old men
GO:00508701	GO:0050870	positive regulation of T cell activation	1954-06-01	161/13319	4.54e-05	0.00274517	0.00207617	3123/3115/3122/10808/9308/5295	6	microglia_macrophages	Old men
GO:00466352	GO:0046635	positive regulation of alpha-beta T cell activation	1954-04-01	50/13319	4.84e-05	0.00274517	0.00207617	3123/3122/10808/9308	4	microglia_macrophages	Old men
GO:19908681	GO:1990868	response to chemokine	1954-04-01	50/13319	4.84e-05	0.00274517	0.00207617	1843/11240/1240/3091	4	microglia_macrophages	Old men
GO:19908691	GO:1990869	cellular response to chemokine	1954-04-01	50/13319	4.84e-05	0.00274517	0.00207617	1843/11240/1240/3091	4	microglia_macrophages	Old men
GO:19030371	GO:1903037	regulation of leukocyte cell-cell adhesion	1954-07-01	240/13319	4.87e-05	0.00274517	0.00207617	3123/3115/3122/57162/10808/9308/5295	7	microglia_macrophages	Old men
GO:00456553	GO:0045655	regulation of monocyte differentiation	1954-03-01	18/13319	4.92e-05	0.00274517	0.00207617	3123/677/3725	3	microglia_macrophages	Old men
GO:00508631	GO:0050863	regulation of T cell activation	1954-07-01	245/13319	5.54e-05	0.00296012	0.00223874	3123/3115/3122/57162/10808/9308/5295	7	microglia_macrophages	Old men
GO:00513843	GO:0051384	response to glucocorticoid	1954-05-01	102/13319	5.6e-05	0.00296012	0.00223874	1843/2353/677/7538/596	5	microglia_macrophages	Old men
GO:19030391	GO:1903039	positive regulation of leukocyte cell-cell adhesion	1954-06-01	177/13319	7.7e-05	0.00396314	0.00299732	3123/3115/3122/10808/9308/5295	6	microglia_macrophages	Old men
GO:00433671	GO:0043367	CD4-positive, alpha-beta T cell differentiation	1954-04-01	57/13319	8.13e-05	0.00401173	0.00303407	3123/3122/1880/9308	4	microglia_macrophages	Old men
GO:0071456	GO:0071456	cellular response to hypoxia	1954-06-01	179/13319	8.2e-05	0.00401173	0.00303407	677/4193/7316/5467/596/3091	6	microglia_macrophages	Old men
GO:00433721	GO:0043372	positive regulation of CD4-positive, alpha-beta T cell differentiation	1954-03-01	22/13319	9.19e-05	0.00434534	0.00328638	3123/3122/9308	3	microglia_macrophages	Old men
GO:00456001	GO:0045600	positive regulation of fat cell differentiation	1954-04-01	59/13319	9.31e-05	0.00434534	0.00328638	677/7538/1240/5467	4	microglia_macrophages	Old men
GO:0036294	GO:0036294	cellular response to decreased oxygen levels	1954-06-01	187/13319	0.000104314	0.00475813	0.00359858	677/4193/7316/5467/596/3091	6	microglia_macrophages	Old men
GO:0030098	GO:0030098	lymphocyte differentiation	1954-07-01	274/13319	0.000111903	0.00499089	0.00377461	3123/677/3122/1880/9308/596/5295	7	microglia_macrophages	Old men
GO:00302171	GO:0030217	T cell differentiation	1954-06-01	197/13319	0.000138822	0.00605688	0.00458082	3123/677/3122/1880/9308/596	6	microglia_macrophages	Old men
GO:20005162	GO:2000516	positive regulation of CD4-positive, alpha-beta T cell activation	1954-03-01	26/13319	0.000153334	0.00647803	0.00489933	3123/3122/9308	3	microglia_macrophages	Old men
GO:0071453	GO:0071453	cellular response to oxygen levels	1954-06-01	201/13319	0.00015493	0.00647803	0.00489933	677/4193/7316/5467/596/3091	6	microglia_macrophages	Old men
GO:00096172	GO:0009617	response to bacterium	1954-08-01	392/13319	0.000166662	0.00676896	0.00511937	3123/2353/7538/5996/57162/5467/3725/6197	8	microglia_macrophages	Old men
GO:00357101	GO:0035710	CD4-positive, alpha-beta T cell activation	1954-04-01	69/13319	0.000171619	0.00676896	0.00511937	3123/3122/1880/9308	4	microglia_macrophages	Old men
GO:0030279	GO:0030279	negative regulation of ossification	1954-03-01	27/13319	0.000172006	0.00676896	0.00511937	5552/596/3091	3	microglia_macrophages	Old men
GO:00224091	GO:0022409	positive regulation of cell-cell adhesion	1954-06-01	208/13319	0.000186659	0.00692269	0.00523563	3123/3115/3122/10808/9308/5295	6	microglia_macrophages	Old men
GO:00016661	GO:0001666	response to hypoxia	1954-07-01	299/13319	0.000192046	0.00692269	0.00523563	677/3778/4193/7316/5467/596/3091	7	microglia_macrophages	Old men
GO:00024291	GO:0002429	immune response-activating cell surface receptor signaling pathway	1954-07-01	300/13319	0.000196024	0.00692269	0.00523563	3123/3115/3122/1240/84106/596/5295	7	microglia_macrophages	Old men
GO:00027571	GO:0002757	immune response-activating signal transduction	1954-07-01	300/13319	0.000196024	0.00692269	0.00523563	3123/3115/3122/1240/84106/596/5295	7	microglia_macrophages	Old men
GO:00488721	GO:0048872	homeostasis of number of cells	1954-06-01	210/13319	0.000196609	0.00692269	0.00523563	677/7538/1880/596/3304/3091	6	microglia_macrophages	Old men
GO:00508511	GO:0050851	antigen receptor-mediated signaling pathway	1954-06-01	210/13319	0.000196609	0.00692269	0.00523563	3123/3115/3122/84106/596/5295	6	microglia_macrophages	Old men
GO:00466341	GO:0046634	regulation of alpha-beta T cell activation	1954-04-01	74/13319	0.000225024	0.00778661	0.00588902	3123/3122/10808/9308	4	microglia_macrophages	Old men
GO:0035774	GO:0035774	positive regulation of insulin secretion involved in cellular response to glucose stimulus	1954-03-01	30/13319	0.000236706	0.00805202	0.00608975	3123/5467/3091	3	microglia_macrophages	Old men
GO:00362931	GO:0036293	response to decreased oxygen levels	1954-07-01	311/13319	0.000244366	0.00809867	0.00612503	677/3778/4193/7316/5467/596/3091	7	microglia_macrophages	Old men
GO:00085441	GO:0008544	epidermis development	1954-06-01	221/13319	0.000259083	0.00809867	0.00612503	3123/677/7538/5467/596/7357	6	microglia_macrophages	Old men
GO:00302241	GO:0030224	monocyte differentiation	1954-03-01	31/13319	0.000261317	0.00809867	0.00612503	3123/677/3725	3	microglia_macrophages	Old men
GO:00308901	GO:0030890	positive regulation of B cell proliferation	1954-03-01	31/13319	0.000261317	0.00809867	0.00612503	1880/57162/596	3	microglia_macrophages	Old men
GO:00515912	GO:0051591	response to cAMP	1954-04-01	77/13319	0.000262289	0.00809867	0.00612503	1843/2353/677/3725	4	microglia_macrophages	Old men
GO:20012431	GO:2001243	negative regulation of intrinsic apoptotic signaling pathway	1954-04-01	77/13319	0.000262289	0.00809867	0.00612503	4193/9709/596/3091	4	microglia_macrophages	Old men
GO:00224071	GO:0022407	regulation of cell-cell adhesion	1954-07-01	326/13319	0.000325373	0.00989429	0.00748305	3123/3115/3122/57162/10808/9308/5295	7	microglia_macrophages	Old men
GO:00436161	GO:0043616	keratinocyte proliferation	1954-03-01	34/13319	0.000344903	0.0101797	0.00769892	677/7538/5467	3	microglia_macrophages	Old men
GO:19028951	GO:1902895	positive regulation of pri-miRNA transcription by RNA polymerase II	1954-03-01	34/13319	0.000344903	0.0101797	0.00769892	2353/3725/3091	3	microglia_macrophages	Old men
GO:00324961	GO:0032496	response to lipopolysaccharide	1954-06-01	235/13319	0.000360146	0.0104138	0.00787595	2353/7538/57162/5467/3725/6197	6	microglia_macrophages	Old men
GO:00704821	GO:0070482	response to oxygen levels	1954-07-01	332/13319	0.000363283	0.0104138	0.00787595	677/3778/4193/7316/5467/596/3091	7	microglia_macrophages	Old men
GO:00508902	GO:0050890	cognition	1954-06-01	236/13319	0.0003684	0.0104138	0.00787595	22829/2353/3122/6446/3725/3091	6	microglia_macrophages	Old men
GO:00433701	GO:0043370	regulation of CD4-positive, alpha-beta T cell differentiation	1954-03-01	35/13319	0.000376159	0.0104854	0.00793013	3123/3122/9308	3	microglia_macrophages	Old men
GO:00991732	GO:0099173	postsynapse organization	1954-05-01	154/13319	0.000387936	0.0106656	0.00806639	22829/9722/5552/26037/26115	5	microglia_macrophages	Old men
GO:0045785	GO:0045785	positive regulation of cell adhesion	1954-07-01	343/13319	0.000441971	0.011987	0.00906575	3123/3115/80005/3122/10808/9308/5295	7	microglia_macrophages	Old men
GO:00022371	GO:0002237	response to molecule of bacterial origin	1954-06-01	246/13319	0.00045938	0.012293	0.00929721	2353/7538/57162/5467/3725/6197	6	microglia_macrophages	Old men
GO:00466381	GO:0046638	positive regulation of alpha-beta T cell differentiation	1954-03-01	38/13319	0.000480692	0.0126941	0.00960052	3123/3122/9308	3	microglia_macrophages	Old men
GO:00506702	GO:0050670	regulation of lymphocyte proliferation	1954-05-01	163/13319	0.000503188	0.0131156	0.0099193	3123/3115/1880/57162/596	5	microglia_macrophages	Old men
GO:00329442	GO:0032944	regulation of mononuclear cell proliferation	1954-05-01	164/13319	0.000517427	0.0133138	0.0100692	3123/3115/1880/57162/596	5	microglia_macrophages	Old men
GO:00380661	GO:0038066	p38MAPK cascade	1954-03-01	40/13319	0.000559758	0.0140985	0.0106627	1843/677/7538	3	microglia_macrophages	Old men
GO:00022211	GO:0002221	pattern recognition receptor signaling pathway	1954-05-01	167/13319	0.000561971	0.0140985	0.0106627	1508/57162/7316/3304/6197	5	microglia_macrophages	Old men
GO:00301831	GO:0030183	B cell differentiation	1954-04-01	96/13319	0.000608275	0.0150717	0.0113987	677/1880/596/5295	4	microglia_macrophages	Old men
GO:00022531	GO:0002253	activation of immune response	1954-07-01	365/13319	0.000640228	0.0154514	0.0116859	3123/3115/3122/1240/84106/596/5295	7	microglia_macrophages	Old men
GO:00508521	GO:0050852	T cell receptor signaling pathway	1954-05-01	172/13319	0.000642549	0.0154514	0.0116859	3123/3115/3122/84106/5295	5	microglia_macrophages	Old men
GO:0070098	GO:0070098	chemokine-mediated signaling pathway	1954-03-01	42/13319	0.000646695	0.0154514	0.0116859	11240/1240/3091	3	microglia_macrophages	Old men
GO:00713831	GO:0071383	cellular response to steroid hormone stimulus	1954-05-01	174/13319	0.000677098	0.0159424	0.0120572	11240/677/7538/6446/5467	5	microglia_macrophages	Old men
GO:00302182	GO:0030218	erythrocyte differentiation	1954-04-01	99/13319	0.00068313	0.0159424	0.0120572	677/7538/3304/3091	4	microglia_macrophages	Old men
GO:00510902	GO:0051090	regulation of DNA-binding transcription factor activity	1954-07-01	370/13319	0.000693896	0.0159744	0.0120814	2353/6446/57162/1240/7316/3304/3725	7	microglia_macrophages	Old men
GO:00700991	GO:0070099	regulation of chemokine-mediated signaling pathway	1954-02-01	10/13319	0.000711089	0.0159744	0.0120814	11240/3091	2	microglia_macrophages	Old men
GO:00907131	GO:0090713	immunological memory process	1954-02-01	10/13319	0.000711089	0.0159744	0.0120814	3123/3122	2	microglia_macrophages	Old men
GO:00093141	GO:0009314	response to radiation	1954-07-01	372/13319	0.00071634	0.0159744	0.0120814	1843/2353/4193/596/3725/3091/5295	7	microglia_macrophages	Old men
GO:00506712	GO:0050671	positive regulation of lymphocyte proliferation	1954-04-01	101/13319	0.000736522	0.0160087	0.0121074	3115/1880/57162/596	4	microglia_macrophages	Old men
GO:00508641	GO:0050864	regulation of B cell activation	1954-04-01	101/13319	0.000736522	0.0160087	0.0121074	677/1880/57162/596	4	microglia_macrophages	Old men
GO:20005141	GO:2000514	regulation of CD4-positive, alpha-beta T cell activation	1954-03-01	44/13319	0.000741808	0.0160087	0.0121074	3123/3122/9308	3	microglia_macrophages	Old men
GO:00706632	GO:0070663	regulation of leukocyte proliferation	1954-05-01	178/13319	0.000750356	0.0160209	0.0121166	3123/3115/1880/57162/596	5	microglia_macrophages	Old men
GO:00329462	GO:0032946	positive regulation of mononuclear cell proliferation	1954-04-01	102/13319	0.000764297	0.0161468	0.0122118	3115/1880/57162/596	4	microglia_macrophages	Old men
GO:0097190	GO:0097190	apoptotic signaling pathway	1954-08-01	494/13319	0.000783784	0.016386	0.0123927	4193/9709/5467/596/3304/3725/3091/5295	8	microglia_macrophages	Old men
GO:0042093	GO:0042093	T-helper cell differentiation	1954-03-01	45/13319	0.000792524	0.0163979	0.0124017	3123/3122/1880	3	microglia_macrophages	Old men
GO:0002294	GO:0002294	CD4-positive, alpha-beta T cell differentiation involved in immune response	1954-03-01	46/13319	0.000845395	0.0171009	0.0129334	3123/3122/1880	3	microglia_macrophages	Old men
GO:00456821	GO:0045682	regulation of epidermis development	1954-03-01	46/13319	0.000845395	0.0171009	0.0129334	677/7538/5467	3	microglia_macrophages	Old men
GO:00341012	GO:0034101	erythrocyte homeostasis	1954-04-01	105/13319	0.000852063	0.0171009	0.0129334	677/7538/3304/3091	4	microglia_macrophages	Old men
GO:00024682	GO:0002468	dendritic cell antigen processing and presentation	1954-02-01	11/13319	0.000866851	0.0171416	0.0129642	3123/3122	2	microglia_macrophages	Old men
GO:2001234	GO:2001234	negative regulation of apoptotic signaling pathway	1954-05-01	184/13319	0.000871173	0.0171416	0.0129642	4193/9709/596/3304/3091	5	microglia_macrophages	Old men
GO:00466832	GO:0046683	response to organophosphorus	1954-04-01	106/13319	0.000882836	0.0172024	0.0130102	1843/2353/677/3725	4	microglia_macrophages	Old men
GO:0002287	GO:0002287	alpha-beta T cell activation involved in immune response	1954-03-01	47/13319	0.000900457	0.0172116	0.0130171	3123/3122/1880	3	microglia_macrophages	Old men
GO:0002293	GO:0002293	alpha-beta T cell differentiation involved in immune response	1954-03-01	47/13319	0.000900457	0.0172116	0.0130171	3123/3122/1880	3	microglia_macrophages	Old men
GO:00003022	GO:0000302	response to reactive oxygen species	1954-05-01	186/13319	0.000914502	0.0173151	0.0130954	1843/2353/596/3725/3091	5	microglia_macrophages	Old men
GO:00308881	GO:0030888	regulation of B cell proliferation	1954-03-01	48/13319	0.000957745	0.0179644	0.0135865	1880/57162/596	3	microglia_macrophages	Old men
GO:00436202	GO:0043620	regulation of DNA-templated transcription in response to stress	1954-04-01	109/13319	0.000979856	0.018209	0.0137715	7316/3725/3091/6197	4	microglia_macrophages	Old men
GO:00082981	GO:0008298	intracellular mRNA localization	1954-02-01	12/13319	0.00103752	0.0187595	0.0141878	677/7538	2	microglia_macrophages	Old men
GO:0045591	GO:0045591	positive regulation of regulatory T cell differentiation	1954-02-01	12/13319	0.00103752	0.0187595	0.0141878	3123/3122	2	microglia_macrophages	Old men
GO:00459862	GO:0045986	negative regulation of smooth muscle contraction	1954-02-01	12/13319	0.00103752	0.0187595	0.0141878	80005/3778	2	microglia_macrophages	Old men
GO:00706652	GO:0070665	positive regulation of leukocyte proliferation	1954-04-01	111/13319	0.00104856	0.0187899	0.0142108	3115/1880/57162/596	4	microglia_macrophages	Old men
GO:00466371	GO:0046637	regulation of alpha-beta T cell differentiation	1954-03-01	50/13319	0.00107914	0.0189985	0.0143686	3123/3122/9308	3	microglia_macrophages	Old men
GO:00611781	GO:0061178	regulation of insulin secretion involved in cellular response to glucose stimulus	1954-03-01	50/13319	0.00107914	0.0189985	0.0143686	3123/5467/3091	3	microglia_macrophages	Old men
GO:0045598	GO:0045598	regulation of fat cell differentiation	1954-04-01	113/13319	0.00112059	0.0193196	0.0146114	677/7538/1240/5467	4	microglia_macrophages	Old men
GO:00421131	GO:0042113	B cell activation	1954-05-01	195/13319	0.00112967	0.0193196	0.0146114	677/1880/57162/596/5295	5	microglia_macrophages	Old men
GO:0002292	GO:0002292	T cell differentiation involved in immune response	1954-03-01	51/13319	0.00114331	0.0193196	0.0146114	3123/3122/1880	3	microglia_macrophages	Old men
GO:00713842	GO:0071384	cellular response to corticosteroid stimulus	1954-03-01	51/13319	0.00114331	0.0193196	0.0146114	677/7538/6446	3	microglia_macrophages	Old men
GO:00621973	GO:0062197	cellular response to chemical stress	1954-06-01	293/13319	0.00114551	0.0193196	0.0146114	2353/677/596/3304/3725/3091	6	microglia_macrophages	Old men
GO:00100382	GO:0010038	response to metal ion	1954-06-01	297/13319	0.0012282	0.0205416	0.0155356	1843/2353/3778/596/3725/3091	6	microglia_macrophages	Old men
GO:00466512	GO:0046651	lymphocyte proliferation	1954-05-01	200/13319	0.00126434	0.0208035	0.0157337	3123/3115/1880/57162/596	5	microglia_macrophages	Old men
GO:00140743	GO:0014074	response to purine-containing compound	1954-04-01	117/13319	0.00127495	0.0208035	0.0157337	1843/2353/677/3725	4	microglia_macrophages	Old men
GO:00713221	GO:0071322	cellular response to carbohydrate stimulus	1954-04-01	117/13319	0.00127495	0.0208035	0.0157337	3123/677/5467/3091	4	microglia_macrophages	Old men
GO:00329432	GO:0032943	mononuclear cell proliferation	1954-05-01	201/13319	0.00129264	0.020922	0.0158233	3123/3115/1880/57162/596	5	microglia_macrophages	Old men
GO:00076124	GO:0007612	learning	1954-04-01	118/13319	0.00131576	0.0211258	0.0159774	22829/2353/3725/3091	4	microglia_macrophages	Old men
GO:0014910	GO:0014910	regulation of smooth muscle cell migration	1954-03-01	54/13319	0.00135014	0.0215058	0.0162648	80005/5467/596	3	microglia_macrophages	Old men
GO:00076114	GO:0007611	learning or memory	1954-05-01	205/13319	0.00141056	0.0221408	0.0167451	22829/2353/6446/3725/3091	5	microglia_macrophages	Old men
GO:00026891	GO:0002689	negative regulation of leukocyte chemotaxis	1954-02-01	14/13319	0.0014231	0.0221408	0.0167451	1843/11240	2	microglia_macrophages	Old men
GO:19001533	GO:1900153	positive regulation of nuclear-transcribed mRNA catabolic process, deadenylation-dependent decay	1954-02-01	14/13319	0.0014231	0.0221408	0.0167451	677/7538	2	microglia_macrophages	Old men
GO:00016781	GO:0001678	cellular glucose homeostasis	1954-04-01	121/13319	0.00144364	0.0222876	0.0168561	3123/5467/3091/5295	4	microglia_macrophages	Old men
GO:0002224	GO:0002224	toll-like receptor signaling pathway	1954-04-01	123/13319	0.00153357	0.0234952	0.0177694	1508/57162/7316/6197	4	microglia_macrophages	Old men
GO:00305021	GO:0030502	negative regulation of bone mineralization	1954-02-01	15/13319	0.00163778	0.0248701	0.0188093	5552/3091	2	microglia_macrophages	Old men
GO:00357731	GO:0035773	insulin secretion involved in cellular response to glucose stimulus	1954-03-01	58/13319	0.00166049	0.0248701	0.0188093	3123/5467/3091	3	microglia_macrophages	Old men
GO:00421001	GO:0042100	B cell proliferation	1954-03-01	58/13319	0.00166049	0.0248701	0.0188093	1880/57162/596	3	microglia_macrophages	Old men
GO:00022622	GO:0002262	myeloid cell homeostasis	1954-04-01	126/13319	0.00167568	0.0249118	0.0188408	677/7538/3304/3091	4	microglia_macrophages	Old men
GO:00320241	GO:0032024	positive regulation of insulin secretion	1954-03-01	59/13319	0.00174445	0.0257435	0.0194698	3123/5467/3091	3	microglia_macrophages	Old men
GO:0014909	GO:0014909	smooth muscle cell migration	1954-03-01	60/13319	0.00183103	0.0267633	0.0202411	80005/5467/596	3	microglia_macrophages	Old men
GO:00611582	GO:0061158	3'-UTR-mediated mRNA destabilization	1954-02-01	16/13319	0.00186689	0.0267633	0.0202411	677/7538	2	microglia_macrophages	Old men
GO:19001513	GO:1900151	regulation of nuclear-transcribed mRNA catabolic process, deadenylation-dependent decay	1954-02-01	16/13319	0.00186689	0.0267633	0.0202411	677/7538	2	microglia_macrophages	Old men
GO:1902254	GO:1902254	negative regulation of intrinsic apoptotic signaling pathway by p53 class mediator	1954-02-01	16/13319	0.00186689	0.0267633	0.0202411	4193/596	2	microglia_macrophages	Old men
GO:00069591	GO:0006959	humoral immune response	1954-04-01	131/13319	0.00193251	0.0274719	0.020777	3123/1880/9308/596	4	microglia_macrophages	Old men
GO:00018181	GO:0001818	negative regulation of cytokine production	1954-05-01	221/13319	0.00196307	0.0274719	0.020777	3123/5552/7538/9308/1240	5	microglia_macrophages	Old men
GO:0071674	GO:0071674	mononuclear cell migration	1954-04-01	132/13319	0.00198697	0.0274719	0.020777	1843/11240/1880/1240	4	microglia_macrophages	Old men
GO:20012421	GO:2001242	regulation of intrinsic apoptotic signaling pathway	1954-04-01	132/13319	0.00198697	0.0274719	0.020777	4193/9709/596/3091	4	microglia_macrophages	Old men
GO:00706612	GO:0070661	leukocyte proliferation	1954-05-01	222/13319	0.00200219	0.0274719	0.020777	3123/3115/1880/57162/596	5	microglia_macrophages	Old men
GO:00018193	GO:0001819	positive regulation of cytokine production	1954-06-01	327/13319	0.00200363	0.0274719	0.020777	3115/57162/9308/3304/3091/5295	6	microglia_macrophages	Old men
GO:0001776	GO:0001776	leukocyte homeostasis	1954-03-01	62/13319	0.00201214	0.0274719	0.020777	1880/596/3091	3	microglia_macrophages	Old men
GO:00071621	GO:0007162	negative regulation of cell adhesion	1954-05-01	223/13319	0.00204187	0.0276894	0.0209415	1843/3123/57162/395/5295	5	microglia_macrophages	Old men
GO:00019161	GO:0001916	positive regulation of T cell mediated cytotoxicity	1954-02-01	17/13319	0.00211033	0.0282362	0.021355	3123/3122	2	microglia_macrophages	Old men
GO:00024832	GO:0002483	antigen processing and presentation of endogenous peptide antigen	1954-02-01	17/13319	0.00211033	0.0282362	0.021355	3123/3122	2	microglia_macrophages	Old men
GO:00068751	GO:0006875	cellular metal ion homeostasis	1954-07-01	449/13319	0.00212534	0.0282488	0.0213645	3778/57217/10672/9709/1240/596/3091	7	microglia_macrophages	Old men
GO:00509001	GO:0050900	leukocyte migration	1954-06-01	332/13319	0.00216252	0.0285537	0.0215952	1843/11240/1880/1240/5295/4973	6	microglia_macrophages	Old men
GO:00456191	GO:0045619	regulation of lymphocyte differentiation	1954-04-01	137/13319	0.0022753	0.0298465	0.0225729	3123/677/3122/9308	4	microglia_macrophages	Old men
GO:00508711	GO:0050871	positive regulation of B cell activation	1954-03-01	65/13319	0.00230411	0.0300282	0.0227103	1880/57162/596	3	microglia_macrophages	Old men
GO:00459323	GO:0045932	negative regulation of muscle contraction	1954-02-01	18/13319	0.00236796	0.0304648	0.0230405	80005/3778	2	microglia_macrophages	Old men
GO:0051000	GO:0051000	positive regulation of nitric-oxide synthase activity	1954-02-01	18/13319	0.00236796	0.0304648	0.0230405	9722/3091	2	microglia_macrophages	Old men
GO:00456381	GO:0045638	negative regulation of myeloid cell differentiation	1954-03-01	67/13319	0.0025126	0.0321197	0.0242921	677/7538/5295	3	microglia_macrophages	Old men
GO:00198832	GO:0019883	antigen processing and presentation of endogenous antigen	1954-02-01	19/13319	0.00263969	0.0335307	0.0253593	3123/3122	2	microglia_macrophages	Old men
GO:00022861	GO:0002286	T cell activation involved in immune response	1954-03-01	70/13319	0.00284665	0.0357076	0.0270057	3123/3122/1880	3	microglia_macrophages	Old men
GO:00455821	GO:0045582	positive regulation of T cell differentiation	1954-03-01	70/13319	0.00284665	0.0357076	0.0270057	3123/3122/9308	3	microglia_macrophages	Old men
GO:0071676	GO:0071676	negative regulation of mononuclear cell migration	1954-02-01	20/13319	0.00292539	0.0364674	0.0275803	1843/11240	2	microglia_macrophages	Old men
GO:00435473	GO:0043547	positive regulation of GTPase activity	1954-06-01	354/13319	0.00297779	0.0368915	0.027901	83478/80005/5996/26037/3725/395	6	microglia_macrophages	Old men
GO:00971931	GO:0097193	intrinsic apoptotic signaling pathway	1954-05-01	244/13319	0.00301541	0.0371284	0.0280802	4193/9709/596/3091/5295	5	microglia_macrophages	Old men
GO:00313312	GO:0031331	positive regulation of cellular catabolic process	1954-06-01	356/13319	0.00306195	0.0374716	0.0283398	677/7538/4193/9709/3304/3091	6	microglia_macrophages	Old men
GO:0014812	GO:0014812	muscle cell migration	1954-03-01	73/13319	0.00320685	0.0387719	0.0293232	80005/5467/596	3	microglia_macrophages	Old men
GO:00902771	GO:0090277	positive regulation of peptide hormone secretion	1954-03-01	73/13319	0.00320685	0.0387719	0.0293232	3123/5467/3091	3	microglia_macrophages	Old men
GO:00507781	GO:0050778	positive regulation of immune response	1954-07-01	484/13319	0.00323517	0.0388801	0.029405	3123/3115/3122/1240/84106/596/5295	7	microglia_macrophages	Old men
GO:00345992	GO:0034599	cellular response to oxidative stress	1954-05-01	249/13319	0.00328957	0.0392986	0.0297215	2353/596/3304/3725/3091	5	microglia_macrophages	Old men
GO:0030316	GO:0030316	osteoclast differentiation	1954-03-01	74/13319	0.00333284	0.0395799	0.0299343	2353/1880/5295	3	microglia_macrophages	Old men
GO:0030595	GO:0030595	leukocyte chemotaxis	1954-04-01	153/13319	0.00339036	0.0400262	0.0302719	1843/11240/1880/1240	4	microglia_macrophages	Old men
GO:00100391	GO:0010039	response to iron ion	1954-02-01	22/13319	0.00353825	0.0415279	0.0314076	596/3091	2	microglia_macrophages	Old men
GO:00094161	GO:0009416	response to light stimulus	1954-05-01	255/13319	0.00364184	0.0424952	0.0321391	1843/2353/596/3091/5295	5	microglia_macrophages	Old men
GO:00603331	GO:0060333	interferon-gamma-mediated signaling pathway	1954-03-01	77/13319	0.00372891	0.0429208	0.032461	3123/3115/3122	3	microglia_macrophages	Old men
GO:00069792	GO:0006979	response to oxidative stress	1954-06-01	371/13319	0.00375138	0.0429208	0.032461	1843/2353/596/3304/3725/3091	6	microglia_macrophages	Old men
GO:0001782	GO:0001782	B cell homeostasis	1954-02-01	23/13319	0.0038652	0.0429208	0.032461	596/3091	2	microglia_macrophages	Old men
GO:0051497	GO:0051497	negative regulation of stress fiber assembly	1954-02-01	23/13319	0.0038652	0.0429208	0.032461	395/5295	2	microglia_macrophages	Old men
GO:0070168	GO:0070168	negative regulation of biomineral tissue development	1954-02-01	23/13319	0.0038652	0.0429208	0.032461	5552/3091	2	microglia_macrophages	Old men
GO:0110150	GO:0110150	negative regulation of biomineralization	1954-02-01	23/13319	0.0038652	0.0429208	0.032461	5552/3091	2	microglia_macrophages	Old men
GO:1902253	GO:1902253	regulation of intrinsic apoptotic signaling pathway by p53 class mediator	1954-02-01	23/13319	0.0038652	0.0429208	0.032461	4193/596	2	microglia_macrophages	Old men
GO:0032963	GO:0032963	collagen metabolic process	1954-03-01	78/13319	0.00386704	0.0429208	0.032461	1508/5467/3091	3	microglia_macrophages	Old men
GO:00069541	GO:0006954	inflammatory response	1954-07-01	500/13319	0.00387078	0.0429208	0.032461	283131/3123/2353/1240/5467/3091/4973	7	microglia_macrophages	Old men
GO:00019141	GO:0001914	regulation of T cell mediated cytotoxicity	1954-02-01	24/13319	0.00420566	0.0453805	0.0343213	3123/3122	2	microglia_macrophages	Old men
GO:0032770	GO:0032770	positive regulation of monooxygenase activity	1954-02-01	24/13319	0.00420566	0.0453805	0.0343213	9722/3091	2	microglia_macrophages	Old men
GO:0045589	GO:0045589	regulation of regulatory T cell differentiation	1954-02-01	24/13319	0.00420566	0.0453805	0.0343213	3123/3122	2	microglia_macrophages	Old men
GO:0045622	GO:0045622	regulation of T-helper cell differentiation	1954-02-01	24/13319	0.00420566	0.0453805	0.0343213	3123/3122	2	microglia_macrophages	Old men
GO:0051385	GO:0051385	response to mineralocorticoid	1954-02-01	24/13319	0.00420566	0.0453805	0.0343213	2353/6446	2	microglia_macrophages	Old men
GO:00456211	GO:0045621	positive regulation of lymphocyte differentiation	1954-03-01	81/13319	0.00430006	0.0461509	0.0349039	3123/3122/9308	3	microglia_macrophages	Old men
GO:0032469	GO:0032469	endoplasmic reticulum calcium ion homeostasis	1954-02-01	25/13319	0.00455955	0.047911	0.0362351	9709/596	2	microglia_macrophages	Old men
GO:0045066	GO:0045066	regulatory T cell differentiation	1954-02-01	25/13319	0.00455955	0.047911	0.0362351	3123/3122	2	microglia_macrophages	Old men
GO:19010991	GO:1901099	negative regulation of signal transduction in absence of ligand	1954-02-01	25/13319	0.00455955	0.047911	0.0362351	596/3304	2	microglia_macrophages	Old men
GO:20012401	GO:2001240	negative regulation of extrinsic apoptotic signaling pathway in absence of ligand	1954-02-01	25/13319	0.00455955	0.047911	0.0362351	596/3304	2	microglia_macrophages	Old men
GO:00991751	GO:0099175	regulation of postsynapse organization	1954-03-01	83/13319	0.00460445	0.047913	0.0362366	5552/26037/26115	3	microglia_macrophages	Old men
GO:00508085	GO:0050808	synapse organization	1954-06-01	387/13319	0.00460804	0.047913	0.0362366	22829/9722/5552/84966/26037/26115	6	microglia_macrophages	Old men
GO:00069863	GO:0006986	response to unfolded protein	1954-04-01	167/13319	0.00463135	0.047913	0.0362366	10808/9709/3304/5295	4	microglia_macrophages	Old men
GO:00512221	GO:0051222	positive regulation of protein transport	1954-05-01	271/13319	0.00471331	0.0485109	0.0366888	3123/5467/596/3091/5295	5	microglia_macrophages	Old men
GO:0032436	GO:0032436	positive regulation of proteasomal ubiquitin-dependent protein catabolic process	1954-03-01	85/13319	0.0049216	0.0494397	0.0373913	4193/9709/3304	3	microglia_macrophages	Old men
GO:00108371	GO:0010837	regulation of keratinocyte proliferation	1954-02-01	26/13319	0.00492673	0.0494397	0.0373913	677/7538	2	microglia_macrophages	Old men
GO:0032232	GO:0032232	negative regulation of actin filament bundle assembly	1954-02-01	26/13319	0.00492673	0.0494397	0.0373913	395/5295	2	microglia_macrophages	Old men
GO:00326731	GO:0032673	regulation of interleukin-4 production	1954-02-01	26/13319	0.00492673	0.0494397	0.0373913	3123/9308	2	microglia_macrophages	Old men
GO:1901797	GO:1901797	negative regulation of signal transduction by p53 class mediator	1954-02-01	26/13319	0.00492673	0.0494397	0.0373913	4193/596	2	microglia_macrophages	Old men
GO:00440892	GO:0044089	positive regulation of cellular component biogenesis	2021-06-01	467/13319	6.23e-05	0.0183054	0.0115848	23191/3303/64805/9448/5578/3304	6	microglia_macrophages	Young men
GO:00900844	GO:0090084	negative regulation of inclusion body assembly	2021-02-01	10/13319	0.000105742	0.0183054	0.0115848	3303/3304	2	microglia_macrophages	Young men
GO:19039771	GO:1903977	positive regulation of glial cell migration	2021-02-01	10/13319	0.000105742	0.0183054	0.0115848	64805/1524	2	microglia_macrophages	Young men
GO:19032652	GO:1903265	positive regulation of tumor necrosis factor-mediated signaling pathway	2021-02-01	11/13319	0.000129117	0.0183054	0.0115848	3303/3304	2	microglia_macrophages	Young men
GO:00704242	GO:0070424	regulation of nucleotide-binding oligomerization domain containing signaling pathway	2021-02-01	12/13319	0.000154793	0.0183054	0.0115848	3303/3304	2	microglia_macrophages	Young men
GO:00457851	GO:0045785	positive regulation of cell adhesion	2021-05-01	343/13319	0.000159339	0.0183054	0.0115848	64805/81704/54518/9448/5578	5	microglia_macrophages	Young men
GO:00704312	GO:0070431	nucleotide-binding oligomerization domain containing 2 signaling pathway	2021-02-01	14/13319	0.000213021	0.0183054	0.0115848	3303/3304	2	microglia_macrophages	Young men
GO:1900029	GO:1900029	positive regulation of ruffle assembly	2021-02-01	14/13319	0.000213021	0.0183054	0.0115848	23191/64805	2	microglia_macrophages	Young men
GO:1903975	GO:1903975	regulation of glial cell migration	2021-02-01	14/13319	0.000213021	0.0183054	0.0115848	64805/1524	2	microglia_macrophages	Young men
GO:00456395	GO:0045639	positive regulation of myeloid cell differentiation	2021-03-01	78/13319	0.00023818	0.0183054	0.0115848	3303/5578/3304	3	microglia_macrophages	Young men
GO:00900834	GO:0090083	regulation of inclusion body assembly	2021-02-01	15/13319	0.00024556	0.0183054	0.0115848	3303/3304	2	microglia_macrophages	Young men
GO:00313341	GO:0031334	positive regulation of protein-containing complex assembly	2021-04-01	220/13319	0.000347614	0.0187142	0.0118435	23191/3303/64805/3304	4	microglia_macrophages	Young men
GO:19016732	GO:1901673	regulation of mitotic spindle assembly	2021-02-01	18/13319	0.000356797	0.0187142	0.0118435	3303/3304	2	microglia_macrophages	Young men
GO:01501462	GO:0150146	cell junction disassembly	2021-02-01	19/13319	0.000398394	0.0187142	0.0118435	9448/1524	2	microglia_macrophages	Young men
GO:00420262	GO:0042026	protein refolding	2021-02-01	21/13319	0.000488326	0.0187142	0.0118435	3303/3304	2	microglia_macrophages	Young men
GO:00708413	GO:0070841	inclusion body assembly	2021-02-01	21/13319	0.000488326	0.0187142	0.0118435	3303/3304	2	microglia_macrophages	Young men
GO:00303351	GO:0030335	positive regulation of cell migration	2021-05-01	444/13319	0.00052618	0.0187142	0.0118435	64805/81704/9448/1524/5578	5	microglia_macrophages	Young men
GO:1905523	GO:1905523	positive regulation of macrophage migration	2021-02-01	22/13319	0.000536649	0.0187142	0.0118435	64805/1524	2	microglia_macrophages	Young men
GO:0002687	GO:0002687	positive regulation of leukocyte migration	2021-03-01	103/13319	0.000539834	0.0187142	0.0118435	64805/81704/1524	3	microglia_macrophages	Young men
GO:0007596	GO:0007596	blood coagulation	2021-04-01	254/13319	0.000598673	0.0187142	0.0118435	64805/81704/3709/5578	4	microglia_macrophages	Young men
GO:20001471	GO:2000147	positive regulation of cell motility	2021-05-01	457/13319	0.000600259	0.0187142	0.0118435	64805/81704/9448/1524/5578	5	microglia_macrophages	Young men
GO:0050817	GO:0050817	coagulation	2021-04-01	256/13319	0.0006166	0.0187142	0.0118435	64805/81704/3709/5578	4	microglia_macrophages	Young men
GO:0007599	GO:0007599	hemostasis	2021-04-01	257/13319	0.000625706	0.0187142	0.0118435	64805/81704/3709/5578	4	microglia_macrophages	Young men
GO:00901691	GO:0090169	regulation of spindle assembly	2021-02-01	24/13319	0.000639973	0.0187142	0.0118435	3303/3304	2	microglia_macrophages	Young men
GO:00072643	GO:0007264	small GTPase mediated signal transduction	2021-05-01	465/13319	0.000649609	0.0187142	0.0118435	23191/255426/81704/9448/23263	5	microglia_macrophages	Young men
GO:00400171	GO:0040017	positive regulation of locomotion	2021-05-01	468/13319	0.000668884	0.0187142	0.0118435	64805/81704/9448/1524/5578	5	microglia_macrophages	Young men
GO:00512721	GO:0051272	positive regulation of cellular component movement	2021-05-01	469/13319	0.000675404	0.0187142	0.0118435	64805/81704/9448/1524/5578	5	microglia_macrophages	Young men
GO:1900027	GO:1900027	regulation of ruffle assembly	2021-02-01	25/13319	0.000694962	0.0187142	0.0118435	23191/64805	2	microglia_macrophages	Young men
GO:19010992	GO:1901099	negative regulation of signal transduction in absence of ligand	2021-02-01	25/13319	0.000694962	0.0187142	0.0118435	3303/3304	2	microglia_macrophages	Young men
GO:20012402	GO:2001240	negative regulation of extrinsic apoptotic signaling pathway in absence of ligand	2021-02-01	25/13319	0.000694962	0.0187142	0.0118435	3303/3304	2	microglia_macrophages	Young men
GO:00322731	GO:0032273	positive regulation of protein polymerization	2021-03-01	113/13319	0.000707489	0.0187142	0.0118435	23191/3303/3304	3	microglia_macrophages	Young men
GO:00456482	GO:0045648	positive regulation of erythrocyte differentiation	2021-02-01	28/13319	0.00087316	0.0223747	0.0141601	3303/3304	2	microglia_macrophages	Young men
GO:00311161	GO:0031116	positive regulation of microtubule polymerization	2021-02-01	29/13319	0.000936947	0.0232817	0.0147341	3303/3304	2	microglia_macrophages	Young men
GO:00070201	GO:0007020	microtubule nucleation	2021-02-01	30/13319	0.00100292	0.023497	0.0148703	3303/3304	2	microglia_macrophages	Young men
GO:00510851	GO:0051085	chaperone cofactor-dependent protein refolding	2021-02-01	30/13319	0.00100292	0.023497	0.0148703	3303/3304	2	microglia_macrophages	Young men
GO:0030168	GO:0030168	platelet activation	2021-03-01	133/13319	0.001135	0.0246299	0.0155874	64805/3709/5578	3	microglia_macrophages	Young men
GO:00622081	GO:0062208	positive regulation of pattern recognition receptor signaling pathway	2021-02-01	32/13319	0.00114139	0.0246299	0.0155874	3303/3304	2	microglia_macrophages	Young men
GO:1905521	GO:1905521	regulation of macrophage migration	2021-02-01	32/13319	0.00114139	0.0246299	0.0155874	64805/1524	2	microglia_macrophages	Young men
GO:00311121	GO:0031112	positive regulation of microtubule polymerization or depolymerization	2021-02-01	33/13319	0.00121387	0.0251567	0.0159207	3303/3304	2	microglia_macrophages	Young men
GO:00510921	GO:0051092	positive regulation of NF-kappaB transcription factor activity	2021-03-01	138/13319	0.00126252	0.0251567	0.0159207	3303/1524/3304	3	microglia_macrophages	Young men
GO:00602361	GO:0060236	regulation of mitotic spindle organization	2021-02-01	34/13319	0.00128852	0.0251567	0.0159207	3303/3304	2	microglia_macrophages	Young men
GO:20012393	GO:2001239	regulation of extrinsic apoptotic signaling pathway in absence of ligand	2021-02-01	34/13319	0.00128852	0.0251567	0.0159207	3303/3304	2	microglia_macrophages	Young men
GO:00510841	GO:0051084	'de novo' posttranslational protein folding	2021-02-01	35/13319	0.00136531	0.0260361	0.0164773	3303/3304	2	microglia_macrophages	Young men
GO:00902241	GO:0090224	regulation of spindle organization	2021-02-01	37/13319	0.00152533	0.0283466	0.0179395	3303/3304	2	microglia_macrophages	Young men
GO:00704232	GO:0070423	nucleotide-binding oligomerization domain containing signaling pathway	2021-02-01	38/13319	0.00160854	0.0283466	0.0179395	3303/3304	2	microglia_macrophages	Young men
GO:0097178	GO:0097178	ruffle assembly	2021-02-01	38/13319	0.00160854	0.0283466	0.0179395	23191/64805	2	microglia_macrophages	Young men
GO:00064581	GO:0006458	'de novo' protein folding	2021-02-01	39/13319	0.00169388	0.0283466	0.0179395	3303/3304	2	microglia_macrophages	Young men
GO:0035176	GO:0035176	social behavior	2021-02-01	39/13319	0.00169388	0.0283466	0.0179395	22829/1524	2	microglia_macrophages	Young men
GO:00358722	GO:0035872	nucleotide-binding domain, leucine rich repeat containing receptor signaling pathway	2021-02-01	39/13319	0.00169388	0.0283466	0.0179395	3303/3304	2	microglia_macrophages	Young men
GO:0051703	GO:0051703	biological process involved in intraspecies interaction between organisms	2021-02-01	40/13319	0.00178134	0.029214	0.0184884	22829/1524	2	microglia_macrophages	Young men
GO:00327571	GO:0032757	positive regulation of interleukin-8 production	2021-02-01	41/13319	0.00187091	0.0292605	0.0185179	3303/3304	2	microglia_macrophages	Young men
GO:0002685	GO:0002685	regulation of leukocyte migration	2021-03-01	159/13319	0.0018959	0.0292605	0.0185179	64805/81704/1524	3	microglia_macrophages	Young men
GO:00019611	GO:0001961	positive regulation of cytokine-mediated signaling pathway	2021-02-01	42/13319	0.0019626	0.0292605	0.0185179	3303/3304	2	microglia_macrophages	Young men
GO:00456464	GO:0045646	regulation of erythrocyte differentiation	2021-02-01	42/13319	0.0019626	0.0292605	0.0185179	3303/3304	2	microglia_macrophages	Young men
GO:1905517	GO:1905517	macrophage migration	2021-02-01	42/13319	0.0019626	0.0292605	0.0185179	64805/1524	2	microglia_macrophages	Young men
GO:0008347	GO:0008347	glial cell migration	2021-02-01	43/13319	0.00205638	0.0301113	0.0190563	64805/1524	2	microglia_macrophages	Young men
GO:00607602	GO:0060760	positive regulation of response to cytokine stimulus	2021-02-01	47/13319	0.00245241	0.0351667	0.0222557	3303/3304	2	microglia_macrophages	Young men
GO:00508781	GO:0050878	regulation of body fluid levels	2021-04-01	374/13319	0.00250675	0.0351667	0.0222557	64805/81704/3709/5578	4	microglia_macrophages	Young men
GO:0031529	GO:0031529	ruffle organization	2021-02-01	48/13319	0.00255661	0.0351667	0.0222557	23191/64805	2	microglia_macrophages	Young men
GO:19029051	GO:1902905	positive regulation of supramolecular fiber organization	2021-03-01	177/13319	0.00257318	0.0351667	0.0222557	23191/3303/3304	3	microglia_macrophages	Young men
GO:00432542	GO:0043254	regulation of protein-containing complex assembly	2021-04-01	380/13319	0.00265577	0.0355059	0.0224704	23191/3303/64805/3304	4	microglia_macrophages	Young men
GO:00311131	GO:0031113	regulation of microtubule polymerization	2021-02-01	50/13319	0.00277119	0.0355059	0.0224704	3303/3304	2	microglia_macrophages	Young men
GO:19908682	GO:1990868	response to chemokine	2021-02-01	50/13319	0.00277119	0.0355059	0.0224704	81704/1524	2	microglia_macrophages	Young men
GO:19908692	GO:1990869	cellular response to chemokine	2021-02-01	50/13319	0.00277119	0.0355059	0.0224704	81704/1524	2	microglia_macrophages	Young men
GO:20012341	GO:2001234	negative regulation of apoptotic signaling pathway	2021-03-01	184/13319	0.00287215	0.0362333	0.0229307	3303/1524/3304	3	microglia_macrophages	Young men
GO:00108031	GO:0010803	regulation of tumor necrosis factor-mediated signaling pathway	2021-02-01	53/13319	0.00310845	0.0378732	0.0239686	3303/3304	2	microglia_macrophages	Young men
GO:0070527	GO:0070527	platelet aggregation	2021-02-01	53/13319	0.00310845	0.0378732	0.0239686	64805/5578	2	microglia_macrophages	Young men
GO:00456374	GO:0045637	regulation of myeloid cell differentiation	2021-03-01	191/13319	0.00319182	0.0378732	0.0239686	3303/5578/3304	3	microglia_macrophages	Young men
GO:00514951	GO:0051495	positive regulation of cytoskeleton organization	2021-03-01	192/13319	0.0032392	0.0378732	0.0239686	23191/3303/3304	3	microglia_macrophages	Young men
GO:00322711	GO:0032271	regulation of protein polymerization	2021-03-01	194/13319	0.00333527	0.0378732	0.0239686	23191/3303/3304	3	microglia_macrophages	Young men
GO:0042060	GO:0042060	wound healing	2021-04-01	407/13319	0.00340275	0.0378732	0.0239686	64805/81704/3709/5578	4	microglia_macrophages	Young men
GO:00326771	GO:0032677	regulation of interleukin-8 production	2021-02-01	56/13319	0.00346401	0.0378732	0.0239686	3303/3304	2	microglia_macrophages	Young men
GO:00380341	GO:0038034	signal transduction in absence of ligand	2021-02-01	56/13319	0.00346401	0.0378732	0.0239686	3303/3304	2	microglia_macrophages	Young men
GO:00610772	GO:0061077	chaperone-mediated protein folding	2021-02-01	56/13319	0.00346401	0.0378732	0.0239686	3303/3304	2	microglia_macrophages	Young men
GO:00971921	GO:0097192	extrinsic apoptotic signaling pathway in absence of ligand	2021-02-01	56/13319	0.00346401	0.0378732	0.0239686	3303/3304	2	microglia_macrophages	Young men
GO:00903071	GO:0090307	mitotic spindle assembly	2021-02-01	58/13319	0.00371115	0.0400413	0.0253407	3303/3304	2	microglia_macrophages	Young men
GO:00326371	GO:0032637	interleukin-8 production	2021-02-01	61/13319	0.00409686	0.0436289	0.0276111	3303/3304	2	microglia_macrophages	Young men
GO:00715603	GO:0071560	cellular response to transforming growth factor beta stimulus	2021-03-01	214/13319	0.00439347	0.0461878	0.0292305	3303/1524/9719	3	microglia_macrophages	Young men
GO:0030032	GO:0030032	lamellipodium assembly	2021-02-01	64/13319	0.00450044	0.0467135	0.0295632	23191/64805	2	microglia_macrophages	Young men
GO:00715593	GO:0071559	response to transforming growth factor beta	2021-03-01	220/13319	0.00474641	0.0483836	0.0306201	3303/1524/9719	3	microglia_macrophages	Young men
GO:00027531	GO:0002753	cytoplasmic pattern recognition receptor signaling pathway	2021-02-01	66/13319	0.00477935	0.0483836	0.0306201	3303/3304	2	microglia_macrophages	Young men
GO:00066121	GO:0006612	protein targeting to membrane	2016-06-01	195/13319	6.46e-08	2.06e-05	1.31e-05	6222/6187/6136/4736/6206/4666	6	vascular_cells	BA4
GO:00066141	GO:0006614	SRP-dependent cotranslational protein targeting to membrane	2016-05-01	97/13319	7.57e-08	2.06e-05	1.31e-05	6222/6187/6136/4736/6206	5	vascular_cells	BA4
GO:00066131	GO:0006613	cotranslational protein targeting to membrane	2016-05-01	102/13319	9.75e-08	2.06e-05	1.31e-05	6222/6187/6136/4736/6206	5	vascular_cells	BA4
GO:00450471	GO:0045047	protein targeting to ER	2016-05-01	111/13319	1.49e-07	2.23e-05	1.42e-05	6222/6187/6136/4736/6206	5	vascular_cells	BA4
GO:00725991	GO:0072599	establishment of protein localization to endoplasmic reticulum	2016-05-01	115/13319	1.78e-07	2.23e-05	1.42e-05	6222/6187/6136/4736/6206	5	vascular_cells	BA4
GO:00001841	GO:0000184	nuclear-transcribed mRNA catabolic process, nonsense-mediated decay	2016-05-01	119/13319	2.11e-07	2.23e-05	1.42e-05	6222/6187/6136/4736/6206	5	vascular_cells	BA4
GO:00709721	GO:0070972	protein localization to endoplasmic reticulum	2016-05-01	142/13319	5.1e-07	4.61e-05	2.95e-05	6222/6187/6136/4736/6206	5	vascular_cells	BA4
GO:00901501	GO:0090150	establishment of protein localization to membrane	2016-06-01	324/13319	1.29e-06	0.000101048	6.45e-05	6222/6187/6136/4736/6206/4666	6	vascular_cells	BA4
GO:00190831	GO:0019083	viral transcription	2016-05-01	175/13319	1.44e-06	0.000101048	6.45e-05	6222/6187/6136/4736/6206	5	vascular_cells	BA4
GO:00064131	GO:0006413	translational initiation	2016-05-01	185/13319	1.89e-06	0.000119616	7.64e-05	6222/6187/6136/4736/6206	5	vascular_cells	BA4
GO:00190801	GO:0019080	viral gene expression	2016-05-01	192/13319	2.27e-06	0.000130558	8.34e-05	6222/6187/6136/4736/6206	5	vascular_cells	BA4
GO:00009561	GO:0000956	nuclear-transcribed mRNA catabolic process	2016-05-01	204/13319	3.06e-06	0.000161209	0.000102942	6222/6187/6136/4736/6206	5	vascular_cells	BA4
GO:00066051	GO:0006605	protein targeting	2016-06-01	416/13319	5.5e-06	0.000267646	0.000170909	6222/6187/6136/4736/6206/4666	6	vascular_cells	BA4
GO:00064023	GO:0006402	mRNA catabolic process	2016-05-01	351/13319	4.25e-05	0.0019202	0.00122617	6222/6187/6136/4736/6206	5	vascular_cells	BA4
GO:2001279	GO:2001279	regulation of unsaturated fatty acid biosynthetic process	2016-02-01	10/13319	6.05e-05	0.00255499	0.00163153	972/301	2	vascular_cells	BA4
GO:00064013	GO:0006401	RNA catabolic process	2016-05-01	385/13319	6.6e-05	0.0026115	0.00166761	6222/6187/6136/4736/6206	5	vascular_cells	BA4
GO:0070206	GO:0070206	protein trimerization	2016-02-01	14/13319	0.000122092	0.00454615	0.002903	972/1278	2	vascular_cells	BA4
GO:0097530	GO:0097530	granulocyte migration	2016-03-01	93/13319	0.000172798	0.00606629	0.00387371	972/4267/301	3	vascular_cells	BA4
GO:0045723	GO:0045723	positive regulation of fatty acid biosynthetic process	2016-02-01	17/13319	0.000182085	0.00606629	0.00387371	972/301	2	vascular_cells	BA4
GO:0002828	GO:0002828	regulation of type 2 immune response	2016-02-01	22/13319	0.000308194	0.00969852	0.00619312	972/301	2	vascular_cells	BA4
GO:1902624	GO:1902624	positive regulation of neutrophil migration	2016-02-01	23/13319	0.00033731	0.00969852	0.00619312	972/4267	2	vascular_cells	BA4
GO:0001516	GO:0001516	prostaglandin biosynthetic process	2016-02-01	24/13319	0.000367717	0.00969852	0.00619312	972/301	2	vascular_cells	BA4
GO:0042092	GO:0042092	type 2 immune response	2016-02-01	24/13319	0.000367717	0.00969852	0.00619312	972/301	2	vascular_cells	BA4
GO:0046457	GO:0046457	prostanoid biosynthetic process	2016-02-01	24/13319	0.000367717	0.00969852	0.00619312	972/301	2	vascular_cells	BA4
GO:0045923	GO:0045923	positive regulation of fatty acid metabolic process	2016-02-01	29/13319	0.000539025	0.0132499	0.00846087	972/301	2	vascular_cells	BA4
GO:00509002	GO:0050900	leukocyte migration	2016-04-01	332/13319	0.000544228	0.0132499	0.00846087	972/4267/301/1278	4	vascular_cells	BA4
GO:0097529	GO:0097529	myeloid leukocyte migration	2016-03-01	149/13319	0.00069049	0.0158032	0.0100914	972/4267/301	3	vascular_cells	BA4
GO:1902622	GO:1902622	regulation of neutrophil migration	2016-02-01	33/13319	0.000699037	0.0158032	0.0100914	972/4267	2	vascular_cells	BA4
GO:0045581	GO:0045581	negative regulation of T cell differentiation	2016-02-01	35/13319	0.000786637	0.0164973	0.0105346	972/301	2	vascular_cells	BA4
GO:0006692	GO:0006692	prostanoid metabolic process	2016-02-01	36/13319	0.000832327	0.0164973	0.0105346	972/301	2	vascular_cells	BA4
GO:0006693	GO:0006693	prostaglandin metabolic process	2016-02-01	36/13319	0.000832327	0.0164973	0.0105346	972/301	2	vascular_cells	BA4
GO:00026851	GO:0002685	regulation of leukocyte migration	2016-03-01	159/13319	0.000833988	0.0164973	0.0105346	972/4267/301	3	vascular_cells	BA4
GO:0046456	GO:0046456	icosanoid biosynthetic process	2016-02-01	37/13319	0.000879273	0.016866	0.01077	972/301	2	vascular_cells	BA4
GO:0042304	GO:0042304	regulation of fatty acid biosynthetic process	2016-02-01	38/13319	0.000927471	0.0172673	0.0110263	972/301	2	vascular_cells	BA4
GO:0006636	GO:0006636	unsaturated fatty acid biosynthetic process	2016-02-01	40/13319	0.00102762	0.0185852	0.0118678	972/301	2	vascular_cells	BA4
GO:0045620	GO:0045620	negative regulation of lymphocyte differentiation	2016-02-01	41/13319	0.00107956	0.0189823	0.0121214	972/301	2	vascular_cells	BA4
GO:00303352	GO:0030335	positive regulation of cell migration	2016-04-01	444/13319	0.00161158	0.027571	0.0176058	972/6282/4267/301	4	vascular_cells	BA4
GO:20001472	GO:2000147	positive regulation of cell motility	2016-04-01	457/13319	0.00179235	0.0298568	0.0190654	972/6282/4267/301	4	vascular_cells	BA4
GO:00400172	GO:0040017	positive regulation of locomotion	2016-04-01	468/13319	0.00195606	0.0309751	0.0197796	972/6282/4267/301	4	vascular_cells	BA4
GO:00512722	GO:0051272	positive regulation of cellular component movement	2016-04-01	469/13319	0.00197144	0.0309751	0.0197796	972/6282/4267/301	4	vascular_cells	BA4
GO:00326772	GO:0032677	regulation of interleukin-8 production	2016-02-01	56/13319	0.00200629	0.0309751	0.0197796	972/301	2	vascular_cells	BA4
GO:0002792	GO:0002792	negative regulation of peptide secretion	2016-02-01	60/13319	0.00229948	0.0341786	0.0218252	972/301	2	vascular_cells	BA4
GO:00326372	GO:0032637	interleukin-8 production	2016-02-01	61/13319	0.00237577	0.0341786	0.0218252	972/301	2	vascular_cells	BA4
GO:20001061	GO:2000106	regulation of leukocyte apoptotic process	2016-02-01	61/13319	0.00237577	0.0341786	0.0218252	972/301	2	vascular_cells	BA4
GO:00017761	GO:0001776	leukocyte homeostasis	2016-02-01	62/13319	0.00245324	0.0345089	0.0220361	972/301	2	vascular_cells	BA4
GO:0046889	GO:0046889	positive regulation of lipid biosynthetic process	2016-02-01	69/13319	0.00302865	0.0410863	0.0262362	972/301	2	vascular_cells	BA4
GO:00022862	GO:0002286	T cell activation involved in immune response	2016-02-01	70/13319	0.00311555	0.0410863	0.0262362	972/301	2	vascular_cells	BA4
GO:00455822	GO:0045582	positive regulation of T cell differentiation	2016-02-01	70/13319	0.00311555	0.0410863	0.0262362	972/301	2	vascular_cells	BA4
GO:00148121	GO:0014812	muscle cell migration	2016-02-01	73/13319	0.00338323	0.0428317	0.0273508	6282/301	2	vascular_cells	BA4
GO:1990266	GO:1990266	neutrophil migration	2016-02-01	73/13319	0.00338323	0.0428317	0.0273508	972/4267	2	vascular_cells	BA4
GO:0019217	GO:0019217	regulation of fatty acid metabolic process	2016-02-01	76/13319	0.00366134	0.0438636	0.0280097	972/301	2	vascular_cells	BA4
GO:0006690	GO:0006690	icosanoid metabolic process	2016-02-01	77/13319	0.00375635	0.0438636	0.0280097	972/301	2	vascular_cells	BA4
GO:0071621	GO:0071621	granulocyte chemotaxis	2016-02-01	77/13319	0.00375635	0.0438636	0.0280097	972/301	2	vascular_cells	BA4
GO:00329631	GO:0032963	collagen metabolic process	2016-02-01	78/13319	0.0038525	0.0438636	0.0280097	1471/1278	2	vascular_cells	BA4
GO:0033559	GO:0033559	unsaturated fatty acid metabolic process	2016-02-01	79/13319	0.0039498	0.0438636	0.0280097	972/301	2	vascular_cells	BA4
GO:0071887	GO:0071887	leukocyte apoptotic process	2016-02-01	79/13319	0.0039498	0.0438636	0.0280097	972/301	2	vascular_cells	BA4
GO:1902106	GO:1902106	negative regulation of leukocyte differentiation	2016-02-01	79/13319	0.0039498	0.0438636	0.0280097	972/301	2	vascular_cells	BA4
GO:00456212	GO:0045621	positive regulation of lymphocyte differentiation	2016-02-01	81/13319	0.00414783	0.0445013	0.0284169	972/301	2	vascular_cells	BA4
GO:1903707	GO:1903707	negative regulation of hemopoiesis	2016-02-01	81/13319	0.00414783	0.0445013	0.0284169	972/301	2	vascular_cells	BA4
GO:0050868	GO:0050868	negative regulation of T cell activation	2016-02-01	83/13319	0.00435042	0.0458969	0.0293081	972/301	2	vascular_cells	BA4
GO:00485142	GO:0048514	blood vessel morphogenesis	16/115	496/13319	5.36e-06	0.0103966	0.0093477	2034/9693/57493/221395/2321/1284/7424/1282/659/79602/55294/348/51176/5159/1909/6909	16	vascular_cells	CB
GO:00510563	GO:0051056	regulation of small GTPase mediated signal transduction	12/115	294/13319	8.69e-06	0.0103966	0.0093477	9265/23365/57493/2059/57568/23362/8997/253959/348/5159/121512/10395	12	vascular_cells	CB
GO:00072644	GO:0007264	small GTPase mediated signal transduction	14/115	465/13319	4.65e-05	0.0360138	0.0323805	9265/23365/9693/57493/2059/57568/23362/8997/1793/253959/348/5159/121512/10395	14	vascular_cells	CB
GO:00030134	GO:0003013	circulatory system process	14/115	486/13319	7.48e-05	0.0360138	0.0323805	2034/57493/3672/6513/7424/659/348/11309/817/6573/2313/1909/25937/6909	14	vascular_cells	CB
GO:00488441	GO:0048844	artery morphogenesis	5/115	51/13319	7.52e-05	0.0360138	0.0323805	221395/659/348/5159/6909	5	vascular_cells	CB
GO:00450472	GO:0045047	protein targeting to ER	24/215	111/13319	1.06e-20	3.45e-17	3.14e-17	6234/6204/6232/6203/6157/6235/9709/6168/6141/6176/6167/6154/25873/6144/7095/6155/6133/9045/6122/6227/3309/6229/6205/6137	24	vascular_cells	CSC
GO:00725992	GO:0072599	establishment of protein localization to endoplasmic reticulum	24/215	115/13319	2.59e-20	4.22e-17	3.84e-17	6234/6204/6232/6203/6157/6235/9709/6168/6141/6176/6167/6154/25873/6144/7095/6155/6133/9045/6122/6227/3309/6229/6205/6137	24	vascular_cells	CSC
GO:00709722	GO:0070972	protein localization to endoplasmic reticulum	25/215	142/13319	3.27e-19	3.55e-16	3.23e-16	6234/6204/6232/6203/6157/6235/9709/6168/6141/6176/6167/6154/25873/6144/7095/6155/6133/9045/6122/6227/3309/6229/6205/6137/9218	25	vascular_cells	CSC
GO:00066132	GO:0006613	cotranslational protein targeting to membrane	22/215	102/13319	4.91e-19	3.99e-16	3.63e-16	6234/6204/6232/6203/6157/6235/6168/6141/6176/6167/6154/25873/6144/7095/6155/6133/9045/6122/6227/6229/6205/6137	22	vascular_cells	CSC
GO:00066142	GO:0006614	SRP-dependent cotranslational protein targeting to membrane	21/215	97/13319	2.96e-18	1.93e-15	1.75e-15	6234/6204/6232/6203/6157/6235/6168/6141/6176/6167/6154/25873/6144/6155/6133/9045/6122/6227/6229/6205/6137	21	vascular_cells	CSC
GO:00190802	GO:0019080	viral gene expression	26/215	192/13319	5.32e-17	2.88e-14	2.62e-14	6234/6204/6232/6203/6157/6235/6168/6141/6176/6167/6154/25873/5094/6144/6155/6133/9045/7812/6122/6227/64710/6229/6205/6137/3725/7538	26	vascular_cells	CSC
GO:00001842	GO:0000184	nuclear-transcribed mRNA catabolic process, nonsense-mediated decay	21/215	119/13319	2.52e-16	1.17e-13	1.07e-13	6234/6204/6232/6203/6157/6235/6168/6141/6176/6167/6154/25873/6144/6155/6133/9045/6122/6227/6229/6205/6137	21	vascular_cells	CSC
GO:00190832	GO:0019083	viral transcription	24/215	175/13319	6.75e-16	2.75e-13	2.5e-13	6234/6204/6232/6203/6157/6235/6168/6141/6176/6167/6154/25873/6144/6155/6133/9045/6122/6227/64710/6229/6205/6137/3725/7538	24	vascular_cells	CSC
GO:00066122	GO:0006612	protein targeting to membrane	25/215	195/13319	8.22e-16	2.97e-13	2.7e-13	6234/6204/6232/6203/6157/6235/6168/6141/6176/6167/6154/25873/6144/7095/6155/6133/57214/9045/6122/6227/3309/6229/6205/6137/6386	25	vascular_cells	CSC
GO:00009562	GO:0000956	nuclear-transcribed mRNA catabolic process	25/215	204/13319	2.41e-15	7.84e-13	7.14e-13	6234/6204/6232/6203/6157/6235/6168/6141/6176/6167/6154/25873/6144/6155/6133/9045/7812/6122/6227/6229/678/6205/6137/255967/7538	25	vascular_cells	CSC
GO:00064132	GO:0006413	translational initiation	23/215	185/13319	2.46e-14	7.27e-12	6.61e-12	6234/6204/6232/6203/6157/6235/6168/6141/6176/6167/6154/25873/1982/6144/6155/6133/9045/7812/6122/6227/6229/6205/6137	23	vascular_cells	CSC
GO:00901502	GO:0090150	establishment of protein localization to membrane	27/215	324/13319	2.32e-12	6.28e-10	5.72e-10	6234/6204/6232/6203/6157/6235/6168/6141/6176/6167/6154/25873/6144/7095/6155/6133/57214/9045/6122/6227/3309/6229/2803/6205/6137/6386/7879	27	vascular_cells	CSC
GO:00064024	GO:0006402	mRNA catabolic process	26/215	351/13319	8.54e-11	2.14e-08	1.95e-08	6234/6204/6232/6203/6157/6235/6168/6141/6176/6167/6154/25873/6144/6155/6133/9045/7812/6122/6227/6229/678/6205/6137/255967/7538/5578	26	vascular_cells	CSC
GO:00066052	GO:0006605	protein targeting	28/215	416/13319	1.43e-10	3.32e-08	3.02e-08	6234/1191/6204/6232/6203/6157/6235/9709/6168/6141/6176/6167/6154/25873/6144/7095/6155/6133/57214/9045/6122/6227/3309/6229/6205/6137/6386/7879	28	vascular_cells	CSC
GO:00064014	GO:0006401	RNA catabolic process	26/215	385/13319	6.39e-10	1.39e-07	1.26e-07	6234/6204/6232/6203/6157/6235/6168/6141/6176/6167/6154/25873/6144/6155/6133/9045/7812/6122/6227/6229/678/6205/6137/255967/7538/5578	26	vascular_cells	CSC
GO:00021811	GO:0002181	cytoplasmic translation	10/215	98/13319	3.96e-06	0.000805174	0.000732426	6234/6235/6141/6176/6154/25873/6133/6227/51372/1938	10	vascular_cells	CSC
GO:00309011	GO:0030901	midbrain development	8/215	71/13319	1.8e-05	0.00344223	0.00313122	5354/4155/57447/1267/80853/3309/3280/387	8	vascular_cells	CSC
GO:00217622	GO:0021762	substantia nigra development	6/215	40/13319	4e-05	0.0072123	0.00656067	5354/4155/57447/1267/3309/387	6	vascular_cells	CSC
GO:0097501	GO:0097501	stress response to metal ion	4/215	13/13319	4.21e-05	0.0072123	0.00656067	3309/4494/4493/7779	4	vascular_cells	CSC
GO:1905048	GO:1905048	regulation of metallopeptidase activity	4/215	14/13319	5.82e-05	0.00947128	0.00861555	4155/7077/4035/84168	4	vascular_cells	CSC
GO:00466862	GO:0046686	response to cadmium ion	6/215	50/13319	0.000144971	0.0224636	0.020434	567/4494/4493/7779/3725/2934	6	vascular_cells	CSC
GO:00488571	GO:0048857	neural nucleus development	6/215	53/13319	0.000201188	0.0297575	0.0270689	5354/4155/57447/1267/3309/387	6	vascular_cells	CSC
GO:00300994	GO:0030099	myeloid cell differentiation	15/215	324/13319	0.000250679	0.0354657	0.0322613	567/7049/222166/3146/351/28996/9644/84293/3725/3726/5295/3717/7538/5578/2778	15	vascular_cells	CSC
GO:00712481	GO:0071248	cellular response to metal ion	10/215	161/13319	0.000283947	0.0384984	0.0350201	567/351/3309/4494/4493/3725/3726/4205/2934/1740	10	vascular_cells	CSC
GO:00303353	GO:0030335	positive regulation of cell migration	18/215	444/13319	0.000315628	0.0398615	0.03626	5354/7082/3146/351/57608/57214/4035/3309/2549/6386/9590/5295/387/3717/9043/3554/4916/5578	18	vascular_cells	CSC
GO:1990000	GO:1990000	amyloid fibril formation	4/215	21/13319	0.0003185	0.0398615	0.03626	1191/567/351/2934	4	vascular_cells	CSC
GO:00100383	GO:0010038	response to metal ion	14/215	297/13319	0.000335785	0.0404683	0.036812	567/5066/351/10397/3309/4494/4493/7779/3725/10628/3726/4205/2934/1740	14	vascular_cells	CSC
GO:1904377	GO:1904377	positive regulation of protein localization to cell periphery	6/215	61/13319	0.000437192	0.0499905	0.0454738	10580/4035/2042/5295/8878/2037	6	vascular_cells	CSC
GO:20001473	GO:2000147	positive regulation of cell motility	18/215	457/13319	0.000445521	0.0499905	0.0454738	5354/7082/3146/351/57608/57214/4035/3309/2549/6386/9590/5295/387/3717/9043/3554/4916/5578	18	vascular_cells	CSC
GO:00900835	GO:0090083	regulation of inclusion body assembly	1937-03-01	15/13319	8.78e-06	0.00962436	0.0076531	3304/3303/1191	3	vascular_cells	Old
GO:00610773	GO:0061077	chaperone-mediated protein folding	1937-04-01	56/13319	1.67e-05	0.00962436	0.0076531	3304/972/3303/1191	4	vascular_cells	Old
GO:00708414	GO:0070841	inclusion body assembly	1937-03-01	21/13319	2.54e-05	0.00974629	0.00775005	3304/3303/1191	3	vascular_cells	Old
GO:19010993	GO:1901099	negative regulation of signal transduction in absence of ligand	1937-03-01	25/13319	4.35e-05	0.0100356	0.00798007	3304/2537/3303	3	vascular_cells	Old
GO:20012403	GO:2001240	negative regulation of extrinsic apoptotic signaling pathway in absence of ligand	1937-03-01	25/13319	4.35e-05	0.0100356	0.00798007	3304/2537/3303	3	vascular_cells	Old
GO:00456396	GO:0045639	positive regulation of myeloid cell differentiation	1937-04-01	78/13319	6.21e-05	0.0119276	0.0094846	3304/3725/972/3303	4	vascular_cells	Old
GO:00510852	GO:0051085	chaperone cofactor-dependent protein refolding	1937-03-01	30/13319	7.61e-05	0.012533	0.00996601	3304/972/3303	3	vascular_cells	Old
GO:20012394	GO:2001239	regulation of extrinsic apoptotic signaling pathway in absence of ligand	1937-03-01	34/13319	0.000111293	0.0140082	0.0111391	3304/2537/3303	3	vascular_cells	Old
GO:19029052	GO:1902905	positive regulation of supramolecular fiber organization	1937-05-01	177/13319	0.00012096	0.0140082	0.0111391	3304/6281/3303/3397/1191	5	vascular_cells	Old
GO:00510842	GO:0051084	'de novo' posttranslational protein folding	1937-03-01	35/13319	0.000121494	0.0140082	0.0111391	3304/972/3303	3	vascular_cells	Old
GO:20012342	GO:2001234	negative regulation of apoptotic signaling pathway	1937-05-01	184/13319	0.000145116	0.0150556	0.0119719	3304/2537/972/3303/1191	5	vascular_cells	Old
GO:00064582	GO:0006458	'de novo' protein folding	1937-03-01	39/13319	0.000168353	0.0150556	0.0119719	3304/972/3303	3	vascular_cells	Old
GO:0008637	GO:0008637	apoptotic mitochondrial changes	1937-04-01	101/13319	0.000169751	0.0150556	0.0119719	3725/2537/3303/1191	4	vascular_cells	Old
GO:00327572	GO:0032757	positive regulation of interleukin-8 production	1937-03-01	41/13319	0.000195623	0.0161109	0.0128111	3304/972/3303	3	vascular_cells	Old
GO:00019612	GO:0001961	positive regulation of cytokine-mediated signaling pathway	1937-03-01	42/13319	0.000210268	0.0161626	0.0128522	3304/972/3303	3	vascular_cells	Old
GO:0001836	GO:0001836	release of cytochrome c from mitochondria	1937-03-01	47/13319	0.00029417	0.0199516	0.0158651	3725/2537/1191	3	vascular_cells	Old
GO:00607603	GO:0060760	positive regulation of response to cytokine stimulus	1937-03-01	47/13319	0.00029417	0.0199516	0.0158651	3304/972/3303	3	vascular_cells	Old
GO:00456575	GO:0045657	positive regulation of monocyte differentiation	1937-02-01	10/13319	0.000333209	0.0202205	0.0160789	3725/972	2	vascular_cells	Old
GO:00900845	GO:0090084	negative regulation of inclusion body assembly	1937-02-01	10/13319	0.000333209	0.0202205	0.0160789	3304/3303	2	vascular_cells	Old
GO:19032653	GO:1903265	positive regulation of tumor necrosis factor-mediated signaling pathway	1937-02-01	11/13319	0.000406543	0.0219211	0.0174312	3304/3303	2	vascular_cells	Old
GO:00305221	GO:0030522	intracellular receptor signaling pathway	1937-05-01	236/13319	0.000459362	0.0219211	0.0174312	3164/3304/1390/3303/8611	5	vascular_cells	Old
GO:00704243	GO:0070424	regulation of nucleotide-binding oligomerization domain containing signaling pathway	1937-02-01	12/13319	0.000486998	0.0219211	0.0174312	3304/3303	2	vascular_cells	Old
GO:00972012	GO:0097201	negative regulation of transcription from RNA polymerase II promoter in response to stress	1937-02-01	12/13319	0.000486998	0.0219211	0.0174312	3725/3303	2	vascular_cells	Old
GO:00326773	GO:0032677	regulation of interleukin-8 production	1937-03-01	56/13319	0.000494319	0.0219211	0.0174312	3304/972/3303	3	vascular_cells	Old
GO:00380342	GO:0038034	signal transduction in absence of ligand	1937-03-01	56/13319	0.000494319	0.0219211	0.0174312	3304/2537/3303	3	vascular_cells	Old
GO:00971922	GO:0097192	extrinsic apoptotic signaling pathway in absence of ligand	1937-03-01	56/13319	0.000494319	0.0219211	0.0174312	3304/2537/3303	3	vascular_cells	Old
GO:0010561	GO:0010561	negative regulation of glycoprotein biosynthetic process	1937-02-01	13/13319	0.000574536	0.0245348	0.0195096	340485/9445	2	vascular_cells	Old
GO:00326373	GO:0032637	interleukin-8 production	1937-03-01	61/13319	0.000635696	0.0261771	0.0208155	3304/972/3303	3	vascular_cells	Old
GO:00704313	GO:0070431	nucleotide-binding oligomerization domain containing 2 signaling pathway	1937-02-01	14/13319	0.00066912	0.0266033	0.0211544	3304/3303	2	vascular_cells	Old
GO:1903019	GO:1903019	negative regulation of glycoprotein metabolic process	1937-02-01	15/13319	0.000770711	0.029621	0.023554	340485/9445	2	vascular_cells	Old
GO:0071902	GO:0071902	positive regulation of protein serine/threonine kinase activity	1937-05-01	270/13319	0.000845543	0.0314487	0.0250074	1848/2321/972/219771/9693	5	vascular_cells	Old
GO:00456554	GO:0045655	regulation of monocyte differentiation	1937-02-01	18/13319	0.00111716	0.0380251	0.0302368	3725/972	2	vascular_cells	Old
GO:19016733	GO:1901673	regulation of mitotic spindle assembly	1937-02-01	18/13319	0.00111716	0.0380251	0.0302368	3304/3303	2	vascular_cells	Old
GO:2001233	GO:2001233	regulation of apoptotic signaling pathway	1937-05-01	290/13319	0.00116414	0.0380251	0.0302368	3304/2537/972/3303/1191	5	vascular_cells	Old
GO:0006670	GO:0006670	sphingosine metabolic process	1937-02-01	19/13319	0.0012464	0.0380251	0.0302368	340485/8611	2	vascular_cells	Old
GO:00198833	GO:0019883	antigen processing and presentation of endogenous antigen	1937-02-01	19/13319	0.0012464	0.0380251	0.0302368	3107/972	2	vascular_cells	Old
GO:00511311	GO:0051131	chaperone-mediated protein complex assembly	1937-02-01	19/13319	0.0012464	0.0380251	0.0302368	3303/1191	2	vascular_cells	Old
GO:20012432	GO:2001243	negative regulation of intrinsic apoptotic signaling pathway	1937-03-01	77/13319	0.00125321	0.0380251	0.0302368	972/3303/1191	3	vascular_cells	Old
GO:00076231	GO:0007623	circadian rhythm	1937-04-01	177/13319	0.00141386	0.0409572	0.0325683	3725/1390/3727/3397	4	vascular_cells	Old
GO:0045860	GO:0045860	positive regulation of protein kinase activity	1937-06-01	453/13319	0.00142089	0.0409572	0.0325683	1848/2321/972/219771/9693/1191	6	vascular_cells	Old
GO:00420263	GO:0042026	protein refolding	1937-02-01	21/13319	0.00152533	0.0418739	0.0332973	3304/3303	2	vascular_cells	Old
GO:0046519	GO:0046519	sphingoid metabolic process	1937-02-01	21/13319	0.00152533	0.0418739	0.0332973	340485/8611	2	vascular_cells	Old
GO:00324361	GO:0032436	positive regulation of proteasomal ubiquitin-dependent protein catabolic process	1937-03-01	85/13319	0.00166653	0.0436706	0.0347259	3304/3303/1191	3	vascular_cells	Old
GO:2001237	GO:2001237	negative regulation of extrinsic apoptotic signaling pathway	1937-03-01	85/13319	0.00166653	0.0436706	0.0347259	3304/2537/3303	3	vascular_cells	Old
GO:1902903	GO:1902903	regulation of supramolecular fiber organization	1937-05-01	320/13319	0.00179907	0.0460962	0.0366547	3304/6281/3303/3397/1191	5	vascular_cells	Old
GO:00456375	GO:0045637	regulation of myeloid cell differentiation	1937-04-01	191/13319	0.00186951	0.046746	0.0371715	3304/3725/972/3303	4	vascular_cells	Old
GO:00514952	GO:0051495	positive regulation of cytoskeleton organization	1937-04-01	192/13319	0.00190552	0.046746	0.0371715	3304/6281/3303/3397	4	vascular_cells	Old
GO:00901692	GO:0090169	regulation of spindle assembly	1937-02-01	24/13319	0.00199423	0.0479032	0.0380916	3304/3303	2	vascular_cells	Old
GO:00064571	GO:0006457	protein folding	1937-04-01	197/13319	0.00209282	0.0492454	0.039159	3304/972/3303/1191	4	vascular_cells	Old
GO:00506512	GO:0050651	dermatan sulfate proteoglycan biosynthetic process	1974-04-01	15/13319	1.14e-06	0.00113778	0.00107134	63827/1463/55790/1462	4	astrocytes	BA4
GO:00506552	GO:0050655	dermatan sulfate proteoglycan metabolic process	1974-04-01	16/13319	1.52e-06	0.00113778	0.00107134	63827/1463/55790/1462	4	astrocytes	BA4
GO:00302061	GO:0030206	chondroitin sulfate biosynthetic process	1974-04-01	24/13319	8.58e-06	0.004282	0.00403196	63827/1463/55790/1462	4	astrocytes	BA4
GO:00506501	GO:0050650	chondroitin sulfate proteoglycan biosynthetic process	1974-04-01	29/13319	1.88e-05	0.00702897	0.00661852	63827/1463/55790/1462	4	astrocytes	BA4
GO:00302082	GO:0030208	dermatan sulfate biosynthetic process	1974-03-01	12/13319	3.49e-05	0.00847173	0.00797704	63827/1463/1462	3	astrocytes	BA4
GO:00302041	GO:0030204	chondroitin sulfate metabolic process	1974-04-01	35/13319	4.03e-05	0.00847173	0.00797704	63827/1463/55790/1462	4	astrocytes	BA4
GO:00302052	GO:0030205	dermatan sulfate metabolic process	1974-03-01	13/13319	4.52e-05	0.00847173	0.00797704	63827/1463/1462	3	astrocytes	BA4
GO:00302072	GO:0030207	chondroitin sulfate catabolic process	1974-03-01	13/13319	4.52e-05	0.00847173	0.00797704	63827/1463/1462	3	astrocytes	BA4
GO:00074113	GO:0007411	axon guidance	1974-08-01	248/13319	6.74e-05	0.00943879	0.00888763	1946/285220/2047/1002/57453/2737/7430/1808	8	astrocytes	BA4
GO:00506541	GO:0050654	chondroitin sulfate proteoglycan metabolic process	1974-04-01	40/13319	6.9e-05	0.00943879	0.00888763	63827/1463/55790/1462	4	astrocytes	BA4
GO:00974853	GO:0097485	neuron projection guidance	1974-08-01	249/13319	6.93e-05	0.00943879	0.00888763	1946/285220/2047/1002/57453/2737/7430/1808	8	astrocytes	BA4
GO:00015031	GO:0001503	ossification	1974-09-01	329/13319	8.26e-05	0.0103153	0.00971297	84059/2737/6261/3488/55790/202151/3371/6096/1462	9	astrocytes	BA4
GO:00615644	GO:0061564	axon development	1974-10-01	461/13319	0.000220785	0.0254412	0.0239556	1946/285220/2047/1002/57453/1496/2737/7430/3371/1808	10	astrocytes	BA4
GO:00301662	GO:0030166	proteoglycan biosynthetic process	1974-04-01	60/13319	0.000338359	0.0362045	0.0340903	63827/1463/55790/1462	4	astrocytes	BA4
GO:00109754	GO:0010975	regulation of neuron projection development	36/321	397/13319	6.64e-12	2.43e-08	2.02e-08	2895/5063/5396/9723/91584/1608/65009/1826/10090/9760/1496/84628/4504/5362/9863/114788/23327/577/9856/4916/22854/6695/4915/482/8997/7422/4133/257194/9423/348/7025/1523/5789/23499/10690/55704	36	astrocytes	CB
GO:00017643	GO:0001764	neuron migration	18/321	133/13319	3.02e-09	5.53e-06	4.6e-06	23768/2066/1496/84628/23284/23245/9856/22854/6695/10718/4915/7422/4897/9423/26053/9289/2823/7976	18	astrocytes	CB
GO:00074092	GO:0007409	axonogenesis	32/321	421/13319	8.77e-09	1.07e-05	8.89e-06	5063/9723/91584/23768/1826/10090/1496/84628/4504/5362/9378/9856/22854/596/4915/9211/8997/7422/7204/4897/4133/10752/658/4756/9423/5295/348/26053/284217/23499/5578/7976	32	astrocytes	CB
GO:00615645	GO:0061564	axon development	33/321	461/13319	2.2e-08	2.01e-05	1.67e-05	5063/9723/91584/23768/1826/10090/1496/84628/4504/5362/9378/4685/9856/22854/596/4915/9211/8997/7422/7204/4897/4133/10752/658/4756/9423/5295/348/26053/284217/23499/5578/7976	33	astrocytes	CB
GO:00508086	GO:0050808	synapse organization	29/321	387/13319	6.19e-08	4.53e-05	3.77e-05	2895/2915/5063/66000/11122/9723/145581/23768/2066/1826/1496/84628/23284/9378/6529/577/22854/10082/4915/6640/8997/27253/4897/22866/23085/9423/348/5789/2823	29	astrocytes	CB
GO:00030135	GO:0003013	circulatory system process	33/321	486/13319	7.77e-08	4.74e-05	3.94e-05	6263/491/1756/5142/57419/1956/3778/6446/80005/9283/3781/6529/23327/5144/5125/6509/9732/7273/6640/148/5139/482/7422/6507/6565/55636/477/3751/348/10391/7042/817/3398	33	astrocytes	CB
GO:00486381	GO:0048638	regulation of developmental growth	23/321	269/13319	1.47e-07	7.7e-05	6.4e-05	9723/91584/2690/2066/23236/1826/23414/4504/4211/23327/57678/9856/596/7049/79068/7422/4897/4133/9423/55636/348/3720/23499	23	astrocytes	CB
GO:00313461	GO:0031346	positive regulation of cell projection organization	24/321	307/13319	4.14e-07	0.000189254	0.000157346	5063/91584/65009/1826/9760/5362/9863/57451/4916/4915/482/8997/7422/257194/9423/5295/348/26053/1523/5789/2823/23499/10690/55704	24	astrocytes	CB
GO:00080154	GO:0008015	blood circulation	28/321	409/13319	6.73e-07	0.000273694	0.00022755	6263/491/1756/5142/1956/3778/6446/80005/9283/3781/23327/5144/5125/9732/7273/6640/148/5139/482/7422/55636/477/3751/348/10391/7042/817/3398	28	astrocytes	CB
GO:00160492	GO:0016049	cell growth	28/321	415/13319	9e-07	0.000329469	0.000273921	66000/9723/91584/1826/1956/6446/4504/23327/9856/2023/596/6695/10718/148/6595/9211/5270/7422/4897/4133/9423/6662/348/3304/26053/7042/23499/817	28	astrocytes	CB
GO:00074162	GO:0007416	synapse assembly	16/321	164/13319	2.19e-06	0.000726935	0.000604376	2895/145581/23768/2066/1826/84628/23284/9378/577/10082/4915/27253/4897/9423/5789/2823	16	astrocytes	CB
GO:00076102	GO:0007610	behavior	28/321	446/13319	3.68e-06	0.00112068	0.000931736	2890/2915/65009/23236/1826/1956/6446/64072/9378/4211/84251/6529/41/577/596/4915/482/8997/27253/257194/55636/477/3751/348/84152/55084/8648/3398	28	astrocytes	CB
GO:00343292	GO:0034329	cell junction assembly	25/321	376/13319	4.58e-06	0.00128947	0.00107207	2895/145581/23768/2066/1826/6385/84628/23284/9378/143162/577/28316/596/10082/4915/7422/27253/4897/9423/10420/10391/5789/2823/23499/5578	25	astrocytes	CB
GO:00148551	GO:0014855	striated muscle cell proliferation	9/321	55/13319	5.88e-06	0.00129746	0.00107871	65009/2066/23414/4211/7049/4086/84466/7042/3720	9	astrocytes	CB
GO:00330021	GO:0033002	muscle cell proliferation	15/321	157/13319	5.89e-06	0.00129746	0.00107871	65009/2066/23414/1956/4211/7049/10891/57447/4217/4086/84466/7042/3720/3398/6934	15	astrocytes	CB
GO:00015582	GO:0001558	regulation of cell growth	24/321	357/13319	5.92e-06	0.00129746	0.00107871	9723/91584/1826/1956/6446/4504/23327/9856/2023/596/6695/10718/6595/9211/5270/7422/4897/4133/9423/348/3304/7042/23499/817	24	astrocytes	CB
GO:00600381	GO:0060038	cardiac muscle cell proliferation	8/321	42/13319	6.03e-06	0.00129746	0.00107871	65009/2066/23414/4211/7049/4086/7042/3720	8	astrocytes	CB
GO:00305161	GO:0030516	regulation of axon extension	11/321	88/13319	8.22e-06	0.0016616	0.00138146	9723/91584/1826/4504/9856/7422/4897/4133/9423/348/23499	11	astrocytes	CB
GO:00309023	GO:0030902	hindbrain development	13/321	124/13319	9.02e-06	0.0016616	0.00138146	2895/6095/1496/9283/5362/596/23026/10891/1152/482/5270/4086/8648	13	astrocytes	CB
GO:00074114	GO:0007411	axon guidance	19/321	248/13319	9.13e-06	0.0016616	0.00138146	9723/91584/23768/1826/5362/9378/9211/8997/7422/7204/4897/10752/658/4756/9423/5295/284217/5578/7976	19	astrocytes	CB
GO:00974854	GO:0097485	neuron projection guidance	19/321	249/13319	9.67e-06	0.0016616	0.00138146	9723/91584/23768/1826/5362/9378/9211/8997/7422/7204/4897/10752/658/4756/9423/5295/284217/5578/7976	19	astrocytes	CB
GO:00331351	GO:0033135	regulation of peptidyl-serine phosphorylation	12/321	107/13319	9.99e-06	0.0016616	0.00138146	10411/1756/1956/8412/5144/4916/596/4915/7422/79109/673/64754	12	astrocytes	CB
GO:00074231	GO:0007423	sensory organ development	26/321	422/13319	1.15e-05	0.00167778	0.00139491	5396/64093/1826/7545/1956/6385/64072/4211/8412/596/4915/2202/7422/658/9423/27443/55636/2138/6662/55084/284217/7042/2823/4646/161742/7976	26	astrocytes	CB
GO:00508045	GO:0050804	modulation of chemical synaptic transmission	24/321	372/13319	1.18e-05	0.00167778	0.00139491	2895/2890/2915/66000/23236/2905/1956/84628/9378/41/134957/22854/10718/4915/148/9211/5270/27253/23085/477/348/9627/5789/57537	24	astrocytes	CB
GO:00331381	GO:0033138	positive regulation of peptidyl-serine phosphorylation	10/321	75/13319	1.19e-05	0.00167778	0.00139491	10411/1956/8412/4916/596/4915/7422/79109/673/64754	10	astrocytes	CB
GO:00486751	GO:0048675	axon extension	12/321	109/13319	1.21e-05	0.00167778	0.00139491	9723/91584/1826/4504/9856/7422/4897/4133/9423/348/26053/23499	12	astrocytes	CB
GO:00991775	GO:0099177	regulation of trans-synaptic signaling	24/321	373/13319	1.24e-05	0.00167778	0.00139491	2895/2890/2915/66000/23236/2905/1956/84628/9378/41/134957/22854/10718/4915/148/9211/5270/27253/23085/477/348/9627/5789/57537	24	astrocytes	CB
GO:00076261	GO:0007626	locomotory behavior	13/321	130/13319	1.51e-05	0.00189552	0.00157594	2915/1826/64072/4211/8997/257194/55636/477/3751/348/84152/55084/3398	13	astrocytes	CB
GO:00508074	GO:0050807	regulation of synapse organization	16/321	191/13319	1.55e-05	0.00189552	0.00157594	2895/5063/11122/145581/23768/1496/84628/9378/577/10082/4915/8997/9423/348/5789/2823	16	astrocytes	CB
GO:00905961	GO:0090596	sensory organ morphogenesis	16/321	191/13319	1.55e-05	0.00189552	0.00157594	5396/1826/7545/4211/8412/596/4915/2202/7422/9423/55636/2138/6662/55084/4646/7976	16	astrocytes	CB
GO:00508903	GO:0050890	cognition	18/321	236/13319	1.67e-05	0.00197148	0.0016391	2890/2915/65009/23236/1956/6446/9378/6529/41/577/6509/4915/8997/55636/477/348/84152/55084	18	astrocytes	CB
GO:00459271	GO:0045927	positive regulation of growth	16/321	193/13319	1.77e-05	0.002024	0.00168276	2690/2066/23236/1826/23414/1956/23327/57678/596/7049/9211/7422/9423/55636/7042/23499	16	astrocytes	CB
GO:00486391	GO:0048639	positive regulation of developmental growth	13/321	133/13319	1.93e-05	0.00214334	0.00178198	2690/2066/23236/1826/23414/23327/57678/596/7049/7422/9423/55636/23499	13	astrocytes	CB
GO:20012221	GO:2001222	regulation of neuron migration	7/321	36/13319	2.02e-05	0.00214368	0.00178226	23768/2066/1496/84628/22854/10718/9289	7	astrocytes	CB
GO:00512712	GO:0051271	negative regulation of cellular component movement	18/321	241/13319	2.22e-05	0.00214368	0.00178226	11122/65009/57522/2066/23236/90627/4163/9863/596/7049/10891/10718/482/348/9289/161742/9901/388	18	astrocytes	CB
GO:00352351	GO:0035235	ionotropic glutamate receptor signaling pathway	6/321	25/13319	2.25e-05	0.00214368	0.00178226	2895/2890/2905/2891/2893/80315	6	astrocytes	CB
GO:00995601	GO:0099560	synaptic membrane adhesion	6/321	25/13319	2.25e-05	0.00214368	0.00178226	145581/84628/22854/10082/27253/5789	6	astrocytes	CB
GO:00987422	GO:0098742	cell-cell adhesion via plasma-membrane adhesion molecules	16/321	197/13319	2.28e-05	0.00214368	0.00178226	2895/120114/11122/145581/1826/84628/64072/23284/57451/28316/22854/10082/27253/5099/7042/5789	16	astrocytes	CB
GO:19901381	GO:1990138	neuron projection extension	14/321	155/13319	2.28e-05	0.00214368	0.00178226	66000/9723/91584/1826/4504/23327/9856/7422/4897/4133/9423/348/26053/23499	14	astrocytes	CB
GO:00613871	GO:0061387	regulation of extent of cell growth	11/321	99/13319	2.56e-05	0.00234116	0.00194644	9723/91584/1826/4504/9856/7422/4897/4133/9423/348/23499	11	astrocytes	CB
GO:00072151	GO:0007215	glutamate receptor signaling pathway	8/321	51/13319	2.69e-05	0.00239692	0.00199281	2895/2890/2915/23236/2905/2891/2893/80315	8	astrocytes	CB
GO:00030181	GO:0003018	vascular process in circulatory system	16/321	200/13319	2.75e-05	0.00239692	0.00199281	57419/1956/3778/80005/6529/6509/9732/6640/148/5139/482/7422/6507/6565/477/348	16	astrocytes	CB
GO:00508034	GO:0050803	regulation of synapse structure or activity	16/321	201/13319	2.93e-05	0.00248904	0.0020694	2895/5063/11122/145581/23768/1496/84628/9378/577/10082/4915/8997/9423/348/5789/2823	16	astrocytes	CB
GO:00303362	GO:0030336	negative regulation of cell migration	17/321	224/13319	3.05e-05	0.00254016	0.0021119	11122/65009/57522/2066/23236/90627/4163/9863/596/10891/10718/482/348/9289/161742/9901/388	17	astrocytes	CB
GO:00485881	GO:0048588	developmental cell growth	16/321	203/13319	3.3e-05	0.00268491	0.00223224	66000/9723/91584/1826/4504/23327/9856/148/7422/4897/4133/9423/6662/348/26053/23499	16	astrocytes	CB
GO:00550171	GO:0055017	cardiac muscle tissue growth	9/321	69/13319	3.9e-05	0.00310046	0.00257773	65009/2066/23414/4211/7049/148/4086/7042/3720	9	astrocytes	CB
GO:00435831	GO:0043583	ear development	14/321	163/13319	4.01e-05	0.00312103	0.00259484	5396/7545/6385/64072/596/9423/27443/55636/2138/6662/55084/7042/4646/7976	14	astrocytes	CB
GO:00519601	GO:0051960	regulation of nervous system development	23/321	378/13319	4.53e-05	0.00345196	0.00286997	2895/5063/9723/91584/23768/1826/4504/9283/5362/9378/577/9856/4915/5270/8997/7422/4133/9423/55636/1523/5789/23499/7976	23	astrocytes	CB
GO:00507702	GO:0050770	regulation of axonogenesis	13/321	145/13319	4.83e-05	0.00356736	0.00296592	5063/9723/91584/1826/10090/4504/5362/9856/4915/7422/4133/9423/23499	13	astrocytes	CB
GO:00440575	GO:0044057	regulation of system process	26/321	459/13319	4.87e-05	0.00356736	0.00296592	6263/66000/491/1756/5142/1956/3778/6446/80005/9378/3781/5144/2023/10891/9732/6640/148/482/477/3751/348/10391/7042/3720/817/5578	26	astrocytes	CB
GO:00300482	GO:0030048	actin filament-based movement	12/321	126/13319	5.22e-05	0.00374358	0.00311243	1756/5142/3781/23327/4604/5144/7273/6640/4643/477/4646/817	12	astrocytes	CB
GO:00519631	GO:0051963	regulation of synapse assembly	10/321	89/13319	5.42e-05	0.00381072	0.00316825	2895/145581/23768/84628/9378/577/10082/4915/9423/5789	10	astrocytes	CB
GO:00605601	GO:0060560	developmental growth involved in morphogenesis	16/321	212/13319	5.58e-05	0.00385453	0.00320467	66000/9723/91584/1826/4504/9863/23327/9856/7422/4897/4133/9423/6662/348/26053/23499	16	astrocytes	CB
GO:00091011	GO:0009101	glycoprotein biosynthetic process	19/321	283/13319	5.72e-05	0.00387504	0.00322172	114805/55568/64131/23236/10090/374378/4504/266722/51363/596/9215/147991/8473/658/256435/50515/10690/160335/6934	19	astrocytes	CB
GO:20001462	GO:2000146	negative regulation of cell motility	17/321	236/13319	5.9e-05	0.00392702	0.00326494	11122/65009/57522/2066/23236/90627/4163/9863/596/10891/10718/482/348/9289/161742/9901/388	17	astrocytes	CB
GO:00725072	GO:0072507	divalent inorganic cation homeostasis	23/321	389/13319	7.03e-05	0.00459049	0.00381655	2890/2915/6263/491/1756/2905/57419/1956/64072/4504/4501/4493/123041/5144/596/148/55636/477/348/53373/84239/817/160335	23	astrocytes	CB
GO:00519621	GO:0051962	positive regulation of nervous system development	17/321	240/13319	7.27e-05	0.00463291	0.00385182	2895/5063/91584/23768/1826/5362/9378/577/4915/5270/8997/7422/9423/1523/5789/23499/7976	17	astrocytes	CB
GO:00400132	GO:0040013	negative regulation of locomotion	18/321	264/13319	7.34e-05	0.00463291	0.00385182	11122/9723/65009/57522/2066/23236/90627/4163/9863/596/10891/10718/482/348/9289/161742/9901/388	18	astrocytes	CB
GO:00604191	GO:0060419	heart growth	9/321	75/13319	7.61e-05	0.00472052	0.00392466	65009/2066/23414/4211/7049/148/4086/7042/3720	9	astrocytes	CB
GO:00357251	GO:0035725	sodium ion transmembrane transport	12/321	133/13319	8.85e-05	0.00539534	0.00448571	1756/6538/57419/123041/6529/23327/41/6640/482/477/53373/817	12	astrocytes	CB
GO:00510564	GO:0051056	regulation of small GTPase mediated signal transduction	19/321	294/13319	9.51e-05	0.00570447	0.00474272	57522/90627/19/9743/121512/148/408/8997/7204/8473/84952/348/84249/26053/9289/7042/79109/9901/388	19	astrocytes	CB
GO:00163581	GO:0016358	dendrite development	16/321	223/13319	0.000101749	0.00600485	0.00499245	5063/1608/1826/1496/114788/23327/577/9856/50807/8997/4133/9423/348/50488/1523/5789	16	astrocytes	CB
GO:00702522	GO:0070252	actin-mediated cell contraction	10/321	97/13319	0.000113026	0.0065645	0.00545775	1756/5142/3781/23327/4604/5144/7273/6640/477/817	10	astrocytes	CB
GO:00487381	GO:0048738	cardiac muscle tissue development	13/321	158/13319	0.000116872	0.00668177	0.00555524	65009/2066/23414/4211/7049/7273/148/7422/55636/4086/7042/3720/10529	13	astrocytes	CB
GO:00076115	GO:0007611	learning or memory	15/321	205/13319	0.000134396	0.00756544	0.00628994	2890/2915/65009/23236/1956/6446/9378/6529/41/577/4915/8997/477/348/84152	15	astrocytes	CB
GO:00424711	GO:0042471	ear morphogenesis	9/321	81/13319	0.000139342	0.00772503	0.00642261	5396/7545/9423/55636/2138/6662/55084/4646/7976	9	astrocytes	CB
GO:00226041	GO:0022604	regulation of cell morphogenesis	18/321	279/13319	0.000148048	0.00808521	0.00672208	5063/9723/91584/84628/80005/4289/5362/23327/22854/121512/8997/7422/114793/1523/5789/23499/221061/388	18	astrocytes	CB
GO:19035225	GO:1903522	regulation of blood circulation	16/321	231/13319	0.000153332	0.00822777	0.00684059	6263/491/1756/5142/1956/80005/3781/5144/9732/6640/148/482/477/3751/7042/817	16	astrocytes	CB
GO:00072645	GO:0007264	small GTPase mediated signal transduction	25/321	465/13319	0.000155588	0.00822777	0.00684059	10411/57522/90627/80005/8412/19/9743/121512/9732/148/408/8997/7204/8473/84952/9423/348/84249/26053/9289/7042/79109/55704/9901/388	25	astrocytes	CB
GO:00068141	GO:0006814	sodium ion transport	14/321	185/13319	0.000157405	0.00822777	0.00684059	1756/6538/57419/6446/123041/6529/23327/41/6640/482/5270/477/53373/817	14	astrocytes	CB
GO:00182091	GO:0018209	peptidyl-serine modification	18/321	282/13319	0.000169175	0.00871845	0.00724855	114805/202374/10411/1756/1956/6446/8412/5144/4916/596/4915/7422/79109/23049/673/64754/817/5578	18	astrocytes	CB
GO:00485143	GO:0048514	blood vessel morphogenesis	26/321	496/13319	0.000172142	0.00874818	0.00727327	5396/9723/10411/23414/6095/90627/23328/4211/3696/577/7049/4915/7422/4897/4643/55636/348/4086/64344/9289/2752/284217/7042/161742/5578/388	26	astrocytes	CB
GO:00488391	GO:0048839	inner ear development	12/321	143/13319	0.000176827	0.00878203	0.00730141	5396/7545/6385/64072/9423/27443/55636/6662/55084/7042/4646/7976	12	astrocytes	CB
GO:00424721	GO:0042472	inner ear morphogenesis	8/321	66/13319	0.000177609	0.00878203	0.00730141	5396/7545/9423/55636/6662/55084/4646/7976	8	astrocytes	CB
GO:00507672	GO:0050767	regulation of neurogenesis	19/321	309/13319	0.000181876	0.00885726	0.00736396	5063/9723/91584/1826/4504/9283/5362/9856/4915/5270/8997/7422/4133/9423/55636/1523/5789/23499/7976	19	astrocytes	CB
GO:00434101	GO:0043410	positive regulation of MAPK cascade	23/321	415/13319	0.000183971	0.00885726	0.00736396	5063/2690/65009/2066/23236/1956/5602/4504/9283/23328/8412/4916/4915/148/408/7422/4217/348/50488/57161/7042/673/5578	23	astrocytes	CB
GO:00602842	GO:0060284	regulation of cell development	23/321	417/13319	0.0001973	0.00937558	0.00779489	5063/9723/91584/23236/1826/80005/4504/9283/5362/9856/596/4915/5139/5270/8997/7422/4133/9423/55636/1523/5789/23499/7976	23	astrocytes	CB
GO:00459262	GO:0045926	negative regulation of growth	15/321	214/13319	0.000215579	0.0101128	0.00840785	9723/4504/4501/4493/4211/9856/2023/596/6595/5270/4133/9423/3304/7042/3720	15	astrocytes	CB
GO:00181051	GO:0018105	peptidyl-serine phosphorylation	17/321	263/13319	0.000220346	0.0102056	0.008485	202374/10411/1756/1956/6446/8412/5144/4916/596/4915/7422/79109/23049/673/64754/817/5578	17	astrocytes	CB
GO:00068752	GO:0006875	cellular metal ion homeostasis	24/321	449/13319	0.000229651	0.0105037	0.00873278	2890/2915/6263/491/1756/2905/57419/3778/64072/4504/4501/4493/123041/23327/5144/596/148/482/55636/477/348/53373/84239/817	24	astrocytes	CB
GO:00605371	GO:0060537	muscle tissue development	18/321	294/13319	0.000282412	0.0127574	0.0106065	65009/2066/23414/4211/596/7049/10891/2139/7273/148/7422/55636/6662/4086/84466/7042/3720/10529	18	astrocytes	CB
GO:00725032	GO:0072503	cellular divalent inorganic cation homeostasis	21/321	374/13319	0.000293644	0.013103	0.0108939	2890/2915/6263/491/1756/2905/57419/64072/4504/4501/4493/123041/5144/596/148/55636/477/348/53373/84239/817	21	astrocytes	CB
GO:00451651	GO:0045165	cell fate commitment	13/321	174/13319	0.000304624	0.0134291	0.011165	5396/440823/11281/2066/9760/6660/596/2139/6662/4086/25925/3398/6934	13	astrocytes	CB
GO:00423912	GO:0042391	regulation of membrane potential	21/321	378/13319	0.000338579	0.0145424	0.0120906	2895/2890/2915/66000/1756/2905/3778/55022/9378/3781/23327/41/596/4915/6640/148/482/477/3751/2565/817	21	astrocytes	CB
GO:00108802	GO:0010880	regulation of release of sequestered calcium ion into cytosol by sarcoplasmic reticulum	5/321	26/13319	0.000341801	0.0145424	0.0120906	1756/5144/55636/477/817	5	astrocytes	CB
GO:00900752	GO:0090075	relaxation of muscle	5/321	26/13319	0.000341801	0.0145424	0.0120906	5142/3778/5144/477/817	5	astrocytes	CB
GO:00352651	GO:0035265	organ growth	11/321	132/13319	0.000347606	0.0145718	0.012115	65009/2066/23414/4211/596/7049/148/6662/4086/7042/3720	11	astrocytes	CB
GO:00030123	GO:0003012	muscle system process	20/321	352/13319	0.000350456	0.0145718	0.012115	1756/5142/3778/80005/3781/23327/4604/5144/2023/10891/9732/7273/6640/148/1837/477/3720/3693/817/5578	20	astrocytes	CB
GO:19018881	GO:1901888	regulation of cell junction assembly	13/321	177/13319	0.000359563	0.0147825	0.0122902	2895/145581/23768/6385/84628/9378/577/10082/4915/7422/9423/5789/23499	13	astrocytes	CB
GO:00107661	GO:0010766	negative regulation of sodium ion transport	4/321	15/13319	0.000366269	0.0148055	0.0123094	23327/5270/477/817	4	astrocytes	CB
GO:00507731	GO:0050773	regulation of dendrite development	9/321	92/13319	0.000368217	0.0148055	0.0123094	5063/1608/114788/23327/577/9856/8997/1523/5789	9	astrocytes	CB
GO:00600482	GO:0060048	cardiac muscle contraction	10/321	113/13319	0.000397633	0.0158145	0.0131483	1756/5142/3781/23327/5144/7273/6640/148/477/817	10	astrocytes	CB
GO:00600473	GO:0060047	heart contraction	15/321	227/13319	0.000406089	0.0159772	0.0132835	6263/491/1756/5142/3781/23327/5144/7273/6640/148/482/477/3751/7042/817	15	astrocytes	CB
GO:00107201	GO:0010720	positive regulation of cell development	16/321	253/13319	0.000427971	0.016659	0.0138503	5063/91584/1826/80005/5362/596/4915/5139/5270/8997/7422/9423/1523/5789/23499/7976	16	astrocytes	CB
GO:00705881	GO:0070588	calcium ion transmembrane transport	16/321	254/13319	0.000446968	0.0172153	0.0143129	6263/80036/491/1756/2905/5142/57419/57685/123041/41/5144/55636/477/2823/53373/817	16	astrocytes	CB
GO:00300381	GO:0030038	contractile actin filament bundle assembly	9/321	95/13319	0.000467624	0.0176395	0.0146656	10411/6385/408/84952/5295/10391/3693/55704/221061	9	astrocytes	CB
GO:00431491	GO:0043149	stress fiber assembly	9/321	95/13319	0.000467624	0.0176395	0.0146656	10411/6385/408/84952/5295/10391/3693/55704/221061	9	astrocytes	CB
GO:00109761	GO:0010976	positive regulation of neuron projection development	11/321	137/13319	0.000478065	0.0177707	0.0147746	5063/65009/9760/9863/4916/4915/482/8997/257194/348/10690	11	astrocytes	CB
GO:00347623	GO:0034762	regulation of transmembrane transport	24/321	473/13319	0.00049002	0.0177707	0.0147746	2890/2915/1804/1756/5142/3778/55022/3781/2891/23327/5144/2893/596/10891/6640/482/55636/477/5295/3751/50488/673/53373/817	24	astrocytes	CB
GO:00148082	GO:0014808	release of sequestered calcium ion into cytosol by sarcoplasmic reticulum	5/321	28/13319	0.000490903	0.0177707	0.0147746	1756/5144/55636/477/817	5	astrocytes	CB
GO:19035142	GO:1903514	release of sequestered calcium ion into cytosol by endoplasmic reticulum	5/321	28/13319	0.000490903	0.0177707	0.0147746	1756/5144/55636/477/817	5	astrocytes	CB
GO:00069362	GO:0006936	muscle contraction	17/321	282/13319	0.000495383	0.0177707	0.0147746	1756/5142/3778/80005/3781/23327/4604/5144/2023/9732/7273/6640/148/1837/477/3693/817	17	astrocytes	CB
GO:00068161	GO:0006816	calcium ion transport	19/321	336/13319	0.000520064	0.0183444	0.0152516	6263/80036/491/1756/2905/5142/57419/64072/57685/123041/41/5144/596/148/55636/477/2823/53373/817	19	astrocytes	CB
GO:00902572	GO:0090257	regulation of muscle system process	13/321	184/13319	0.000521404	0.0183444	0.0152516	1756/5142/3778/80005/5144/2023/10891/9732/148/477/3720/817/5578	13	astrocytes	CB
GO:00076125	GO:0007612	learning	10/321	118/13319	0.000561541	0.0195684	0.0162692	2915/65009/9378/6529/41/577/4915/8997/477/84152	10	astrocytes	CB
GO:00301663	GO:0030166	proteoglycan biosynthetic process	7/321	60/13319	0.000571178	0.0197164	0.0163923	64131/10090/266722/51363/658/50515/6934	7	astrocytes	CB
GO:00071891	GO:0007189	adenylate cyclase-activating G protein-coupled receptor signaling pathway	9/321	98/13319	0.000588096	0.0199482	0.016585	5142/23284/55366/19/5144/577/148/9289/5578	9	astrocytes	CB
GO:00083611	GO:0008361	regulation of cell size	12/321	163/13319	0.000588797	0.0199482	0.016585	9723/91584/1826/3778/4504/9856/7422/4897/4133/9423/348/23499	12	astrocytes	CB
GO:00069413	GO:0006941	striated muscle contraction	11/321	141/13319	0.000609904	0.0200833	0.0166973	1756/5142/3781/23327/5144/7273/6640/148/1837/477/817	11	astrocytes	CB
GO:00192291	GO:0019229	regulation of vasoconstriction	6/321	44/13319	0.000610009	0.0200833	0.0166973	1956/80005/9732/6640/148/477	6	astrocytes	CB
GO:00030153	GO:0003015	heart process	15/321	236/13319	0.000610346	0.0200833	0.0166973	6263/491/1756/5142/3781/23327/5144/7273/6640/148/482/477/3751/7042/817	15	astrocytes	CB
GO:00551192	GO:0055119	relaxation of cardiac muscle	4/321	17/13319	0.000614738	0.0200833	0.0166973	5142/5144/477/817	4	astrocytes	CB
GO:00091001	GO:0009100	glycoprotein metabolic process	19/321	343/13319	0.000668053	0.0215019	0.0178768	114805/55568/64131/23236/10090/374378/4504/266722/51363/596/9215/147991/8473/658/256435/50515/10690/160335/6934	19	astrocytes	CB
GO:01501041	GO:0150104	transport across blood-brain barrier	8/321	80/13319	0.000669915	0.0215019	0.0178768	57419/6529/6509/482/6507/6565/477/348	8	astrocytes	CB
GO:00315891	GO:0031589	cell-substrate adhesion	18/321	318/13319	0.00071743	0.02263	0.0188146	9723/6385/84628/80005/4289/22854/596/6695/482/7422/10420/5295/10391/50488/1955/3693/23499/8573	18	astrocytes	CB
GO:00485681	GO:0048568	embryonic organ development	18/321	318/13319	0.00071743	0.02263	0.0188146	5396/65009/7545/23414/5125/2202/7422/9423/55636/2138/6662/55084/7042/4646/50515/8648/3398/7976	18	astrocytes	CB
GO:00102321	GO:0010232	vascular transport	8/321	81/13319	0.00072806	0.0226304	0.018815	57419/6529/6509/482/6507/6565/477/348	8	astrocytes	CB
GO:00604022	GO:0060402	calcium ion transport into cytosol	10/321	122/13319	0.000729814	0.0226304	0.018815	6263/1756/2905/5144/596/148/55636/477/53373/817	10	astrocytes	CB
GO:00300011	GO:0030001	metal ion transport	21/321	402/13319	0.000756713	0.0232673	0.0193445	6263/80036/491/1756/2905/5142/57419/64072/4504/57685/123041/41/5144/596/148/482/55636/477/2823/53373/817	21	astrocytes	CB
GO:00459324	GO:0045932	negative regulation of muscle contraction	4/321	18/13319	0.000775474	0.0236455	0.0196589	3778/80005/9732/477	4	astrocytes	CB
GO:00352491	GO:0035249	synaptic transmission, glutamatergic	8/321	82/13319	0.000790201	0.0237103	0.0197128	2895/2915/1956/9378/2891/6509/5270/477	8	astrocytes	CB
GO:00324093	GO:0032409	regulation of transporter activity	15/321	242/13319	0.00079056	0.0237103	0.0197128	2890/2915/1756/5142/6446/2891/23327/5144/2893/596/10891/482/477/50488/817	15	astrocytes	CB
GO:00990841	GO:0099084	postsynaptic specialization organization	5/321	31/13319	0.000799957	0.0237971	0.019785	2895/66000/84628/9378/5789	5	astrocytes	CB
GO:00019421	GO:0001942	hair follicle development	7/321	65/13319	0.000929316	0.0271364	0.0225613	1956/55366/596/147495/6662/7042/7976	7	astrocytes	CB
GO:00702962	GO:0070296	sarcoplasmic reticulum calcium ion transport	5/321	32/13319	0.000929611	0.0271364	0.0225613	1756/5144/55636/477/817	5	astrocytes	CB
GO:00550742	GO:0055074	calcium ion homeostasis	19/321	353/13319	0.000941796	0.0271364	0.0225613	2890/2915/6263/491/1756/2905/57419/64072/123041/5144/596/148/55636/477/348/53373/84239/817/160335	19	astrocytes	CB
GO:00507691	GO:0050769	positive regulation of neurogenesis	13/321	196/13319	0.000941877	0.0271364	0.0225613	5063/91584/1826/5362/4915/5270/8997/7422/9423/1523/5789/23499/7976	13	astrocytes	CB
GO:00347652	GO:0034765	regulation of ion transmembrane transport	23/321	468/13319	0.000986352	0.0278342	0.0231414	2890/2915/1804/1756/5142/3778/55022/3781/2891/23327/5144/2893/10891/6640/482/55636/477/5295/3751/50488/673/53373/817	23	astrocytes	CB
GO:00069371	GO:0006937	regulation of muscle contraction	10/321	127/13319	0.000996523	0.0278342	0.0231414	1756/5142/3778/80005/5144/2023/9732/148/477/817	10	astrocytes	CB
GO:00487361	GO:0048736	appendage development	10/321	127/13319	0.000996523	0.0278342	0.0231414	5396/64093/5362/5125/658/55636/6662/7042/50515/8850	10	astrocytes	CB
GO:00601731	GO:0060173	limb development	10/321	127/13319	0.000996523	0.0278342	0.0231414	5396/64093/5362/5125/658/55636/6662/7042/50515/8850	10	astrocytes	CB
GO:00600431	GO:0060043	regulation of cardiac muscle cell proliferation	5/321	33/13319	0.00107426	0.0297782	0.0247577	2066/23414/4211/7049/3720	5	astrocytes	CB
GO:00015701	GO:0001570	vasculogenesis	7/321	67/13319	0.00111428	0.0304266	0.0252967	23414/3696/7049/4915/7422/4643/161742	7	astrocytes	CB
GO:00860033	GO:0086003	cardiac muscle cell contraction	7/321	67/13319	0.00111428	0.0304266	0.0252967	5142/3781/23327/5144/6640/477/817	7	astrocytes	CB
GO:19018901	GO:1901890	positive regulation of cell junction assembly	8/321	87/13319	0.00116795	0.0314563	0.0261529	2895/23768/6385/9378/577/4915/7422/5789	8	astrocytes	CB
GO:00400181	GO:0040018	positive regulation of multicellular organism growth	4/321	20/13319	0.00118202	0.0314563	0.0261529	2690/57678/596/55636	4	astrocytes	CB
GO:00620091	GO:0062009	secondary palate development	4/321	20/13319	0.00118202	0.0314563	0.0261529	3696/7049/55636/7042	4	astrocytes	CB
GO:00080163	GO:0008016	regulation of heart contraction	13/321	201/13319	0.00118638	0.0314563	0.0261529	6263/491/1756/5142/3781/5144/6640/148/482/477/3751/7042/817	13	astrocytes	CB
GO:00224041	GO:0022404	molting cycle process	7/321	68/13319	0.00121699	0.0314906	0.0261814	1956/55366/596/147495/6662/7042/7976	7	astrocytes	CB
GO:00224051	GO:0022405	hair cycle process	7/321	68/13319	0.00121699	0.0314906	0.0261814	1956/55366/596/147495/6662/7042/7976	7	astrocytes	CB
GO:00987731	GO:0098773	skin epidermis development	7/321	68/13319	0.00121699	0.0314906	0.0261814	1956/55366/596/147495/6662/7042/7976	7	astrocytes	CB
GO:00147061	GO:0014706	striated muscle tissue development	16/321	279/13319	0.0012221	0.0314906	0.0261814	65009/2066/23414/4211/596/7049/2139/7273/148/7422/55636/4086/84466/7042/3720/10529	16	astrocytes	CB
GO:20012395	GO:2001239	regulation of extrinsic apoptotic signaling pathway in absence of ligand	5/321	34/13319	0.00123495	0.0315371	0.02622	596/2139/8406/2138/3304	5	astrocytes	CB
GO:00106321	GO:0010632	regulation of epithelial cell migration	13/321	202/13319	0.00124114	0.0315371	0.02622	90627/80005/4163/23328/7422/6662/348/2752/7042/23499/161742/5578/388	13	astrocytes	CB
GO:00485621	GO:0048562	embryonic organ morphogenesis	13/321	204/13319	0.001357	0.0342432	0.0284699	5396/65009/7545/2202/9423/55636/2138/6662/55084/4646/50515/3398/7976	13	astrocytes	CB
GO:00488132	GO:0048813	dendrite morphogenesis	10/321	133/13319	0.00141695	0.034641	0.0288007	5063/1826/1496/23327/577/8997/4133/50488/1523/5789	10	astrocytes	CB
GO:00986981	GO:0098698	postsynaptic specialization assembly	4/321	21/13319	0.00143268	0.034641	0.0288007	2895/84628/9378/5789	4	astrocytes	CB
GO:00228983	GO:0022898	regulation of transmembrane transporter activity	14/321	231/13319	0.00145177	0.034641	0.0288007	2890/2915/1756/5142/2891/23327/5144/2893/596/10891/482/477/50488/817	14	astrocytes	CB
GO:00610612	GO:0061061	muscle structure development	23/321	482/13319	0.0014552	0.034641	0.0288007	5077/23345/1756/23236/23414/6095/1496/577/596/7049/7273/148/9215/7422/55636/6662/4217/84466/7042/64754/3398/6934/10529	23	astrocytes	CB
GO:00030142	GO:0003014	renal system process	8/321	90/13319	0.00145603	0.034641	0.0288007	3778/6446/5125/596/148/6565/4643/10391	8	astrocytes	CB
GO:00220372	GO:0022037	metencephalon development	8/321	90/13319	0.00145603	0.034641	0.0288007	2895/6095/596/23026/10891/1152/5270/8648	8	astrocytes	CB
GO:00102731	GO:0010273	detoxification of copper ion	3/321	10/13319	0.00146744	0.034641	0.0288007	4504/4501/4493	3	astrocytes	CB
GO:00300071	GO:0030007	cellular potassium ion homeostasis	3/321	10/13319	0.00146744	0.034641	0.0288007	3778/482/477	3	astrocytes	CB
GO:19901691	GO:1990169	stress response to copper ion	3/321	10/13319	0.00146744	0.034641	0.0288007	4504/4501/4493	3	astrocytes	CB
GO:20006501	GO:2000650	negative regulation of sodium ion transmembrane transporter activity	3/321	10/13319	0.00146744	0.034641	0.0288007	23327/477/817	3	astrocytes	CB
GO:00703712	GO:0070371	ERK1 and ERK2 cascade	14/321	234/13319	0.00163938	0.0384519	0.031969	65009/2066/1956/4504/148/408/140885/57447/6662/348/678/673/161742/5578	14	astrocytes	CB
GO:00507721	GO:0050772	positive regulation of axonogenesis	7/321	72/13319	0.00170406	0.0397143	0.0330186	91584/1826/5362/4915/7422/9423/23499	7	astrocytes	CB
GO:19040623	GO:1904062	regulation of cation transmembrane transport	16/321	289/13319	0.00175711	0.0406916	0.0338311	2890/1804/1756/5142/3781/2891/23327/5144/2893/10891/6640/482/55636/477/50488/817	16	astrocytes	CB
GO:00068742	GO:0006874	cellular calcium ion homeostasis	18/321	345/13319	0.00180141	0.041455	0.0344659	2890/2915/6263/491/1756/2905/57419/64072/123041/5144/596/148/55636/477/348/53373/84239/817	18	astrocytes	CB
GO:00076131	GO:0007613	memory	8/321	94/13319	0.00192486	0.043209	0.0359241	2890/23236/6446/6529/41/8997/348/84152	8	astrocytes	CB
GO:00351501	GO:0035150	regulation of tube size	8/321	94/13319	0.00192486	0.043209	0.0359241	1956/3778/80005/9732/6640/148/477/348	8	astrocytes	CB
GO:00352961	GO:0035296	regulation of tube diameter	8/321	94/13319	0.00192486	0.043209	0.0359241	1956/3778/80005/9732/6640/148/477/348	8	astrocytes	CB
GO:00977461	GO:0097746	blood vessel diameter maintenance	8/321	94/13319	0.00192486	0.043209	0.0359241	1956/3778/80005/9732/6640/148/477/348	8	astrocytes	CB
GO:00707781	GO:0070778	L-aspartate transmembrane transport	3/321	11/13319	0.00198189	0.0432104	0.0359253	6509/6507/83733	3	astrocytes	CB
GO:00995661	GO:0099566	regulation of postsynaptic cytosolic calcium ion concentration	3/321	11/13319	0.00198189	0.0432104	0.0359253	2890/2915/491	3	astrocytes	CB
GO:19023061	GO:1902306	negative regulation of sodium ion transmembrane transport	3/321	11/13319	0.00198189	0.0432104	0.0359253	23327/477/817	3	astrocytes	CB
GO:00480151	GO:0048015	phosphatidylinositol-mediated signaling	11/321	163/13319	0.00199202	0.0432104	0.0359253	2066/23236/1956/4916/23026/4915/5270/8473/6662/5295/7042	11	astrocytes	CB
GO:00020281	GO:0002028	regulation of sodium ion transport	7/321	74/13319	0.0019984	0.0432104	0.0359253	1756/23327/6640/482/5270/477/817	7	astrocytes	CB
GO:00519651	GO:0051965	positive regulation of synapse assembly	6/321	55/13319	0.00200759	0.0432104	0.0359253	2895/23768/9378/577/4915/5789	6	astrocytes	CB
GO:19023051	GO:1902305	regulation of sodium ion transmembrane transport	6/321	55/13319	0.00200759	0.0432104	0.0359253	1756/23327/6640/482/477/817	6	astrocytes	CB
GO:00860642	GO:0086064	cell communication by electrical coupling involved in cardiac conduction	4/321	23/13319	0.0020408	0.0434144	0.0360949	5144/482/477/817	4	astrocytes	CB
GO:19007451	GO:1900745	positive regulation of p38MAPK cascade	4/321	23/13319	0.0020408	0.0434144	0.0360949	23328/7422/4217/50488	4	astrocytes	CB
GO:00610351	GO:0061035	regulation of cartilage development	6/321	56/13319	0.00220382	0.0466114	0.0387529	6660/2202/658/6662/4086/7227	6	astrocytes	CB
GO:00109755	GO:0010975	regulation of neuron projection development	26/235	397/13319	8.28e-09	2.75e-05	2.41e-05	8499/55714/5793/26037/1272/6092/4131/1809/23189/7869/2043/2316/7431/7143/8997/2534/23043/26115/116983/57142/57689/80031/54986/26012/81618/5364	26	astrocytes	CSC
GO:00615646	GO:0061564	axon development	27/235	461/13319	4.4e-08	7.31e-05	6.4e-05	3908/9369/26037/3730/6092/5354/4131/351/91653/60/7869/2043/2316/347733/9201/7143/8997/2534/780/57142/57689/80031/56288/9334/4684/214/5364	27	astrocytes	CSC
GO:00440576	GO:0044057	regulation of system process	26/235	459/13319	1.54e-07	0.000170631	0.000149478	29119/287/10768/6546/388336/358/10203/1910/351/5144/2697/481/9722/26011/2316/3751/3709/7143/4660/183/2778/56288/3572/7402/2771/10659	26	astrocytes	CSC
GO:00074093	GO:0007409	axonogenesis	24/235	421/13319	4.26e-07	0.00035365	0.000309808	3908/9369/26037/3730/6092/4131/351/91653/60/7869/2043/347733/9201/7143/8997/2534/57142/57689/80031/56288/9334/4684/214/5364	24	astrocytes	CSC
GO:00100011	GO:0010001	glial cell differentiation	15/235	183/13319	8.48e-07	0.000562934	0.000493147	3908/5354/351/1191/2043/26011/7431/55553/2934/56288/9334/6774/3572/3691/23500	15	astrocytes	CSC
GO:00508087	GO:0050808	synapse organization	22/235	387/13319	1.39e-06	0.000768388	0.000673132	8499/6678/1607/388336/26037/6092/7846/4131/351/60/2043/9722/2316/7143/85461/8997/2534/26115/57689/10163/7402/5364	22	astrocytes	CSC
GO:00030154	GO:0003015	heart process	16/235	236/13319	4.46e-06	0.00211603	0.0018537	29119/287/10768/6546/5144/2697/481/9722/2316/3751/3709/2534/183/2934/2771/10659	16	astrocytes	CSC
GO:00420631	GO:0042063	gliogenesis	16/235	243/13319	6.48e-06	0.00247008	0.00216387	3908/5354/351/1191/2043/26011/7431/55553/57142/2934/56288/9334/6774/3572/3691/23500	16	astrocytes	CSC
GO:00313451	GO:0031345	negative regulation of cell projection organization	13/235	164/13319	6.7e-06	0.00247008	0.00216387	5793/1809/23189/7869/2043/2316/7431/7143/2534/57142/80031/4134/81618	13	astrocytes	CSC
GO:00074115	GO:0007411	axon guidance	16/235	248/13319	8.39e-06	0.0026647	0.00233436	3908/9369/3730/6092/351/91653/7869/2043/347733/7143/8997/2534/80031/4684/214/5364	16	astrocytes	CSC
GO:00974855	GO:0097485	neuron projection guidance	16/235	249/13319	8.83e-06	0.0026647	0.00233436	3908/9369/3730/6092/351/91653/7869/2043/347733/7143/8997/2534/80031/4684/214/5364	16	astrocytes	CSC
GO:00069363	GO:0006936	muscle contraction	17/235	282/13319	1.07e-05	0.00296484	0.00259729	29119/287/6546/10203/1910/5144/2697/481/9722/2316/7431/1837/4660/8106/2934/10580/7402	17	astrocytes	CSC
GO:00109771	GO:0010977	negative regulation of neuron projection development	11/235	126/13319	1.4e-05	0.00315922	0.00276758	5793/1809/23189/7869/2043/2316/7431/7143/57142/80031/81618	11	astrocytes	CSC
GO:00300483	GO:0030048	actin filament-based movement	11/235	126/13319	1.4e-05	0.00315922	0.00276758	29119/287/22998/5144/2697/9722/2316/7431/2934/10163/54874	11	astrocytes	CSC
GO:00613372	GO:0061337	cardiac conduction	11/235	127/13319	1.5e-05	0.00315922	0.00276758	29119/287/10768/6546/5144/2697/481/2316/3751/3709/183	11	astrocytes	CSC
GO:00030124	GO:0003012	muscle system process	19/235	352/13319	1.56e-05	0.00315922	0.00276758	29119/287/6546/10203/1910/5144/2697/481/9722/2316/7431/1837/4660/183/8106/2934/10580/3572/7402	19	astrocytes	CSC
GO:00030136	GO:0003013	circulatory system process	23/235	486/13319	1.67e-05	0.00315922	0.00276758	29119/287/10768/6546/8671/81539/1910/5144/2697/481/6456/9722/2316/3751/3709/2534/10396/83943/183/2934/23446/2771/10659	23	astrocytes	CSC
GO:19016531	GO:1901653	cellular response to peptide	18/235	324/13319	1.79e-05	0.00315922	0.00276758	108/10768/4131/351/2697/23189/114/2043/7431/2534/535/84275/10580/2241/6774/2200/677/2771	18	astrocytes	CSC
GO:00991733	GO:0099173	postsynapse organization	12/235	154/13319	1.81e-05	0.00315922	0.00276758	8499/1607/388336/26037/60/2043/9722/85461/8997/2534/26115/10163	12	astrocytes	CSC
GO:00860652	GO:0086065	cell communication involved in cardiac conduction	7/235	51/13319	2.91e-05	0.00465089	0.00407432	29119/287/6546/5144/2697/481/2316	7	astrocytes	CSC
GO:00512723	GO:0051272	positive regulation of cellular component movement	22/235	469/13319	2.94e-05	0.00465089	0.00407432	6678/6546/5354/351/4267/7114/7869/2316/347733/604/10396/23060/183/3685/57142/80031/388/2241/26012/6774/7018/2771	22	astrocytes	CSC
GO:00347624	GO:0034762	regulation of transmembrane transport	22/235	473/13319	3.35e-05	0.00480357	0.00420807	287/10768/6546/388336/187/5354/351/7114/60/5144/2697/481/9722/2316/3751/2534/2893/91404/10580/1612/7402/25932	22	astrocytes	CSC
GO:00508046	GO:0050804	modulation of chemical synaptic transmission	19/235	372/13319	3.35e-05	0.00480357	0.00420807	3908/8499/1607/388336/22986/26037/4131/351/9162/114/2043/347733/25897/7143/2534/9515/57689/26012/2771	19	astrocytes	CSC
GO:00991776	GO:0099177	regulation of trans-synaptic signaling	19/235	373/13319	3.47e-05	0.00480357	0.00420807	3908/8499/1607/388336/22986/26037/4131/351/9162/114/2043/347733/25897/7143/2534/9515/57689/26012/2771	19	astrocytes	CSC
GO:00071631	GO:0007163	establishment or maintenance of cell polarity	13/235	198/13319	4.98e-05	0.00603291	0.00528502	358/10207/4131/60/2697/23189/117583/2934/388/56288/4134/25932/9053	13	astrocytes	CSC
GO:00600474	GO:0060047	heart contraction	14/235	227/13319	5.09e-05	0.00603291	0.00528502	29119/287/10768/6546/5144/2697/481/9722/2316/3751/3709/183/2934/10659	14	astrocytes	CSC
GO:00217821	GO:0021782	glial cell development	9/235	97/13319	5.28e-05	0.00603291	0.00528502	5354/351/1191/26011/7431/2934/56288/9334/3691	9	astrocytes	CSC
GO:00702523	GO:0070252	actin-mediated cell contraction	9/235	97/13319	5.28e-05	0.00603291	0.00528502	29119/287/22998/5144/2697/9722/2316/7431/2934	9	astrocytes	CSC
GO:00487081	GO:0048708	astrocyte differentiation	7/235	56/13319	5.41e-05	0.00603291	0.00528502	5354/351/2043/7431/55553/6774/3572	7	astrocytes	CSC
GO:19040624	GO:1904062	regulation of cation transmembrane transport	16/235	289/13319	5.49e-05	0.00603291	0.00528502	287/6546/388336/187/5354/351/7114/5144/481/9722/2316/2534/2893/91404/1612/7402	16	astrocytes	CSC
GO:00356372	GO:0035637	multicellular organismal signaling	12/235	173/13319	5.72e-05	0.00603291	0.00528502	29119/287/10768/6546/5144/2697/481/2316/3751/3709/7143/183	12	astrocytes	CSC
GO:00080164	GO:0008016	regulation of heart contraction	13/235	201/13319	5.81e-05	0.00603291	0.00528502	29119/287/10768/6546/5144/2697/481/9722/2316/3751/3709/183/10659	13	astrocytes	CSC
GO:00217623	GO:0021762	substantia nigra development	6/235	40/13319	6.57e-05	0.00661462	0.00579461	5354/60/4129/4155/11240/2746	6	astrocytes	CSC
GO:19016521	GO:1901652	response to peptide	20/235	426/13319	6.78e-05	0.00661659	0.00579633	108/6678/10768/4131/1910/351/2697/23189/114/2043/7431/2534/535/84275/10580/2241/6774/2200/677/2771	20	astrocytes	CSC
GO:00508782	GO:0050878	regulation of body fluid levels	18/235	374/13319	0.000115539	0.0109597	0.00960103	108/1607/358/187/1910/9162/60/2697/114/2316/3709/8997/2534/954/2778/23468/780/2771	18	astrocytes	CSC
GO:00602843	GO:0060284	regulation of cell development	19/235	417/13319	0.000152552	0.0140687	0.0123246	6092/4131/1910/8553/23189/7869/2043/26011/2316/7143/8997/5991/57142/80031/3572/2200/23500/79365/5364	19	astrocytes	CSC
GO:01060272	GO:0106027	neuron projection organization	8/235	88/13319	0.000159104	0.0141986	0.0124384	8499/26037/351/2043/85461/8997/2534/26115	8	astrocytes	CSC
GO:19037791	GO:1903779	regulation of cardiac conduction	6/235	47/13319	0.000165931	0.0141986	0.0124384	287/10768/6546/481/3709/183	6	astrocytes	CSC
GO:00860034	GO:0086003	cardiac muscle cell contraction	7/235	67/13319	0.000172097	0.0141986	0.0124384	29119/287/5144/2697/9722/2316/2934	7	astrocytes	CSC
GO:00600483	GO:0060048	cardiac muscle contraction	9/235	113/13319	0.000172726	0.0141986	0.0124384	29119/287/6546/5144/2697/481/9722/2316/2934	9	astrocytes	CSC
GO:20001474	GO:2000147	positive regulation of cell motility	20/235	457/13319	0.000175344	0.0141986	0.0124384	6678/6546/5354/351/4267/7114/7869/2316/10396/23060/183/3685/57142/80031/388/2241/26012/6774/7018/2771	20	astrocytes	CSC
GO:00030143	GO:0003014	renal system process	8/235	90/13319	0.000186169	0.0144887	0.0126925	108/358/1910/2697/114/183/2934/2771	8	astrocytes	CSC
GO:00551193	GO:0055119	relaxation of cardiac muscle	4/235	17/13319	0.000187655	0.0144887	0.0126925	6546/5144/481/2934	4	astrocytes	CSC
GO:00434341	GO:0043434	response to peptide hormone	17/235	356/13319	0.000196471	0.0146183	0.0128061	108/6678/10768/4131/1910/2697/23189/114/2534/535/84275/10580/2241/6774/2200/677/2771	17	astrocytes	CSC
GO:00069414	GO:0006941	striated muscle contraction	10/235	141/13319	0.00019814	0.0146183	0.0128061	29119/287/6546/5144/2697/481/9722/2316/1837/2934	10	astrocytes	CSC
GO:00860011	GO:0086001	cardiac muscle cell action potential	7/235	69/13319	0.00020723	0.0149566	0.0131024	29119/287/6546/2697/481/9722/2316	7	astrocytes	CSC
GO:00356331	GO:0035633	maintenance of blood-brain barrier	5/235	32/13319	0.000223612	0.0153181	0.0134191	3908/60/2697/6456/4155	5	astrocytes	CSC
GO:00228984	GO:0022898	regulation of transmembrane transporter activity	13/235	231/13319	0.000234741	0.0153181	0.0134191	287/10768/388336/351/7114/60/5144/2697/481/9722/2893/1612/7402	13	astrocytes	CSC
GO:19035226	GO:1903522	regulation of blood circulation	13/235	231/13319	0.000234741	0.0153181	0.0134191	29119/287/10768/6546/5144/2697/481/9722/2316/3751/3709/183/10659	13	astrocytes	CSC
GO:00076126	GO:0007612	learning	9/235	118/13319	0.000239728	0.0153181	0.0134191	22986/9369/351/4212/7143/85461/8997/2534/10396	9	astrocytes	CSC
GO:00347653	GO:0034765	regulation of ion transmembrane transport	20/235	468/13319	0.000239922	0.0153181	0.0134191	287/10768/6546/388336/187/5354/351/7114/5144/481/9722/2316/3751/2534/2893/91404/10580/1612/7402/25932	20	astrocytes	CSC
GO:00400173	GO:0040017	positive regulation of locomotion	20/235	468/13319	0.000239922	0.0153181	0.0134191	6678/6546/5354/351/4267/7114/7869/2316/10396/23060/183/3685/57142/80031/388/2241/26012/6774/7018/2771	20	astrocytes	CSC
GO:00507703	GO:0050770	regulation of axonogenesis	10/235	145/13319	0.000248808	0.0155857	0.0136536	26037/6092/4131/7869/2043/7143/57142/57689/80031/5364	10	astrocytes	CSC
GO:19031691	GO:1903169	regulation of calcium ion transmembrane transport	9/235	120/13319	0.000271972	0.0167212	0.0146483	287/6546/187/5354/5144/481/9722/2534/91404	9	astrocytes	CSC
GO:00713751	GO:0071375	cellular response to peptide hormone stimulus	14/235	269/13319	0.000304276	0.0183672	0.0160902	108/10768/4131/23189/114/2534/535/84275/10580/2241/6774/2200/677/2771	14	astrocytes	CSC
GO:00488572	GO:0048857	neural nucleus development	6/235	53/13319	0.000324859	0.0192595	0.0168719	5354/60/4129/4155/11240/2746	6	astrocytes	CSC
GO:00303354	GO:0030335	positive regulation of cell migration	19/235	444/13319	0.000337916	0.0196821	0.0172421	6678/6546/5354/351/4267/7114/7869/2316/10396/23060/183/3685/57142/80031/388/2241/26012/6774/2771	19	astrocytes	CSC
GO:00550781	GO:0055078	sodium ion homeostasis	5/235	35/13319	0.00034529	0.0197181	0.0172737	6546/1910/481/183/2771	5	astrocytes	CSC
GO:00220101	GO:0022010	central nervous system myelination	4/235	20/13319	0.000366441	0.0197181	0.0172737	5354/1191/26011/9334	4	astrocytes	CSC
GO:00322911	GO:0032291	axon ensheathment in central nervous system	4/235	20/13319	0.000366441	0.0197181	0.0172737	5354/1191/26011/9334	4	astrocytes	CSC
GO:00460581	GO:0046058	cAMP metabolic process	4/235	20/13319	0.000366441	0.0197181	0.0172737	108/5144/114/5151	4	astrocytes	CSC
GO:00324094	GO:0032409	regulation of transporter activity	13/235	242/13319	0.00036823	0.0197181	0.0172737	287/10768/388336/351/7114/60/5144/2697/481/9722/2893/1612/7402	13	astrocytes	CSC
GO:00199321	GO:0019932	second-messenger-mediated signaling	13/235	244/13319	0.000398402	0.0209952	0.0183924	108/287/6546/358/187/1910/5144/481/9722/3709/23261/183/283455	13	astrocytes	CSC
GO:00420441	GO:0042044	fluid transport	4/235	21/13319	0.000446434	0.0231588	0.0202878	10768/358/1910/6563	4	astrocytes	CSC
GO:00970611	GO:0097061	dendritic spine organization	7/235	79/13319	0.000479714	0.0245023	0.0214648	8499/26037/2043/85461/8997/2534/26115	7	astrocytes	CSC
GO:00550671	GO:0055067	monovalent inorganic cation homeostasis	9/235	131/13319	0.000520256	0.0261704	0.0229261	6546/8671/1910/481/285195/183/535/25932/2771	9	astrocytes	CSC
GO:00455962	GO:0045596	negative regulation of cell differentiation	20/235	500/13319	0.000560567	0.0272017	0.0238295	1910/351/4212/23189/7869/753/604/7143/55553/3685/10766/7704/57142/80031/5087/4054/2200/677/23500/79365	20	astrocytes	CSC
GO:00715261	GO:0071526	semaphorin-plexin signaling pathway	5/235	39/13319	0.000578284	0.0272017	0.0238295	7869/2316/80031/4684/5364	5	astrocytes	CSC
GO:00017644	GO:0001764	neuron migration	9/235	133/13319	0.000580942	0.0272017	0.0238295	4131/2316/347733/9201/2534/23060/116983/54986/26012	9	astrocytes	CSC
GO:00488133	GO:0048813	dendrite morphogenesis	9/235	133/13319	0.000580942	0.0272017	0.0238295	8499/26037/2043/9201/8997/2534/23043/26115/26012	9	astrocytes	CSC
GO:00508075	GO:0050807	regulation of synapse organization	11/235	191/13319	0.000581724	0.0272017	0.0238295	8499/6678/1607/26037/6092/7846/351/2043/8997/2534/26115	11	astrocytes	CSC
GO:00701061	GO:0070106	interleukin-27-mediated signaling pathway	3/235	10/13319	0.000593769	0.0273793	0.0239851	821/6774/3572	3	astrocytes	CSC
GO:00860643	GO:0086064	cell communication by electrical coupling involved in cardiac conduction	4/235	23/13319	0.000642478	0.0282818	0.0247757	6546/5144/2697/481	4	astrocytes	CSC
GO:00988011	GO:0098801	regulation of renal system process	4/235	23/13319	0.000642478	0.0282818	0.0247757	1910/2697/183/2771	4	astrocytes	CSC
GO:00016671	GO:0001667	ameboidal-type cell migration	16/235	359/13319	0.000644412	0.0282818	0.0247757	6678/6546/5793/1910/7114/2697/23189/7869/5613/183/57142/80031/388/10163/2241/3691	16	astrocytes	CSC
GO:00991752	GO:0099175	regulation of postsynapse organization	7/235	83/13319	0.000647414	0.0282818	0.0247757	8499/1607/26037/2043/8997/2534/26115	7	astrocytes	CSC
GO:00519241	GO:0051924	regulation of calcium ion transport	11/235	195/13319	0.000691378	0.0298101	0.0261145	287/6546/187/5354/5144/2697/481/9722/2534/91404/2771	11	astrocytes	CSC
GO:00363761	GO:0036376	sodium ion export across plasma membrane	3/235	11/13319	0.000805826	0.0334418	0.029296	6546/8671/481	3	astrocytes	CSC
GO:00707571	GO:0070757	interleukin-35-mediated signaling pathway	3/235	11/13319	0.000805826	0.0334418	0.029296	821/6774/3572	3	astrocytes	CSC
GO:00991881	GO:0099188	postsynaptic cytoskeleton organization	3/235	11/13319	0.000805826	0.0334418	0.029296	60/9722/10163	3	astrocytes	CSC
GO:00140031	GO:0014003	oligodendrocyte development	5/235	42/13319	0.000818503	0.0335485	0.0293895	5354/1191/26011/2934/9334	5	astrocytes	CSC
GO:00508035	GO:0050803	regulation of synapse structure or activity	11/235	201/13319	0.000887745	0.0357116	0.0312845	8499/6678/1607/26037/6092/7846/351/2043/8997/2534/26115	11	astrocytes	CSC
GO:00706331	GO:0070633	transepithelial transport	4/235	25/13319	0.00089279	0.0357116	0.0312845	10768/358/1910/60	4	astrocytes	CSC
GO:00487091	GO:0048709	oligodendrocyte differentiation	7/235	88/13319	0.000919032	0.0363236	0.0318206	5354/1191/26011/55553/2934/9334/23500	7	astrocytes	CSC
GO:00080155	GO:0008015	blood circulation	17/235	409/13319	0.000956752	0.0373696	0.0327369	29119/287/10768/6546/1910/5144/2697/481/6456/9722/2316/3751/3709/83943/183/2934/10659	17	astrocytes	CSC
GO:00109591	GO:0010959	regulation of metal ion transport	11/235	204/13319	0.00100204	0.0384746	0.0337049	287/6546/187/5354/5144/2697/481/9722/2534/91404/2771	11	astrocytes	CSC
GO:00610011	GO:0061001	regulation of dendritic spine morphogenesis	5/235	44/13319	0.0010155	0.0384746	0.0337049	8499/26037/2043/8997/26115	5	astrocytes	CSC
GO:00525482	GO:0052548	regulation of endopeptidase activity	14/235	304/13319	0.00101981	0.0384746	0.0337049	358/3730/960/351/2043/2534/183/4155/10972/2934/1612/6774/5276/2597	14	astrocytes	CSC
GO:00900753	GO:0090075	relaxation of muscle	4/235	26/13319	0.00104064	0.0388193	0.0340069	6546/5144/481/2934	4	astrocytes	CSC
GO:19039091	GO:1903909	regulation of receptor clustering	3/235	12/13319	0.00106049	0.0391203	0.0342705	388336/975/2934	3	astrocytes	CSC
GO:00713202	GO:0071320	cellular response to cAMP	5/235	45/13319	0.00112623	0.0408616	0.035796	6546/358/351/3709/677	5	astrocytes	CSC
GO:00342492	GO:0034249	negative regulation of cellular amide metabolic process	9/235	146/13319	0.00113231	0.0408616	0.035796	1191/57142/1612/6774/677/23367/2597/23112/1153	9	astrocytes	CSC
GO:00507673	GO:0050767	regulation of neurogenesis	14/235	309/13319	0.00119182	0.0425468	0.0372723	6092/4131/8553/7869/2043/26011/7143/8997/57142/80031/3572/23500/79365/5364	14	astrocytes	CSC
GO:00015081	GO:0001508	action potential	8/235	121/13319	0.00135542	0.0475548	0.0416595	29119/287/6546/2697/481/9722/2316/3751	8	astrocytes	CSC
GO:00358131	GO:0035813	regulation of renal sodium excretion	3/235	13/13319	0.00136076	0.0475548	0.0416595	1910/183/2771	3	astrocytes	CSC
GO:00017645	GO:0001764	neuron migration	11/213	133/13319	9.26e-06	0.0202062	0.0183862	1496/4915/2066/10718/2823/7422/54541/23768/23245/26053/23284	11	astrocytes	Old
GO:00508088	GO:0050808	synapse organization	19/213	387/13319	1.46e-05	0.0202062	0.0183862	1607/1496/4915/4774/2066/2823/66000/1000/10243/22866/23657/23768/57689/10611/577/5728/783/2895/23284	19	astrocytes	Old
GO:00381791	GO:0038179	neurotrophin signaling pathway	6/213	36/13319	2.03e-05	0.0202062	0.0183862	4915/66000/54541/9863/10818/4916	6	astrocytes	Old
GO:00430874	GO:0043087	regulation of GTPase activity	19/213	425/13319	5.28e-05	0.0393664	0.0358205	23527/4915/134957/9743/121512/7813/132864/93627/6000/81846/80005/9779/577/23236/23092/143872/9732/80243/4916	19	astrocytes	Old
GO:19900901	GO:1990090	cellular response to nerve growth factor stimulus	6/213	46/13319	8.56e-05	0.0442055	0.0402237	23527/4915/66000/9863/5728/4916	6	astrocytes	Old
GO:00480111	GO:0048011	neurotrophin TRK receptor signaling pathway	5/213	30/13319	0.000102669	0.0442055	0.0402237	4915/66000/54541/10818/4916	5	astrocytes	Old
GO:19900891	GO:1990089	response to nerve growth factor	6/213	48/13319	0.000109244	0.0442055	0.0402237	23527/4915/66000/9863/5728/4916	6	astrocytes	Old
GO:00613511	GO:0061351	neural precursor cell proliferation	9/213	121/13319	0.000138847	0.0442055	0.0402237	6660/6095/1000/9283/7422/1495/5803/10818/9760	9	astrocytes	Old
GO:00860141	GO:0086014	atrial cardiac muscle cell action potential	4/213	18/13319	0.000163175	0.0442055	0.0402237	3781/2697/783/287	4	astrocytes	Old
GO:00860261	GO:0086026	atrial cardiac muscle cell to AV node cell signaling	4/213	18/13319	0.000163175	0.0442055	0.0402237	3781/2697/783/287	4	astrocytes	Old
GO:00860661	GO:0086066	atrial cardiac muscle cell to AV node cell communication	4/213	18/13319	0.000163175	0.0442055	0.0402237	3781/2697/783/287	4	astrocytes	Old
GO:00485112	GO:0048511	rhythmic process	13/213	252/13319	0.00020993	0.048583	0.0442069	6095/3751/5602/55366/4915/2560/10891/23239/64839/658/8850/5728/8553	13	astrocytes	Old
GO:00109756	GO:0010975	regulation of neuron projection development	17/213	397/13319	0.000220491	0.048583	0.0442069	1496/4915/114788/257194/1272/1000/23327/7422/9863/9760/57689/10611/577/5728/10690/4916/2895	17	astrocytes	Old
GO:00508076	GO:0050807	regulation of synapse organization	11/213	191/13319	0.000252638	0.048583	0.0442069	1607/1496/4915/2823/1000/23657/23768/10611/577/5728/2895	11	astrocytes	Old
GO:00030137	GO:0003013	circulatory system process	19/213	486/13319	0.000301317	0.048583	0.0442069	3751/6507/3781/6263/2697/9283/23327/7422/340481/83943/6446/8671/5144/80005/143872/9732/783/1756/287	19	astrocytes	Old
GO:00074163	GO:0007416	synapse assembly	10/213	164/13319	0.000305636	0.048583	0.0442069	4915/2066/2823/1000/23768/10611/577/5728/2895/23284	10	astrocytes	Old
GO:00080156	GO:0008015	blood circulation	17/213	409/13319	0.00031219	0.048583	0.0442069	3751/3781/6263/2697/9283/23327/7422/340481/83943/6446/5144/80005/143872/9732/783/1756/287	17	astrocytes	Old
GO:00508047	GO:0050804	modulation of chemical synaptic transmission	16/213	372/13319	0.000321779	0.048583	0.0442069	1607/4915/10718/66000/134957/1000/5332/23657/152404/57689/23236/5728/783/22849/2895/2259	16	astrocytes	Old
GO:00991777	GO:0099177	regulation of trans-synaptic signaling	16/213	373/13319	0.00033151	0.048583	0.0442069	1607/4915/10718/66000/134957/1000/5332/23657/152404/57689/23236/5728/783/22849/2895/2259	16	astrocytes	Old
GO:19035227	GO:1903522	regulation of blood circulation	12/213	231/13319	0.000344775	0.048583	0.0442069	3751/3781/6263/2697/340481/5144/80005/143872/9732/783/1756/287	12	astrocytes	Old
GO:00343293	GO:0034329	cell junction assembly	16/213	376/13319	0.000362244	0.048583	0.0442069	6385/4915/2066/2823/2697/1000/56288/7422/1495/23768/10611/577/1008/5728/2895/23284	16	astrocytes	Old
GO:00148292	GO:0014829	vascular associated smooth muscle contraction	4/213	22/13319	0.000370986	0.048583	0.0442069	340481/80005/143872/9732	4	astrocytes	Old
GO:00423913	GO:0042391	regulation of membrane potential	16/213	378/13319	0.000384074	0.048583	0.0442069	3751/4915/2560/3781/66000/2697/23327/2565/8671/152404/5728/783/1756/287/2895/2259	16	astrocytes	Old
GO:00508036	GO:0050803	regulation of synapse structure or activity	11/213	201/13319	0.000391272	0.048583	0.0442069	1607/1496/4915/2823/1000/23657/23768/10611/577/5728/2895	11	astrocytes	Old
GO:00440577	GO:0044057	regulation of system process	18/213	459/13319	0.000419355	0.0499872	0.0454846	3751/10891/3781/6263/66000/2697/56288/340481/6446/152404/5144/80005/5728/143872/9732/783/1756/287	18	astrocytes	Old
GO:00228985	GO:0022898	regulation of transmembrane transporter activity	1967-09-01	231/13319	2.17e-06	0.0018545	0.00165333	388336/351/783/9472/10768/5144/596/287/1740	9	astrocytes	F
GO:00440578	GO:0044057	regulation of system process	1967-12-01	459/13319	2.6e-06	0.0018545	0.00165333	388336/351/783/9472/3709/5578/29119/10768/5144/10659/2309/287	12	astrocytes	F
GO:00324095	GO:0032409	regulation of transporter activity	1967-09-01	242/13319	3.18e-06	0.0018545	0.00165333	388336/351/783/9472/10768/5144/596/287/1740	9	astrocytes	F
GO:20012571	GO:2001257	regulation of cation channel activity	1967-07-01	156/13319	1.28e-05	0.00532035	0.0047432	388336/351/783/9472/5144/287/1740	7	astrocytes	F
GO:00324121	GO:0032412	regulation of ion transmembrane transporter activity	1967-08-01	223/13319	1.52e-05	0.00532035	0.0047432	388336/351/783/9472/10768/5144/287/1740	8	astrocytes	F
GO:00613373	GO:0061337	cardiac conduction	1967-06-01	127/13319	4.14e-05	0.0120818	0.0107712	783/3709/29119/10768/5144/287	6	astrocytes	F
GO:00080165	GO:0008016	regulation of heart contraction	1967-07-01	201/13319	6.49e-05	0.016236	0.0144747	783/3709/29119/10768/5144/10659/287	7	astrocytes	F
GO:00860653	GO:0086065	cell communication involved in cardiac conduction	1967-04-01	51/13319	0.000122336	0.0225872	0.020137	783/29119/5144/287	4	astrocytes	F
GO:00508089	GO:0050808	synapse organization	1967-09-01	387/13319	0.000129591	0.0225872	0.020137	388336/351/783/23284/85461/8499/26037/8404/4131	9	astrocytes	F
GO:00600475	GO:0060047	heart contraction	1967-07-01	227/13319	0.000138933	0.0225872	0.020137	783/3709/29119/10768/5144/10659/287	7	astrocytes	F
GO:00072041	GO:0007204	positive regulation of cytosolic calcium ion concentration	1967-07-01	231/13319	0.000154795	0.0225872	0.020137	3685/783/9472/3709/5144/596/287	7	astrocytes	F
GO:19035228	GO:1903522	regulation of blood circulation	1967-07-01	231/13319	0.000154795	0.0225872	0.020137	783/3709/29119/10768/5144/10659/287	7	astrocytes	F
GO:00030155	GO:0003015	heart process	1967-07-01	236/13319	0.000176659	0.0237946	0.0212134	783/3709/29119/10768/5144/10659/287	7	astrocytes	F
GO:00356373	GO:0035637	multicellular organismal signaling	1967-06-01	173/13319	0.000228077	0.0273716	0.0244023	783/3709/29119/10768/5144/287	6	astrocytes	F
GO:00108803	GO:0010880	regulation of release of sequestered calcium ion into cytosol by sarcoplasmic reticulum	1967-03-01	26/13319	0.000291199	0.0273716	0.0244023	9472/5144/287	3	astrocytes	F
GO:00902573	GO:0090257	regulation of muscle system process	1967-06-01	184/13319	0.000317898	0.0273716	0.0244023	9472/5578/29119/5144/2309/287	6	astrocytes	F
GO:00068743	GO:0006874	cellular calcium ion homeostasis	1967-08-01	345/13319	0.000321761	0.0273716	0.0244023	3685/351/783/9472/3709/5144/596/287	8	astrocytes	F
GO:00514801	GO:0051480	regulation of cytosolic calcium ion concentration	1967-07-01	263/13319	0.000342124	0.0273716	0.0244023	3685/783/9472/3709/5144/596/287	7	astrocytes	F
GO:00860035	GO:0086003	cardiac muscle cell contraction	1967-04-01	67/13319	0.000353249	0.0273716	0.0244023	783/29119/5144/287	4	astrocytes	F
GO:00148083	GO:0014808	release of sequestered calcium ion into cytosol by sarcoplasmic reticulum	1967-03-01	28/13319	0.000364282	0.0273716	0.0244023	9472/5144/287	3	astrocytes	F
GO:19035143	GO:1903514	release of sequestered calcium ion into cytosol by endoplasmic reticulum	1967-03-01	28/13319	0.000364282	0.0273716	0.0244023	9472/5144/287	3	astrocytes	F
GO:00604023	GO:0060402	calcium ion transport into cytosol	1967-05-01	122/13319	0.000364434	0.0273716	0.0244023	9472/3709/5144/596/287	5	astrocytes	F
GO:00030125	GO:0003012	muscle system process	1967-08-01	352/13319	0.000368121	0.0273716	0.0244023	783/9472/1837/5578/29119/5144/2309/287	8	astrocytes	F
GO:00550743	GO:0055074	calcium ion homeostasis	1967-08-01	353/13319	0.000375167	0.0273716	0.0244023	3685/351/783/9472/3709/5144/596/287	8	astrocytes	F
GO:19010191	GO:1901019	regulation of calcium ion transmembrane transporter activity	1967-04-01	74/13319	0.00051649	0.031276	0.0278832	783/9472/5144/287	4	astrocytes	F
GO:00508048	GO:0050804	modulation of chemical synaptic transmission	1967-08-01	372/13319	0.000531453	0.031276	0.0278832	3908/388336/351/783/9162/8499/26037/4131	8	astrocytes	F
GO:00991778	GO:0099177	regulation of trans-synaptic signaling	1967-08-01	373/13319	0.000540954	0.031276	0.0278832	3908/388336/351/783/9162/8499/26037/4131	8	astrocytes	F
GO:00702963	GO:0070296	sarcoplasmic reticulum calcium ion transport	1967-03-01	32/13319	0.000543666	0.031276	0.0278832	9472/5144/287	3	astrocytes	F
GO:00860041	GO:0086004	regulation of cardiac muscle cell contraction	1967-03-01	32/13319	0.000543666	0.031276	0.0278832	29119/5144/287	3	astrocytes	F
GO:00725033	GO:0072503	cellular divalent inorganic cation homeostasis	1967-08-01	374/13319	0.000550593	0.031276	0.0278832	3685/351/783/9472/3709/5144/596/287	8	astrocytes	F
GO:00347625	GO:0034762	regulation of transmembrane transport	1967-09-01	473/13319	0.000570541	0.031276	0.0278832	388336/351/783/9472/10768/5144/596/287/1740	9	astrocytes	F
GO:00105221	GO:0010522	regulation of calcium ion transport into cytosol	1967-04-01	76/13319	0.000571578	0.031276	0.0278832	9472/5144/596/287	4	astrocytes	F
GO:19040625	GO:1904062	regulation of cation transmembrane transport	1967-07-01	289/13319	0.000601701	0.0319266	0.0284632	388336/351/783/9472/5144/287/1740	7	astrocytes	F
GO:19031151	GO:1903115	regulation of actin filament-based movement	1967-03-01	34/13319	0.000651213	0.0335375	0.0298993	29119/5144/287	3	astrocytes	F
GO:00069415	GO:0006941	striated muscle contraction	1967-05-01	141/13319	0.000706256	0.0337705	0.0301071	783/1837/29119/5144/287	5	astrocytes	F
GO:00725073	GO:0072507	divalent inorganic cation homeostasis	1967-08-01	389/13319	0.000712716	0.0337705	0.0301071	3685/351/783/9472/3709/5144/596/287	8	astrocytes	F
GO:00604011	GO:0060401	cytosolic calcium ion transport	1967-05-01	143/13319	0.000752723	0.0337705	0.0301071	9472/3709/5144/596/287	5	astrocytes	F
GO:00020271	GO:0002027	regulation of heart rate	1967-04-01	82/13319	0.000761826	0.0337705	0.0301071	783/29119/5144/287	4	astrocytes	F
GO:00860911	GO:0086091	regulation of heart rate by cardiac conduction	1967-03-01	36/13319	0.000771456	0.0337705	0.0301071	783/29119/287	3	astrocytes	F
GO:19010211	GO:1901021	positive regulation of calcium ion transmembrane transporter activity	1967-03-01	36/13319	0.000771456	0.0337705	0.0301071	783/9472/287	3	astrocytes	F
GO:19033113	GO:1903311	regulation of mRNA metabolic process	1967-07-01	303/13319	0.00079558	0.0339771	0.0302913	23034/5578/10768/10659/6651/23198/10150	7	astrocytes	F
GO:00080157	GO:0008015	blood circulation	1967-08-01	409/13319	0.000986835	0.0395177	0.0352309	783/5139/3709/29119/10768/5144/10659/287	8	astrocytes	F
GO:00512091	GO:0051209	release of sequestered calcium ion into cytosol	1967-04-01	88/13319	0.000993022	0.0395177	0.0352309	9472/3709/5144/287	4	astrocytes	F
GO:01060273	GO:0106027	neuron projection organization	1967-04-01	88/13319	0.000993022	0.0395177	0.0352309	351/85461/8499/26037	4	astrocytes	F
GO:00512831	GO:0051283	negative regulation of sequestering of calcium ion	1967-04-01	89/13319	0.00103585	0.0403061	0.0359337	9472/3709/5144/287	4	astrocytes	F
GO:00512821	GO:0051282	regulation of sequestering of calcium ion	1967-04-01	91/13319	0.00112538	0.0428378	0.0381907	9472/3709/5144/287	4	astrocytes	F
GO:00512081	GO:0051208	sequestering of calcium ion	1967-04-01	95/13319	0.00132049	0.0491954	0.0438587	9472/3709/5144/287	4	astrocytes	F
GO:00621974	GO:0062197	cellular response to chemical stress	1964-10-01	293/13319	1.21e-06	0.00232776	0.0018987	3303/3304/3725/2353/3315/358/4504/677/5052/4638	10	astrocytes	M
GO:00900846	GO:0090084	negative regulation of inclusion body assembly	1964-03-01	10/13319	1.24e-05	0.00811201	0.0066168	3303/3304/6653	3	astrocytes	M
GO:00105061	GO:0010506	regulation of autophagy	1964-09-01	301/13319	1.26e-05	0.00811201	0.0066168	2597/2670/3315/5660/4504/26353/6625/53373/11180	9	astrocytes	M
GO:00345993	GO:0034599	cellular response to oxidative stress	1964-08-01	249/13319	2.39e-05	0.00920272	0.00750648	3303/3304/3725/2353/3315/358/4504/5052	8	astrocytes	M
GO:00515913	GO:0051591	response to cAMP	1964-05-01	77/13319	3.31e-05	0.00920272	0.00750648	3725/2353/1811/358/677	5	astrocytes	M
GO:00456397	GO:0045639	positive regulation of myeloid cell differentiation	1964-05-01	78/13319	3.52e-05	0.00920272	0.00750648	3303/3304/3725/2353/677	5	astrocytes	M
GO:19001534	GO:1900153	positive regulation of nuclear-transcribed mRNA catabolic process, deadenylation-dependent decay	1964-03-01	14/13319	3.71e-05	0.00920272	0.00750648	678/10140/677	3	astrocytes	M
GO:00098951	GO:0009895	negative regulation of catabolic process	1964-08-01	269/13319	4.15e-05	0.00920272	0.00750648	2905/4504/1471/10140/6625/54541/11180/6653	8	astrocytes	M
GO:00900836	GO:0090083	regulation of inclusion body assembly	1964-03-01	15/13319	4.62e-05	0.00920272	0.00750648	3303/3304/6653	3	astrocytes	M
GO:19001514	GO:1900151	regulation of nuclear-transcribed mRNA catabolic process, deadenylation-dependent decay	1964-03-01	16/13319	5.67e-05	0.00920272	0.00750648	678/10140/677	3	astrocytes	M
GO:00069793	GO:0006979	response to oxidative stress	1964-09-01	371/13319	6.52e-05	0.00920272	0.00750648	3303/3304/3725/348/2353/3315/358/4504/5052	9	astrocytes	M
GO:00713852	GO:0071385	cellular response to glucocorticoid stimulus	1964-04-01	46/13319	6.8e-05	0.00920272	0.00750648	678/358/677/54541	4	astrocytes	M
GO:00109511	GO:0010951	negative regulation of endopeptidase activity	1964-06-01	146/13319	6.95e-05	0.00920272	0.00750648	27151/2597/358/4504/1471/6653	6	astrocytes	M
GO:00342493	GO:0034249	negative regulation of cellular amide metabolic process	1964-06-01	146/13319	6.95e-05	0.00920272	0.00750648	2597/348/678/10140/677/6653	6	astrocytes	M
GO:00715604	GO:0071560	cellular response to transforming growth factor beta stimulus	1964-07-01	214/13319	7.16e-05	0.00920272	0.00750648	3303/7316/3725/2353/678/677/7049	7	astrocytes	M
GO:00071782	GO:0007178	transmembrane receptor protein serine/threonine kinase signaling pathway	1964-08-01	296/13319	8.13e-05	0.00965811	0.00787793	3303/7316/3725/2353/3280/10140/6653/7049	8	astrocytes	M
GO:00715594	GO:0071559	response to transforming growth factor beta	1964-07-01	220/13319	8.52e-05	0.00965811	0.00787793	3303/7316/3725/2353/678/677/7049	7	astrocytes	M
GO:00104661	GO:0010466	negative regulation of peptidase activity	1964-06-01	153/13319	9.02e-05	0.00965811	0.00787793	27151/2597/358/4504/1471/6653	6	astrocytes	M
GO:00713843	GO:0071384	cellular response to corticosteroid stimulus	1964-04-01	51/13319	0.000102271	0.0102035	0.00832279	678/358/677/54541	4	astrocytes	M
GO:00485144	GO:0048514	blood vessel morphogenesis	1964-10-01	496/13319	0.000116339	0.0102035	0.00832279	3725/348/3726/3315/3280/358/51129/677/7049/4638	10	astrocytes	M
GO:00712482	GO:0071248	cellular response to metal ion	1964-06-01	161/13319	0.000119417	0.0102035	0.00832279	3725/2353/3726/358/4504/3727	6	astrocytes	M
GO:00513844	GO:0051384	response to glucocorticoid	1964-05-01	102/13319	0.000127188	0.0102035	0.00832279	2353/678/358/677/54541	5	astrocytes	M
GO:00902872	GO:0090287	regulation of cellular response to growth factor stimulus	1964-07-01	235/13319	0.000128564	0.0102035	0.00832279	3303/7316/3280/4504/10140/6653/7049	7	astrocytes	M
GO:00420264	GO:0042026	protein refolding	1964-03-01	21/13319	0.000132307	0.0102035	0.00832279	3303/3304/6625	3	astrocytes	M
GO:00708415	GO:0070841	inclusion body assembly	1964-03-01	21/13319	0.000132307	0.0102035	0.00832279	3303/3304/6653	3	astrocytes	M
GO:00098962	GO:0009896	positive regulation of catabolic process	1964-09-01	411/13319	0.000142294	0.0105516	0.00860676	3303/3304/348/678/26353/10140/677/53373/6653	9	astrocytes	M
GO:00466833	GO:0046683	response to organophosphorus	1964-05-01	106/13319	0.000152486	0.0108886	0.00888166	3725/2353/1811/358/677	5	astrocytes	M
GO:00901011	GO:0090101	negative regulation of transmembrane receptor protein serine/threonine kinase signaling pathway	1964-05-01	112/13319	0.000197449	0.0135958	0.0110898	3303/7316/10140/6653/7049	5	astrocytes	M
GO:00319604	GO:0031960	response to corticosteroid	1964-05-01	116/13319	0.000232613	0.0148899	0.0121454	2353/678/358/677/54541	5	astrocytes	M
GO:00517021	GO:0051702	biological process involved in interaction with symbiont	1964-04-01	63/13319	0.000233486	0.0148899	0.0121454	2597/3725/348/358	4	astrocytes	M
GO:00140744	GO:0014074	response to purine-containing compound	1964-05-01	117/13319	0.000242105	0.0148899	0.0121454	3725/2353/1811/358/677	5	astrocytes	M
GO:00712411	GO:0071241	cellular response to inorganic substance	1964-06-01	184/13319	0.000247135	0.0148899	0.0121454	3725/2353/3726/358/4504/3727	6	astrocytes	M
GO:00003023	GO:0000302	response to reactive oxygen species	1964-06-01	186/13319	0.000261972	0.0151726	0.012376	3725/348/2353/358/4504/5052	6	astrocytes	M
GO:00421762	GO:0042176	regulation of protein catabolic process	1964-08-01	352/13319	0.000267567	0.0151726	0.012376	3303/3304/348/2670/2905/1471/6625/6653	8	astrocytes	M
GO:00313313	GO:0031331	positive regulation of cellular catabolic process	1964-08-01	356/13319	0.000288766	0.0157318	0.0128321	3303/3304/348/678/26353/10140/677/53373	8	astrocytes	M
GO:00610132	GO:0061013	regulation of mRNA catabolic process	1964-06-01	190/13319	0.000293748	0.0157318	0.0128321	3303/7316/3315/678/10140/677	6	astrocytes	M
GO:00309012	GO:0030901	midbrain development	1964-04-01	71/13319	0.000370073	0.0192838	0.0157294	1152/3280/2648/11240	4	astrocytes	M
GO:00346141	GO:0034614	cellular response to reactive oxygen species	1964-05-01	132/13319	0.000422965	0.0213606	0.0174234	3725/2353/358/4504/5052	5	astrocytes	M
GO:00712762	GO:0071276	cellular response to cadmium ion	1964-03-01	31/13319	0.000432087	0.0213606	0.0174234	3725/2353/4504	3	astrocytes	M
GO:00092663	GO:0009266	response to temperature stimulus	1964-06-01	206/13319	0.000452347	0.0215204	0.0175537	3303/3304/2353/818/37/26353	6	astrocytes	M
GO:00610613	GO:0061061	muscle structure development	1964-09-01	482/13319	0.000463041	0.0215204	0.0175537	3398/2353/3280/2648/677/1496/3679/7049/4638	9	astrocytes	M
GO:00900921	GO:0090092	regulation of transmembrane receptor protein serine/threonine kinase signaling pathway	1964-06-01	208/13319	0.000476125	0.0215204	0.0175537	3303/7316/3280/10140/6653/7049	6	astrocytes	M
GO:19033132	GO:1903313	positive regulation of mRNA metabolic process	1964-04-01	76/13319	0.000479966	0.0215204	0.0175537	678/10140/677/6625	4	astrocytes	M
GO:19000342	GO:1900034	regulation of cellular response to heat	1964-04-01	77/13319	0.000504453	0.0220046	0.0179488	3303/3304/818/26353	4	astrocytes	M
GO:00709971	GO:0070997	neuron death	1964-07-01	295/13319	0.000513594	0.0220046	0.0179488	2597/3725/348/2353/4504/54541/6653	7	astrocytes	M
GO:00069141	GO:0006914	autophagy	1964-09-01	492/13319	0.000537265	0.0220393	0.017977	2597/2670/3315/5660/4504/26353/6625/53373/11180	9	astrocytes	M
GO:00619191	GO:0061919	process utilizing autophagic mechanism	1964-09-01	492/13319	0.000537265	0.0220393	0.017977	2597/2670/3315/5660/4504/26353/6625/53373/11180	9	astrocytes	M
GO:00016662	GO:0001666	response to hypoxia	1964-07-01	299/13319	0.0005565	0.0223527	0.0182327	7316/358/51129/4504/677/54541/7049	7	astrocytes	M
GO:19033114	GO:1903311	regulation of mRNA metabolic process	1964-07-01	303/13319	0.00060222	0.0236955	0.019328	3303/7316/3315/678/10140/677/6625	7	astrocytes	M
GO:00714701	GO:0071470	cellular response to osmotic stress	1964-03-01	35/13319	0.000620587	0.0239298	0.0195191	358/677/4638	3	astrocytes	M
GO:00313301	GO:0031330	negative regulation of cellular catabolic process	1964-06-01	221/13319	0.000655446	0.0247784	0.0202113	4504/1471/10140/6625/11180/6653	6	astrocytes	M
GO:00362932	GO:0036293	response to decreased oxygen levels	1964-07-01	311/13319	0.000702634	0.0255889	0.0208724	7316/358/51129/4504/677/54541/7049	7	astrocytes	M
GO:00458611	GO:0045861	negative regulation of proteolysis	1964-06-01	224/13319	0.00070343	0.0255889	0.0208724	27151/2597/358/4504/1471/6653	6	astrocytes	M
GO:19037064	GO:1903706	regulation of hemopoiesis	1964-07-01	314/13319	0.00074355	0.0265475	0.0216543	3303/3304/3725/2353/678/2648/677	7	astrocytes	M
GO:00607111	GO:0060711	labyrinthine layer development	1964-03-01	38/13319	0.00079172	0.0272578	0.0222336	3726/3280/677	3	astrocytes	M
GO:00704233	GO:0070423	nucleotide-binding oligomerization domain containing signaling pathway	1964-03-01	38/13319	0.00079172	0.0272578	0.0222336	3303/3304/7316	3	astrocytes	M
GO:00358723	GO:0035872	nucleotide-binding domain, leucine rich repeat containing receptor signaling pathway	1964-03-01	39/13319	0.000854768	0.0289121	0.0235831	3303/3304/7316	3	astrocytes	M
GO:00300995	GO:0030099	myeloid cell differentiation	1964-07-01	324/13319	0.000893787	0.0297107	0.0242344	3303/3304/3725/2353/3726/677/7049	7	astrocytes	M
GO:00513461	GO:0051346	negative regulation of hydrolase activity	1964-07-01	325/13319	0.000910041	0.0297383	0.0242569	27151/2597/358/51129/4504/1471/6653	7	astrocytes	M
GO:00027634	GO:0002763	positive regulation of myeloid leukocyte differentiation	1964-03-01	41/13319	0.00099023	0.0310277	0.0253087	3725/2353/677	3	astrocytes	M
GO:00456576	GO:0045657	positive regulation of monocyte differentiation	1964-02-01	10/13319	0.000997779	0.0310277	0.0253087	3725/677	2	astrocytes	M
GO:20011351	GO:2001135	regulation of endocytic recycling	1964-02-01	10/13319	0.000997779	0.0310277	0.0253087	65009/6653	2	astrocytes	M
GO:00972371	GO:0097237	cellular response to toxic substance	1964-04-01	93/13319	0.00102772	0.0310433	0.0253214	348/4504/10715/5052	4	astrocytes	M
GO:00704822	GO:0070482	response to oxygen levels	1964-07-01	332/13319	0.00103048	0.0310433	0.0253214	7316/358/51129/4504/677/54541/7049	7	astrocytes	M
GO:00456465	GO:0045646	regulation of erythrocyte differentiation	1964-03-01	42/13319	0.00106276	0.0315232	0.0257128	3303/3304/677	3	astrocytes	M
GO:00343801	GO:0034380	high-density lipoprotein particle assembly	1964-02-01	11/13319	0.00121573	0.0342357	0.0279254	348/3931	2	astrocytes	M
GO:00714721	GO:0071472	cellular response to salt stress	1964-02-01	11/13319	0.00121573	0.0342357	0.0279254	358/677	2	astrocytes	M
GO:19032654	GO:1903265	positive regulation of tumor necrosis factor-mediated signaling pathway	1964-02-01	11/13319	0.00121573	0.0342357	0.0279254	3303/3304	2	astrocytes	M
GO:00069864	GO:0006986	response to unfolded protein	1964-05-01	167/13319	0.00122524	0.0342357	0.0279254	3303/3304/3315/37/26353	5	astrocytes	M
GO:00302183	GO:0030218	erythrocyte differentiation	1964-04-01	99/13319	0.00129687	0.0344638	0.0281114	3303/3304/677/7049	4	astrocytes	M
GO:00713203	GO:0071320	cellular response to cAMP	1964-03-01	45/13319	0.00130024	0.0344638	0.0281114	1811/358/677	3	astrocytes	M
GO:00434882	GO:0043488	regulation of mRNA stability	1964-05-01	171/13319	0.00136102	0.0344638	0.0281114	3303/7316/3315/678/677	5	astrocytes	M
GO:00094162	GO:0009416	response to light stimulus	1964-06-01	255/13319	0.00137546	0.0344638	0.0281114	3398/2353/358/65009/3727/10715	6	astrocytes	M
GO:00071792	GO:0007179	transforming growth factor beta receptor signaling pathway	1964-05-01	172/13319	0.00139664	0.0344638	0.0281114	3303/7316/3725/2353/7049	5	astrocytes	M
GO:00064025	GO:0006402	mRNA catabolic process	1964-07-01	351/13319	0.00142162	0.0344638	0.0281114	3303/3304/7316/3315/678/10140/677	7	astrocytes	M
GO:00068331	GO:0006833	water transport	1964-02-01	12/13319	0.00145436	0.0344638	0.0281114	361/358	2	astrocytes	M
GO:00344331	GO:0034433	steroid esterification	1964-02-01	12/13319	0.00145436	0.0344638	0.0281114	348/3931	2	astrocytes	M
GO:00344341	GO:0034434	sterol esterification	1964-02-01	12/13319	0.00145436	0.0344638	0.0281114	348/3931	2	astrocytes	M
GO:00344351	GO:0034435	cholesterol esterification	1964-02-01	12/13319	0.00145436	0.0344638	0.0281114	348/3931	2	astrocytes	M
GO:00704244	GO:0070424	regulation of nucleotide-binding oligomerization domain containing signaling pathway	1964-02-01	12/13319	0.00145436	0.0344638	0.0281114	3303/3304	2	astrocytes	M
GO:00972013	GO:0097201	negative regulation of transcription from RNA polymerase II promoter in response to stress	1964-02-01	12/13319	0.00145436	0.0344638	0.0281114	3303/3725	2	astrocytes	M
GO:00713832	GO:0071383	cellular response to steroid hormone stimulus	1964-05-01	174/13319	0.00146993	0.0344638	0.0281114	678/358/677/54541/11240	5	astrocytes	M
GO:19012141	GO:1901214	regulation of neuron death	1964-06-01	259/13319	0.00148917	0.0344638	0.0281114	3725/348/2353/4504/54541/6653	6	astrocytes	M
GO:00436182	GO:0043618	regulation of transcription from RNA polymerase II promoter in response to stress	1964-04-01	103/13319	0.00150153	0.0344638	0.0281114	3303/7316/3725/4504	4	astrocytes	M
GO:00341013	GO:0034101	erythrocyte homeostasis	1964-04-01	105/13319	0.00161187	0.036561	0.0298221	3303/3304/677/7049	4	astrocytes	M
GO:00436911	GO:0043691	reverse cholesterol transport	1964-02-01	13/13319	0.00171348	0.0378222	0.0308508	348/3931	2	astrocytes	M
GO:00717321	GO:0071732	cellular response to nitric oxide	1964-02-01	13/13319	0.00171348	0.0378222	0.0308508	358/4504	2	astrocytes	M
GO:00434872	GO:0043487	regulation of RNA stability	1964-05-01	181/13319	0.00174895	0.0378222	0.0308508	3303/7316/3315/678/677	5	astrocytes	M
GO:00466863	GO:0046686	response to cadmium ion	1964-03-01	50/13319	0.00176556	0.0378222	0.0308508	3725/2353/4504	3	astrocytes	M
GO:00610142	GO:0061014	positive regulation of mRNA catabolic process	1964-03-01	50/13319	0.00176556	0.0378222	0.0308508	678/10140/677	3	astrocytes	M
GO:00485454	GO:0048545	response to steroid hormone	1964-06-01	269/13319	0.00180491	0.0382402	0.0311918	2353/678/358/677/54541/11240	6	astrocytes	M
GO:00436203	GO:0043620	regulation of DNA-templated transcription in response to stress	1964-04-01	109/13319	0.00184926	0.038754	0.0316109	3303/7316/3725/4504	4	astrocytes	M
GO:00488442	GO:0048844	artery morphogenesis	1964-03-01	51/13319	0.00186951	0.0387572	0.0316135	348/3280/4638	3	astrocytes	M
GO:00510903	GO:0051090	regulation of DNA-binding transcription factor activity	1964-07-01	370/13319	0.00192069	0.0393946	0.0321334	3303/3398/3304/7316/3725/2353/3280	7	astrocytes	M
GO:00093142	GO:0009314	response to radiation	1964-07-01	372/13319	0.00198027	0.039611	0.0323099	3398/3725/2353/358/65009/3727/10715	7	astrocytes	M
GO:00343751	GO:0034375	high-density lipoprotein particle remodeling	1964-02-01	14/13319	0.00199288	0.039611	0.0323099	348/3931	2	astrocytes	M
GO:00704314	GO:0070431	nucleotide-binding oligomerization domain containing 2 signaling pathway	1964-02-01	14/13319	0.00199288	0.039611	0.0323099	3303/3304	2	astrocytes	M
GO:00359662	GO:0035966	response to topologically incorrect protein	1964-05-01	187/13319	0.00201755	0.0396922	0.0323761	3303/3304/3315/37/26353	5	astrocytes	M
GO:00346052	GO:0034605	cellular response to heat	1964-04-01	112/13319	0.0020425	0.0397771	0.0324454	3303/3304/818/26353	4	astrocytes	M
GO:00096361	GO:0009636	response to toxic substance	1964-05-01	188/13319	0.00206509	0.0398149	0.0324763	348/2353/4504/10715/5052	5	astrocytes	M
GO:00456376	GO:0045637	regulation of myeloid cell differentiation	1964-05-01	191/13319	0.00221264	0.0420575	0.0343054	3303/3304/3725/2353/677	5	astrocytes	M
GO:00432543	GO:0043254	regulation of protein-containing complex assembly	1964-07-01	380/13319	0.00223309	0.0420575	0.0343054	3303/3304/348/2670/3931/1496/6653	7	astrocytes	M
GO:00456861	GO:0045686	negative regulation of glial cell differentiation	1964-02-01	15/13319	0.00229236	0.0420575	0.0343054	3280/23500	2	astrocytes	M
GO:00717311	GO:0071731	response to nitric oxide	1964-02-01	15/13319	0.00229236	0.0420575	0.0343054	358/4504	2	astrocytes	M
GO:19021701	GO:1902170	cellular response to reactive nitrogen species	1964-02-01	15/13319	0.00229236	0.0420575	0.0343054	358/4504	2	astrocytes	M
GO:00518511	GO:0051851	modulation by host of symbiont process	1964-03-01	55/13319	0.00232326	0.0420575	0.0343054	3725/348/358	3	astrocytes	M
GO:00342481	GO:0034248	regulation of cellular amide metabolic process	1964-07-01	383/13319	0.0023341	0.0420575	0.0343054	2597/348/3315/678/10140/677/6653	7	astrocytes	M
GO:00064015	GO:0006401	RNA catabolic process	1964-07-01	385/13319	0.00240338	0.0429041	0.034996	3303/3304/7316/3315/678/10140/677	7	astrocytes	M
GO:00610774	GO:0061077	chaperone-mediated protein folding	1964-03-01	56/13319	0.00244641	0.0429041	0.034996	3303/3304/3315	3	astrocytes	M
GO:00082031	GO:0008203	cholesterol metabolic process	1964-04-01	118/13319	0.0024701	0.0429041	0.034996	348/3931/4504/37	4	astrocytes	M
GO:00507681	GO:0050768	negative regulation of neurogenesis	1964-04-01	118/13319	0.0024701	0.0429041	0.034996	3280/4504/23500/6653	4	astrocytes	M
GO:00455963	GO:0045596	negative regulation of cell differentiation	1964-08-01	500/13319	0.00260142	0.0434091	0.0354079	3398/3280/678/4504/10140/677/23500/6653	8	astrocytes	M
GO:00020212	GO:0002021	response to dietary excess	1964-02-01	16/13319	0.00261175	0.0434091	0.0354079	348/6653	2	astrocytes	M
GO:00602161	GO:0060216	definitive hemopoiesis	1964-02-01	16/13319	0.00261175	0.0434091	0.0354079	678/7049	2	astrocytes	M
GO:00611583	GO:0061158	3'-UTR-mediated mRNA destabilization	1964-02-01	16/13319	0.00261175	0.0434091	0.0354079	678/677	2	astrocytes	M
GO:00616842	GO:0061684	chaperone-mediated autophagy	1964-02-01	16/13319	0.00261175	0.0434091	0.0354079	2670/6625	2	astrocytes	M
GO:00519611	GO:0051961	negative regulation of nervous system development	1964-04-01	122/13319	0.00278716	0.0459286	0.037463	3280/4504/23500/6653	4	astrocytes	M
GO:00171481	GO:0017148	negative regulation of translation	1964-04-01	124/13319	0.0029557	0.0475904	0.0388186	2597/678/10140/677	4	astrocytes	M
GO:00309024	GO:0030902	hindbrain development	1964-04-01	124/13319	0.0029557	0.0475904	0.0388186	1152/3280/2648/1496	4	astrocytes	M
GO:00100384	GO:0010038	response to metal ion	1964-06-01	297/13319	0.00296206	0.0475904	0.0388186	3725/2353/3726/358/4504/3727	6	astrocytes	M
GO:00076116	GO:0007611	learning or memory	1964-05-01	205/13319	0.00300485	0.047879	0.0390539	3725/348/2353/2648/65009	5	astrocytes	M
GO:19026521	GO:1902652	secondary alcohol metabolic process	1964-04-01	125/13319	0.00304253	0.0480819	0.0392195	348/3931/4504/37	4	astrocytes	M
GO:00022623	GO:0002262	myeloid cell homeostasis	1964-04-01	126/13319	0.00313109	0.0485343	0.0395885	3303/3304/677/7049	4	astrocytes	M
GO:00096511	GO:0009651	response to salt stress	1964-02-01	18/13319	0.00330944	0.0485343	0.0395885	358/677	2	astrocytes	M
GO:00194301	GO:0019430	removal of superoxide radicals	1964-02-01	18/13319	0.00330944	0.0485343	0.0395885	4504/5052	2	astrocytes	M
GO:00456555	GO:0045655	regulation of monocyte differentiation	1964-02-01	18/13319	0.00330944	0.0485343	0.0395885	3725/677	2	astrocytes	M
GO:00607161	GO:0060716	labyrinthine layer blood vessel development	1964-02-01	18/13319	0.00330944	0.0485343	0.0395885	3726/3280	2	astrocytes	M
GO:19016734	GO:1901673	regulation of mitotic spindle assembly	1964-02-01	18/13319	0.00330944	0.0485343	0.0395885	3303/3304	2	astrocytes	M
GO:19024301	GO:1902430	negative regulation of amyloid-beta formation	1964-02-01	18/13319	0.00330944	0.0485343	0.0395885	348/6653	2	astrocytes	M
GO:20007371	GO:2000737	negative regulation of stem cell differentiation	1964-02-01	18/13319	0.00330944	0.0485343	0.0395885	3280/678	2	astrocytes	M
GO:00305091	GO:0030509	BMP signaling pathway	1964-04-01	128/13319	0.00331347	0.0485343	0.0395885	3280/10140/6653/7049	4	astrocytes	M
GO:00525483	GO:0052548	regulation of endopeptidase activity	1964-06-01	304/13319	0.00332289	0.0485343	0.0395885	27151/2597/358/4504/1471/6653	6	astrocytes	M
GO:00603952	GO:0060395	SMAD protein signal transduction	1964-03-01	63/13319	0.00342206	0.049607	0.0404634	3725/2353/10140	3	astrocytes	M
GO:00319605	GO:0031960	response to corticosteroid	8/104	116/13319	3.34e-06	0.00796519	0.00688167	133/54541/1843/2353/4129/6446/678/677	8	astrocytes	Old men
GO:00094092	GO:0009409	response to cold	5/104	39/13319	1.23e-05	0.0115596	0.00998713	133/2353/3320/10891/27344	5	astrocytes	Old men
GO:00513845	GO:0051384	response to glucocorticoid	7/104	102/13319	1.45e-05	0.0115596	0.00998713	133/54541/1843/2353/4129/678/677	7	astrocytes	Old men
GO:00092664	GO:0009266	response to temperature stimulus	9/104	206/13319	3.28e-05	0.0196089	0.0169415	133/3304/3303/2353/3320/80036/10891/26353/27344	9	astrocytes	Old men
GO:00485455	GO:0048545	response to steroid hormone	10/104	269/13319	4.7e-05	0.0212271	0.0183396	133/54541/1843/2353/4129/6446/678/677/7042/11240	10	astrocytes	Old men
GO:00900847	GO:0090084	negative regulation of inclusion body assembly	3/104	10/13319	5.33e-05	0.0212271	0.0183396	3304/3303/6653	3	astrocytes	Old men
GO:20012396	GO:2001239	regulation of extrinsic apoptotic signaling pathway in absence of ligand	4/104	34/13319	0.000135862	0.03967	0.0342736	3304/3303/1495/8406	4	astrocytes	Old men
GO:19001535	GO:1900153	positive regulation of nuclear-transcribed mRNA catabolic process, deadenylation-dependent decay	3/104	14/13319	0.000158141	0.03967	0.0342736	10140/678/677	3	astrocytes	Old men
GO:00900837	GO:0090083	regulation of inclusion body assembly	3/104	15/13319	0.000196556	0.03967	0.0342736	3304/3303/6653	3	astrocytes	Old men
GO:00020213	GO:0002021	response to dietary excess	3/104	16/13319	0.000240545	0.03967	0.0342736	6653/10891/27344	3	astrocytes	Old men
GO:19001515	GO:1900151	regulation of nuclear-transcribed mRNA catabolic process, deadenylation-dependent decay	3/104	16/13319	0.000240545	0.03967	0.0342736	10140/678/677	3	astrocytes	Old men
GO:19016542	GO:1901654	response to ketone	7/104	160/13319	0.000253528	0.03967	0.0342736	54541/7049/1843/2353/4129/6446/7042	7	astrocytes	Old men
GO:00217624	GO:0021762	substantia nigra development	4/104	40/13319	0.000258286	0.03967	0.0342736	4129/60/11240/1152	4	astrocytes	Old men
GO:00715605	GO:0071560	cellular response to transforming growth factor beta stimulus	8/104	214/13319	0.000267732	0.03967	0.0342736	7316/3303/7049/2353/678/10891/677/7042	8	astrocytes	Old men
GO:00071581	GO:0007158	neuron cell-cell adhesion	3/104	17/13319	0.000290435	0.03967	0.0342736	22829/9369/23245	3	astrocytes	Old men
GO:00140745	GO:0014074	response to purine-containing compound	6/104	117/13319	0.000304377	0.03967	0.0342736	1811/1843/2353/10891/6263/677	6	astrocytes	Old men
GO:00715595	GO:0071559	response to transforming growth factor beta	8/104	220/13319	0.000322616	0.03967	0.0342736	7316/3303/7049/2353/678/10891/677/7042	8	astrocytes	Old men
GO:00069865	GO:0006986	response to unfolded protein	7/104	167/13319	0.00032912	0.03967	0.0342736	3304/3303/3315/135138/3320/5295/26353	7	astrocytes	Old men
GO:00508212	GO:0050821	protein stabilization	7/104	168/13319	0.000341256	0.03967	0.0342736	3304/3303/2597/3320/10891/5295/482	7	astrocytes	Old men
GO:00091351	GO:0009135	purine nucleoside diphosphate metabolic process	6/104	120/13319	0.000348856	0.03967	0.0342736	54541/2597/954/10891/2023/51422	6	astrocytes	Old men
GO:00091791	GO:0009179	purine ribonucleoside diphosphate metabolic process	6/104	120/13319	0.000348856	0.03967	0.0342736	54541/2597/954/10891/2023/51422	6	astrocytes	Old men
GO:00091851	GO:0009185	ribonucleoside diphosphate metabolic process	6/104	123/13319	0.000398275	0.0432309	0.0373502	54541/2597/954/10891/2023/51422	6	astrocytes	Old men
GO:00621975	GO:0062197	cellular response to chemical stress	9/104	293/13319	0.00047154	0.0489581	0.0422983	3304/3303/3315/2353/10891/9588/9283/4638/677	9	astrocytes	Old men
GO:00430875	GO:0043087	regulation of GTPase activity	23/218	425/13319	4.92e-07	0.00135612	0.00124408	577/4915/80243/134957/9743/121512/116984/23236/23092/90627/9628/85440/5362/9732/80005/26230/143872/4983/6000/9779/10144/93627/2776	23	astrocytes	Old women
GO:00435474	GO:0043547	positive regulation of GTPase activity	20/218	354/13319	1.48e-06	0.00139957	0.00128394	577/80243/134957/9743/116984/23236/23092/90627/9628/85440/9732/80005/26230/143872/4983/6000/9779/10144/93627/2776	20	astrocytes	Old women
GO:005080810	GO:0050808	synapse organization	21/218	387/13319	1.52e-06	0.00139957	0.00128394	783/577/4915/2823/23284/1496/9378/4774/57689/1000/8499/2066/5764/388336/10611/2895/23657/4983/23085/10243/10810	21	astrocytes	Old women
GO:00508049	GO:0050804	modulation of chemical synaptic transmission	20/218	372/13319	3.15e-06	0.00180909	0.00165961	783/4915/3908/9378/134957/57689/1000/8499/22849/23236/9162/5764/388336/5530/152404/2895/10718/23657/4983/23085	20	astrocytes	Old women
GO:00991779	GO:0099177	regulation of trans-synaptic signaling	20/218	373/13319	3.28e-06	0.00180909	0.00165961	783/4915/3908/9378/134957/57689/1000/8499/22849/23236/9162/5764/388336/5530/152404/2895/10718/23657/4983/23085	20	astrocytes	Old women
GO:00485113	GO:0048511	rhythmic process	16/218	252/13319	3.94e-06	0.00181	0.00166045	6095/2560/4915/3751/23239/8945/55366/1859/5602/5764/8850/55068/64839/8648/23077/2776	16	astrocytes	Old women
GO:00431131	GO:0043113	receptor clustering	7/218	50/13319	1.57e-05	0.00617932	0.00566875	9378/1000/5764/388336/9863/23657/10243	7	astrocytes	Old women
GO:00019411	GO:0001941	postsynaptic membrane organization	6/218	36/13319	2.32e-05	0.00720704	0.00661155	9378/1000/5764/388336/23657/10243	6	astrocytes	Old women
GO:00148293	GO:0014829	vascular associated smooth muscle contraction	5/218	22/13319	2.35e-05	0.00720704	0.00661155	5286/340481/9732/80005/143872	5	astrocytes	Old women
GO:00109757	GO:0010975	regulation of neuron projection development	19/218	397/13319	2.88e-05	0.00780848	0.00716331	577/4915/1496/23043/57689/221074/1000/8499/1272/5764/10611/5530/2895/9863/5362/26230/7422/257194/10690	19	astrocytes	Old women
GO:00459863	GO:0045986	negative regulation of smooth muscle contraction	4/218	12/13319	3.12e-05	0.00780848	0.00716331	9732/80005/143872/10203	4	astrocytes	Old women
GO:00309025	GO:0030902	hindbrain development	10/218	124/13319	3.61e-05	0.00827927	0.0075952	6095/1496/1272/5764/2895/5362/4983/8648/58155/596	10	astrocytes	Old women
GO:00220373	GO:0022037	metencephalon development	8/218	90/13319	0.000111003	0.0235241	0.0215805	6095/1272/5764/2895/4983/8648/58155/596	8	astrocytes	Old women
GO:00076232	GO:0007623	circadian rhythm	11/218	177/13319	0.000159103	0.0286862	0.026316	6095/4915/3751/23239/8945/55366/1859/5602/64839/23077/2776	11	astrocytes	Old women
GO:00516681	GO:0051668	localization within membrane	7/218	72/13319	0.00017079	0.0286862	0.026316	9378/1000/5764/388336/9863/23657/10243	7	astrocytes	Old women
GO:00459325	GO:0045932	negative regulation of muscle contraction	4/218	18/13319	0.000178405	0.0286862	0.026316	9732/80005/143872/10203	4	astrocytes	Old women
GO:00426921	GO:0042692	muscle cell differentiation	14/218	277/13319	0.000189661	0.0286862	0.026316	6095/577/55553/1496/1000/93145/10611/5530/287/10529/7422/596/9444/26057	14	astrocytes	Old women
[truncated: 2,958 more rows]

## Sheet: OPCs CSC vs BA4
	ID	Description	GeneRatio	BgRatio	pvalue	p.adjust	qvalue	geneID	Count	comparison
GO:0006614	GO:0006614	SRP-dependent cotranslational protein targeting to membrane	38/514	97/13319	8.14925e-29	3.4455e-25	3.23053e-25	RPL37/RPLP1/RPL34/RPS27/RPL37A/RPL10/RPL9/RPS19/RPS28/RPL13/RPL32/RPL23A/RPL24/RPL11/RPS14/RPL27A/RPS24/RPS18/RPS4X/RPL14/RPLP2/RPL28/RPL19/RPS15/RPL29/RPL30/RPL7A/RPS2/RPL13A/RPS27A/RPL18/RPL35/RPL36/RPL12/RPL5/RPL3/RPL8/RPS11	38	CSC vs BA4 OPCs
GO:0006613	GO:0006613	cotranslational protein targeting to membrane	38/514	102/13319	7.44884e-28	1.57468e-24	1.47644e-24	RPL37/RPLP1/RPL34/RPS27/RPL37A/RPL10/RPL9/RPS19/RPS28/RPL13/RPL32/RPL23A/RPL24/RPL11/RPS14/RPL27A/RPS24/RPS18/RPS4X/RPL14/RPLP2/RPL28/RPL19/RPS15/RPL29/RPL30/RPL7A/RPS2/RPL13A/RPS27A/RPL18/RPL35/RPL36/RPL12/RPL5/RPL3/RPL8/RPS11	38	CSC vs BA4 OPCs
GO:0045047	GO:0045047	protein targeting to ER	39/514	111/13319	1.96213e-27	2.76529e-24	2.59276e-24	RPL37/RPLP1/RPL34/RPS27/RPL37A/RPL10/RPL9/RPS19/RPS28/RPL13/RPL32/RPL23A/RPL24/RPL11/RPS14/RPL27A/RPS24/RPS18/RPS4X/RPL14/RPLP2/RPL28/RPL19/RPS15/RPL29/RPL30/HSPA5/RPL7A/RPS2/RPL13A/RPS27A/RPL18/RPL35/RPL36/RPL12/RPL5/RPL3/RPL8/RPS11	39	CSC vs BA4 OPCs
GO:0072599	GO:0072599	establishment of protein localization to endoplasmic reticulum	39/514	115/13319	9.16864e-27	9.69126e-24	9.08661e-24	RPL37/RPLP1/RPL34/RPS27/RPL37A/RPL10/RPL9/RPS19/RPS28/RPL13/RPL32/RPL23A/RPL24/RPL11/RPS14/RPL27A/RPS24/RPS18/RPS4X/RPL14/RPLP2/RPL28/RPL19/RPS15/RPL29/RPL30/HSPA5/RPL7A/RPS2/RPL13A/RPS27A/RPL18/RPL35/RPL36/RPL12/RPL5/RPL3/RPL8/RPS11	39	CSC vs BA4 OPCs
GO:0000184	GO:0000184	nuclear-transcribed mRNA catabolic process, nonsense-mediated decay	39/514	119/13319	3.99183e-26	3.37549e-23	3.16489e-23	RPL37/RPLP1/RPL34/RPS27/RPL37A/RPL10/RPL9/RPS19/RPS28/RPL13/RPL32/RPL23A/RPL24/RPL11/RPS14/RPL27A/RPS24/RPS18/RPS4X/RPL14/RPLP2/RPL28/RPL19/RPS15/RPL29/RPL30/RPL7A/RPS2/RPL13A/RPS27A/RPL18/RPL35/RPL36/RPL12/RPL5/RPL3/RPL8/PPP2R1A/RPS11	39	CSC vs BA4 OPCs
GO:0070972	GO:0070972	protein localization to endoplasmic reticulum	42/514	142/13319	4.86248e-26	3.42643e-23	3.21265e-23	RPL37/RPLP1/RPL34/RPS27/RPL37A/RPL10/RPL9/RPS19/LRRK2/RPS28/RPL13/RTN4/RPL32/RPL23A/RPL24/RPL11/RPS14/RPL27A/RPS24/RPS18/RPS4X/RPL14/RPLP2/RPL28/RPL19/RPS15/RPL29/RPL30/HSPA5/RPL7A/RPS2/RPL13A/RPS27A/RPL18/RPL35/RPL36/RPL12/RPL5/RPL3/RPL8/RPS11/UBAC2	42	CSC vs BA4 OPCs
GO:0000956	GO:0000956	nuclear-transcribed mRNA catabolic process	43/514	204/13319	2.79768e-20	1.55048e-17	1.45374e-17	RPL37/RPLP1/RPL34/RPS27/RPL37A/RPL10/RPL9/RPS19/RPS28/RPL13/DDX5/RPL32/RPL23A/RPL24/RPL11/RPS14/RPL27A/RPS24/RPS18/RPS4X/RPL14/RPLP2/RPL28/RPL19/RPS15/RPL29/RPL30/RPL7A/RPS2/RPL13A/RPS27A/XRN1/RPL18/RPL35/RPL36/RPL12/RPL5/RPL3/RPL8/PPP2R1A/RPS11/ZFP36L2/TNRC6C	43	CSC vs BA4 OPCs
GO:0006413	GO:0006413	translational initiation	41/514	185/13319	3.06049e-20	1.55048e-17	1.45374e-17	RPL37/RPLP1/RPL34/RPS27/RPL37A/RPL10/RPL9/RPS19/RPS28/RPL13/RPL32/RPL23A/EIF4A2/RPL24/RPL11/RPS14/RPL27A/RPS24/RPS18/RPS4X/RPL14/RPLP2/RPL28/RPL19/RPS15/RPL29/RPL30/RPL7A/RPS2/RPL13A/RPS27A/EIF1/RPL18/RPL35/RPL36/RPL12/RPL5/RPL3/RPL8/RPS11/EIF5B	41	CSC vs BA4 OPCs
GO:0006612	GO:0006612	protein targeting to membrane	42/514	195/13319	3.30045e-20	1.55048e-17	1.45374e-17	RPL37/RPLP1/RPL34/RPS27/RPL37A/RPL10/RPL9/RPS19/RPS28/RPL13/RPL32/RPL23A/RPL24/RPL11/RPS14/RPL27A/RPS24/RPS18/RPS4X/RPL14/RPLP2/RPL28/RPL19/RPS15/RPL29/RPL30/HSPA5/RPL7A/RPS2/RPL13A/RPS27A/RPL18/GDI1/RPL35/RPL36/RPL12/NACA/RPL5/PRNP/RPL3/RPL8/RPS11	42	CSC vs BA4 OPCs
GO:0019083	GO:0019083	viral transcription	39/514	175/13319	2.13493e-19	9.0265e-17	8.46333e-17	RPL37/RPLP1/RPL34/RPS27/RPL37A/RPL10/RPL9/RPS19/RPS28/RPL13/RPL32/RPL23A/RPL24/RPL11/RPS14/RPL27A/RPS24/RPS18/RPS4X/RPL14/RPLP2/RPL28/RPL19/RPS15/RPL29/RPL30/RPL7A/RPS2/RPL13A/RPS27A/RPL18/RPL35/RPL36/RPL12/RPL5/RPL3/RPL8/NUP210/RPS11	39	CSC vs BA4 OPCs
GO:0019080	GO:0019080	viral gene expression	40/514	192/13319	9.56109e-19	3.67493e-16	3.44565e-16	RPL37/RPLP1/RPL34/RPS27/RPL37A/RPL10/RPL9/RPS19/RPS28/RPL13/RPL32/RPL23A/PCBP2/RPL24/RPL11/RPS14/RPL27A/RPS24/RPS18/RPS4X/RPL14/RPLP2/RPL28/RPL19/RPS15/RPL29/RPL30/RPL7A/RPS2/RPL13A/RPS27A/RPL18/RPL35/RPL36/RPL12/RPL5/RPL3/RPL8/NUP210/RPS11	40	CSC vs BA4 OPCs
GO:0090150	GO:0090150	establishment of protein localization to membrane	50/514	324/13319	2.63714e-17	9.29154e-15	8.71183e-15	RPL37/RPLP1/RPL34/RPS27/RPL37A/RPL10/RPL9/RPS19/EMC10/RPS28/RPL13/RPL32/RPL23A/NMT1/RPL24/RPL11/RPS14/RAB11A/YWHAE/RPL27A/RPS24/RPS18/RPS4X/RPL14/RPLP2/RPL28/RPL19/ATP1B1/RPS15/RPL29/RPL30/HSPA5/RPL7A/RPS2/RPL13A/RPS27A/RPL18/GDI1/RPL35/GRIP1/RPL36/HSP90AA1/RPL12/NACA/RPL5/PRNP/RPL3/RPL8/CLSTN1/RPS11	50	CSC vs BA4 OPCs
GO:0006605	GO:0006605	protein targeting	50/514	416/13319	6.74083e-13	2.19232e-10	2.05554e-10	CLU/RPL37/RPLP1/RPL34/RPS27/RPL37A/RPL10/RPL9/RPS19/LRRK2/RPS28/RPL13/GNPTAB/RPL32/RPL23A/PEX5L/RPL24/RPL11/RPS14/SORL1/FBXO7/RPL27A/RPS24/RPS18/RPS4X/RPL14/RPLP2/RPL28/RPL19/RPS15/RPL29/RPL30/HSPA5/RPL7A/RPS2/RPL13A/RPS27A/RPL18/GDI1/RPL35/RPL36/HSP90AA1/RPL12/VPS13C/NACA/RPL5/PRNP/RPL3/RPL8/RPS11	50	CSC vs BA4 OPCs
GO:0006402	GO:0006402	mRNA catabolic process	45/514	351/13319	1.07083e-12	3.23392e-10	3.03215e-10	IGF2BP2/RPL37/RPLP1/RPL34/RPS27/RPL37A/RPL10/RPL9/RPS19/RPS28/RPL13/DDX5/RPL32/RPL23A/RPL24/RPL11/RPS14/RPL27A/RPS24/RPS18/RPS4X/RPL14/RPLP2/RPL28/RPL19/RPS15/RPL29/RPL30/RPL7A/RPS2/RPL13A/RPS27A/XRN1/RPL18/RPL35/RPL36/RPL12/RPL5/RPL3/RPL8/PPP2R1A/PCBP4/RPS11/ZFP36L2/TNRC6C	45	CSC vs BA4 OPCs
GO:0006401	GO:0006401	RNA catabolic process	46/514	385/13319	7.34755e-12	2.07103e-09	1.94182e-09	IGF2BP2/RPL37/RPLP1/RPL34/RPS27/RPL37A/RPL10/RPL9/RPS19/RPS28/RPL13/DDX5/RPL32/RPL23A/RPL24/RPL11/RPS14/RPL27A/RPS24/RPS18/RPS4X/RPL14/RPLP2/RPL28/RPL19/RPS15/RPL29/RPL30/RPL7A/RPS2/RPL13A/RPS27A/XRN1/RPL18/RPL35/DROSHA/RPL36/RPL12/RPL5/RPL3/RPL8/PPP2R1A/PCBP4/RPS11/ZFP36L2/TNRC6C	46	CSC vs BA4 OPCs
GO:0061564	GO:0061564	axon development	43/514	461/13319	7.41562e-08	1.95912e-05	1.83688e-05	SEMA3D/PLP1/PIK3R1/ACTB/APOD/SHTN1/S100B/ALCAM/RTN4/ADGRB1/TUBB2B/NRXN3/RAP1GAP/MT3/DDR1/TNFRSF21/RPL24/METRN/ADCY1/RAB11A/UNC5C/IST1/CNP/PTCH1/THY1/IRS2/LRP4/HSP90AB1/INPP5F/MAP2/NFIB/GDI1/LRP1/HSP90AA1/RUFY3/UST/GFRA1/BRSK2/GSK3B/RAB21/MAP1B/ZSWIM6/OPHN1	43	CSC vs BA4 OPCs
GO:0010975	GO:0010975	regulation of neuron projection development	39/514	397/13319	7.87724e-08	1.95912e-05	1.83688e-05	SEMA3D/PRKD1/PREX1/SHTN1/NEU4/TNIK/ITM2C/LRRK2/B2M/RTN4/ATP1B2/MT3/METRN/FBXO7/RAB11A/IST1/THY1/DPYSL3/LRP4/HSPA5/INPP5F/CNTN1/MAP2/PDLIM5/GDI1/LRP1/RUFY3/UST/KIF1A/BRSK2/GSK3B/FUT9/MAGI2/RAB21/MAP1B/KANK1/PPP3CA/CCDC88A/ARSB	39	CSC vs BA4 OPCs
GO:0002181	GO:0002181	cytoplasmic translation	17/514	98/13319	1.81039e-07	4.2524e-05	3.98709e-05	RPLP1/PKM/RPL9/RPS28/RPL32/EIF4A2/RPL24/RPL11/RPLP2/RPL19/RPL29/RPL30/RPL13A/RPL18/EEF2/RPL36/RPL8	17	CSC vs BA4 OPCs
GO:0007409	GO:0007409	axonogenesis	38/514	421/13319	9.91011e-07	0.000220526	0.000206767	SEMA3D/PIK3R1/ACTB/SHTN1/S100B/ALCAM/RTN4/ADGRB1/TUBB2B/NRXN3/RAP1GAP/MT3/RPL24/METRN/ADCY1/RAB11A/UNC5C/IST1/CNP/PTCH1/THY1/IRS2/LRP4/HSP90AB1/MAP2/NFIB/GDI1/LRP1/HSP90AA1/RUFY3/UST/GFRA1/BRSK2/GSK3B/RAB21/MAP1B/ZSWIM6/OPHN1	38	CSC vs BA4 OPCs
GO:0031345	GO:0031345	negative regulation of cell projection organization	20/514	164/13319	5.14972e-06	0.00108557	0.00101784	SEMA3D/NEU4/ITM2C/LRRK2/B2M/RTN4/RAP1GAP/MT3/EVI5L/THY1/DPYSL3/LRP4/INPP5F/MAP2/GDI1/LRP1/RUFY3/PRNP/KANK1/PPP3CA	20	CSC vs BA4 OPCs
GO:0042255	GO:0042255	ribosome assembly	11/514	54/13319	5.39192e-06	0.00108557	0.00101784	RPS27/RPL10/RPS19/RPS28/RPL23A/RPL24/RPL11/RPS14/RPS15/RPL5/RPL3	11	CSC vs BA4 OPCs
GO:0010001	GO:0010001	glial cell differentiation	21/514	183/13319	7.8993e-06	0.0015181	0.00142339	PLP1/CLU/GPR37L1/SOX8/DLL1/MT3/TNFRSF21/METRN/SIRT2/SOX13/ABCA2/GSN/CNP/SERPINE2/SOX2/NFIB/LRP1/OLIG1/ADAM22/WASF3/CDK6	21	CSC vs BA4 OPCs
GO:0048675	GO:0048675	axon extension	15/514	109/13319	1.83214e-05	0.00336794	0.00315781	SEMA3D/SHTN1/ALCAM/RTN4/MT3/RAB11A/HSP90AB1/MAP2/GDI1/LRP1/HSP90AA1/RUFY3/GSK3B/RAB21/MAP1B	15	CSC vs BA4 OPCs
GO:0007610	GO:0007610	behavior	36/514	446/13319	2.34109e-05	0.00400517	0.00375528	THBS4/MEIS2/S100B/LRRK2/NRXN2/PREX2/TANC1/B2M/ATP1B2/PTGDS/SYT11/SCN9A/NRXN3/KCND2/ABAT/ADCY1/SLC6A1/ABCA2/CNP/GATM/AHI1/CLCN3/INPP5F/NOVA1/SOBP/PRNP/ANKH/ADAM22/KLHL1/SHISA7/GNAO1/SLC4A10/PCM1/NPAS2/MEIS1/NCOR1	36	CSC vs BA4 OPCs
GO:0042063	GO:0042063	gliogenesis	24/514	243/13319	2.36824e-05	0.00400517	0.00375528	PLP1/CLU/GPR37L1/SOX8/DLL1/RTN4/ATP1B2/MT3/TNFRSF21/METRN/SIRT2/SOX13/ABCA2/GSN/CNP/SERPINE2/SOX2/NFIB/EEF2/LRP1/OLIG1/ADAM22/WASF3/CDK6	24	CSC vs BA4 OPCs
GO:0010977	GO:0010977	negative regulation of neuron projection development	16/514	126/13319	2.7084e-05	0.00440427	0.00412949	SEMA3D/NEU4/ITM2C/LRRK2/B2M/RTN4/MT3/THY1/DPYSL3/LRP4/INPP5F/MAP2/GDI1/LRP1/RUFY3/KANK1	16	CSC vs BA4 OPCs
GO:0030010	GO:0030010	establishment of cell polarity	16/514	127/13319	2.99069e-05	0.00468319	0.00439101	FRMD4A/SHTN1/PARD3B/FERMT1/GSN/FRMD4B/HSP90AB1/GPSM2/HSP90AA1/RUFY3/UST/BRSK2/GSK3B/MAP1B/KANK1/OPHN1	16	CSC vs BA4 OPCs
GO:0007626	GO:0007626	locomotory behavior	16/514	130/13319	3.99998e-05	0.00564592	0.00529367	LRRK2/PREX2/KCND2/ABCA2/CNP/CLCN3/INPP5F/NOVA1/SOBP/ANKH/ADAM22/KLHL1/GNAO1/SLC4A10/MEIS1/NCOR1	16	CSC vs BA4 OPCs
GO:0043484	GO:0043484	regulation of RNA splicing	16/514	130/13319	3.99998e-05	0.00564592	0.00529367	PIK3R1/RBFOX1/SRSF5/DDX5/SNRNP70/SON/TMBIM6/CLK1/RBM39/HNRNPK/DDX17/SRSF6/ZNF326/NOVA1/PCBP4/CELF2	16	CSC vs BA4 OPCs
GO:1902430	GO:1902430	negative regulation of amyloid-beta formation	6/514	18/13319	4.00609e-05	0.00564592	0.00529367	CLU/RTN4/SORL1/RTN3/PRNP/RTN1	6	CSC vs BA4 OPCs
GO:0006898	GO:0006898	receptor-mediated endocytosis	23/514	236/13319	4.30531e-05	0.00574369	0.00538533	CD81/CLU/DLL1/B2M/SPARC/CALR/RAMP1/SYT11/SORL1/HNRNPK/ABCA2/AHI1/INPP5F/LRP1/HSP90AA1/CANX/CACNG4/TNK2/CD63/MAGI2/RAB21/BTBD8/OPHN1	23	CSC vs BA4 OPCs
GO:0050770	GO:0050770	regulation of axonogenesis	17/514	145/13319	4.34716e-05	0.00574369	0.00538533	SEMA3D/SHTN1/RTN4/MT3/METRN/RAB11A/IST1/THY1/LRP4/MAP2/GDI1/LRP1/RUFY3/UST/BRSK2/GSK3B/MAP1B	17	CSC vs BA4 OPCs
GO:0010810	GO:0010810	regulation of cell-substrate adhesion	20/514	191/13319	4.92888e-05	0.00631494	0.00592094	PIK3R1/PREX1/APOD/COL8A1/COL16A1/ACTG1/CALR/EDIL3/DDR1/SPOCK2/FERMT1/THY1/AJAP1/LRP1/P4HB/CLASP2/GSK3B/ACTN4/KANK1/CDK6	20	CSC vs BA4 OPCs
GO:0022618	GO:0022618	ribonucleoprotein complex assembly	19/514	178/13319	5.82746e-05	0.00724662	0.0067945	RPS27/RPL10/SRSF5/RPS19/RPS28/RPL23A/LUC7L3/RPL24/RPL11/RPS14/SRSF6/RPS15/HSP90AB1/RPL13A/CDC73/HSP90AA1/RPL5/RPL3/CELF2	19	CSC vs BA4 OPCs
GO:0051960	GO:0051960	regulation of nervous system development	31/514	378/13319	6.42851e-05	0.00776564	0.00728113	SEMA3D/ASIC2/GPR37L1/SHTN1/SOX8/DLL1/B2M/RTN4/ADGRB1/MT3/TNFRSF21/METRN/SORL1/SIRT2/RAB11A/IST1/THY1/SERPINE2/LRRC4B/LRP4/MAP2/GDI1/LRP1/RUFY3/WASF3/JAM2/CLSTN1/RAB21/PCM1/MAP1B/PPP3CA	31	CSC vs BA4 OPCs
GO:0010721	GO:0010721	negative regulation of cell development	17/514	152/13319	7.91543e-05	0.00929623	0.00871623	SEMA3D/GPR37L1/B2M/RTN4/MT3/SORL1/SIRT2/THY1/LRP4/MAP2/GDI1/RUFY3/GSK3B/ACTN4/PCM1/KANK1/PPP3CA	17	CSC vs BA4 OPCs
GO:1990778	GO:1990778	protein localization to cell periphery	26/514	298/13319	9.14633e-05	0.0102394	0.00960055	PIK3R1/ACTB/CD81/GPR158/CACNB2/TNIK/ATP2C2/RAMP1/RAB11A/DPP6/KCNIP3/ABCA2/PTCH1/ATP1B1/GPSM2/EHD3/TMEM59/LRP1/GRIP1/ADAM22/CACNG4/CLSTN1/CLASP2/EPB41L2/GNAI1/CCDC88A	26	CSC vs BA4 OPCs
GO:0030198	GO:0030198	extracellular matrix organization	28/514	333/13319	9.43033e-05	0.0102394	0.00960055	COL27A1/ITGA9/COL9A1/COL5A3/COL4A3/PDGFRA/COL8A1/BCAN/COL9A2/COL16A1/SPARC/ADAMTS17/LTBP3/DDR1/SPOCK2/PHLDB1/FERMT1/COL4A4/SMOC1/COL9A3/COL6A1/LRP1/CD47/RGCC/JAM2/CLASP2/CRISPLD2/ITGB8	28	CSC vs BA4 OPCs
GO:0071826	GO:0071826	ribonucleoprotein complex subunit organization	19/514	185/13319	9.82313e-05	0.0102394	0.00960055	RPS27/RPL10/SRSF5/RPS19/RPS28/RPL23A/LUC7L3/RPL24/RPL11/RPS14/SRSF6/RPS15/HSP90AB1/RPL13A/CDC73/HSP90AA1/RPL5/RPL3/CELF2	19	CSC vs BA4 OPCs
GO:0043062	GO:0043062	extracellular structure organization	28/514	334/13319	9.9294e-05	0.0102394	0.00960055	COL27A1/ITGA9/COL9A1/COL5A3/COL4A3/PDGFRA/COL8A1/BCAN/COL9A2/COL16A1/SPARC/ADAMTS17/LTBP3/DDR1/SPOCK2/PHLDB1/FERMT1/COL4A4/SMOC1/COL9A3/COL6A1/LRP1/CD47/RGCC/JAM2/CLASP2/CRISPLD2/ITGB8	28	CSC vs BA4 OPCs
GO:0045229	GO:0045229	external encapsulating structure organization	28/514	334/13319	9.9294e-05	0.0102394	0.00960055	COL27A1/ITGA9/COL9A1/COL5A3/COL4A3/PDGFRA/COL8A1/BCAN/COL9A2/COL16A1/SPARC/ADAMTS17/LTBP3/DDR1/SPOCK2/PHLDB1/FERMT1/COL4A4/SMOC1/COL9A3/COL6A1/LRP1/CD47/RGCC/JAM2/CLASP2/CRISPLD2/ITGB8	28	CSC vs BA4 OPCs
GO:1902992	GO:1902992	negative regulation of amyloid precursor protein catabolic process	6/514	21/13319	0.000106076	0.0105573	0.00989863	CLU/RTN4/SORL1/RTN3/PRNP/RTN1	6	CSC vs BA4 OPCs
GO:0061387	GO:0061387	regulation of extent of cell growth	13/514	99/13319	0.000107371	0.0105573	0.00989863	SEMA3D/SHTN1/RTN4/MT3/RAB11A/IST1/MAP2/GDI1/LRP1/RUFY3/GSK3B/RAB21/MAP1B	13	CSC vs BA4 OPCs
GO:0048588	GO:0048588	developmental cell growth	20/514	203/13319	0.000115649	0.0111128	0.0104195	SEMA3D/SHTN1/ALCAM/RTN4/MT3/DDR1/SORBS2/RAB11A/IST1/HSP90AB1/MAP2/PDLIM5/PRMT2/GDI1/LRP1/HSP90AA1/RUFY3/GSK3B/RAB21/MAP1B	20	CSC vs BA4 OPCs
GO:0021762	GO:0021762	substantia nigra development	8/514	40/13319	0.00012031	0.0113038	0.0105986	PLP1/ACTB/NDRG2/SIRT2/YWHAE/CNP/HSPA5/BASP1	8	CSC vs BA4 OPCs
GO:0045665	GO:0045665	negative regulation of neuron differentiation	9/514	51/13319	0.000126668	0.0116425	0.0109161	ZNF536/GPR37L1/SOX8/DLL1/B2M/CALR/SOX2/GSK3B/MEIS1	9	CSC vs BA4 OPCs
GO:0030516	GO:0030516	regulation of axon extension	12/514	88/13319	0.000136233	0.0119999	0.0112512	SEMA3D/SHTN1/RTN4/MT3/RAB11A/MAP2/GDI1/LRP1/RUFY3/GSK3B/RAB21/MAP1B	12	CSC vs BA4 OPCs
GO:0045807	GO:0045807	positive regulation of endocytosis	12/514	88/13319	0.000136233	0.0119999	0.0112512	CLU/LRRK2/DLL1/ANO6/B2M/HNRNPK/AHI1/LRP1/CD63/MAGI2/RAB21/PPP3CA	12	CSC vs BA4 OPCs
GO:0000027	GO:0000027	ribosomal large subunit assembly	6/514	22/13319	0.000141132	0.0121777	0.0114179	RPL10/RPL23A/RPL24/RPL11/RPL5/RPL3	6	CSC vs BA4 OPCs
GO:0051272	GO:0051272	positive regulation of cellular component movement	35/514	469/13319	0.000147399	0.0124641	0.0116864	SEMA3D/PLP1/IGFBP5/PIK3R1/PRKD1/PREX1/THBS4/SASH1/SHTN1/RPS19/PDGFRA/EMC10/ANO6/ACTG1/RTN4/SPARC/CALR/TUBB2B/SPOCK2/TMSB4X/FERMT1/RAB11A/ATP5F1B/THY1/IRS2/HSPA5/ATP5F1A/MAP2/LRP1/RUFY3/JAM2/CLASP2/ACTN4/HMGB1/PPP3CA	35	CSC vs BA4 OPCs
GO:0045861	GO:0045861	negative regulation of proteolysis	21/514	224/13319	0.000159114	0.0131909	0.0123679	COL4A3/PCSK1N/LRRK2/TIMP3/GAPDH/PEBP1/MT3/SPOCK2/RPL11/SORL1/IFI6/YWHAE/SERPINE2/HSP90AB1/TMEM59/LRP1/RPL5/PRNP/DHCR24/USP47/OPHN1	21	CSC vs BA4 OPCs
GO:0060284	GO:0060284	regulation of cell development	32/514	417/13319	0.000170625	0.0137449	0.0128874	SEMA3D/PREX1/GPR37L1/SHTN1/RPS19/LRRK2/SOX8/DLL1/B2M/RTN4/CALR/MT3/METRN/SORL1/SIRT2/RAB11A/IST1/THY1/SERPINE2/LRP4/MAP2/GDI1/LRP1/RUFY3/P4HB/GSK3B/ACTN4/RAB21/PCM1/MAP1B/KANK1/PPP3CA	32	CSC vs BA4 OPCs
GO:0048857	GO:0048857	neural nucleus development	9/514	53/13319	0.000172299	0.0137449	0.0128874	PLP1/ACTB/NDRG2/SIRT2/YWHAE/CNP/HSPA5/NFIB/BASP1	9	CSC vs BA4 OPCs
GO:0050768	GO:0050768	negative regulation of neurogenesis	14/514	118/13319	0.000178315	0.0139614	0.0130903	SEMA3D/GPR37L1/B2M/RTN4/MT3/SORL1/SIRT2/THY1/LRP4/MAP2/GDI1/RUFY3/PCM1/PPP3CA	14	CSC vs BA4 OPCs
GO:0007026	GO:0007026	negative regulation of microtubule depolymerization	6/514	23/13319	0.000184766	0.014152	0.0132691	APC2/TTBK2/CLASP2/TAOK1/MAP1B/NAV3	6	CSC vs BA4 OPCs
GO:0008361	GO:0008361	regulation of cell size	17/514	163/13319	0.000187444	0.014152	0.0132691	SEMA3D/SHTN1/ANO6/RTN4/MT3/RAB11A/IST1/HSP90AB1/CLCN3/MAP2/GDI1/LRP1/RUFY3/P2RX7/GSK3B/RAB21/MAP1B	17	CSC vs BA4 OPCs
GO:1902003	GO:1902003	regulation of amyloid-beta formation	7/514	33/13319	0.000218127	0.0161797	0.0151702	CLU/RTN4/SORL1/ABCA2/RTN3/PRNP/RTN1	7	CSC vs BA4 OPCs
GO:0050808	GO:0050808	synapse organization	30/514	387/13319	0.000227752	0.0166023	0.0155665	CDH8/PDZRN3/ACTB/ASIC2/CACNB2/LRRK2/DOCK10/BCAN/NRXN2/ACTG1/TANC1/ADGRB1/SPARC/SPOCK2/SLC6A1/LRRC4B/LRP4/TUBA1A/APBB2/PDLIM5/LRFN5/PRNP/KIF1A/ZMYND8/WASF3/SHISA7/PCLO/CLSTN1/MAP1B/OPHN1	30	CSC vs BA4 OPCs
GO:0007163	GO:0007163	establishment or maintenance of cell polarity	19/514	198/13319	0.00023966	0.0169016	0.0158471	ACTB/FRMD4A/SHTN1/PARD3B/RHOBTB3/FERMT1/GSN/FRMD4B/HSP90AB1/GPSM2/HSP90AA1/RUFY3/UST/BRSK2/CLASP2/GSK3B/MAP1B/KANK1/OPHN1	19	CSC vs BA4 OPCs
GO:0045596	GO:0045596	negative regulation of cell differentiation	36/514	500/13319	0.000239852	0.0169016	0.0158471	SEMA3D/IGFBP5/PIK3R1/ZNF536/GPR37L1/MEIS2/SOX8/DLL1/B2M/RTN4/CALR/MT3/LTBP3/SORL1/FBXO7/SIRT2/PTCH1/THY1/SRSF6/SOX2/LRP4/ABCA5/MAP2/CDC73/GDI1/RUFY3/GSK3B/ACTN4/PCM1/ZFP36L2/KANK1/PRICKLE1/HMGB1/MEIS1/PPP3CA/CDK6	36	CSC vs BA4 OPCs
GO:0051961	GO:0051961	negative regulation of nervous system development	14/514	122/13319	0.000253888	0.0175973	0.0164994	SEMA3D/GPR37L1/B2M/RTN4/MT3/SORL1/SIRT2/THY1/LRP4/MAP2/GDI1/RUFY3/PCM1/PPP3CA	14	CSC vs BA4 OPCs
GO:0031111	GO:0031111	negative regulation of microtubule polymerization or depolymerization	7/514	35/13319	0.000321154	0.0216865	0.0203334	APC2/MAP2/TTBK2/CLASP2/TAOK1/MAP1B/NAV3	7	CSC vs BA4 OPCs
GO:1990138	GO:1990138	neuron projection extension	16/514	155/13319	0.000323143	0.0216865	0.0203334	SEMA3D/SHTN1/ALCAM/RTN4/MT3/DDR1/RAB11A/HSP90AB1/MAP2/GDI1/LRP1/HSP90AA1/RUFY3/GSK3B/RAB21/MAP1B	16	CSC vs BA4 OPCs
GO:0021782	GO:0021782	glial cell development	12/514	97/13319	0.000345445	0.0228209	0.0213971	PLP1/CLU/DLL1/MT3/SIRT2/ABCA2/GSN/LRP1/OLIG1/ADAM22/WASF3/CDK6	12	CSC vs BA4 OPCs
GO:0051346	GO:0051346	negative regulation of hydrolase activity	26/514	325/13319	0.000363943	0.0236731	0.0221961	COL4A3/PCSK1N/ARFGEF3/LRRK2/TIMP3/GAPDH/PEBP1/TMBIM6/MT3/SPOCK2/SORL1/IFI6/YWHAE/RTKN/SERPINE2/MAP2/CNN3/LRP1/PRNP/DHCR24/TNK2/PHACTR1/GSK3B/PHACTR3/USP47/PXK	26	CSC vs BA4 OPCs
GO:0048259	GO:0048259	regulation of receptor-mediated endocytosis	11/514	85/13319	0.000408646	0.0261781	0.0245448	CLU/B2M/SYT11/HNRNPK/ABCA2/AHI1/TNK2/CD63/MAGI2/RAB21/OPHN1	11	CSC vs BA4 OPCs
GO:0000028	GO:0000028	ribosomal small subunit assembly	5/514	18/13319	0.000473583	0.0295415	0.0276984	RPS27/RPS19/RPS28/RPS14/RPS15	5	CSC vs BA4 OPCs
GO:0031114	GO:0031114	regulation of microtubule depolymerization	6/514	27/13319	0.000475124	0.0295415	0.0276984	APC2/TTBK2/CLASP2/TAOK1/MAP1B/NAV3	6	CSC vs BA4 OPCs
GO:0030100	GO:0030100	regulation of endocytosis	17/514	179/13319	0.00056559	0.0346567	0.0324945	PRKD1/CLU/LRRK2/DLL1/ANO6/B2M/SYT11/HNRNPK/ABCA2/AHI1/LRP1/TNK2/CD63/MAGI2/RAB21/PPP3CA/OPHN1	17	CSC vs BA4 OPCs
GO:0034975	GO:0034975	protein folding in endoplasmic reticulum	4/514	11/13319	0.000582572	0.0351874	0.032992	CALR/HSPA5/CANX/P4HB	4	CSC vs BA4 OPCs
GO:1902991	GO:1902991	regulation of amyloid precursor protein catabolic process	7/514	39/13319	0.000642831	0.0382801	0.0358918	CLU/RTN4/SORL1/ABCA2/RTN3/PRNP/RTN1	7	CSC vs BA4 OPCs
GO:0048024	GO:0048024	regulation of mRNA splicing, via spliceosome	11/514	90/13319	0.000670232	0.0393575	0.0369019	RBFOX1/DDX5/SNRNP70/SON/RBM39/HNRNPK/DDX17/SRSF6/NOVA1/PCBP4/CELF2	11	CSC vs BA4 OPCs
GO:0007019	GO:0007019	microtubule depolymerization	7/514	40/13319	0.000753668	0.0436508	0.0409274	APC2/TTBK2/STMN4/CLASP2/TAOK1/MAP1B/NAV3	7	CSC vs BA4 OPCs
GO:0010632	GO:0010632	regulation of epithelial cell migration	18/514	202/13319	0.000838963	0.0459292	0.0430636	PRKD1/SASH1/EMC10/RTN4/ADGRB1/BMPER/SPARC/CALR/TMSB4X/STARD13/RAB11A/GLUL/ATP5F1B/ATP5F1A/RGCC/CLASP2/HMGB1/ARSB	18	CSC vs BA4 OPCs
GO:2000147	GO:2000147	positive regulation of cell motility	32/514	457/13319	0.000844938	0.0459292	0.0430636	SEMA3D/PLP1/IGFBP5/PIK3R1/PRKD1/PREX1/THBS4/SASH1/SHTN1/PDGFRA/EMC10/ANO6/ACTG1/RTN4/SPARC/CALR/SPOCK2/TMSB4X/FERMT1/RAB11A/ATP5F1B/THY1/IRS2/HSPA5/ATP5F1A/LRP1/RUFY3/JAM2/CLASP2/ACTN4/HMGB1/PPP3CA	32	CSC vs BA4 OPCs
GO:0010466	GO:0010466	negative regulation of peptidase activity	15/514	153/13319	0.000846121	0.0459292	0.0430636	COL4A3/PCSK1N/TIMP3/GAPDH/PEBP1/MT3/SPOCK2/SORL1/IFI6/YWHAE/SERPINE2/LRP1/PRNP/DHCR24/USP47	15	CSC vs BA4 OPCs
GO:0021681	GO:0021681	cerebellar granular layer development	4/514	12/13319	0.000847322	0.0459292	0.0430636	FAIM2/SERPINE2/TTBK2/OPHN1	4	CSC vs BA4 OPCs
GO:1903909	GO:1903909	regulation of receptor clustering	4/514	12/13319	0.000847322	0.0459292	0.0430636	CD81/GSN/LRP4/SHISA7	4	CSC vs BA4 OPCs
GO:0050767	GO:0050767	regulation of neurogenesis	24/514	309/13319	0.00091807	0.0487981	0.0457535	SEMA3D/GPR37L1/SHTN1/SOX8/DLL1/B2M/RTN4/MT3/METRN/SORL1/SIRT2/RAB11A/IST1/THY1/SERPINE2/LRP4/MAP2/GDI1/LRP1/RUFY3/RAB21/PCM1/MAP1B/PPP3CA	24	CSC vs BA4 OPCs
GO:0042273	GO:0042273	ribosomal large subunit biogenesis	9/514	66/13319	0.000923332	0.0487981	0.0457535	RPL10/RPL23A/RPL24/RPL11/RPL14/RPL7A/RPL35/RPL5/RPL3	9	CSC vs BA4 OPCs
